# Supplementary material for: Loss of UGP2 in brain leads to a severe epileptic encephalopathy, emphasizing that bi-allelic isoform-specific start-loss mutations of essential genes can cause genetic diseases
Source: Acta Neuropathol. 2019 Dec 9;139(3):415–42. doi: 10.1007/s00401-019-02109-6 (PMC7035241; doi:10.1007/s00401-019-02109-6)
Supplement: Supplementary file 4 — Supplementary Table 1: Extended clinical characteristics of 18 patients with homozygous UGP2 variants (XLSX 32 kb) [file 401_2019_2109_MOESM4_ESM.xlsx]

## Sheet: Blad1
	Netherlands family 1	Canada family 2	Canada family 2	USA family 3	Oman family 4	Pakistan family 5	Iran family 6	Iran family 6	Iran family 7	Iran family 8	UAE family 9	Saudi-Arabia family 10	Saudi-Arabia family 10	Iran family 11	Iran family 11	Iran family 11	Iran family 11	India family 12
	Individual 1	Individual 2	Individual 3	Individual 4	Individual 5	Individual 6	Individual 7	Individual 8	Individual 9	Individual 10	Individual 11	Individual 12	Individual 13	Individual 14	Individual 15	Individual 16	Individual 17	Individual 19
general
male/female	female	female	female	female	female	male	female	female	male	male	male	male	female	male	female	male	male	female
age at onset	first weeks of life	newborn	newborn	early infancy	10 weeks	3 months	first days of life	first days of life	2 months	5 months	2nd day of life	3 month	5 month	birth	birth	birth	7 months	4.5 months
age at last investigation	23 months	4 months	2 months	34 months	9 years	24 months	3.5 years	1 year	1 year	2 years	13 months	11 year	15 month	13 years	not reported	not reported	not reported	12 months
weight at last investigation (gram)	10200	5100	3800	13400	14000	8000	not reported	not reported	8000	11000		18000	not reported	24000	5000	12000	20000	9160
weight at last investigation (SD)	-1.8 SD	-1.71 SD	-2.07 SD	-0.65 SD	<3rd percentile	not reported	not reported	not reported	25th percentile	25th percentile	<3 percentile	<3rd percentile	not reported	not reported	not reported	not reported	not reported	25th percentile
head circumference at last investigation (cm)	43.5	not reported	35.1	46	46	42	"microcephaly"	"microcephaly"	42	47	43	49	not reported	51	not reported	not reported	not reported	43.7
head circumference at last investigation (SD)	-2.96 SD	n/a	-2.52 SD	-1.96 SD	<3rd percentile	<-3SD	n/a	n/a	3rd percentile	25th percentile	<-2.5 SD	<3rd percentile	10th percentile	n/a	n/a	n/a	n/a	10th percentile
length at last investigation (cm)	76.0	56.8	not reported	90	107.7	73	not reported	not reported	67	87	not reported	not reported	not reported	116	67	110	120	not reported
length at last investigation (SD)	-3.25 SD	-2.18 SD	n/a	-1.47 SD	<3rd percentile	not reported	not reported	not reported	-2 SD	-1 SD	b/ 3-5 percentile	<3rd percentile	not reported	not reported	not reported	not reported	not reported	not reported
if deceased, age at death	alive	4 months	2 months	3.5 years	alive	alive	3.5 years	1 year	1.5 years	alive	alive	alive	15 month	alive	1 years	6 years	13 years	alive
conception, pregnancy and birth
artificial conception	ICSI	no	no	no	no	no	no	no	no	no	not reported	no	no	no	no	no	no	no
gestational age at delivery (Postconceptional weeks + days)	38	40	38	36+4	aterm	aterm	aterm	aterm	38w	39w	not reported	aterm	aterm	40	39	39	38	32
intrauterine growth retardation	no	no	yes	no	not reported	no	no	no	no	no	not reported	no	no	no	no	no	no	no
weight at birth (gram)	3265	3372	2500	2693	2860	3100	"normal"	"normal"	2800	3000	not reported	normal	normal	3600	2100	1900	2900	1670
weight at birth (SD)	0.448 SD	-0.226 SD	-1.272 SD	0.294 SD	not reported	not reported	n/a	n/a	not reported	not reported	not reported	normal	normal	not reported	not reported	not reported	not reported	Z SCORE -0.03
head circumference at birth (cm)	not reported	34	33.5	not reported	35	34.7	"normal"	"normal"	not reported	not reported	34 cm	normal	normal	33	34	33.8	35.5	30.5
head circumference at birth (SD)	n/a	-0.83 SD	-1.23 SD	n/a	50 percentile	not reported	n/a	n/a	n/a	n/a	not reported	not specified	not reported	not reported	not reported	not reported	not reported	Z SCORE 1.13
length at birth (cm)	not reported	49.5	47	not reported	49	not reported	not reported	not reported	not reported	not reported	not reported	normal	normal	50	49.5	49	51	42
length at birth (SD)	n/a	-0.75 SD	-1.83 SD	n/a	not reported	n/a	n/a	n/a	n/a	n/a	not reported	not specified	not reported	not reported	not reported	not reported	not reported	Z SCORE 0.28
other available growth parameters					HC: 37 cm at 10 weeks (50-75 percentile)						not reported			not reported	not reported	not reported	not reported	not reported
delivery	vaginal	vaginal, vacuum extraction	c-section	c-section for maternal cholestasis	vaginal	c-section	c-section, due to absence of movements	c-section, due to absence of movements	vaginal	vaginal	not reported	vaginal	vaginal	vaginal	vaginal	vaginal	vaginal	LSCS
APGAR scores	"good"	9&9	9&9	not reported	7 at 1 min, 10 at 5 min	not reported	not reported	not reported	not reported	not reported	9, 10, 10	not reported	not reported	not reported	not reported	not reported	not reported	5,8
genetic investigations performed
SNP-array	normal female profile	arr 6p25.3 x 1, de novo	normal female	normal female	no	no	no	no	no	no	yes	normal	normal	no	no	no	no	no
large ROH regions	30 Mb ROH flanking the UGP2 gene, no other large ROH regions	numerous long ROH regions	numerous long ROH regions	none reported	n/a	yes (in exome)	n/a	n/a	n/a	n/a	yes	yes	yes	n/a	n/a	n/a	n/a	no
Exome sequencing	yes	yes	yes	yes	yes	yes	yes	yes	yes	yes	yes	yes	yes	yes	no, sanger sequencing	no, sanger sequencing	no, sanger sequencing	yes
Whole genome sequencing	no	no	no	yes	no	no	no	no	no	no	no	no	no	no	no	no	no	no
other genetic investigation	no	no	no	epilepsy gene panel	no	no	not reported	not reported	not reported	no	not reported	no	not reported	not reported	not reported	not reported	not reported	no
metabolic investigations	metabolic screen in liquor, urine and plasma including CDG, alpha-AASA, amino acid metabolism, organic acids and lipids, glycine, carnitine, galactose and galactitol. Enzymatic activity for galactocerebrosidase and sphingomyelinase, chitotriosidase, b-galactosidase, b-hexosaminidase A and A+B, palmitoylprotein thioesterase 1 en tripeptidyl peptidase 1.	not reported	not reported	CDG screen, VLCFA, Biotinidase, lactate, NH3, PAA, UOA, CSF AA, CSF neurotransmitters, CSF lactate	Ammonia, lactate, Urine organic acids, Lysosomal enzymes, Serum pyridoxal phosphate, Plasma homocysteine, Urine sulfocysteine, Plasma amino acids, CDG,	lactate, ammonia	not reported	not reported	not reported	no	Tandem MS	serum lactate, amino acids, renal and hepatic profiles, ammonia, transferrin isoelectric focusing, acyl carnitine profile and urine organic acids	serum, urine and CSF analysis; CSF/serum glucose ratio was normal; WBC Electron microscopy for neuronal ceroid lipofuscinosis was negative	not reported	not reported	not reported	not reported	Normal tandem mass spectroscopy, normal acyl carnitines, NH3 176 MG/DL, CSF Glycine and lactate normal, biotinidase normal
was any investigation aberrant	no	no	no	no	no	no	n/a	n/a	no	no	no	no	no	n/a	n/a	n/a	n/a	no
UGP2 variant (NM_001001521.1)	c.1A>G, p.?.	c.1A>G, p.?.	c.1A>G, p.?.	c.1A>G, p.?.	c.1A>G, p.?.	c.1A>G, p.?	c.1A>G, p.?.	c.1A>G, p.?.	c.1A>G, p.?	c.1A>G, p.?	c.1A>G, p.?	c.1A>G, p.?.	c.1A>G, p.?.	c.1A>G, p.?.	c.1A>G, p.?.	c.1A>G, p.?.	c.1A>G, p.?.	c.1A>G, p.?.
UGP2 variant (NM_006759.3)	c.34A>G, p.(Met12Val)	c.34A>G, p.(Met12Val)	c.34A>G, p.(Met12Val)	c.34A>G, p.(Met12Val)	c.34A>G, p.(Met12Val)	c.34A>G, p.(Met12Val)	c.34A>G, p.(Met12Val)	c.34A>G, p.(Met12Val)	c.34A>G, p.Met12Val	c.34A>G, p.Met12Val	c.34A>G, p.Met12Val	c.34A>G, p.(Met12Val)	c.34A>G, p.(Met12Val)	c.34A>G, p.(Met12Val)	c.34A>G, p.(Met12Val)	c.34A>G, p.(Met12Val)	c.34A>G, p.(Met12Val)	c.34A>G, p.(Met12Val)
homozygous UGP2 variant	yes	yes	yes	yes	yes	yes	yes	yes	yes	yes	yes	yes	yes	yes	yes	yes	yes	yes
other likely pathogenic variants	no	no	no	has beta thalasemia	no	no	no	no	no	no	no	no	no	no	no	no	no	no
Family
parents heterozygous carriers of UGP2 variant	yes	yes	yes	yes	yes	yes	yes	yes	yes	yes	yes	yes	yes	yes	yes	yes	yes	yes
ethnicity parents	Caucasian (Dutch)	Asian (India)	Asian (India)	Asian (India)	Asian (native Pakistan)	Asian (Pakistan)	Asian (Iran)	Asian (Iran)	Asian (Iran)	Asian (Iran)	not reported	Asian (Saudi arab)	Asian (Saudi arab)	Iranian	Iranian	Iranian	Iranian	Indian
link to Balochistan region	unknown, native Dutch parents	possible, great grandparents from Pakistan	possible, great grandparents from Pakistan	possible, great grandparents from Pakistan	yes, originally from Pakistan	yes	yes	yes	yes	yes	not reported	no	no	possible	possible	possible	possible	yes, paternal and maternal great grandfathers are from Pakistan
known consanguinity	no	yes	yes	not reported	yes, first cousins	yes	yes, parents first cousins; grandparents also consanguineous	yes, parents first cousins; grandparents also consanguineous	first cousin	first cousin	no	yes	yes	yes	yes	yes	yes	no
parents affected	no	no	no	no	no	no	no	no	no	no	not reported	no	no	no	no	no	no	no
other health issues of parents	no	no	no	no	no	no	not reported	not reported	no	no	not reported	not reported	not reported	no	no	no	no	mother has hypothyroidism
other affected family members	no	first cousin once removed has a history of progressive neurodegenerative condition, died at age 2 , global delay, and seizures	first cousin once removed has a history of progressive neurodegenerative condition, died at age 2 , global delay, and seizures	no	elder sibling died, possibly brain malformation; no documentation available	no	younger sister died at the age of 1 year after a similar disease course (individual 8)	older sister died at the age of 3.5 year after a similar disease course (individual 7)	no	no	not reported	two uncles died after a similar disease course	two uncles died after a similar disease course	yes, siblings and cousin	yes, siblings and cousin	yes, siblings and cousin	yes, siblings and cousin	brother
family structure	first child	second child	third child	second child	5th child	third child	first of 4 children	second of 4 children	second child	fourth	not reported	first of 4 children	second of 4 children	second of 5 children	third of 5 children	fourth of 5 children	fifth of 5 children	third child
siblings	no	yes	yes	yes, older sister	5 children , living 3, one with psychomotor retardation of unknown origin, not investigated	2 sisters	younger sister, younger twin pair	older sister, younger twin pair	on affected sister	on affected sister and two healthy siblings	not reported	yes	yes	yes	yes	yes	yes	yes
siblings affected	n/a	yes (individual 3); one healthy elder sister who does not carry the mutation	yes (individual 2); one healthy elder sister who does not carry the mutation	no	elder sibling died, possibly brain malformation; no documentation available; other sibling reported to have intellectual disability, no documentation available	2 sisters passed away: 1st died at 11months (GDD Fits); 2nd Died at 10 days (Hypoxic ischemia encephalopathy sequlae)	younger sister died at the age of 1 year after a similar disease course	older sister died at the age of 3.5 year after a similar disease course	his deceased sister	his deceased sister	not reported	yes, individual 13	yes, individual 12	yes, individual 15, 16, 17	yes, individual 14, 16, 17	yes, individual 14, 15, 17	yes, individual 14, 15, 16	yes one brother, died at the age of 4 years after a similar disease course with refractory epilepsy and developmental delay
Development and neurology
developmental delay	yes, severe delay	yes, severe delay	yes, severe delay	yes, severe delay	yes, severe delay	yes, severe delay	yes, severe delay	yes, severe delay	yes, severe delay	yes, severe delay	yes	profound global	severe global	yes, severe delay	yes, severe delay	yes, severe delay	yes, severe delay	severe delay
cognition at last follow-up	profound intellectual disability	n/a	n/a	profound intellectual disability	severe intellectual disability	non-responsive	severe delay	severe delay	no reflex to others	no reflex to others	severe delay	severe delay	severe intellectual disability	non- responsive	non- responsive	non- responsive	non- responsive	profound retarded
behavioural problems	n/a	n/a	n/a	n/a	no	no	crying, agitation	crying, agitation	not reported	not reported	not reported	crying, agitation	not reported	no	no	no	no	no
sleep disturbance	frequent due to irritability	not reported	not reported	not reported	yes	no	not reported	not reported	no	no	not reported	yes	not reported	yes	yes	no	no	yes
headlag	yes	yes	yes	yes	yes	yes	yes	yes	yes	yes	yes	yes	yes	yes	yes	yes	yes	yes
can roll over	no	no	no	no	no	no	no	no	no	no	no	no	no	no	no	no	no	no
can sit	no	no	no	no	no	no	no	no	no	no	no	no	no	no	no	no	no	no
can walk	no	no	no	no	no	no	no	no	no	no	no	no	no	no	no	no	no	no
can speak	no	no	no	no	no	no	no	no	no	no	no	no	no	no	no	no	no	no
regression	no	no	no	no	yes	no	no	no	yes	yes	not reported	no	no	no	no	no	no	no
axial hypotonia	yes	yes	yes	yes	yes	yes	yes	yes	yes	yes	not reported	yes	yes	yes	yes	yes	yes	yes
spasticity	no	no	no	with dystonia	hyporeflexia	yes	no	no	yes	yes	yes	yes	yes	no	no	no	no	no
hyperreflexia	brisk DTR, symmetric, arms>legs	brisk DTR	brisk DTR	no	no	yes	yes, brisk reflexes	yes, brisk reflexes	no	no	not reported	yes	yes	no	no	no	no	yes
movement disorders	no	no	no	yes, dystonia	no	no	no	no	cerebral palsy	cerebral palsy	not reported	no	not reported	no	no	no	no	yes, dystonia
hemiparesis	no	no	no	no	no	no	no	no	no	no	not reported	no	no	quadriparesis	quadriparesis	quadriparesis	quadriparesis	no
oral motor hypotonia	yes	yes	yes	yes	yes	yes	yes, suckling difficulties	yes, suckling difficulties	yes	yes	not reported	yes, poor orobulbar	not reported	yes	yes	yes	yes	yes
feeding	NG-feeding	NG-feeding	NG-feeding	NG-feeding	NG-feeding	NG-feeding	poor feeding	poor feeding	no (failure to thrive)	no (failure to thrive)	not reported	NGT feeding	oral	feeding problems	feeding problems	feeding problems	feeding problems	oral
Epilepsy
epilepsy description	irritability, infantile spasms, myoclonics, syndrome of West	infantile spasms	infantile spasms	myoclonic seizures, hemiclonic seizures, focal motor seizures and infantile spasms as well as generalized tonic-clonic seizures and tonic seizures	recurrent episodes of generalized tonic clonic seizures, developping into daily recurrent episodes of multiple types of seizures (generalized tonic clonic, tonic seizures, flexor spasms).	flexor and mixed spasms seizures	myoclonic jerks, spasms	myoclonic jerks, spasms	tonic generalized; infantile spasms	tonic generalized spasms	infantile spasms, evolving to West syndrome	tonic/ clonic	west syndrome	flexor and mixed spasm seizures	flexor and mixed spasm seizures	flexor and mixed spasm seizures	flexor and mixed spasm seizures	infantile spasms, tonic seizures, myoclonic seizures
seizure frequency	daily, multiple seizures	daily, multiple seizures	daily, multiple seizures	daily, multiple seizures	daily, multiple seizures	daily, multiple seizures	daily, multiple seizures	daily, multiple seizures	daily, multiple seizures	daily, multiple seizures	yes, hypsarrythmia	multiple daily	daily	1-3 per month	1-3 per month	multiple daily	multiple daily	multiple daily
EEG abnormalities	frequent multifocal epileptiform discharges, frequent electrodecrements, generalized high amplitude polyspikes and spike-wave discharges, hypsarrhythmic background	disorganized background consisting with high amplitude slowing. Multifocal epileptiform discharges more pronounced from bilateral posterior head region, synchronization of epileptiform discharges during sleep	frequent or abundant multiple independent spike foci from the left and right hemispheres occurring while awake and asleep	hypsarrhythmic background also with diffuse slow spike-wave discharges, later with multifocal epileptiform discharge pattern as well as frequent electrodecrements	abnormal for frequent generalized spike and wave discharges followed by brief period of suppression of background. Also independent epileptiform discharges arising from both temporal regions which become almost continuous at times. Also noticed to have asynchrony. The EEG is suggestive of early epileptic encephalopathy	hypsarrhythmia	burst surpression pattern	burst surpression pattern	paroxysmal spike and wave	not reported	not reported	slow with multifocal discharges	hypssarrythmia	generalized asynchronus eplilptiform vawes	not reported	not reported	not reported	disorganized background, multifocal spikes
reaction to anti-epileptics	no	no	no	mild reduction in seizure frequency with phenobarbital	intractable	controlled	refractory, intractable	refractory, intractable	drug resistance to phenobarbital, respond to sodium valporate but shows generalized edema	responsive	not reported	refractory	refractory	no	no	no	no	partial response
which anti-epileptics have been tried	vigabatrin, pyridoxine, midazolam, ACTH, methylprednisolon, topiramate, clobazam, levetiracetam, valproate, nitrazepam, rufinamide, cannabidiol	vigabatrin, prednisolone	phenobarbital	phenobarbital, klonopin, gabapentin, lorazepam, pyridoxine, topiramate, cannabidiol, vigabatrin, ACTH, prednisolone, zonisamide and clobazam	phenobarbitone, topiramate, levetiracetam, clonazepam, calcium folinate, ACTH, phenytoin, midazolam	phenobarbital, vigabatrin	nitrazepam, vigabatrin, phenobarbital	nitrazepam, vigabatrin, phenobarbital	phenobarbital, sodium valporate, clonazpam, topiramate	phenobarbital, sodium valporate, clonazpam, topiramate	not reported	phenobarbital, topamax, clobazam, pyridoxine	phenobarbital, valproic, clonazepam	phenobarbital	not reported	not reported	not reported	vigabatrin, topiramate, oral steroids, clobazam, levetiracetam, clonazepam, zonisamide, carbamazepine
ketogenic diet	yes	no	no	yes	no	no	no	no	no	no	not reported	no	no	no	no	no	no	no
effect on ketogenic diet	none	n/a	n/a	no	n/a	n/a	n/a	n/a	n/a	n/a	not reported	n/a	n/a	n/a	n/a	n/a	n/a	n/a
fever sensitive seizures	no	not reported	not reported	not reported	no	not reported	no	no	not reported	not reported	not reported	no	not reported	no	no	no	no	no
Opthalmology and vision
makes eye contact	no	no	no	no	no	yes	no	no	no	no	no	no	not reported	no	no	no	no	no
vision findings	not tracking	not reported	not tracking	cortical visual impairment	severe visual impairment	not reported	no visual tracking	no visual tracking	not reported	not reported	pale disc with sharp edge in both eyes	not reported	not reported	no	no	no	no	no visual tracking
ocular findings	hypermetropia, blond fundus	fovea hypoplasia	fovea hypoplasia	lagophthalmos, slight optic disc pallor	generalized disc pallor	not reported	not reported	not reported	not reported	not reported	not reported	not reported	not reported	not reported	not reported	not reported	not reported	had aggressive retinopathy of prematurity for which she received laser therapy
nystagmus	yes, mild	no	no	yes	no	no	no	no	not reported	yes	rapid eye movements	no	no	yes, end gaze nystagmus	no	no	no	no
imaging studies
brain MRI, at what age(s)	yes, 4 months, 17 months	yes	no	yes, age 1, 2 and 3	within the first year and at 12 months	in the first year	no, but CT scan	no, but CT scan	yes, age 4 months	yes, age 4 months	not reported	yes, age 6 years	yes, 13 months	in the first year	no	no	no	4 months
brain MRI findings	4 months: reduced white matter, bilateral medio occipital; 17 months: supratentorial global atrophy with wide sulci and wide pericerebral liquor spaces	normal	n/a	global volume loss over time including cortex and striatum	cerebral atrophy with thin corpus callosum and delayed myelination, later generalized brain atrophy more marked in the supratentorial compartment with scanty white matter	global cerebral atrophy	global atrophy, unspecific changes	global atrophy, unspecific changes	atrophy	atrophy	not reported	atrophy	atrophy	brain atrophy	n/a	n/a	n/a	mild reduced white matter and delayed myelination
migration disorder	no	no	n/a	no	no	no	no	no	no	no	not reported	no	no	no	n/a	n/a	n/a	no
corpus callosum abnormalities	no	no	n/a	thin	thin	thin	no	no	no	no	not reported	thin cc	no	no	n/a	n/a	n/a	thin
white matter changes	no	no	n/a	no	no	no	aspecific	aspecific	no	no	not reported	reduced white matter	no	mild periventricular leukomalacia	n/a	n/a	n/a	paucity of white matter generalized
cortical atrophy	yes	no	n/a	yes	yes	yes	yes	yes	no	no	not reported	yes	yes	yes	n/a	n/a	n/a	no
cerebellar abnormalities	no	no	n/a	no	no	no	no	no	yes	yes	not reported	yes	no	no	n/a	n/a	n/a	no
brain stem abnormalities	no	no	n/a	no	no	no	no	no	no	no	not reported	no	no	no	n/a	n/a	n/a	no
other findings on brain MRI	no	no	n/a	no	no	no	no	no	no	no	not reported	abnormal signal of clivus	not reported	not reported	n/a	n/a	n/a	faint hyperintensity of globus pallidus on T2/FLAIR, scattered lactate peaks and slightly reduced NAA on MR spectroscopy
other imaging studies performed	X-hand: normal bone age; normal ultrasound abdomen	no	head ultrasound normal	no	ultrasound abdomen: normal	not reported	not reported	not reported	no	no	not reported	abd ultrasound border size liver	not reported	not reported	n/a	n/a	n/a	no
brain MRI available for review	yes	no	no	yes	yes	yes	no	no	no	no	not reported	yes	no	not reported	n/a	n/a	n/a	yes
other organ systems
hearing	normal	normal	normal	normal	no hearing (unknown origin)	normal	normal	normal	not reported	not reported	moderate hearing loss	moderate hearing loss	not reported	normal	normal	normal	normal	normal
dental	normal	not reported	not reported	normal	normal	not reported	normal	normal	not reported	not reported	not reported	dental caries, poor hygiene	not reported	normal	normal	normal	normal	normal
cardiac	normal	not reported	not reported	irregular rate related to dysautonomia, vsd which close spontaneously	normal	normal	normal	normal	normal	normal	not reported	normal	not reported	normal	normal	normal	normal	normal
pulmonary	normal	not reported	not reported	normal	normal	recurrent respiratory tract infections	normal	normal	normal	normal	not reported	normal	normal	yes, infections	yes, infections	yes, infections	yes, infections	normal
gastro-intestinal	frequent constipation	not reported	not reported	history of intussusception	normal	normal	normal	normal	normal	normal	not reported	constipation	chocking, constipation	severe constipation	severe constipation	severe constipation	severe constipation	normal
liver	normal	not reported	not reported	normal	constipation/ feeding difficulty	normal	normal	normal	normal	normal	not reported	bordeline size	normal	no	no	no	no	normal
kidney	normal	bilateral renal pelvis fullness	not reported	normal	normal	normal	normal	normal	normal	normal	not reported	normal	normal	no	no	no	no	normal
urinary tract	normal	not reported	not reported	normal	none	normal	normal	normal	normal	normal	not reported	normal	normal	no	no	no	no	normal
genital tract	normal	not reported	not reported	normal	normal	normal	normal	normal	normal	normal	not reported	normal	normal	no	no	no	no	normal
skin	normal	not reported	not reported	patchy hair loss	normal	normal	normal	normal	normal	normal	not reported	normal	normal	no	no	no	no	normal
joints	normal	not reported	not reported	normal	no apparent issues	not reported	normal	normal	normal	normal	not reported	normal	normal	contractures	not reported	not reported	not reported	normal
joint laxicity	no	not reported	not reported	no	no	not reported	normal	normal	no	no	not reported	no	no	no	no	no	no	no
any abnormalities in routine blood investigations	no	not reported	not reported	no	no	not reported	normal	normal	no	no	not reported	no	no	no	no	no	no	no
recurrent systemic infections	no	not reported	not reported	no	no	not reported	normal	normal	no	no	not reported	recurrent respiratory infections and gastroenteritis	recurrent respiratory infections	yes	yes	yes	yes	respiratory tract infections
endocrine system	no	not reported	not reported	no	no	not reported	normal	normal	no	no	not reported	no	not reported	no	no	no	no	no
other	no	not reported	not reported	beta thalassemia major	failure to thrive	not reported	no	no	no	no	not reported	no	no	no	no	no	no	no
Dysmorphology
clinical photographs available for review	yes	no	no	no	yes	yes	no	no	no	yes	not reported	no	no	yes, supplemental movie	no	no	no	no
Microcephaly	yes	yes	yes	yes	yes	yes	yes	yes	yes	no	yes	yes	no	yes	no	no	no	no
Macrocephaly	no	no	no	no	no	no	no	no	no	no	no	no	no	no	no	no	no	no
Delayed closure of fontanel	no	not reported	not reported	no	no	not reported	no	no	no	no	not reported	no	not reported	no	no	no	no	no
Elongated head	yes	not reported	not reported	no	no	yes	no	no	no	no	not reported	no	not reported	no	no	no	no	no
Slooping forehead	yes	not reported	not reported	no	yes	not reported	no	no	no	no	not reported	no	not reported	no	no	no	no	no
Metopic suture	yes	not reported	not reported	no	no	mild	no	no	no	no	not reported	no	not reported	no	no	no	no	no
High anterior hairline	yes	not reported	not reported	no	yes	yes	no	no	no	yes	not reported	no	not reported	no	no	no	no	yes
Low frontal hairline	no	not reported	not reported	yes	no	not reported	no	no	no	no	not reported	no	not reported	no	no	no	no	no
Bitemporal narrowing	yes	not reported	not reported	yes	no	not reported	no	no	no	no	not reported	no	not reported	no	no	no	no	yes
Frontal bossing	no	not reported	not reported	no	no	yes	no	no	no	no	not reported	no	not reported	no	no	no	no	no
Sparse eyebrow	no	not reported	not reported	no	no	not reported	no	no	no	no	not reported	no	not reported	no	no	no	no	no
Arched eyebrows	yes	not reported	not reported	no	yes	yes	no	no	no	yes	not reported	no	not reported	no	no	no	no	no
Synophris	no	yes	no	no	no	not reported	no	no	no	no	not reported	no	not reported	no	no	no	no	no
Hypertelorism	no	not reported	not reported	no	no	not reported	no	no	no	no	not reported	no	not reported	no	no	no	no	no
Epicanthal folds	yes	not reported	not reported	no	no	not reported	no	no	no	no	not reported	no	not reported	no	no	no	no	no
Small palpebral fissures	no	not reported	not reported	no	no	not reported	no	no	no	no	not reported	no	not reported	no	no	no	no	no
Upslanting palpebral fissures	no	not reported	not reported	no	no	not reported	no	no	no	no	not reported	no	not reported	no	no	no	no	no
Low-set ears	no	not reported	not reported	no	no	not reported	no	no	no	no	not reported	no	not reported	yes	yes	yes	yes	no
Uplifted earlobe	no	not reported	not reported	no	no	not reported	no	no	no	no	not reported	no	not reported	no	no	no	no	no
Large earlobe	yes	not reported	not reported	no	slightly	yes	no	no	no	mild	not reported	no	not reported	no	no	no	no	slight
Over-folded superior helices	no	not reported	not reported	no	no	not reported	no	no	no	no	not reported	no	not reported	no	no	no	no	no
Prominent nasal tip	no	not reported	not reported	no	no	not reported	no	no	no	no	not reported	no	not reported	no	no	no	no	no
Rounded nasal tip	no	not reported	not reported	no	no	not reported	no	no	no	no	not reported	no	not reported	no	no	no	no	no
Flattened nasal bridge	yes	yes	no	no	yes	yes	no	no	no	yes	not reported	no	not reported	no	no	no	no	yes
midface hypoplasia	no	not reported	not reported	no	no	not reported	no	no	no	no	not reported	no	not reported	no	no	no	no	no
Bulbous nose	no	not reported	not reported	no	no	not reported	no	no	no	no	not reported	no	not reported	no	no	no	no	no
Anteverted nares	no	not reported	not reported	no	no	not reported	no	no	no	no	not reported	no	not reported	no	no	no	no	no
Choanal atresia	no	not reported	not reported	no	no	not reported	no	no	no	no	not reported	no	not reported	no	no	no	no	no
Thick vermilion	no	not reported	not reported	no	no	not reported	no	no	no	no	not reported	no	not reported	no	no	no	no	no
Long philtrum	no	yes	no	no	no	not reported	no	no	no	no	not reported	no	not reported	no	no	no	no	no
Thin upper lip	no	not reported	not reported	no	no	not reported	no	no	no	no	not reported	no	not reported	no	no	no	no	no
Micrognathia	no	not reported	not reported	no	no	not reported	no	no	no	no	not reported	no	not reported	yes	no	no	no	no
Cleft lip/ cleft palate	no	not reported	not reported	no	not reported	not reported	no	no	no	no	not reported	no	not reported	no	no	no	no	no
High arched palate/Narrow palate	no	not reported	not reported	no	not reported	no	no	no	no	no	not reported	no	not reported	no	no	no	no	not sure
Pointed chin	no	not reported	not reported	no	not reported	not reported	no	no	no	no	not reported	no	not reported	no	no	no	no	no
Gingival overgrowth	no	not reported	not reported	no	not reported	not reported	no	no	no	no	not reported	no	not reported	no	no	no	no	no
Teeth abnormalities	no	not reported	not reported	no	not reported	not reported	no	no	no	no	not reported	no	not reported	no	no	no	no	no
Brachydactyly	no	not reported	not reported	slightly short 5th metacarpals	not reported	not reported	no	no	no	no	not reported	no	not reported	no	no	no	no	no
Pectus excavatum	no	not reported	not reported	no	not reported	yes	no	no	no	no	not reported	no	not reported	no	no	no	no	no
Pes cavus	no	not reported	not reported	no	not reported	no	no	no	no	no	not reported	no	not reported	no	no	no	no	left
Camptodactyly	no	not reported	not reported	no	not reported	not reported	no	no	no	no	not reported	no	not reported	no	no	no	no	no
Toes abnormalities	no	not reported	not reported	no	not reported	not reported	no	no	no	no	not reported	no	not reported	no	no	no	no	no
Hip dysplasia	no	not reported	not reported	no	not reported	not reported	no	no	no	no	not reported	no	not reported	no	no	no	no	no
Genu valgum	no	not reported	not reported	no	not reported	not reported	no	no	no	no	not reported	no	not reported	yes	yes	yes	yes	no
Ribs anomalies	no	not reported	not reported	no	not reported	not reported	no	no	no	no	not reported	no	not reported	no	no	no	no	no
Scoliosis	no	not reported	not reported	mild	not reported	not reported	no	no	no	no	not reported	no	not reported	no	no	no	no	no
Nail hypoplasia	no	not reported	not reported	no	not reported	not reported	no	no	no	no	not reported	no	not reported	no	no	no	no	no
assymetric nipples	no	not reported	not reported	no	not reported	not reported	no	no	no	no	not reported	no	not reported	no	no	no	no	no
inverted nipples	no	not reported	not reported	no	not reported	no	no	no	no	no	not reported	no	not reported	no	no	no	no	no
other	relatively small mouth with prominent philtrum and large ears, deep dermatoglyphics	bilateral single transverse palmar creases	no	no	not reported	relatively small mouth, prominent philtrum	no	no	no	relatively small mouth, prominent philtrum	not reported	no	not reported	big thump	big thump	no	no	no
