# Supplementary material for: Loss of UGP2 in brain leads to a severe epileptic encephalopathy, emphasizing that bi-allelic isoform-specific start-loss mutations of essential genes can cause genetic diseases
Source: Acta Neuropathol. 2019 Dec 9;139(3):415–42. doi: 10.1007/s00401-019-02109-6 (PMC7035241; doi:10.1007/s00401-019-02109-6)
Supplement: Supplementary file 5 — Supplementary Table 2: RNA-seq data used in this study (XLSX 15 kb) [file 401_2019_2109_MOESM5_ESM.xlsx]

## Sheet: NSC_H9_RNA-seq_samples
Sample_Name	Reads	Mapped Reads	Mapped Reads (%)
H9_wt_B1_T1	24189973	23376093	96.64%
H9_wt_B1_T2	25081070	24340420	97.05%
H9_wt_B2_T1	24618042	23848441	96.87%
H9_wt_B2_T2	24556887	23766191	96.78%
H9_KO_B1_T1	24454073	23540810	96.27%
H9_KO_B1_T2	25015423	24200949	96.74%
H9_KO_B2_T1	25735442	24929743	96.87%
H9_KO_B2_T2	24957010	24158143	96.80%
H9_KI_B1_T1	26058111	25302807	97.10%
H9_KI_B1_T2	25149902	24493540	97.39%
H9_KI_B2_T1	25899709	25154346	97.12%
H9_KI_B2_T2	24569078	23893958	97.25%
NSC_wt_B1_T1	20976940	20148112	96.05%
NSC_wt_B1_T2	24517703	23745537	96.85%
NSC_wt_B2_T1	25457725	24851665	97.62%
NSC_wt_B2_T2	26063338	25348502	97.26%
NSC_KO_B1_T1	24864112	24279729	97.65%
NSC_KO_B1_T2	24914485	24305875	97.56%
NSC_KO_B2_T1	25226127	24565100	97.38%
NSC_KO_B2_T2	25086723	24479918	97.58%
NSC_KI_B1_T1	26791785	26083231	97.36%
NSC_KI_B1_T2	22157747	21536901	97.20%
NSC_KI_B2_T1	25418316	24424214	96.09%
NSC_KI_B2_T2	21135832	19006930	89.93%

## Sheet: Fetal_Tissue_RNA-seq_samples
Study Alias	Experiment Alias	SRR Run	Fetal Tissue	Gestational Day	Fastq	Study Title	PubMed ID
GSE18927	GSM1059516	SRR643755	Intestine_Large	day 115	ftp.sra.ebi.ac.uk/vol1/fastq/SRR643/SRR643755/SRR643755.fastq.gz	University of Washington Human Reference Epigenome Mapping Project	PMID: 25693563
GSE18927	GSM1059520	SRR643759	Intestine_Large	day 98	ftp.sra.ebi.ac.uk/vol1/fastq/SRR643/SRR643759/SRR643759.fastq.gz	University of Washington Human Reference Epigenome Mapping Project	PMID: 25693563
GSE18927	GSM1059485	SRR643741	Intestine_Large	day 108	ftp.sra.ebi.ac.uk/vol1/fastq/SRR643/SRR643741/SRR643741_1.fastq.gz;ftp.sra.ebi.ac.uk/vol1/fastq/SRR643/SRR643741/SRR643741_2.fastq.gz;	University of Washington Human Reference Epigenome Mapping Project	PMID: 25693563
GSE18927	GSM1059486	SRR643742	Intestine_Small	day 108	ftp.sra.ebi.ac.uk/vol1/fastq/SRR643/SRR643742/SRR643742_1.fastq.gz;ftp.sra.ebi.ac.uk/vol1/fastq/SRR643/SRR643742/SRR643742_2.fastq.gz;	University of Washington Human Reference Epigenome Mapping Project	PMID: 25693563
GSE18927	GSM1059517	SRR643756	Intestine_Small	day 115	ftp.sra.ebi.ac.uk/vol1/fastq/SRR643/SRR643756/SRR643756.fastq.gz	University of Washington Human Reference Epigenome Mapping Project	PMID: 25693563
GSE18927	GSM1059521	SRR643760	Intestine_Small	day 98	ftp.sra.ebi.ac.uk/vol1/fastq/SRR643/SRR643760/SRR643760.fastq.gz	University of Washington Human Reference Epigenome Mapping Project	PMID: 25693563
GSE18927	GSM1101684	SRR786753	Lung_Left	day 108	ftp.sra.ebi.ac.uk/vol1/fastq/SRR786/SRR786753/SRR786753.fastq.gz	University of Washington Human Reference Epigenome Mapping Project	PMID: 25693563
GSE18927	GSM1101693	SRR786762	Lung_Left	day 105	ftp.sra.ebi.ac.uk/vol1/fastq/SRR786/SRR786762/SRR786762.fastq.gz	University of Washington Human Reference Epigenome Mapping Project	PMID: 25693563
GSE18927	GSM1101691	SRR786760	Lung_Right	day 98	ftp.sra.ebi.ac.uk/vol1/fastq/SRR786/SRR786760/SRR786760.fastq.gz	University of Washington Human Reference Epigenome Mapping Project	PMID: 25693563
GSE18927	GSM1101692	SRR786761	Lung_Right	day 105	ftp.sra.ebi.ac.uk/vol1/fastq/SRR786/SRR786761/SRR786761.fastq.gz	University of Washington Human Reference Epigenome Mapping Project	PMID: 25693563
GSE18927	GSM1101671	SRR786796	Muscle_Leg	day 97	ftp.sra.ebi.ac.uk/vol1/fastq/SRR786/SRR786796/SRR786796.fastq.gz	University of Washington Human Reference Epigenome Mapping Project	PMID: 25693563
GSE18927	GSM1101672	SRR786797	Muscle_Leg	day 101	ftp.sra.ebi.ac.uk/vol1/fastq/SRR786/SRR786797/SRR786797.fastq.gz	University of Washington Human Reference Epigenome Mapping Project	PMID: 25693563
GSE18927	GSM1101674	SRR786799	Muscle_Arm	day 97	ftp.sra.ebi.ac.uk/vol1/fastq/SRR786/SRR786799/SRR786799.fastq.gz	University of Washington Human Reference Epigenome Mapping Project	PMID: 25693563
GSE18927	GSM1101675	SRR786800	Muscle_Arm	day 85	ftp.sra.ebi.ac.uk/vol1/fastq/SRR786/SRR786800/SRR786800.fastq.gz	University of Washington Human Reference Epigenome Mapping Project	PMID: 25693563
GSE18927	GSM1101696	SRR786766	Muscle_Back	day 105	ftp.sra.ebi.ac.uk/vol1/fastq/SRR786/SRR786766/SRR786766.fastq.gz	University of Washington Human Reference Epigenome Mapping Project	PMID: 25693563
GSE18927	GSM1101678	SRR786803	Muscle_Back	day 101	ftp.sra.ebi.ac.uk/vol1/fastq/SRR786/SRR786803/SRR786803.fastq.gz	University of Washington Human Reference Epigenome Mapping Project	PMID: 25693563
GSE18927	GSM1220589	SRR980450	Stomach	day 110	ftp.sra.ebi.ac.uk/vol1/fastq/SRR980/SRR980450/SRR980450.fastq.gz	University of Washington Human Reference Epigenome Mapping Project	PMID: 25693563
GSE18927	GSM1220590	SRR980451	Stomach	day 107	ftp.sra.ebi.ac.uk/vol1/fastq/SRR980/SRR980451/SRR980451.fastq.gz	University of Washington Human Reference Epigenome Mapping Project	PMID: 25693563
GSE18927	GSM1220587	SRR980467	Stomach	day 108	ftp.sra.ebi.ac.uk/vol1/fastq/SRR980/SRR980467/SRR980467.fastq.gz	University of Washington Human Reference Epigenome Mapping Project	PMID: 25693563
GSE18927	GSM1059510	SRR643749	Kidney	day 105	ftp.sra.ebi.ac.uk/vol1/fastq/SRR643/SRR643749/SRR643749.fastq.gz	University of Washington Human Reference Epigenome Mapping Project	PMID: 25693563
GSE18927	GSM1059511	SRR643750	Kidney	day 87	ftp.sra.ebi.ac.uk/vol1/fastq/SRR643/SRR643750/SRR643750.fastq.gz	University of Washington Human Reference Epigenome Mapping Project	PMID: 25693563
GSE18927	GSM1059512	SRR643751	Kidney	day 85	ftp.sra.ebi.ac.uk/vol1/fastq/SRR643/SRR643751/SRR643751.fastq.gz	University of Washington Human Reference Epigenome Mapping Project	PMID: 25693563
GSE18927	GSM1101680	SRR786806	Fibroblast_Skin_Abdomen	day 97	ftp.sra.ebi.ac.uk/vol1/fastq/SRR786/SRR786806/SRR786806.fastq.gz	University of Washington Human Reference Epigenome Mapping Project	PMID: 25693563
GSE18927	GSM1101681	SRR786807	Fibroblast_Skin_Abdomen	day 97	ftp.sra.ebi.ac.uk/vol1/fastq/SRR786/SRR786807/SRR786807.fastq.gz	University of Washington Human Reference Epigenome Mapping Project	PMID: 25693563
GSE18927	GSM1220588	SRR980449	Spleen	day 112	ftp.sra.ebi.ac.uk/vol1/fastq/SRR980/SRR980449/SRR980449.fastq.gz	University of Washington Human Reference Epigenome Mapping Project	PMID: 25693563
GSE18927	GSM1220585	SRR980463	Spleen	day 120	ftp.sra.ebi.ac.uk/vol1/fastq/SRR980/SRR980463/SRR980463.fastq.gz	University of Washington Human Reference Epigenome Mapping Project	PMID: 25693563
GSE18927	GSM1220601	SRR980465	Thymus	day 97	ftp.sra.ebi.ac.uk/vol1/fastq/SRR980/SRR980465/SRR980465.fastq.gz	University of Washington Human Reference Epigenome Mapping Project	PMID: 25693563
GSE18927	GSM1220601	SRR980466	Thymus	day 97	ftp.sra.ebi.ac.uk/vol1/fastq/SRR980/SRR980466/SRR980466.fastq.gz	University of Washington Human Reference Epigenome Mapping Project	PMID: 25693563
GSE18927	GSM1059494	SRR643778	Heart	day 120	ftp.sra.ebi.ac.uk/vol1/fastq/SRR643/SRR643778/SRR643778.fastq.gz	University of Washington Human Reference Epigenome Mapping Project	PMID: 25693563
GSE18927	GSM1059495	SRR643779	Heart	day 91	ftp.sra.ebi.ac.uk/vol1/fastq/SRR643/SRR643779/SRR643779.fastq.gz	University of Washington Human Reference Epigenome Mapping Project	PMID: 25693563
GSE63634	GSM1554465	SRR1663123	Heart	day 84	ftp.sra.ebi.ac.uk/vol1/fastq/SRR166/003/SRR1663123/SRR1663123_1.fastq.gz;ftp.sra.ebi.ac.uk/vol1/fastq/SRR166/003/SRR1663123/SRR1663123_2.fastq.gz;	Epigenomic landscape during organ formation in human early embryos	PMID: 26719341
GSE63634	GSM1554466	SRR1663124	Heart	day 84	ftp.sra.ebi.ac.uk/vol1/fastq/SRR166/003/SRR1663123/SRR1663123_1.fastq.gz;ftp.sra.ebi.ac.uk/vol1/fastq/SRR166/003/SRR1663123/SRR1663123_2.fastq.gz;	Epigenomic landscape during organ formation in human early embryos	PMID: 26719341
GSE63634	GSM1554467	SRR1663125	Liver	day 84	ftp.sra.ebi.ac.uk/vol1/fastq/SRR166/005/SRR1663125/SRR1663125_1.fastq.gz;ftp.sra.ebi.ac.uk/vol1/fastq/SRR166/005/SRR1663125/SRR1663125_2.fastq.gz;	Epigenomic landscape during organ formation in human early embryos	PMID: 26719341
GSE63634	GSM1554468	SRR1663126	Liver	day 84	ftp.sra.ebi.ac.uk/vol1/fastq/SRR166/006/SRR1663126/SRR1663126_1.fastq.gz;ftp.sra.ebi.ac.uk/vol1/fastq/SRR166/006/SRR1663126/SRR1663126_2.fastq.gz;	Epigenomic landscape during organ formation in human early embryos	PMID: 26719341
GSE63634	GSM1554463	SRR1663121	Brain	day 84	ftp.sra.ebi.ac.uk/vol1/fastq/SRR166/001/SRR1663121/SRR1663121_1.fastq.gz;ftp.sra.ebi.ac.uk/vol1/fastq/SRR166/001/SRR1663121/SRR1663121_2.fastq.gz;	Epigenomic landscape during organ formation in human early embryos	PMID: 26719341
GSE63634	GSM1554464	SRR1663122	Brain	day 84	ftp.sra.ebi.ac.uk/vol1/fastq/SRR166/002/SRR1663122/SRR1663122_1.fastq.gz;ftp.sra.ebi.ac.uk/vol1/fastq/SRR166/002/SRR1663122/SRR1663122_2.fastq.gz;	Epigenomic landscape during organ formation in human early embryos	PMID: 26719341
PRJNA322318	R5805	SRR3625894	Brain	day 90-140	ftp.sra.ebi.ac.uk/vol1/fastq/SRR362/004/SRR3625894/SRR3625894_1.fastq.gz;ftp.sra.ebi.ac.uk/vol1/fastq/SRR362/004/SRR3625894/SRR3625894_2.fastq.gz;	Homo sapiens Transcriptome or Gene expression	PMID: 27348216
PRJNA322318	R5789	SRR3626528	Brain	day 90-140	ftp.sra.ebi.ac.uk/vol1/fastq/SRR362/008/SRR3626528/SRR3626528_1.fastq.gz;ftp.sra.ebi.ac.uk/vol1/fastq/SRR362/008/SRR3626528/SRR3626528_2.fastq.gz;	Homo sapiens Transcriptome or Gene expression	PMID: 27348216
PRJNA322318	R3404	SRR3626529	Brain	day 90-140	ftp.sra.ebi.ac.uk/vol1/fastq/SRR362/009/SRR3626529/SRR3626529_1.fastq.gz;ftp.sra.ebi.ac.uk/vol1/fastq/SRR362/009/SRR3626529/SRR3626529_2.fastq.gz;	Homo sapiens Transcriptome or Gene expression	PMID: 27348216
PRJNA322318	R3390	SRR3626530	Brain	day 90-140	ftp.sra.ebi.ac.uk/vol1/fastq/SRR362/000/SRR3626530/SRR3626530_1.fastq.gz;ftp.sra.ebi.ac.uk/vol1/fastq/SRR362/000/SRR3626530/SRR3626530_2.fastq.gz;	Homo sapiens Transcriptome or Gene expression	PMID: 27348216
PRJNA322318	R3715	SRR3626531	Brain	day 90-140	ftp.sra.ebi.ac.uk/vol1/fastq/SRR362/001/SRR3626531/SRR3626531_1.fastq.gz;ftp.sra.ebi.ac.uk/vol1/fastq/SRR362/001/SRR3626531/SRR3626531_2.fastq.gz;	Homo sapiens Transcriptome or Gene expression	PMID: 27348216
PRJNA244070		SRR1222685	Brain		ftp.sra.ebi.ac.uk/vol1/fastq/SRR122/005/SRR1222685/SRR1222685_1.fastq.gz;ftp.sra.ebi.ac.uk/vol1/fastq/SRR122/005/SRR1222685/SRR1222685_2.fastq.gz;	Integrative analyses reveal complexity of human brain transcriptome by deep RNA-sequencing
GSE61945	GSM1517598	SRR1593953	Pancreas	day 54-57	ftp.sra.ebi.ac.uk/vol1/fastq/SRR159/003/SRR1593953/SRR1593953.fastq.gz	Human fetal pancreas transcriptome analysis	PMID: 26440894
GSE61945	GSM1517599	SRR1593954	Pancreas	day 54-57	ftp.sra.ebi.ac.uk/vol1/fastq/SRR159/004/SRR1593954/SRR1593954.fastq.gz	Human fetal pancreas transcriptome analysis	PMID: 26440894
