# Supplementary material for: Loss of UGP2 in brain leads to a severe epileptic encephalopathy, emphasizing that bi-allelic isoform-specific start-loss mutations of essential genes can cause genetic diseases
Source: Acta Neuropathol. 2019 Dec 9;139(3):415–42. doi: 10.1007/s00401-019-02109-6 (PMC7035241; doi:10.1007/s00401-019-02109-6)
Supplement: Supplementary file 6 — Supplementary Table 3: differentially expressed genes (XLS 14057 kb) [file 401_2019_2109_MOESM6_ESM.xls]

## Sheet: Overview
Gene expression table legend
Columns 1 and 2:	Ensembl_ID and Gene_name
Columns 3-4:	CPM values of H9_WT (2 Biological replicates)
Columns 5-6:	CPM values of H9_KO (2 Biological replicates)
Columns 7-8:	CPM values of H9_KI (2 Biological replicates)
Columns 9-10:	CPM values of NSC_WT (2 Biological replicates)
Columns 11-12:	CPM values of NSC_KO (2 Biological replicates)
Columns 13-14:	CPM values of NSC_KI (2 Biological replicates)
Columns 15-20:	Log-Fold Change and FDR values of H9 comparisons (KI vs WT, KO vs WT and KI vs KO)
Columns 21-26:	Log-Fold Change and FDR values of NSC comparisons (KI vs WT, KO vs WT and KI vs KO)
Columns 27-32:	Log-Fold Change and FDR values of NSC vs H9 comparisons ( NSC-WT vs H9-WT, NSC-KO vs H9-KO and NSC-KI vs H9_KI)
Columns 33-35:	Differentially expressed genes of H9 comparisons (KI vs WT, KO vs WT and KI vs KO)
Columns 36-38:	Differentially expressed genes of NSC comparisons (KI vs WT, KO vs WT and KI vs KO)
Columns 39-41:	Differentially expressed genes of NSC vs H9 comparisons ( NSC-WT vs H9-WT, NSC-KO vs H9-KO and NSC-KI vs H9_KI)
Columns 42-43:	RPKM values of H9_WT (2 Biological replicates)
Columns 44-45:	RPKM values of H9_KO (2 Biological replicates)
Columns 46-47:	RPKM values of H9_KI (2 Biological replicates)
Columns 48-49:	RPKM values of NSC_WT (2 Biological replicates)
Columns 50-51:	RPKM values of NSC_KO (2 Biological replicates)
Columns 52-53:	RPKM values of NSC_KI (2 Biological replicates)

## Sheet: Differentially_Expressed_Detail
Ensembl_ID	Gene_name	H9_WT_B1_CPM	H9_WT_B2_CPM	H9_KO_B1_CPM	H9_KO_B2_CPM	H9_KI_B1_CPM	H9_KI_B2_CPM	NSC_WT_B1_CPM	NSC_WT_B2_CPM	NSC_KO_B1_CPM	NSC_KO_B2_CPM	NSC_KI_B1_CPM	NSC_KI_B2_CPM	logFC_H9_KI	FDR_H9_KI	logFC_H9_KO	FDR_H9_KO	logFC_H9_KI.KO	FDR_H9_KI.KO	logFC_NCS_KI	FDR_NCS_KI	logFC_NCS_KO	FDR_NCS_KO	logFC_NCS_KI.KO	FDR_NCS_KI.KO	logFC_NCS_H9_WT	FDR_NCS_H9_WT	logFC_NCS_H9_KI	FDR_NCS_H9_KI	logFC_NCS_H9_KO	FDR_NCS_H9_KO	DE_H9_KI	DE_H9_KO	DE_H9_KI.KO	DE_NCS_KI	DE_NCS_KO	DE_NCS_KI.KO	DE_NCS_H9_KI	DE_NCS_H9_KO	DE_NCS_H9_WT	H9_WT_B1_RPKM	H9_WT_B2_RPKM	H9_KO_B1_RPKM	H9_KO_B2_RPKM	H9_KI_B1_RPKM	H9_KI_B2_RPKM	NSC_WT_B1_RPKM	NSC_WT_B2_RPKM	NSC_KO_B1_RPKM
ENSG00000000003	TSPAN6	114.01	113.686	101.459	129.033	119.308	105.459	70.5756	63.7869	56.8977	103.808	102.766	99.1472	-0.0210648	0.998508	0.00951949	1	-0.0305843	0.978337	0.455986	0.196742	0.24304	0.396724	0.212946	0.463082	-0.673855	0.0170025	-0.196804	0.418404	-0.440334	0.0924023	NotSig	NotSig	NotSig	NotSig	NotSig	NotSig	NotSig	NotSig	Down	24.9049	24.5966	21.4188	28.41	25.9537	22.8263	16.6797	14.3594	14.1822
ENSG00000000005	TNMD	3.09434	3.14227	2.86408	4.02494	2.67621	2.23332	0.054731	0.0240614	0.924963	1.25706	0.0261824	0	-0.346889	0.90468	0.136761	1	-0.483649	0.603548	-1.42193	0.491403	4.71818	0.000459667	-6.14011	0.000233884	-6.1432	9.85761e-06	-7.21824	8.93405e-06	-1.56178	0.00320352	NotSig	NotSig	NotSig	NotSig	UP	Down	Down	Down	Down	1.90397	1.91498	1.70311	2.4962	1.63984	1.36161	0.036435	0.0152573	0.649418
ENSG00000000419	DPM1	65.1678	64.215	64.5499	67.8752	77.1257	63.7015	56.154	49.0854	39.8734	40.7539	39.7973	42.4633	0.119975	0.92369	0.0225411	1	0.0974338	0.829963	-0.486826	0.0626638	-0.372188	0.061893	-0.114638	0.545529	-0.210384	0.188227	-0.817185	0.000516503	-0.605113	0.00364268	NotSig	NotSig	NotSig	NotSig	NotSig	NotSig	Down	Down	NotSig	53.4864	52.2007	51.2002	56.15	63.0376	51.8048	49.8637	41.5171	37.3424
ENSG00000000457	SCYL3	9.76316	9.72222	11.6184	9.46123	11.4949	11.1926	13.628	14.3406	10.6996	16.015	16.94	16.974	0.216869	0.861296	0.0986409	1	0.118229	0.823973	0.149166	0.564827	-0.0692882	0.758846	0.218454	0.319404	0.605861	0.00736077	0.538158	0.0129395	0.437932	0.0363957	NotSig	NotSig	NotSig	NotSig	NotSig	NotSig	UP	UP	UP	1.40518	1.38591	1.61605	1.37251	1.64754	1.59617	2.1221	2.12703	1.75717
ENSG00000000460	C1orf112	43.7742	41.3597	36.5035	34.6563	38.9197	37.1874	12.8618	17.3002	15.8244	30.0438	19.1655	12.3757	-0.164407	0.947986	-0.271323	1	0.106916	0.912681	-0.0633198	0.893413	0.593996	0.103206	-0.657316	0.0777498	-1.41577	0.000944522	-1.31469	0.00142925	-0.550453	0.0832669	NotSig	NotSig	NotSig	NotSig	NotSig	NotSig	Down	NotSig	Down	7.26741	6.80094	5.85682	5.79926	6.43459	6.11739	2.31024	2.9599	2.99776
ENSG00000000971	CFH	0	0	0	0	0	0.0519377	22.385	7.84403	3.49986	2.23757	10.3421	10.7294	3.13006	0.899296	0	1	3.13006	0.71939	-0.665249	0.470447	-2.37723	0.0221662	1.71198	0.061359	12.2565	0.000116302	8.46117	0.000198584	9.87924	0.000660586	NotSig	NotSig	NotSig	NotSig	Down	NotSig	UP	UP	UP	0	0	0	0	0	0.00625919	2.94562	0.983175	0.48572
ENSG00000001036	FUCA2	68.9023	70.2578	81.2481	78.8262	77.559	73.0763	129.056	126.804	92.9213	107.655	107.872	118.562	0.111879	0.874473	0.1899	1	-0.0780207	0.796254	-0.305607	0.0726371	-0.34334	0.0198254	0.0377335	0.775219	0.964419	1.95728e-05	0.546934	0.000529104	0.431179	0.00268402	NotSig	NotSig	NotSig	NotSig	Down	NotSig	UP	UP	UP	24.4389	24.6815	27.85	28.1803	27.3949	25.6822	49.5242	46.3494	37.6071
ENSG00000001084	GCLC	76.3981	78.7178	68.0085	88.3136	75.1377	79.984	27.557	28.2	28.4489	33.7647	31.1571	26.7099	-0.00257002	1	0.00350392	1	-0.00607394	0.996988	-0.0766526	0.757067	0.165484	0.393262	-0.242137	0.220094	-1.39087	3.06071e-05	-1.46495	2.22972e-05	-1.22889	8.33513e-05	NotSig	NotSig	NotSig	NotSig	NotSig	NotSig	Down	Down	Down	8.75357	8.93316	7.53062	10.199	8.57335	9.08061	3.41609	3.32979	3.71942
ENSG00000001167	NFYA	60.793	60.7236	52.6613	57.2378	46.0817	51.0547	66.9633	70.6444	91.7713	95.0841	79.6731	72.6644	-0.325861	0.543752	-0.15541	1	-0.170451	0.556261	0.0172489	0.931111	0.455913	0.0108987	-0.438665	0.0119853	0.263971	0.0450373	0.607081	0.000632412	0.875294	9.84658e-05	NotSig	NotSig	NotSig	NotSig	UP	Down	UP	UP	UP	15.8028	15.6338	13.2293	14.9965	11.9288	13.1499	18.8326	18.9244	27.2204
ENSG00000001460	STPG1	8.93623	7.70795	11.024	7.05672	8.56386	7.84259	12.7249	11.1886	9.44962	10.6599	9.21621	9.62236	-0.0236714	0.998508	0.100599	1	-0.12427	0.868352	-0.475332	0.180694	-0.242269	0.397413	-0.233063	0.422254	0.609417	0.0264882	0.157757	0.519369	0.266549	0.289104	NotSig	NotSig	NotSig	NotSig	NotSig	NotSig	NotSig	NotSig	UP	1.04014	0.888599	1.24006	0.827882	0.992652	0.904494	1.60246	1.34207	1.25505
ENSG00000001461	NIPAL3	11.6838	11.6559	13.6719	11.8657	9.43044	10.6472	57.6317	43.5272	19.3992	14.9339	50.0608	58.8412	-0.220012	0.916479	0.115982	1	-0.335993	0.586963	-0.0267632	0.94924	-1.5358	0.00124683	1.50904	0.00113458	2.20547	2.72714e-05	2.39872	1.70148e-05	0.553693	0.0470621	NotSig	NotSig	NotSig	NotSig	Down	UP	UP	UP	UP	1.2308	1.21613	1.39188	1.25988	0.989298	1.11135	6.56841	4.72531	2.33183
ENSG00000001497	LAS1L	122.173	114.733	109.267	117.063	120.812	122.625	46.1108	51.8765	67.2473	79.8737	61.5287	54.4415	0.0363754	0.97959	-0.0767515	1	0.113127	0.70373	0.114456	0.473831	0.595157	0.00262756	-0.480702	0.00613809	-1.19025	9.80029e-06	-1.11217	1.34052e-05	-0.518344	0.00145154	NotSig	NotSig	NotSig	NotSig	UP	Down	Down	Down	Down	21.655	20.1419	18.7172	20.9138	21.3247	21.5363	8.84261	9.47586	13.6009
ENSG00000001561	ENPP4	8.02927	7.09024	8.24099	7.39649	7.18753	7.50499	5.96567	8.20495	3.19987	5.25452	10.4468	8.31667	-0.0444316	0.994159	0.0348371	1	-0.0792687	0.932124	0.278362	0.446949	-0.747579	0.0348418	1.02594	0.00937322	-0.0129524	0.963533	0.309841	0.243643	-0.795369	0.0134053	NotSig	NotSig	NotSig	NotSig	Down	UP	NotSig	Down	NotSig	1.7102	1.49576	1.69635	1.58791	1.52455	1.58391	1.37475	1.80099	0.7777
ENSG00000001617	SEMA3F	42.5204	41.7357	43.9069	28.3314	38.257	38.4079	149.388	124.013	46.2482	73.7895	263.736	238.118	-0.138885	0.947986	-0.240267	1	0.101381	0.894781	0.742626	0.063589	-1.19791	0.00346879	1.94054	0.000344971	1.78665	7.48124e-05	2.66816	9.32879e-06	0.828999	0.00705147	NotSig	NotSig	NotSig	NotSig	Down	UP	UP	UP	UP	8.72827	8.48532	8.71022	5.86175	7.82045	7.81196	33.1773	26.2338	10.8326
ENSG00000001629	ANKIB1	72.5835	74.0447	77.033	67.2218	59.1824	68.9732	92.769	101.852	71.7721	67.2276	89.9628	87.8785	-0.197089	0.831533	-0.0372264	1	-0.159862	0.647306	-0.258387	0.197619	-0.465403	0.0176031	0.207016	0.214259	0.492468	0.00473659	0.43117	0.00948562	0.0642917	0.656771	NotSig	NotSig	NotSig	NotSig	Down	NotSig	UP	NotSig	UP	10.0848	10.1895	10.3436	9.41384	8.18862	9.4955	13.9452	14.5835	11.3787
ENSG00000001630	CYP51A1	5.92192	7.76166	5.26883	6.74309	5.07205	7.71274	7.85389	6.52065	6.94972	5.27966	4.52956	4.0306	-0.100534	0.981243	-0.194999	1	0.0944657	0.937659	-0.880006	0.100744	-0.207661	0.6126	-0.672345	0.114105	0.15986	0.644127	-0.619612	0.0883241	0.147199	0.680096	NotSig	NotSig	NotSig	NotSig	NotSig	NotSig	NotSig	NotSig	NotSig	1.43999	1.86931	1.23816	1.65266	1.2282	1.8583	2.06622	1.634	1.92829
ENSG00000001631	KRIT1	39.4528	42.058	38.2058	41.2949	34.7142	40.3556	33.3038	35.5388	28.9488	36.1028	44.5101	39.8235	-0.12143	0.908747	-0.0463265	1	-0.0751031	0.853229	0.163404	0.388057	-0.0760412	0.642855	0.239445	0.14749	-0.159053	0.247725	0.12578	0.355995	-0.188768	0.182882	NotSig	NotSig	NotSig	NotSig	NotSig	NotSig	NotSig	NotSig	NotSig	6.29976	6.65157	5.89577	6.64616	5.52006	6.38497	5.75352	5.84807	5.27455
ENSG00000002016	RAD52	10.1099	10.6085	7.94378	8.65102	8.61484	7.63484	7.08766	9.02304	7.27471	11.2633	12.2272	11.6093	-0.352568	0.813568	-0.330328	1	-0.0222406	0.983796	0.438423	0.176198	0.200428	0.444939	0.237994	0.366706	-0.280623	0.21377	0.510367	0.0367372	0.250132	0.275141	NotSig	NotSig	NotSig	NotSig	NotSig	NotSig	UP	NotSig	NotSig	2.3903	2.4842	1.81508	2.06158	2.02834	1.7886	1.81301	2.19847	1.96258
ENSG00000002079	MYH16	0	0	0	0	0	0	6.23933	3.63328	0.899964	0	0.366554	0.454153	0	1	0	1	0	1	-3.71643	0.121765	-3.37885	0.077101	-0.33759	0.864351	10.6346	0.00662062	6.91816	0.0779414	7.25575	0.0678714	NotSig	NotSig	NotSig	NotSig	NotSig	NotSig	NotSig	NotSig	UP	0	0	0	0	0	0	1.0603	0.58811	0.161298
ENSG00000002330	BAD	15.3917	15.953	16.536	15.9691	17.3316	15.815	35.4383	34.7929	29.8738	38.3906	39.7973	43.4	0.0783279	0.94704	0.0403349	1	0.037993	0.935354	0.115016	0.532404	-0.0381012	0.81537	0.153117	0.329325	1.24957	1.71396e-05	1.28625	1.39564e-05	1.17113	3.2465e-05	NotSig	NotSig	NotSig	NotSig	NotSig	NotSig	UP	UP	UP	8.9272	9.16438	9.26886	9.33552	10.0106	9.08885	22.238	20.7962	19.771
ENSG00000002549	LAP3	73.6505	72.1647	64.8201	77.1012	85.9445	79.2569	57.3307	60.6589	62.4725	61.948	48.0709	45.1314	0.177549	0.852711	-0.0482015	1	0.225751	0.503495	-0.46939	0.0537843	0.0933026	0.585465	-0.562693	0.00845156	-0.221007	0.133633	-0.867947	0.000204968	-0.079503	0.590154	NotSig	NotSig	NotSig	NotSig	NotSig	Down	Down	NotSig	NotSig	19.2765	18.7071	16.3956	20.3396	22.4006	20.5541	16.2343	16.361	18.6573
ENSG00000002586	CD99	53.9908	52.3979	67.7653	54.8856	59.5647	52.1454	426.272	463.953	321.537	219.231	387.683	450.519	0.0679522	0.985049	0.190225	1	-0.122273	0.874263	-0.214031	0.539207	-0.683537	0.0387659	0.469506	0.125136	3.14868	5.80628e-06	2.86669	8.3415e-06	2.27491	3.61209e-05	NotSig	NotSig	NotSig	NotSig	Down	NotSig	UP	UP	UP	10.8888	10.4665	13.2078	11.157	11.963	10.4204	93.0123	96.4268	73.9944
ENSG00000002587	HS3ST1	0.45348	0.778852	0.75655	0.470448	0.535241	0.519377	12.8891	10.7073	12.6995	41.5584	27.125	15.5831	-0.224252	0.980366	-0.0226999	1	-0.201552	0.93695	0.719874	0.335427	1.16069	0.0820107	-0.440814	0.484107	4.34144	0.000125934	5.28556	4.82926e-05	5.52483	5.27962e-05	NotSig	NotSig	NotSig	NotSig	NotSig	NotSig	UP	UP	UP	0.0550132	0.0935821	0.0886975	0.0575239	0.0646618	0.062431	1.69171	1.33861	1.75794
ENSG00000002746	HECW1	6.61548	5.39825	7.5655	5.61924	5.35241	7.06352	0.602041	1.2512	3.99984	2.79068	0.157095	0.0283845	0.0436131	0.998508	0.117297	1	-0.0736844	0.970476	-3.37438	0.019581	1.90166	0.0122294	-5.27604	0.000372161	-2.60843	0.000658494	-6.02642	2.31211e-05	-0.824065	0.107679	NotSig	NotSig	NotSig	Down	UP	Down	Down	NotSig	Down	0.469287	0.37928	0.518657	0.401775	0.378109	0.496486	0.0462058	0.0914674	0.323763
ENSG00000002822	MAD1L1	28.3292	27.6627	26.8845	26.1621	30.8656	26.7219	21.1809	24.1096	28.7239	33.3624	24.6115	22.8779	0.0381258	0.981208	-0.0901343	1	0.12826	0.702932	-0.0597388	0.758624	0.465089	0.0130799	-0.524827	0.00717237	-0.222623	0.0990438	-0.320488	0.0266083	0.3326	0.0253675	NotSig	NotSig	NotSig	NotSig	UP	Down	Down	UP	NotSig	3.88163	3.75408	3.55998	3.61311	4.21157	3.62791	3.13991	3.40434	4.49087
ENSG00000002834	LASP1	305.939	291.908	273.358	254.721	292.318	304.329	402.519	475.502	709.622	530.304	340.817	376.095	-0.00574644	1	-0.191949	1	0.186202	0.733544	-0.418581	0.164611	0.530625	0.0460154	-0.949207	0.00401818	0.636926	0.00948283	0.224091	0.277286	1.3595	0.000170737	NotSig	NotSig	NotSig	NotSig	UP	Down	NotSig	UP	UP	42.9227	40.5628	37.0637	36.0201	40.8411	42.3062	61.0987	68.7494	113.602
ENSG00000002919	SNX11	25.715	24.0907	25.9659	25.2212	30.0245	27.1374	29.199	29.1144	24.974	23.8087	26.2086	28.1858	0.196084	0.83626	0.0271057	1	0.168979	0.643763	-0.229607	0.265675	-0.239831	0.169404	0.0102242	0.962116	0.312721	0.0482217	-0.112971	0.438175	0.0457839	0.763499	NotSig	NotSig	NotSig	NotSig	NotSig	NotSig	NotSig	NotSig	UP	7.06446	6.55497	6.89383	6.98372	8.21406	7.38703	8.67867	8.24259	7.82868
ENSG00000003056	M6PR	91.7897	88.1714	80.9779	85.8829	97.4139	99.5126	102.073	91.0004	93.1713	87.7931	89.4653	89.0423	0.127178	0.908051	-0.119983	1	0.247162	0.451476	-0.244821	0.225167	-0.0770089	0.650774	-0.167812	0.318231	0.188709	0.189675	-0.183291	0.201104	0.231683	0.121554	NotSig	NotSig	NotSig	NotSig	NotSig	NotSig	NotSig	NotSig	NotSig	24.0749	22.9049	20.5259	22.7042	25.4438	25.8618	28.9652	24.5968	27.8844
ENSG00000003096	KLHL13	18.0058	17.6182	21.4266	18.5827	13.7379	12.2573	0.602041	1.03464	4.9998	11.5398	2.3826	1.53277	-0.456963	0.856033	0.153539	1	-0.610502	0.491937	1.12308	0.102945	3.30683	0.000507805	-2.18374	0.00206808	-4.35069	1.51193e-05	-2.77064	0.000114751	-1.1974	0.010734	NotSig	NotSig	NotSig	NotSig	UP	Down	Down	Down	Down	2.5544	2.47552	2.93761	2.65713	1.94082	1.72298	0.092405	0.151262	0.80935
ENSG00000003147	ICA1	27.1021	23.7684	31.3968	24.8815	26.0484	24.3068	3.8859	2.91144	1.67493	2.28785	6.72888	5.59175	-0.0176119	0.998508	0.130086	1	-0.147698	0.81453	0.725429	0.0622472	-0.777103	0.0211152	1.50253	0.000951064	-2.81603	5.06563e-06	-2.07299	2.0055e-05	-3.72322	2.08656e-06	NotSig	NotSig	NotSig	NotSig	Down	UP	Down	Down	Down	5.48938	4.76815	6.1457	5.07954	5.25402	4.87818	0.851541	0.607704	0.387102
ENSG00000003249	DBNDD1	64.3675	65.343	59.3081	62.3082	61.0685	59.0791	8.59276	7.05	8.17467	4.60084	16.4164	16.7185	-0.112977	0.972627	-0.103852	1	-0.00912498	0.998349	0.951153	0.0661529	-0.254752	0.496238	1.2059	0.00976523	-2.96393	2.1629e-05	-1.8998	0.000209119	-3.11483	2.37191e-05	NotSig	NotSig	NotSig	NotSig	NotSig	UP	Down	Down	Down	13.3094	13.382	11.8514	12.9857	12.5747	12.1042	1.92229	1.50226	1.92872
ENSG00000003393	ALS2	77.3584	75.6829	80.9779	67.2479	61.9606	75.4914	118.328	111.332	119.295	110.018	119.497	118.505	-0.158047	0.886974	-0.0606965	1	-0.0973503	0.838072	-0.0793317	0.743148	0.0162178	0.941146	-0.0955496	0.625756	0.671989	0.00192855	0.750704	0.00100574	0.748903	0.00130989	NotSig	NotSig	NotSig	NotSig	NotSig	NotSig	UP	UP	UP	7.38007	7.15123	7.46595	6.46637	5.88652	7.13608	12.2134	10.9456	12.9863
ENSG00000003400	CASP10	2.45413	2.47084	2.16157	2.03861	2.44682	2.31123	0.711502	0.745905	0.424983	0.703954	0.314189	0.340614	-0.0521238	0.993045	-0.241862	1	0.189738	0.822076	-1.27557	0.0408586	-0.369261	0.344265	-0.906304	0.0507558	-1.66779	0.000432171	-2.89124	2.71461e-05	-1.79519	0.000421681	NotSig	NotSig	NotSig	Down	NotSig	NotSig	Down	Down	Down	0.319975	0.319075	0.272366	0.267905	0.317695	0.298586	0.100366	0.100223	0.0632264
ENSG00000003402	CFLAR	6.40207	6.15025	6.67385	6.35105	5.7857	6.46624	59.2736	55.4857	56.7727	33.8652	47.9924	43.4567	-0.0379352	0.995906	0.040721	1	-0.0786562	0.941704	-0.459014	0.257607	-0.301527	0.367759	-0.157487	0.651831	3.27833	1.02147e-05	2.85725	1.86292e-05	2.93608	2.32564e-05	NotSig	NotSig	NotSig	NotSig	NotSig	NotSig	UP	UP	UP	0.281512	0.267854	0.283608	0.281481	0.253351	0.281732	2.81988	2.51433	2.84855
ENSG00000003436	TFPI	5.30839	5.9891	4.07997	3.37154	6.95814	7.71274	309.203	240.614	163.068	187.855	195.085	188.644	0.374288	0.720171	-0.614011	1	0.988299	0.0244185	-0.653129	0.031494	-0.643666	0.00924424	-0.00946251	0.969879	5.69424	9.10268e-08	4.66682	1.73615e-07	5.66458	1.01886e-07	NotSig	NotSig	UP	Down	Down	NotSig	UP	UP	UP	0.448927	0.501654	0.333453	0.287389	0.585997	0.646295	28.2911	20.97	15.7359
ENSG00000003509	NDUFAF7	59.9661	62.711	69.4135	67.5093	55.3847	57.0535	25.3678	22.6418	22.1491	25.3675	29.3505	27.0221	-0.128238	0.874473	0.146526	1	-0.274764	0.31973	0.0998064	0.560331	-0.00777689	0.964822	0.107583	0.459762	-1.26612	9.77332e-06	-1.03808	2.67089e-05	-1.42043	7.3074e-06	NotSig	NotSig	NotSig	NotSig	NotSig	NotSig	Down	Down	Down	16.2709	16.8531	18.2018	18.4628	14.9653	15.339	7.44702	6.33114	6.85758
ENSG00000003756	RBM5	90.0292	94.2948	94.5417	99.552	91.7557	93.4359	154.478	160.033	136.67	200.2	247.424	237.352	0.00428969	1	0.0637516	1	-0.0594619	0.889191	0.494772	0.0405898	0.0962969	0.553525	0.398475	0.0292756	0.85589	0.000166894	1.34637	1.29742e-05	0.888435	0.000182782	NotSig	NotSig	NotSig	UP	NotSig	UP	UP	UP	UP	8.60213	8.9236	8.72995	9.58741	8.73063	8.84597	15.9692	15.7578	14.9006
ENSG00000003987	MTMR7	9.65646	10.5548	11.024	11.2646	6.95814	8.38793	0.903061	2.69488	0.374985	0.653672	0.706925	1.107	-0.399825	0.918816	0.130039	1	-0.529864	0.650037	-1.11021	0.152457	-1.79697	0.0192554	0.686763	0.311823	-2.40872	0.000795305	-3.1191	0.000236672	-4.33573	6.7457e-05	NotSig	NotSig	NotSig	NotSig	Down	NotSig	Down	Down	Down	1.68063	1.81942	1.85421	1.97605	1.20597	1.4465	0.170045	0.483345	0.0744689
ENSG00000003989	SLC7A2	46.8418	45.4151	45.2579	40.3279	30.2029	37.7327	10.8367	21.4628	19.4992	27.7559	8.6402	12.5744	-0.444599	0.837091	-0.121823	1	-0.322777	0.711637	-0.724967	0.15096	0.556625	0.165954	-1.28159	0.0106245	-1.43803	0.00178172	-1.7184	0.000680325	-0.759583	0.042162	NotSig	NotSig	NotSig	NotSig	NotSig	Down	Down	Down	Down	5.87016	5.63697	5.4812	5.09389	3.76925	4.68536	1.46929	2.77183	2.78831
ENSG00000004059	ARF5	83.8138	81.2155	85.4631	84.0011	88.901	81.7499	63.871	77.2132	64.4224	88.8491	83.6005	90.717	0.0457638	0.978778	0.0261916	1	0.0195722	0.973646	0.179126	0.355503	0.122292	0.455285	0.056834	0.741623	-0.143917	0.302329	-0.0105543	0.941668	-0.0478161	0.740602	NotSig	NotSig	NotSig	NotSig	NotSig	NotSig	NotSig	NotSig	NotSig	44.3772	42.5905	43.7309	44.8288	46.875	42.8884	36.5883	42.1308	38.9215
ENSG00000004139	SARM1	23.9011	25.6484	25.1013	29.3246	15.522	14.7503	23.3428	26.3473	44.2482	49.3271	33.6444	28.6116	-0.713009	0.10134	0.126284	1	-0.839293	0.0219473	0.196388	0.346946	0.925055	0.00116708	-0.728667	0.00300177	0.0878729	0.55968	0.99727	0.000118217	0.886644	0.000306087	NotSig	NotSig	Down	NotSig	UP	Down	UP	UP	NotSig	2.12602	2.25964	2.1578	2.62912	1.37495	1.30005	2.24644	2.41518	4.49111
ENSG00000004142	POLDIP2	132.47	127.517	116.103	125.374	144.515	136.83	92.1396	96.727	103.321	91.3632	90.0675	95.5991	0.111261	0.926456	-0.117209	1	0.22847	0.519246	-0.153136	0.462517	0.0660534	0.715707	-0.219189	0.221004	-0.376528	0.0252387	-0.640924	0.00161138	-0.193266	0.21238	NotSig	NotSig	NotSig	NotSig	NotSig	NotSig	Down	NotSig	Down	61.8719	58.9895	52.4068	59.022	67.2172	63.3238	46.5604	46.5575	55.0647
ENSG00000004399	PLXND1	57.0051	58.8973	86.0576	31.3632	60.0745	63.9872	351.291	308.66	463.381	225.115	517.26	529.173	0.0955232	0.992428	-0.00694328	1	0.102466	0.959889	0.533245	0.45901	0.108364	0.867134	0.424881	0.491115	2.59723	0.000943463	3.03495	0.00041177	2.71253	0.000961837	NotSig	NotSig	NotSig	NotSig	NotSig	NotSig	UP	UP	UP	5.79912	5.93435	8.46063	3.21586	6.08594	6.44986	38.6642	32.3589	53.7892
ENSG00000004455	AK2	93.2836	94.9931	89.0027	100.728	92.3164	90.0859	97.3116	96.4383	88.0215	89.1759	94.0211	96.4507	-0.04823	0.971928	0.00133435	1	-0.0495643	0.900562	-0.154301	0.372399	-0.114208	0.434951	-0.0400929	0.798076	0.127024	0.308967	0.0209527	0.868847	0.0114813	0.930956	NotSig	NotSig	NotSig	NotSig	NotSig	NotSig	NotSig	NotSig	NotSig	16.136	16.2747	14.8785	17.5618	15.9023	15.4403	18.2116	17.1911	17.3735
ENSG00000004478	FKBP4	433.367	409.972	396.757	399.097	377.804	352.683	114.743	122.304	141.369	147.202	107.426	110.615	-0.209929	0.76563	-0.0954071	1	-0.114522	0.689237	-0.249009	0.133376	0.298263	0.0396783	-0.547272	0.00281426	-1.7467	1.43226e-06	-1.78578	1.27516e-06	-1.35302	5.81234e-06	NotSig	NotSig	NotSig	NotSig	UP	Down	Down	Down	Down	82.8789	77.6553	73.3293	76.9298	71.9523	66.8315	23.7416	24.1043	30.8497
ENSG00000004487	KDM1A	486.318	466.103	532.719	479.491	458.294	464.375	178.56	206.904	275.339	329.023	234.071	218.476	-0.0485666	0.965776	0.0744013	1	-0.122968	0.652379	0.103758	0.49202	0.657928	0.00130928	-0.55417	0.00244844	-1.22216	6.52291e-06	-1.06984	1.24209e-05	-0.638637	0.000320047	NotSig	NotSig	NotSig	NotSig	UP	Down	Down	Down	Down	88.5603	84.0679	93.7525	88.0091	83.11	83.7909	35.18	38.8287	57.213
ENSG00000004534	RBM6	147.194	142.718	151.715	143.853	144.745	140.751	81.0018	89.1236	99.421	131.438	119.078	106.584	-0.0248122	0.990758	0.0152643	1	-0.0400765	0.91709	0.278646	0.109918	0.443655	0.00944456	-0.165008	0.225384	-0.685222	0.000207042	-0.381763	0.00622502	-0.256832	0.0429212	NotSig	NotSig	NotSig	NotSig	UP	NotSig	Down	Down	Down	19.9695	19.1771	19.8916	19.6708	19.5555	18.9207	11.8895	12.4604	15.3908
ENSG00000004660	CAMKK1	9.28301	8.35252	10.97	8.31125	8.15606	8.7515	14.6405	18.5033	17.5493	10.6096	23.8522	29.0942	-0.0639101	0.992428	0.112478	1	-0.176388	0.85776	0.550901	0.228602	-0.192813	0.617101	0.743714	0.0674599	0.991486	0.0104911	1.6063	0.00074049	0.686195	0.0550425	NotSig	NotSig	NotSig	NotSig	NotSig	NotSig	UP	NotSig	UP	1.23871	1.10389	1.41466	1.11783	1.0838	1.1571	2.11364	2.54444	2.67207
ENSG00000004700	RECQL	62.9804	62.5767	62.0641	63.0923	64.9171	68.9213	95.9434	91.5298	73.7971	57.5734	81.7677	80.754	0.0893977	0.958932	-0.0160821	1	0.10548	0.845983	-0.336628	0.200202	-0.486342	0.0417087	0.149714	0.492672	0.664549	0.0041333	0.238523	0.198352	0.194289	0.301309	NotSig	NotSig	NotSig	NotSig	Down	NotSig	NotSig	NotSig	UP	16.5143	16.2517	15.7276	16.6748	16.9514	17.9068	27.2185	24.7333	22.0802
ENSG00000004766	VPS50	13.5244	14.9056	14.9148	13.7737	14.1457	13.5038	32.1271	29.3309	21.5741	24.4373	29.6123	28.4981	-0.0423334	0.980366	0.000495641	1	-0.0428291	0.926517	-0.212163	0.262366	-0.409709	0.0249054	0.197546	0.218485	1.19921	2.29479e-05	1.02938	5.2064e-05	0.789004	0.000336457	NotSig	NotSig	NotSig	NotSig	Down	NotSig	UP	UP	UP	1.41716	1.54697	1.51038	1.45472	1.4761	1.40206	3.64223	3.16732	2.57955
ENSG00000004777	ARHGAP33	29.743	34.9409	34.0177	28.6451	35.6828	34.0192	14.449	19.2973	23.899	42.187	30.7644	25.5177	0.105817	0.966178	-0.0595242	1	0.165341	0.811732	0.611167	0.104282	0.961848	0.0091765	-0.350681	0.22686	-0.856747	0.0050332	-0.351396	0.157007	0.164626	0.508305	NotSig	NotSig	NotSig	NotSig	UP	NotSig	NotSig	NotSig	Down	5.60166	6.51772	6.1916	5.43763	6.69238	6.34841	2.94417	3.74535	5.13595
ENSG00000004779	NDUFAB1	83.0136	89.6486	84.1392	87.8431	57.2708	50.1718	75.6656	61.6454	61.9725	66.1466	29.7432	29.8889	-0.686443	0.137213	-0.0164712	1	-0.669971	0.0593069	-1.33624	0.00292561	-0.0911122	0.623557	-1.24512	0.000313229	-0.241411	0.130242	-0.891204	0.000292489	-0.316052	0.0617081	NotSig	NotSig	NotSig	Down	NotSig	Down	Down	NotSig	NotSig	51.3981	54.9757	50.3456	54.8193	35.3119	30.7799	50.6862	39.3336	43.783
ENSG00000004799	PDK4	0.0266753	0.026857	0.0270196	0.156816	0.0509754	0	1.23145	2.3099	0.099996	0.502824	2.27787	1.95853	-0.0538211	1	1.66858	1	-1.7224	0.678182	0.133652	0.903102	-2.56	0.0205175	2.69365	0.0161833	5.96187	0.000475284	6.14934	0.000378719	1.73329	0.123843	NotSig	NotSig	NotSig	NotSig	Down	UP	UP	NotSig	UP	0.0058477	0.00583125	0.00572428	0.0346493	0.0111282	0	0.292069	0.521835	0.025013
ENSG00000004864	SLC25A13	154.61	153.031	143.366	147.485	156.316	154.748	86.6117	86.2603	74.597	99.0313	70.0904	66.2779	0.013337	0.996513	-0.0922652	1	0.105602	0.720019	-0.472339	0.0263285	0.0077176	0.961503	-0.480057	0.00560989	-0.746022	0.000113867	-1.2317	7.08817e-06	-0.646039	0.000359031	NotSig	NotSig	NotSig	Down	NotSig	Down	Down	Down	Down	41.284	40.4718	36.9961	39.6937	41.5659	40.9429	25.0216	23.7366	22.7286
ENSG00000004866	ST7	23.1542	23.2044	19.211	21.8236	22.9134	23.7355	34.5079	27.6707	101.371	48.3969	29.3243	33.4654	0.00633427	1	-0.185752	1	0.192086	0.87259	-0.118146	0.84507	1.31471	0.0176101	-1.43285	0.0119555	0.512377	0.195342	0.387897	0.31935	2.01284	0.000846772	NotSig	NotSig	NotSig	NotSig	UP	Down	NotSig	UP	NotSig	3.40219	3.37699	2.728	3.23209	3.35281	3.45571	5.48581	4.18999	16.9962
ENSG00000004897	CDC27	81.1997	85.3246	86.1927	77.441	80.8214	83.6196	137.457	133.132	110.746	104.437	119.68	110.529	-0.0206638	0.994159	-0.0384049	1	0.017741	0.974745	-0.363976	0.0750144	-0.312759	0.0552238	-0.0512167	0.746952	0.786543	0.000182416	0.44323	0.00524538	0.512188	0.00291715	NotSig	NotSig	NotSig	NotSig	NotSig	NotSig	UP	UP	UP	11.7878	12.2682	12.0925	11.3313	11.6841	12.0281	21.5893	19.9171	18.3448
ENSG00000004948	CALCR	1.54717	1.36971	1.7833	0.627264	2.93108	3.34998	1.53247	1.27526	3.79985	0.125706	0.733108	1.2773	1.10153	0.901141	-0.300391	1	1.40192	0.643397	-0.611487	0.743148	0.576486	0.692359	-1.18797	0.417295	0.0305854	0.980819	-1.68243	0.178787	0.907462	0.466662	NotSig	NotSig	NotSig	NotSig	NotSig	NotSig	NotSig	NotSig	NotSig	0.379192	0.33249	0.422387	0.154953	0.715385	0.813529	0.406356	0.322095	1.06266
ENSG00000004961	HCCS	37.9856	39.05	34.5041	41.8437	43.9663	43.8873	39.3789	35.3944	31.8737	28.4096	30.2931	33.2667	0.187048	0.884547	-0.0216433	1	0.208691	0.654357	-0.365166	0.177004	-0.291524	0.18785	-0.0736429	0.750516	0.0442177	0.816385	-0.507997	0.0172563	-0.225663	0.239457	NotSig	NotSig	NotSig	NotSig	NotSig	NotSig	Down	NotSig	NotSig	16.1157	16.409	14.1471	17.8933	18.5755	18.4493	18.0754	15.475	15.4302
ENSG00000004975	DVL2	66.4215	62.4156	66.5224	61.6548	65.4014	62.9225	50.9272	60.9236	62.5225	87.6674	70.5093	67.612	-0.00850875	0.999904	-0.0204668	1	0.0119581	0.986809	0.17727	0.351204	0.426953	0.0224084	-0.249683	0.131908	-0.121633	0.371893	0.0641459	0.637903	0.325787	0.0342761	NotSig	NotSig	NotSig	NotSig	UP	NotSig	NotSig	UP	NotSig	12.2991	11.4469	11.9041	11.5069	12.0598	11.5446	10.2025	11.6256	13.2102
ENSG00000005007	UPF1	157.118	165.627	150.472	149.158	139.01	150.36	99.2272	111.886	120.62	112.205	117.978	117.2	-0.16005	0.853524	-0.118852	1	-0.0411988	0.926517	0.0279852	0.892063	0.16225	0.288904	-0.134265	0.384229	-0.528719	0.00216024	-0.340683	0.0208187	-0.247617	0.0775557	NotSig	NotSig	NotSig	NotSig	NotSig	NotSig	Down	NotSig	Down	18.0986	18.8964	16.751	17.3179	15.9461	17.1617	12.3664	13.2819	15.8543
ENSG00000005020	SKAP2	7.68249	6.49939	9.78111	7.16126	8.25801	8.12824	17.4592	19.9951	6.22475	5.40536	16.8091	16.9456	0.205208	0.906316	0.239581	1	-0.0343723	0.971275	-0.277492	0.370712	-1.66315	0.000580319	1.38565	0.001077	1.48338	0.000129852	1.00068	0.00131161	-0.419349	0.0865954	NotSig	NotSig	NotSig	NotSig	Down	UP	UP	NotSig	UP	1.37874	1.15526	1.69642	1.29538	1.47586	1.44539	3.38997	3.69799	1.2747
ENSG00000005022	SLC25A5	416.428	394.824	379.869	369.746	493.416	451.65	208.607	196.606	166.643	198.415	178.983	174.65	0.217629	0.76202	-0.126289	1	0.343918	0.174127	-0.327348	0.0706	-0.144789	0.272576	-0.182559	0.176209	-0.915133	3.53709e-05	-1.46011	3.1116e-06	-0.933633	4.32879e-05	NotSig	NotSig	NotSig	NotSig	NotSig	NotSig	Down	Down	Down	275.022	258.262	242.452	246.126	324.511	295.555	149.056	133.81	125.581
ENSG00000005059	MCUB	18.0325	16.2753	11.6455	16.335	20.8744	19.3727	31.2514	30.6543	10.1246	8.12061	36.3412	28.3278	0.227499	0.910537	-0.301089	1	0.528587	0.373534	-0.0686147	0.863538	-1.73737	0.000900444	1.66875	0.000865987	0.936794	0.00407474	0.64068	0.0256146	-0.499484	0.0763913	NotSig	NotSig	NotSig	NotSig	Down	UP	UP	NotSig	UP	5.00948	4.47812	3.1265	4.57387	5.77485	5.33257	9.39289	8.77591	3.20939
ENSG00000005075	POLR2J	20.8067	20.1696	19.4541	20.3861	28.5972	23.5797	18.9916	20.9575	16.3493	22.426	23.0144	20.2098	0.346232	0.721611	-0.0516592	1	0.397891	0.293197	-0.0152899	0.957865	-0.0413519	0.841609	0.0260619	0.906219	0.0471719	0.780949	-0.31435	0.0737713	0.0574792	0.7402	NotSig	NotSig	NotSig	NotSig	NotSig	NotSig	NotSig	NotSig	NotSig	15.2119	14.6051	13.7454	15.0224	20.8205	17.0815	15.0222	15.79	13.6391
ENSG00000005100	DHX33	183.419	191.248	175.385	181.253	144.005	183.729	42.5807	44.634	72.7721	58.931	48.6731	41.044	-0.195994	0.885199	-0.0822046	1	-0.113789	0.846681	-0.0892145	0.767511	0.621065	0.0235507	-0.710279	0.0134157	-2.01806	1.26938e-05	-1.91128	1.60537e-05	-1.31479	0.000172999	NotSig	NotSig	NotSig	NotSig	UP	Down	Down	Down	Down	30.9441	31.9565	28.5949	30.8209	24.1936	30.7128	7.7721	7.76	14.0089
ENSG00000005102	MEOX1	0	0.134285	0	0.026136	0.0254877	0.103875	1.55983	1.63618	6.87473	13.4003	1.44003	1.61792	-0.0555249	1	-2.08986	1	2.03434	0.645526	-0.192233	0.843143	2.64754	0.00665488	-2.83978	0.00452447	4.59592	0.000543315	4.45921	0.0006571	9.33332	3.2052e-05	NotSig	NotSig	NotSig	NotSig	UP	Down	UP	UP	UP	0	0.0486728	0	0.00964044	0.00928859	0.0376661	0.617591	0.617056	2.87074
ENSG00000005108	THSD7A	1.60052	1.71885	2.29667	2.43065	0.815606	1.06472	0.930426	2.35802	5.42478	14.607	14.8716	6.9826	-0.820931	0.851937	0.49863	1	-1.31956	0.377701	2.60146	0.0287143	2.58045	0.00787027	0.0210105	0.982243	0.0665197	0.919217	3.48891	0.000507996	2.14834	0.00634752	NotSig	NotSig	NotSig	UP	UP	NotSig	UP	UP	NotSig	0.145077	0.154313	0.201188	0.222069	0.073622	0.0956275	0.0912459	0.220267	0.561084
ENSG00000005156	LIG3	162.799	160.175	146.744	155.718	137.404	157.06	36.4782	45.1874	60.9476	95.5115	51.6056	47.2603	-0.136242	0.92369	-0.105518	1	-0.0307241	0.964928	0.148818	0.552591	0.934826	0.00259389	-0.786008	0.00494722	-1.90151	9.40549e-06	-1.61645	2.07778e-05	-0.861163	0.00101826	NotSig	NotSig	NotSig	NotSig	UP	Down	Down	Down	Down	12.4837	12.165	10.8746	12.0353	10.4925	11.9333	3.02633	3.57084	5.33278
ENSG00000005175	RPAP3	75.5178	72.863	73.4664	73.9649	75.0357	75.9069	54.3752	48.3635	49.573	58.3779	54.8784	52.7385	0.0219403	0.992428	-0.0209782	1	0.0429185	0.91143	-0.0649166	0.705383	0.0768997	0.581268	-0.141816	0.307648	-0.443094	0.00320219	-0.529951	0.00113689	-0.345216	0.0137245	NotSig	NotSig	NotSig	NotSig	NotSig	NotSig	Down	Down	Down	13.9029	13.2859	13.071	13.7249	13.7567	13.8467	10.8305	9.17566	10.4138
ENSG00000005187	ACSM3	1.41379	1.12799	2.16157	0.888624	1.40182	1.2465	2.73655	2.02116	13.7745	2.28785	2.19932	2.83845	0.0560916	0.999904	0.237822	1	-0.18173	0.957961	-0.0490273	0.976241	1.83396	0.0877479	-1.88299	0.0821201	0.989882	0.271179	0.884763	0.319903	2.58602	0.0158113	NotSig	NotSig	NotSig	NotSig	NotSig	NotSig	NotSig	UP	NotSig	0.179055	0.141493	0.264567	0.113435	0.1768	0.156424	0.37497	0.263794	1.99059
ENSG00000005189	REXO5	9.57644	7.22452	9.2137	6.8999	9.02264	9.2449	4.15955	6.95376	5.62478	7.84406	7.43581	6.6136	0.117081	0.971457	-0.0772017	1	0.194283	0.822076	0.214363	0.621027	0.283334	0.427004	-0.0689716	0.859793	-0.518105	0.100648	-0.420823	0.170826	-0.157569	0.613287	NotSig	NotSig	NotSig	NotSig	NotSig	NotSig	NotSig	NotSig	NotSig	2.30599	1.72303	2.14414	1.67465	2.1636	2.20579	1.08366	1.72559	1.54549
ENSG00000005194	CIAPIN1	90.4026	84.8143	87.5437	85.6215	105.825	97.8246	73.6679	70.3797	77.0469	79.4965	70.5355	69.2867	0.214255	0.770542	-0.0292445	1	0.2435	0.351415	-0.173523	0.280992	0.133142	0.320031	-0.306666	0.039925	-0.196598	0.0987525	-0.584377	0.000554013	-0.0342115	0.773452	NotSig	NotSig	NotSig	NotSig	NotSig	Down	Down	NotSig	NotSig	25.5221	23.7155	23.885	24.3638	29.7517	27.3648	22.5012	20.4761	24.8198
ENSG00000005206	SPPL2B	33.7976	37.0895	36.2063	33.1143	34.2045	34.0711	21.5366	24.8555	34.4486	46.7124	42.337	37.2689	-0.0564305	0.968728	-0.0449584	1	-0.0114721	0.98826	0.650592	0.019581	0.809573	0.00162616	-0.158981	0.335058	-0.528021	0.0032773	0.179001	0.203941	0.32651	0.036931	NotSig	NotSig	NotSig	UP	UP	NotSig	NotSig	UP	Down	4.69585	5.10397	4.86159	4.63738	4.73261	4.69055	3.23743	3.55889	5.46146
ENSG00000005238	FAM214B	9.12296	9.85651	8.97052	9.35669	10.0931	10.4914	86.0644	91.0726	81.3968	61.5457	81.375	97.0467	0.114648	0.953199	-0.0612533	1	0.175901	0.772823	-0.1171	0.703111	-0.279435	0.258379	0.162335	0.518041	3.30669	1.92871e-06	3.07494	2.55253e-06	3.08851	3.3459e-06	NotSig	NotSig	NotSig	NotSig	NotSig	NotSig	UP	UP	UP	1.41014	1.50897	1.34002	1.45773	1.55361	1.60683	14.3928	14.5071	14.3563
ENSG00000005243	COPZ2	0.213402	0.0805709	0.189138	0.182952	0.178414	0.129844	6.43089	6.32816	4.72481	4.8774	6.02196	7.46513	0.0636104	0.998508	0.318845	1	-0.255235	0.899053	-0.0485649	0.926351	-0.39638	0.298293	0.347815	0.366306	5.4914	3.7194e-06	5.37923	3.77907e-06	4.77618	8.35113e-06	NotSig	NotSig	NotSig	NotSig	NotSig	NotSig	UP	UP	UP	0.114212	0.042709	0.097826	0.0986908	0.0950889	0.0688562	3.72371	3.49023	2.88539
ENSG00000005249	PRKAR2B	49.1359	51.5385	44.7716	52.8209	43.2526	45.5753	13.2996	19.7304	10.1746	19.5599	27.8843	21.6006	-0.183145	0.939947	-0.0538965	1	-0.129249	0.884577	0.45747	0.269431	-0.160923	0.649604	0.618393	0.0900826	-1.52764	0.000559681	-0.887026	0.0105816	-1.63467	0.000502812	NotSig	NotSig	NotSig	NotSig	NotSig	NotSig	Down	Down	Down	11.2729	11.7111	9.92665	12.2143	9.88183	10.3603	3.30117	4.66482	2.66355
ENSG00000005302	MSL3	19.1795	19.7667	17.7789	21.4577	20.9254	20.7231	36.3961	32.9161	36.0736	33.0356	36.9696	31.9894	0.0942779	0.955058	0.00193067	1	0.0923472	0.868752	-0.139584	0.586455	0.013835	0.957255	-0.153419	0.479496	0.918643	0.000642617	0.684782	0.00348314	0.930548	0.000769934	NotSig	NotSig	NotSig	NotSig	NotSig	NotSig	UP	UP	UP	2.92489	2.98563	2.62025	3.29824	3.17786	3.13138	6.0051	5.17302	6.27724
ENSG00000005339	CREBBP	155.517	175.859	141.205	175.634	122.723	171.316	118.192	146.27	136.645	167.114	157.252	127.305	-0.175256	0.92134	-0.0727063	1	-0.10255	0.878295	-0.0219728	0.953158	0.208933	0.414127	-0.230906	0.371593	-0.243102	0.267851	-0.0898181	0.680556	0.0385377	0.867696	NotSig	NotSig	NotSig	NotSig	NotSig	NotSig	NotSig	NotSig	NotSig	9.94463	11.138	8.72619	11.32	7.81496	10.8547	8.17693	9.63893	9.97036
ENSG00000005379	TSPOAP1	7.84254	9.48051	10.4026	8.93851	6.39741	7.14143	7.6076	15.6159	2.22491	9.70451	41.2897	43.8257	-0.357645	0.943732	0.145594	1	-0.503239	0.755158	1.75421	0.0696477	-0.993811	0.162135	2.74802	0.00482139	0.498892	0.394568	2.61075	0.00172773	-0.640514	0.292828	NotSig	NotSig	NotSig	NotSig	NotSig	UP	UP	NotSig	NotSig	0.684267	0.819276	0.877152	0.786072	0.555857	0.617395	0.718142	1.40411	0.221508
ENSG00000005436	GCFC2	24.1678	24.4667	23.8583	25.2474	26.3033	25.7091	17.6234	17.6611	18.0993	26.7251	26.4966	20.2382	0.094341	0.954269	0.00310458	1	0.0912364	0.870334	0.274169	0.289308	0.341916	0.124562	-0.0677479	0.767562	-0.377505	0.0558302	-0.197678	0.282318	-0.0386934	0.840934	NotSig	NotSig	NotSig	NotSig	NotSig	NotSig	NotSig	NotSig	NotSig	4.38092	4.39271	4.17959	4.61288	4.74819	4.61769	3.45629	3.29921	3.74367
ENSG00000005448	WDR54	21.9538	24.0638	28.857	25.7962	26.7111	22.3332	25.9698	23.4599	20.8992	31.4265	26.6275	24.6946	0.0899451	0.958932	0.235016	1	-0.145071	0.779079	-0.0774852	0.781603	0.0763181	0.733367	-0.153803	0.483989	0.190449	0.304218	0.0230191	0.903758	0.0317517	0.871268	NotSig	NotSig	NotSig	NotSig	NotSig	NotSig	NotSig	NotSig	NotSig	7.60433	8.25556	9.6598	9.00609	9.21369	7.66499	9.73229	8.37419	8.26017
ENSG00000005469	CROT	4.69485	5.12968	5.45797	4.70448	4.63876	4.31083	13.5733	13.4985	10.7496	18.9565	18.7204	17.4281	-0.13661	0.947986	0.0351493	1	-0.171759	0.804871	0.286895	0.378619	0.122268	0.66505	0.164627	0.559247	1.54747	0.000144652	1.97097	3.6908e-05	1.63459	0.000143418	NotSig	NotSig	NotSig	NotSig	NotSig	NotSig	UP	UP	UP	0.93411	1.01087	1.04948	0.943443	0.91911	0.849856	2.92183	2.76774	2.44048
ENSG00000005471	ABCB4	1.44047	1.04742	1.89138	1.09771	1.37633	1.61007	0.656772	0.481229	0.74997	1.60904	5.78632	3.29261	0.258808	0.954204	0.243663	1	0.0151448	0.998349	2.85919	0.0119	1.03477	0.11184	1.82443	0.0112269	-1.04243	0.0666714	1.55796	0.00819837	-0.251321	0.628831	NotSig	NotSig	NotSig	UP	NotSig	UP	UP	NotSig	NotSig	0.188183	0.135528	0.238792	0.144542	0.179057	0.208416	0.0928293	0.0647878	0.111797
ENSG00000005483	KMT2E	62.6336	61.6905	62.8207	51.5663	30.993	45.8869	83.5468	92.1072	80.0968	106.423	93.9164	86.658	-0.696802	0.295337	-0.134899	1	-0.561904	0.206817	-0.0887912	0.763635	0.0896461	0.706055	-0.178437	0.445094	0.5824	0.0119901	1.19041	0.000218412	0.806945	0.00261807	NotSig	NotSig	NotSig	NotSig	NotSig	NotSig	UP	UP	UP	6.72166	6.55717	6.51534	5.57781	3.31225	4.87941	9.70047	10.1866	9.80827
ENSG00000005486	RHBDD2	28.9427	26.3735	29.7757	27.5212	38.1551	31.8378	65.3761	55.3413	47.8231	77.2841	80.1444	81.2933	0.336894	0.801578	0.0375459	1	0.299348	0.542024	0.286999	0.314462	0.0408766	0.8738	0.246122	0.309418	1.21363	0.00024064	1.16374	0.00030701	1.21696	0.000317917	NotSig	NotSig	NotSig	NotSig	NotSig	NotSig	UP	UP	UP	11.746	10.601	11.6782	11.2576	15.4203	12.8027	28.7054	23.1454	22.146
ENSG00000005513	SOX8	11.7638	12.5959	13.5909	7.99762	10.4245	9.06312	3.14703	4.88447	17.9993	12.1181	18.6419	15.867	-0.323928	0.908051	-0.193441	1	-0.130487	0.913456	1.97616	0.0131043	1.94455	0.00268433	0.0316145	0.950193	-1.51883	0.00216744	0.781257	0.0459894	0.619156	0.106345	NotSig	NotSig	NotSig	UP	UP	NotSig	UP	NotSig	Down	2.62946	2.78854	2.93583	1.8018	2.32039	2.00727	0.761049	1.12512	4.59073
ENSG00000005700	IBTK	72.9837	73.5881	75.2497	65.6536	66.4719	71.0767	144.736	136.693	118.97	118.616	148.952	147.6	-0.0943702	0.921928	-0.0706257	1	-0.0237445	0.959972	-0.0552466	0.760303	-0.229705	0.116884	0.174459	0.226263	1.02761	2.8758e-05	1.06674	2.24219e-05	0.868535	0.000102458	NotSig	NotSig	NotSig	NotSig	NotSig	NotSig	UP	UP	UP	8.28948	8.27825	8.25985	7.51603	7.51847	7.99904	17.7858	15.9997	15.4187
ENSG00000005801	ZNF195	89.2289	91.9851	93.9473	111.418	93.7437	91.644	31.5524	32.6995	54.6478	55.009	40.1377	32.4719	0.0303874	0.992428	0.171471	1	-0.141083	0.729585	0.0459766	0.848666	0.786791	0.00290334	-0.740814	0.00335148	-1.41083	2.01615e-05	-1.39524	2.05892e-05	-0.795513	0.000696908	NotSig	NotSig	NotSig	NotSig	UP	Down	Down	Down	Down	15.4833	15.809	15.7546	19.4868	16.1991	15.7569	5.92358	5.84741	10.8203
ENSG00000005810	MYCBP2	79.6525	82.048	93.1097	72.449	52.4791	78.5817	104.536	114.605	92.2963	93.7265	98.6292	92.2781	-0.306341	0.826967	0.0186454	1	-0.324987	0.500366	-0.327616	0.257024	-0.220167	0.357469	-0.107449	0.666375	0.522551	0.0235837	0.501276	0.028027	0.283739	0.181967	NotSig	NotSig	NotSig	NotSig	NotSig	NotSig	UP	NotSig	UP	4.94872	5.04883	5.59054	4.53684	3.24691	4.83753	7.02673	7.3377	6.54313
ENSG00000005812	FBXL3	14.298	14.3148	13.807	17.3282	18.0453	19.165	41.2671	46.2461	39.9484	30.622	42.337	41.2427	0.37624	0.793044	0.113552	1	0.262687	0.636231	-0.19436	0.524557	-0.28036	0.277431	0.0860004	0.752469	1.69622	5.52508e-05	1.12562	0.000588576	1.30231	0.000336936	NotSig	NotSig	NotSig	NotSig	NotSig	NotSig	UP	UP	UP	2.00003	1.98324	1.8665	2.44311	2.51371	2.65632	6.2454	6.66656	6.37631
ENSG00000005882	PDK2	20.1665	18.4507	18.4544	16.0998	20.2372	19.6324	36.5056	39.3164	23.3241	37.4856	62.9164	60.9416	0.0431871	0.988571	-0.174404	1	0.217591	0.623175	0.579243	0.0531162	-0.324533	0.128848	0.903776	0.0024324	1.05719	0.00022773	1.59325	2.15918e-05	0.907061	0.000758511	NotSig	NotSig	NotSig	NotSig	NotSig	UP	UP	UP	UP	3.64493	3.30294	3.22347	2.93296	3.64249	3.51594	7.13856	7.32312	4.81028
ENSG00000005884	ITGA3	28.6493	28.2535	29.1002	20.0725	31.044	33.6556	1036.39	800.669	399.909	89.7039	584.706	740.978	0.18242	0.984339	-0.227889	1	0.410309	0.832904	-0.603116	0.511021	-1.83502	0.0395495	1.23191	0.129773	5.10252	0.000137189	4.31698	0.000301559	3.49539	0.00110358	NotSig	NotSig	NotSig	NotSig	Down	NotSig	UP	UP	UP	2.89546	2.82817	2.84226	2.04471	3.12443	3.37031	113.323	83.3913	46.1182
ENSG00000005889	ZFX	39.5862	39.614	35.801	41.3733	33.7712	39.7063	59.3557	60.1296	58.4227	55.1347	68.0219	58.5573	-0.111114	0.935871	-0.046899	1	-0.0642147	0.904632	-0.0473078	0.853812	-0.0549505	0.785547	0.00764277	0.975896	0.678461	0.00205559	0.742267	0.00121828	0.67041	0.00272443	NotSig	NotSig	NotSig	NotSig	NotSig	NotSig	UP	UP	UP	4.33947	4.30103	3.79275	4.57132	3.68663	4.31283	7.03963	6.79276	7.30774
ENSG00000005893	LAMP2	48.9492	51.082	56.9304	55.2515	48.0698	47.2113	225.245	206.928	163.268	154.342	160.839	157.534	-0.0726102	0.948497	0.153378	1	-0.225988	0.45384	-0.572221	0.0224342	-0.427579	0.0182079	-0.144642	0.345865	2.19818	1.10405e-06	1.69857	3.14376e-06	1.61723	5.51233e-06	NotSig	NotSig	NotSig	Down	Down	NotSig	UP	UP	UP	8.77511	9.06993	9.86317	9.98342	8.58161	8.38615	43.6874	38.2289	33.3978
ENSG00000005961	ITGA2B	5.52179	4.83425	8.80841	5.01811	4.81717	4.93408	0.793599	1.0587	0.474981	1.93587	1.4924	2.12884	-0.0898652	0.994159	0.396339	1	-0.486204	0.741002	0.836523	0.319489	0.345707	0.635486	0.490815	0.484753	-2.39498	0.0024163	-1.46859	0.0228773	-2.44561	0.00244294	NotSig	NotSig	NotSig	NotSig	NotSig	NotSig	Down	Down	Down	0.985432	0.854487	1.51918	0.902641	0.856108	0.872493	0.153229	0.194709	0.0967233
ENSG00000006007	GDE1	71.2231	73.3195	75.8442	75.6115	81.5096	74.6604	151.495	140.038	75.497	89.377	115.595	131.42	0.109274	0.914521	0.0557543	1	0.0535197	0.890889	-0.369196	0.0685277	-0.81652	0.000923823	0.447324	0.0124957	1.09905	2.37217e-05	0.620579	0.000648509	0.226775	0.0898625	NotSig	NotSig	NotSig	NotSig	Down	UP	UP	NotSig	UP	15.9775	16.2906	16.4428	17.0964	18.2091	16.5954	36.769	32.3741	19.3253
ENSG00000006015	REX1BD	15.2583	22.3181	23.9124	22.477	24.0094	21.4762	18.8548	17.4927	19.7242	21.2946	17.6208	19.1028	0.274437	0.834965	0.292575	1	-0.018138	0.986252	-0.115416	0.698552	0.184948	0.438526	-0.300364	0.216519	0.0398077	0.849795	-0.350045	0.0983477	-0.0678188	0.74734	NotSig	NotSig	NotSig	NotSig	NotSig	NotSig	NotSig	NotSig	NotSig	4.48532	6.49794	6.79323	6.65969	7.02844	6.2554	5.99659	5.29918	6.616
ENSG00000006016	CRLF1	9.06961	8.05709	7.07915	3.6329	12.7693	11.1926	5.44573	3.6814	3.07488	3.34378	47.7044	27.7885	0.481595	0.855634	-0.698361	1	1.17996	0.194699	2.91014	0.00641408	-0.500288	0.299972	3.41043	0.000333891	-0.818777	0.0580589	1.60977	0.0022487	-0.620704	0.148488	NotSig	NotSig	NotSig	UP	NotSig	UP	UP	NotSig	NotSig	2.97706	2.61943	2.24566	1.20193	4.17404	3.6403	1.93396	1.24531	1.15169
ENSG00000006025	OSBPL7	6.64215	7.35881	9.05158	6.79536	7.41692	8.336	19.2106	16.8671	15.5994	12.6209	19.4535	19.8692	0.167504	0.931587	0.162989	1	0.00451518	0.999808	-0.00728711	0.988644	-0.3309	0.233404	0.323613	0.248458	1.45292	0.000200666	1.27813	0.000427124	0.959029	0.00284497	NotSig	NotSig	NotSig	NotSig	NotSig	NotSig	UP	UP	UP	1.00122	1.09864	1.31859	1.03243	1.11335	1.24505	3.13296	2.62014	2.68309
ENSG00000006042	TMEM98	92.1365	91.3137	79.789	88.7056	113.904	103.304	78.2926	78.7531	86.3466	115.323	108.867	115.582	0.241225	0.771441	-0.13281	1	0.374035	0.207752	0.386	0.0715148	0.362075	0.038322	0.0239247	0.890535	-0.138862	0.298447	0.00591275	0.966242	0.356023	0.0213557	NotSig	NotSig	NotSig	NotSig	UP	NotSig	NotSig	UP	NotSig	17.5968	17.273	14.7269	17.0758	21.6637	19.5492	16.1777	15.5001	18.8172
ENSG00000006047	YBX2	21.9538	20.9216	26.4522	20.3338	20.8234	18.308	1.72403	1.51587	2.22491	6.38587	6.44088	4.82537	-0.134321	0.977946	0.110099	1	-0.24442	0.831476	1.66594	0.0362464	1.38063	0.0225847	0.285317	0.566892	-3.639	4.27331e-05	-1.83874	0.0013496	-2.36847	0.000449791	NotSig	NotSig	NotSig	UP	UP	NotSig	Down	Down	Down	4.70948	4.44516	5.48393	4.39654	4.44843	3.89148	0.40013	0.335113	0.544609
ENSG00000006062	MAP3K14	8.02927	8.13766	6.99809	6.22037	5.5818	6.20655	18.2801	18.5273	29.5738	20.0376	14.2171	14.618	-0.458266	0.781705	-0.303767	1	-0.1545	0.841265	-0.481381	0.190127	0.464878	0.127994	-0.946259	0.010676	1.27186	0.000699993	1.24874	0.000807561	2.0405	6.44444e-05	NotSig	NotSig	NotSig	NotSig	NotSig	Down	UP	UP	UP	1.35922	1.3644	1.14488	1.06135	0.940975	1.04105	3.34801	3.23214	5.71254
ENSG00000006071	ABCC8	2.40078	2.39027	3.80977	3.05791	2.31938	2.38913	0	0	0.074997	0.326836	0	0.0283845	-0.0277229	1	0.503908	1	-0.531631	0.678758	2.32058	0.455309	6.01451	0.0124372	-3.69392	0.0239656	-9.49992	5.34866e-05	-7.15161	6.85018e-05	-3.98932	0.00027419	NotSig	NotSig	NotSig	NotSig	UP	Down	Down	Down	Down	0.188935	0.186311	0.289751	0.242557	0.18177	0.186299	0	0	0.00673462
ENSG00000006118	TMEM132A	75.6512	83.2835	84.7336	77.1012	91.3733	85.4115	119.012	143.406	162.269	208.446	192.179	199.515	0.151403	0.856097	0.0132959	1	0.138107	0.666545	0.451547	0.0406602	0.504617	0.00808013	-0.0530693	0.731214	0.806077	0.000139561	1.10622	2.23816e-05	1.2974	1.36279e-05	NotSig	NotSig	NotSig	UP	UP	NotSig	UP	UP	UP	10.3072	11.2386	11.1569	10.588	12.3975	11.5305	17.5432	20.1352	25.227
ENSG00000006125	AP2B1	372.761	364.986	387.11	328.686	336.922	377.457	730.768	690.371	502.13	421.216	531.765	595.962	-0.0493276	0.984339	-0.0578197	1	0.00849207	0.995443	-0.463515	0.0983201	-0.598926	0.0182182	0.135412	0.532233	1.03227	0.000294628	0.618082	0.00565853	0.491162	0.0201401	NotSig	NotSig	NotSig	NotSig	Down	NotSig	UP	UP	UP	48.6719	47.2013	48.8481	43.2571	43.8093	48.8342	103.234	92.8955	74.8121
ENSG00000006128	TAC1	0.773584	0.61771	1.94541	0.993168	0.509754	0.701158	0.0273655	0.0240614	10.8996	59.2579	0.0261824	0	-0.203788	0.988929	1.05334	1	-1.25713	0.51983	-0.884252	0.840871	10.2018	0.000334846	-11.086	0.000239702	-4.52188	0.00885549	-5.20234	0.00811014	4.62655	0.000410735	NotSig	NotSig	NotSig	NotSig	UP	Down	Down	UP	Down	0.405904	0.321019	0.986492	0.525251	0.266358	0.364537	0.0155351	0.0130107	6.52579
ENSG00000006194	ZNF263	44.9212	45.0928	40.7997	48.1687	44.9093	42.6668	31.0051	31.3761	38.4985	43.8463	39.5616	37.127	-0.0421084	0.98004	-0.0260432	1	-0.0160651	0.979971	0.167987	0.365906	0.40977	0.0242785	-0.241783	0.135694	-0.443755	0.00656085	-0.23366	0.0932019	-0.00794216	0.955679	NotSig	NotSig	NotSig	NotSig	UP	NotSig	NotSig	NotSig	Down	6.40763	6.37064	5.62429	6.9253	6.37928	6.03038	4.78489	4.61221	6.2661
ENSG00000006210	CX3CL1	4.4281	4.18969	4.9446	3.81586	5.96412	6.49221	28.98	25.4089	15.0494	21.546	16.8091	26.1989	0.528166	0.76563	0.00797924	1	0.520186	0.424316	-0.46766	0.219727	-0.575635	0.0820959	0.107975	0.744584	2.74435	1.46999e-05	1.74853	0.000154151	2.16074	6.94146e-05	NotSig	NotSig	NotSig	NotSig	NotSig	NotSig	UP	UP	UP	0.73319	0.687084	0.791216	0.636823	0.983411	1.06512	5.19149	4.3356	2.84332
ENSG00000006282	SPATA20	25.6083	25.9707	25.2364	23.5485	31.7067	30.0979	71.6155	66.8427	36.9735	41.7344	79.4898	87.8785	0.258441	0.717901	-0.0930292	1	0.35147	0.202329	0.143423	0.392661	-0.806523	0.000867393	0.949946	0.000337012	1.51113	4.08755e-06	1.39612	5.72647e-06	0.79764	0.00017303	NotSig	NotSig	NotSig	NotSig	Down	UP	UP	UP	UP	4.75337	4.77456	4.52702	4.40568	5.86086	5.53561	14.3821	12.7861	7.83104
ENSG00000006283	CACNA1G	9.62979	9.93708	12.8343	11.3953	5.07205	4.54455	0.218924	1.20307	1.27495	24.9652	0.497466	1.22054	-1.02656	0.909557	0.294888	1	-1.32145	0.650475	0.130068	0.957109	4.11726	0.0253208	-3.98719	0.0272989	-3.68323	0.016773	-2.5266	0.0673151	0.139143	0.908139	NotSig	NotSig	NotSig	NotSig	UP	Down	NotSig	NotSig	Down	0.982562	1.00423	1.26556	1.17192	0.515367	0.459455	0.0241674	0.126503	0.148438
ENSG00000006327	TNFRSF12A	29.8497	32.9266	40.0431	25.3519	35.0965	34.4866	165.151	128.272	152.094	57.7242	99.2838	116.859	0.146264	0.981208	0.0408172	1	0.105447	0.955553	-0.573823	0.399191	-0.428897	0.457022	-0.144926	0.815393	2.31465	0.00126362	1.59456	0.00858029	1.84494	0.00502072	NotSig	NotSig	NotSig	NotSig	NotSig	NotSig	UP	UP	UP	16.0013	17.4821	20.7448	13.6979	18.7357	18.3179	95.7833	70.8616	93.0328
ENSG00000006432	MAP3K9	47.8822	48.6648	60.2538	46.9664	25.8445	36.4343	30.321	30.5099	23.5741	24.8647	31.0262	28.9522	-0.635657	0.34763	0.135874	1	-0.771531	0.0770729	-0.150357	0.57561	-0.315761	0.167065	0.165404	0.46808	-0.581002	0.0102865	-0.0957016	0.616689	-1.03264	0.000538966	NotSig	NotSig	NotSig	NotSig	NotSig	NotSig	NotSig	Down	Down	3.82966	3.85506	4.65733	3.78619	2.05847	2.88739	2.62376	2.51474	2.15144
ENSG00000006451	RALA	129.509	124.912	137.287	117.586	129.299	118.859	59.7115	71.7753	76.4469	66.222	62.9426	58.8128	-0.0385303	0.988928	-0.0115995	1	-0.0269307	0.966989	-0.238081	0.300384	0.143187	0.457776	-0.381268	0.065572	-0.869934	0.000448733	-1.06948	0.000129992	-0.715147	0.00180042	NotSig	NotSig	NotSig	NotSig	NotSig	NotSig	Down	Down	Down	35.006	33.4408	35.8623	32.0352	34.804	31.8336	17.4621	19.9932	23.5783
ENSG00000006453	BAIAP2L1	51.3767	54.1436	68.6029	48.4823	50.0068	49.1071	64.4183	47.8101	9.37463	10.6347	49.5371	56.6839	-0.0927495	0.966178	0.133311	1	-0.226061	0.684795	-0.212988	0.477223	-2.48299	9.65886e-05	2.27001	0.000118028	0.179383	0.404543	0.0591439	0.786273	-2.43692	1.10963e-05	NotSig	NotSig	NotSig	NotSig	Down	UP	NotSig	Down	NotSig	10.6078	11.0722	13.6888	10.0895	10.282	10.0464	14.39	10.1728	2.20861
ENSG00000006459	KDM7A	24.4879	25.3261	28.5327	22.9213	16.7709	21.3983	14.5311	10.8998	23.4741	18.1268	15.7095	13.7097	-0.387065	0.828926	0.0318529	1	-0.418917	0.503735	0.0758319	0.856226	0.733709	0.0376491	-0.657877	0.0544996	-0.880398	0.00704322	-0.417501	0.129454	-0.178542	0.512276	NotSig	NotSig	NotSig	NotSig	UP	NotSig	NotSig	NotSig	Down	2.57252	2.63514	2.89678	2.42702	1.7545	2.22738	1.65157	1.18002	2.81386
ENSG00000006468	ETV1	143.033	145.833	130.1	147.695	128.968	141.868	84.3951	139.46	27.7989	60.9423	98.4721	74.3959	-0.0957038	0.983734	-0.0660973	1	-0.0296065	0.987185	-0.496242	0.307666	-1.34799	0.010589	0.851751	0.0569868	-0.290577	0.400595	-0.691115	0.0627888	-1.57247	0.00173355	NotSig	NotSig	NotSig	NotSig	Down	NotSig	NotSig	Down	NotSig	14.7353	14.8802	12.9528	15.3361	13.231	14.4816	9.40664	14.806	3.26783
ENSG00000006530	AGK	45.5348	45.6031	48.095	42.863	48.1972	51.652	43.1006	42.1075	45.0732	40.5276	42.7559	39.6816	0.128954	0.913536	-0.0162789	1	0.145233	0.705218	-0.178232	0.383298	0.0268291	0.886	-0.205061	0.243599	-0.0112392	0.94209	-0.318425	0.0458848	0.0318687	0.83678	NotSig	NotSig	NotSig	NotSig	NotSig	NotSig	Down	NotSig	NotSig	6.88999	6.83439	7.033	6.53712	7.26252	7.74412	7.05591	6.56598	7.78219
ENSG00000006534	ALDH3B1	0.0266753	0.134285	0.108079	0.13068	0.127438	0.103875	4.48794	4.42731	1.57494	1.65932	4.08446	7.97606	0.507661	0.94704	0.544458	1	-0.0367974	0.995585	0.309594	0.626846	-1.44886	0.0227053	1.75846	0.00992832	5.82322	2.01817e-05	5.62515	1.76781e-05	3.8299	0.00023194	NotSig	NotSig	NotSig	NotSig	Down	UP	UP	UP	UP	0.00398819	0.0198849	0.0156161	0.0196926	0.0189739	0.0153882	0.725951	0.682135	0.268682
ENSG00000006576	PHTF2	34.1177	37.0626	34.0718	31.2587	31.6047	33.2141	54.4573	56.5925	36.5735	34.1166	57.4966	54.0726	-0.137474	0.882795	-0.136423	1	-0.00105126	1	-0.122754	0.513986	-0.632224	0.00424749	0.50947	0.0101269	0.726715	0.00042178	0.741436	0.000374647	0.230914	0.109413	NotSig	NotSig	NotSig	NotSig	Down	UP	UP	NotSig	UP	3.90915	4.20599	3.77279	3.60995	3.60616	3.77081	6.75076	6.6823	4.78165
ENSG00000006606	CCL26	3.62784	2.81998	4.48526	1.90793	4.28193	4.54455	0.218924	0	0	0	0.0261824	0	0.449049	0.944579	-0.0368334	1	0.485882	0.822076	-2.79611	0.329481	-5.11081	0.131708	2.3147	0.577326	-4.8179	0.00143857	-8.06306	0.000374026	-9.89188	0.000591363	NotSig	NotSig	NotSig	NotSig	NotSig	NotSig	Down	Down	Down	5.09051	3.91912	6.08228	2.69838	5.98333	6.31848	0.332353	0	0
ENSG00000006607	FARP2	34.3311	33.8129	37.9086	29.0632	24.9524	32.0715	49.3947	52.5502	66.0974	57.2717	46.2382	42.7471	-0.260149	0.841699	-0.0407669	1	-0.219382	0.667777	-0.325344	0.248354	0.298631	0.204882	-0.623975	0.0220773	0.66547	0.00651515	0.600275	0.0110177	1.00487	0.000810409	NotSig	NotSig	NotSig	NotSig	NotSig	Down	UP	UP	UP	2.35967	2.30184	2.51806	2.01343	1.70792	2.1842	3.67314	3.72222	5.18389
ENSG00000006625	GGCT	57.1652	54.1168	59.092	62.9878	62.3429	52.9764	12.3418	13.1135	16.9493	26.2977	15.9713	12.4608	0.0489204	0.988503	0.122675	1	-0.073755	0.908538	0.0295173	0.928174	0.759824	0.0104496	-0.730307	0.011394	-2.0436	1.11679e-05	-2.063	1.01678e-05	-1.40645	0.000109709	NotSig	NotSig	NotSig	NotSig	UP	Down	Down	Down	Down	35.4605	33.2487	35.4247	39.382	38.5114	32.5615	8.28297	8.38293	11.997
ENSG00000006634	DBF4	67.6219	73.5344	67.6572	76.7353	71.9262	70.6093	19.0464	24.6389	24.899	40.4774	25.5279	15.725	0.0117412	1	0.0231934	1	-0.0114522	0.995646	-0.211195	0.58173	0.577417	0.0865095	-0.788612	0.0305206	-1.61002	0.000258646	-1.83295	0.000124555	-1.05579	0.00348388	NotSig	NotSig	NotSig	NotSig	NotSig	Down	Down	Down	Down	14.6169	15.743	14.1334	16.7183	15.4827	15.123	4.45424	5.48851	6.14127
ENSG00000006638	TBXA2R	0.586857	0.456568	0.513373	0.287496	0.458778	0.519377	2.92811	3.60922	0.724971	0.0502824	2.01605	2.81007	-0.0963832	0.998239	-0.399086	1	0.302703	0.926053	-0.563135	0.610222	-2.99956	0.0173308	2.43643	0.0371081	2.72157	0.00912933	2.25482	0.0220306	0.121094	0.907015	NotSig	NotSig	NotSig	NotSig	Down	UP	UP	NotSig	UP	0.208151	0.160392	0.175973	0.10278	0.162047	0.182532	1.12364	1.31924	0.293411
ENSG00000006652	IFRD1	74.2641	74.4744	79.9241	85.5431	62.0625	60.8709	72.4638	56.9535	117.97	117.837	76.5574	67.4417	-0.277449	0.799168	0.143101	1	-0.420551	0.257655	0.0195554	0.944559	0.877156	0.00243632	-0.857601	0.00231735	-0.111371	0.503285	0.185634	0.266388	0.622683	0.00409484	NotSig	NotSig	NotSig	NotSig	UP	Down	NotSig	UP	NotSig	9.82365	9.75732	10.2173	11.4053	8.17548	7.97835	10.3707	7.76388	17.8063
ENSG00000006695	COX10	26.9421	28.549	24.1556	27.103	26.8895	27.9425	16.3919	14.7497	17.4243	14.7328	15.9451	15.3844	-0.0197203	0.998191	-0.124213	1	0.104493	0.85158	-0.122642	0.652339	0.0680449	0.768604	-0.190687	0.396084	-0.74622	0.0025486	-0.849142	0.00120881	-0.553962	0.0141433	NotSig	NotSig	NotSig	NotSig	NotSig	NotSig	Down	Down	Down	8.41425	8.83089	7.29067	8.53161	8.36291	8.64686	5.53871	4.74713	6.20938
ENSG00000006704	GTF2IRD1	39.8262	41.7357	53.4989	47.855	45.2151	44.199	31.5798	32.7236	29.2988	45.1788	51.9198	49.2188	0.130191	0.92134	0.300192	1	-0.170001	0.669647	0.523853	0.0506085	0.206925	0.262813	0.316928	0.100053	-0.257955	0.112316	0.135707	0.384459	-0.351222	0.0436567	NotSig	NotSig	NotSig	NotSig	NotSig	NotSig	NotSig	Down	NotSig	6.07166	6.30196	7.88222	7.3535	6.86455	6.67666	5.20884	5.14119	5.09679
ENSG00000006712	PAF1	55.3513	58.951	47.5816	59.6162	65.7327	59.9361	67.1002	76.6598	58.7477	67.6047	83.3648	81.0946	0.134547	0.908051	-0.100668	1	0.235216	0.504605	0.0663655	0.767713	-0.175501	0.317921	0.241866	0.179578	0.41427	0.0164586	0.346088	0.0354547	0.339437	0.0424737	NotSig	NotSig	NotSig	NotSig	NotSig	NotSig	UP	UP	UP	20.5523	21.6797	17.074	22.3113	24.3055	22.0511	26.9556	29.3335	24.8903
ENSG00000006715	VPS41	64.7143	59.7299	63.8744	63.6412	55.8435	58.5078	103.14	94.5615	65.2474	77.6864	126.173	115.213	-0.124994	0.871175	0.0231452	1	-0.14814	0.602402	0.156198	0.335059	-0.462595	0.00851653	0.618794	0.00199112	0.754447	0.000130738	1.03564	2.11446e-05	0.268707	0.0390663	NotSig	NotSig	NotSig	NotSig	Down	UP	UP	UP	UP	8.21803	7.51257	7.83899	8.1458	7.06204	7.36191	14.1707	12.375	9.45451
ENSG00000006740	ARHGAP44	23.0475	22.2107	31.613	21.4838	22.1488	22.3072	0.820964	1.27526	3.84985	7.29095	3.97973	2.69653	-0.0285459	0.998508	0.212823	1	-0.241369	0.792485	1.5365	0.0287143	2.39164	0.00101432	-0.855139	0.0522367	-4.34136	6.4974e-06	-2.77631	4.14643e-05	-2.16254	0.000201253	NotSig	NotSig	NotSig	UP	UP	NotSig	Down	Down	Down	2.46006	2.34809	3.26102	2.31133	2.35431	2.35927	0.0948072	0.140277	0.468894
ENSG00000006744	ELAC2	168.561	170.434	141.043	153.288	173.597	170.797	90.9629	90.6395	111.996	92.2934	85.1452	85.1536	0.0202496	0.996401	-0.214225	1	0.234475	0.555479	-0.222479	0.339967	0.19469	0.319735	-0.417169	0.0518404	-0.814894	0.000747749	-1.05762	0.000157532	-0.405979	0.0319393	NotSig	NotSig	NotSig	NotSig	NotSig	NotSig	Down	Down	Down	26.3175	26.3556	21.2815	24.1225	26.9909	26.4226	15.3654	14.5837	19.9524
ENSG00000006756	ARSD	4.77488	4.72683	7.34934	6.8215	6.19351	7.60887	72.4091	72.449	28.7489	28.0576	70.8496	83.4505	0.535213	0.418128	0.563497	1	-0.0282847	0.966946	-0.0374563	0.883285	-1.33393	0.000341118	1.29647	0.000307762	4.0148	2.44362e-07	3.44213	5.09925e-07	2.11737	5.18187e-06	NotSig	NotSig	NotSig	NotSig	Down	UP	UP	UP	UP	0.672861	0.659723	1.00087	0.968881	0.869139	1.06241	11.0395	10.5211	4.62265
ENSG00000006757	PNPLA4	12.2706	12.2468	12.0778	13.8259	13.5085	11.9716	12.1229	11.9585	9.32463	13.0483	13.4054	12.8582	0.0531796	0.981466	0.0696534	1	-0.0164738	0.98615	-0.00493235	0.990663	-0.106976	0.626269	0.102044	0.648422	0.0596594	0.748154	0.00154745	0.99381	-0.11697	0.53485	NotSig	NotSig	NotSig	NotSig	NotSig	NotSig	NotSig	NotSig	NotSig	3.53265	3.49208	3.36036	4.01196	3.87284	3.41504	3.77602	3.54794	3.06318
ENSG00000006831	ADIPOR2	90.3493	93.0862	85.6253	85.5693	84.2113	90.9169	112.062	109.311	98.6711	90.8855	106.248	105.818	-0.0695105	0.95282	-0.111236	1	0.0417255	0.926517	-0.192126	0.298069	-0.204794	0.190651	0.0126687	0.944771	0.357192	0.017908	0.234577	0.0888601	0.263634	0.0658528	NotSig	NotSig	NotSig	NotSig	NotSig	NotSig	NotSig	NotSig	UP	15.227	15.5383	13.9462	14.5356	14.1335	15.1825	20.4333	18.9853	18.9752
ENSG00000007047	MARK4	54.4443	54.0631	65.982	45.6596	47.5855	49.0811	69.6451	76.4192	66.1474	69.6663	88.13	91.7956	-0.169386	0.879918	0.0238508	1	-0.193237	0.637356	0.172902	0.446972	-0.0905777	0.645925	0.26348	0.181723	0.512691	0.00914342	0.85498	0.000509338	0.398263	0.0324988	NotSig	NotSig	NotSig	NotSig	NotSig	NotSig	UP	UP	UP	8.08863	7.95523	9.47355	6.83727	7.04023	7.22513	11.1946	11.7001	11.2135
ENSG00000007062	PROM1	130.976	127.866	141.502	134.104	116.326	122.339	5.28154	2.91144	29.4488	30.27	0.602196	0.539306	-0.119868	0.958932	0.0779414	1	-0.197809	0.771904	-2.96533	0.00292561	2.87761	0.000115666	-5.84294	1.09812e-05	-4.89398	1.15134e-06	-7.73945	2.95446e-07	-2.09432	5.04624e-05	NotSig	NotSig	NotSig	Down	UP	Down	Down	Down	Down	17.4537	16.8764	18.2231	18.0121	15.4369	16.1536	0.761464	0.399822	4.47787
ENSG00000007080	CCDC124	61.0331	64.0002	70.8185	60.7401	79.649	66.9996	49.5863	59.1912	62.8725	60.8418	43.9079	49.4743	0.22792	0.831533	0.0595397	1	0.16838	0.684795	-0.346188	0.147255	0.205515	0.277331	-0.551703	0.0153012	-0.11818	0.463165	-0.692287	0.0015638	0.0277962	0.870746	NotSig	NotSig	NotSig	NotSig	NotSig	Down	Down	NotSig	NotSig	36.423	37.8286	40.8434	36.5353	47.3348	39.6179	32.0158	36.4025	42.8133
ENSG00000007129	CEACAM21	0	0	0.0810589	0.104544	0.076463	0.129844	0.410482	0.50529	5.49978	18.4285	1.80659	1.95853	5.00077	0.621709	4.85019	1	0.150586	0.972348	1.90224	0.0659981	4.65936	0.000793729	-2.75713	0.00380712	7.20646	0.00122074	4.10792	0.000505345	7.01563	4.31927e-05	NotSig	NotSig	NotSig	NotSig	UP	Down	UP	UP	UP	0	0	0.0395132	0.0531501	0.0384077	0.0648945	0.224008	0.262653	3.16541
ENSG00000007168	PAFAH1B1	173.47	170.918	171.386	176.366	167.225	172.095	269.139	277.188	277.439	267.477	324.138	304.112	-0.0240988	0.992239	0.00271091	1	-0.0268098	0.952728	0.0718781	0.678538	0.0140495	0.930598	0.0578286	0.694887	0.750663	0.000162407	0.84664	8.08406e-05	0.762001	0.00020303	NotSig	NotSig	NotSig	NotSig	NotSig	NotSig	UP	UP	UP	21.1452	20.635	20.1896	21.6686	20.2992	20.7858	35.4943	34.8198	38.589
ENSG00000007171	NOS2	4.56148	4.37769	4.6744	3.08405	4.15449	4.62245	0.218924	0.264676	0.74997	4.17344	0.314189	0.482537	-0.0293762	1	-0.222165	1	0.192789	0.932124	0.578303	0.650907	3.28108	0.00783189	-2.70278	0.0135193	-4.10368	0.000607665	-3.496	0.00115269	-0.600435	0.372303	NotSig	NotSig	NotSig	NotSig	UP	Down	Down	NotSig	Down	1.03429	0.983128	1.0243	0.704831	0.938088	1.03853	0.053706	0.0618464	0.194038
ENSG00000007202	KIAA0100	285.879	282.965	270.088	254.12	227.834	278.23	269.358	271.413	236.866	250.105	251.037	229.659	-0.171722	0.837091	-0.130545	1	-0.0411772	0.925608	-0.300144	0.122381	-0.138306	0.357465	-0.161838	0.28855	0.0123183	0.926604	-0.116103	0.365558	0.00455741	0.973718	NotSig	NotSig	NotSig	NotSig	NotSig	NotSig	NotSig	NotSig	NotSig	30.6665	30.0638	27.9996	27.4757	24.3383	29.5729	31.2612	30.0038	28.9929
ENSG00000007237	GAS7	11.2837	11.4142	17.3196	7.00445	10.399	11.3484	13.9564	8.22902	13.5245	19.233	51.527	36.02	-0.0644519	0.995603	0.0753793	1	-0.139831	0.92951	1.84111	0.0318186	0.553622	0.300038	1.28749	0.0331619	0.0594357	0.900817	1.965	0.00179789	0.537678	0.250652	NotSig	NotSig	NotSig	UP	NotSig	UP	UP	NotSig	NotSig	1.10674	1.10885	1.64172	0.692466	1.01573	1.10291	1.48103	0.831781	1.51365
ENSG00000007255	TRAPPC6A	17.5257	18.9073	22.6154	22.9735	19.8549	14.9321	7.38868	6.64096	6.97472	11.1878	16.1022	17.8255	-0.0684693	0.981115	0.312188	1	-0.380657	0.478463	1.14346	0.0172513	0.364516	0.193071	0.778944	0.0170375	-1.2896	0.000370799	-0.0776729	0.737516	-1.23727	0.000598703	NotSig	NotSig	NotSig	UP	NotSig	UP	NotSig	Down	Down	18.6085	19.8836	23.2063	24.5863	20.9939	15.7096	8.48783	7.2666	8.45028
ENSG00000007264	MATK	15.9785	18.021	27.1007	19.3668	10.1441	9.71234	0	0.0721843	0.099996	0.125706	0	0	-0.777815	0.689305	0.434313	1	-1.21213	0.135488	-3.72184	0.168789	1.5004	0.171916	-5.22224	0.0174593	-8.60305	3.39195e-06	-11.5471	3.8103e-06	-7.53696	4.57431e-06	NotSig	NotSig	NotSig	NotSig	NotSig	Down	Down	Down	Down	3.82251	4.26994	6.26554	4.6698	2.41666	2.30221	0	0.0177959	0.0272963
ENSG00000007312	CD79B	1.89395	1.61142	2.26965	0.888624	2.70169	1.42829	0.492579	0.50529	0.924963	0.879943	0.654561	1.41923	0.234523	0.969251	-0.175189	1	0.409712	0.808771	0.921389	0.313284	0.867688	0.260603	0.0537009	0.951744	-1.72238	0.0186553	-1.03551	0.0996199	-0.679498	0.27815	NotSig	NotSig	NotSig	NotSig	NotSig	NotSig	NotSig	NotSig	Down	0.902033	0.760138	1.04467	0.42658	1.28139	0.674029	0.253819	0.248005	0.502675
ENSG00000007314	SCN4A	14.538	14.7982	21.5887	17.3543	7.54435	13.6856	1.23145	1.46775	0.449982	1.83531	1.12584	3.80353	-0.470177	0.931587	0.393681	1	-0.863857	0.597208	0.740192	0.470597	-0.269352	0.77302	1.00954	0.256657	-3.3545	0.00133941	-2.14413	0.0111238	-4.01753	0.000708558	NotSig	NotSig	NotSig	NotSig	NotSig	NotSig	Down	Down	Down	1.74718	1.76145	2.5074	2.10217	0.90291	1.62969	0.160119	0.181781	0.0617072
ENSG00000007341	ST7L	13.0176	13.8851	13.3477	14.2441	12.8713	11.8158	15.2152	12.7285	13.9744	17.6743	18.223	14.9019	-0.126168	0.936395	0.0259842	1	-0.152153	0.771004	0.111896	0.681504	0.181028	0.411762	-0.0691319	0.76787	0.14296	0.448008	0.381024	0.0584337	0.298003	0.132059	NotSig	NotSig	NotSig	NotSig	NotSig	NotSig	NotSig	NotSig	NotSig	1.58991	1.67966	1.57549	1.75351	1.56551	1.42994	2.01055	1.60208	1.94754
ENSG00000007372	PAX6	0.0533506	0.026857	0.0270196	0	0.0509754	0.0259688	114.908	141.602	19.6492	46.813	504.116	376.265	-0.0552135	1	-1.39824	1	1.34303	0.838468	1.65075	0.0186241	-1.96946	0.00201477	3.62021	0.000144767	11.609	9.79253e-07	13.3149	5.61817e-07	11.0377	2.62646e-06	NotSig	NotSig	NotSig	UP	Down	UP	UP	UP	UP	0.00253947	0.00126617	0.00124294	0	0.00241632	0.0012248	5.91762	6.94603	1.06723
ENSG00000007376	RPUSD1	40.5732	43.186	33.5854	42.3403	45.9798	40.3556	19.1832	18.1905	24.799	19.8113	18.9299	16.5766	0.0415562	0.992428	-0.149653	1	0.191209	0.750611	-0.205051	0.51186	0.280615	0.286539	-0.485666	0.0820006	-1.07775	0.000814221	-1.32435	0.000241951	-0.647479	0.0149135	NotSig	NotSig	NotSig	NotSig	NotSig	NotSig	Down	Down	Down	14.5156	15.3027	11.6121	15.2678	16.3814	14.3056	7.42523	6.70661	10.1237
ENSG00000007384	RHBDF1	26.3552	26.9644	26.4522	20.5429	30.5342	31.3704	61.7365	57.0738	48.6731	42.9412	64.4349	69.457	0.212772	0.856847	-0.197535	1	0.410307	0.313402	0.0419297	0.880575	-0.354792	0.101263	0.396722	0.0734875	1.24265	8.84581e-05	1.07181	0.000210119	1.08539	0.000267088	NotSig	NotSig	NotSig	NotSig	NotSig	NotSig	UP	UP	UP	5.31311	5.38397	5.1536	4.17419	6.12999	6.2663	13.4654	11.8572	11.1964
ENSG00000007392	LUC7L	94.564	98.3234	82.0317	103.864	104.27	91.5921	58.6716	64.1238	73.0971	104.462	112.794	101.673	0.0198473	0.997762	-0.061274	1	0.0811213	0.881271	0.675494	0.0356842	0.531387	0.0267707	0.144107	0.494596	-0.567336	0.00805579	0.0883104	0.617392	0.0253243	0.893412	NotSig	NotSig	NotSig	UP	UP	NotSig	NotSig	NotSig	Down	15.1683	15.6206	12.7162	16.7921	16.6556	14.5572	10.182	10.5997	13.3788
ENSG00000007402	CACNA2D2	40.6532	41.0643	50.3916	37.2961	39.251	40.0699	2.16187	2.43021	11.4745	49.9053	15.3953	10.3036	-0.0455539	0.998508	0.0855435	1	-0.131097	0.947853	2.35196	0.0360309	3.69272	0.00168448	-1.34075	0.0617558	-4.06685	0.000164565	-1.66934	0.01247	-0.459679	0.41513	NotSig	NotSig	NotSig	UP	UP	NotSig	Down	NotSig	Down	6.37027	6.3732	7.6311	5.89053	6.12498	6.22144	0.366511	0.392438	2.05167
ENSG00000007516	BAIAP3	6.42875	7.30509	8.67331	6.03742	7.56984	6.67399	3.85853	6.88157	3.79985	12.0929	12.3581	11.07	0.0506686	0.998508	0.082449	1	-0.0317804	0.992144	1.00168	0.172417	0.537254	0.360482	0.464431	0.43127	-0.275951	0.584319	0.675065	0.182887	0.178854	0.729674	NotSig	NotSig	NotSig	NotSig	NotSig	NotSig	NotSig	NotSig	NotSig	1.03622	1.16622	1.35106	0.980855	1.21507	1.06591	0.672886	1.14308	0.698875
ENSG00000007520	TSR3	38.6525	42.5951	39.935	40.8506	50.3127	42.6149	42.7722	43.4069	40.5984	42.8658	42.9392	43.3432	0.191807	0.829482	-0.0192489	1	0.211056	0.499922	-0.127656	0.488441	-0.0332101	0.840395	-0.0944463	0.554403	0.170538	0.20553	-0.148926	0.264992	0.156577	0.252776	NotSig	NotSig	NotSig	NotSig	NotSig	NotSig	NotSig	NotSig	NotSig	30.8052	33.623	30.7586	32.815	39.9314	33.6525	36.881	35.6508	36.9202
ENSG00000007541	PIGQ	25.9017	27.6358	27.0737	27.9394	29.4638	27.2932	27.776	32.3386	34.0736	49.9053	63.4138	59.1818	0.0820016	0.95282	0.0282166	1	0.053785	0.918615	0.900274	0.0102336	0.481503	0.0229432	0.418771	0.0381356	0.250413	0.118548	1.06869	9.20883e-05	0.7037	0.00143967	NotSig	NotSig	NotSig	UP	UP	UP	UP	UP	NotSig	3.24638	3.43062	3.27932	3.52952	3.67747	3.3895	3.76646	4.17692	4.87301
ENSG00000007545	CRAMP1	18.0592	18.5582	19.1029	18.1645	16.4141	18.0743	17.2129	20.3079	22.7491	25.6692	29.9003	25.7164	-0.089112	0.939856	0.0130209	1	-0.102133	0.797585	0.439623	0.0589438	0.379805	0.0382055	0.0598186	0.727311	0.118157	0.397313	0.646893	0.000994987	0.484941	0.00615952	NotSig	NotSig	NotSig	NotSig	UP	NotSig	UP	UP	NotSig	2.13666	2.17471	2.18424	2.16615	1.93394	2.11889	2.20335	2.47608	3.07121
ENSG00000007866	TEAD3	38.7059	39.1575	44.5824	33.7416	33.7202	35.7591	86.3655	97.1842	107.521	92.5951	98.6292	103.717	-0.167032	0.900719	-0.00732526	1	-0.159706	0.740393	0.0132665	0.967316	0.149414	0.474603	-0.136148	0.521466	1.32062	6.41909e-05	1.50092	3.08889e-05	1.47736	4.75984e-05	NotSig	NotSig	NotSig	NotSig	NotSig	NotSig	UP	UP	UP	12.5882	12.6134	14.0125	11.0607	10.9211	11.5235	30.3894	32.5723	39.9014
ENSG00000007923	DNAJC11	153.837	155.341	136.233	174.118	166.74	161.89	82.589	93.6472	104.396	94.9835	81.0084	85.0685	0.0855071	0.958932	-0.00250347	1	0.0880106	0.868752	-0.212937	0.382828	0.200174	0.33127	-0.413111	0.063493	-0.727489	0.00196441	-1.02593	0.000258649	-0.524811	0.0130875	NotSig	NotSig	NotSig	NotSig	NotSig	NotSig	Down	Down	Down	29.9818	29.9856	25.6593	34.2034	32.3615	31.2627	17.4146	18.8086	23.2161
ENSG00000007944	MYLIP	32.3572	30.7244	33.6124	36.0677	25.7935	24.6444	30.6767	33.5417	13.5745	52.3692	51.2914	52.3411	-0.325365	0.935782	0.132703	1	-0.458068	0.71835	0.56224	0.399643	-0.00329551	0.999537	0.565536	0.32217	0.109604	0.824569	0.997209	0.0556607	-0.0263945	0.959464	NotSig	NotSig	NotSig	NotSig	NotSig	NotSig	NotSig	NotSig	NotSig	10.5686	9.93935	10.6099	11.8739	8.3897	7.97578	10.8405	11.29	5.05913
ENSG00000007968	E2F2	13.471	13.1331	16.455	13.8521	16.2611	14.127	1.80612	5.17321	6.14975	17.2972	9.92314	5.10922	0.189401	0.9791	0.173591	1	0.0158106	0.999152	0.982303	0.256032	1.72528	0.0347694	-0.742978	0.293227	-1.85307	0.0112305	-1.06017	0.0898072	-0.301385	0.619241	NotSig	NotSig	NotSig	NotSig	UP	NotSig	NotSig	NotSig	Down	2.44548	2.36134	2.88686	2.53459	2.93971	2.54112	0.354736	0.967807	1.27388
ENSG00000008018	PSMB1	221.272	216.924	214.32	225.031	276.032	229.097	235.288	205.413	175.593	202.085	185.45	197.443	0.202736	0.834028	-0.00722676	1	0.209963	0.550398	-0.334459	0.130421	-0.216502	0.214027	-0.117957	0.502026	0.095979	0.515259	-0.441217	0.0110568	-0.113296	0.452023	NotSig	NotSig	NotSig	NotSig	NotSig	NotSig	Down	NotSig	NotSig	97.1638	94.3442	90.9508	99.5977	120.706	99.6798	111.782	92.9545	87.9821
ENSG00000008056	SYN1	13.7378	14.1536	12.8884	11.1601	13.3046	13.8933	5.55519	4.59574	4.9998	3.89689	6.49324	7.06775	-0.0389093	0.994159	-0.227579	1	0.18867	0.77999	0.286337	0.403195	-0.166114	0.57434	0.45245	0.132955	-1.37008	0.000339364	-1.04484	0.00162007	-1.30862	0.000599304	NotSig	NotSig	NotSig	NotSig	NotSig	NotSig	Down	Down	Down	3.56077	3.63349	3.22842	2.91556	3.43414	3.56815	1.55783	1.22757	1.47873
ENSG00000008083	JARID2	444.197	448.592	471.817	485.476	342.325	409.217	41.7597	53.5608	51.6729	103.054	97.3463	68.2081	-0.251366	0.916861	0.0894122	1	-0.340778	0.637356	0.668239	0.130686	0.685171	0.0647853	-0.0169313	0.969567	-3.14586	1.27476e-05	-2.22626	6.89134e-05	-2.5501	4.76011e-05	NotSig	NotSig	NotSig	NotSig	NotSig	NotSig	Down	Down	Down	73.1574	73.1751	75.0968	80.5895	56.145	66.7798	7.44104	9.09062	9.71077
ENSG00000008086	CDKL5	29.3428	27.6358	26.6684	29.7689	17.3571	23.294	30.5946	26.1548	30.9238	26.876	25.4755	28.1291	-0.490463	0.689305	-0.02402	1	-0.466443	0.361873	-0.213718	0.487625	0.0461719	0.868234	-0.25989	0.324168	0.0818247	0.716125	0.358569	0.119384	0.152017	0.50444	NotSig	NotSig	NotSig	NotSig	NotSig	NotSig	NotSig	NotSig	NotSig	1.70239	1.58803	1.49527	1.7408	1.00282	1.33909	1.92042	1.56377	2.04719
ENSG00000008118	CAMK1G	0.880285	0.644567	2.10753	0.993168	0.76463	0.67519	7.25185	8.63806	1.14995	2.137	6.04814	9.13982	-0.0855453	0.994159	0.997602	1	-1.08315	0.328293	-0.189787	0.767511	-2.27933	0.00310967	2.08954	0.00400766	3.45751	7.92306e-05	3.35326	9.33562e-05	0.180577	0.705721	NotSig	NotSig	NotSig	NotSig	Down	UP	UP	NotSig	UP	0.325878	0.236336	0.754	0.370581	0.281886	0.247666	2.90452	3.29543	0.485758
ENSG00000008128	CDK11A	1.76057	2.06799	1.83734	1.48975	1.70767	1.66201	1.14935	1.32338	1.39994	1.73474	2.06841	1.73146	-0.185848	0.938038	-0.216384	1	0.0305361	0.982177	0.489857	0.234772	0.348083	0.308384	0.141774	0.68689	-0.544804	0.0750379	0.130901	0.647333	0.0196631	0.948977	NotSig	NotSig	NotSig	NotSig	NotSig	NotSig	NotSig	NotSig	NotSig	0.371006	0.431623	0.374181	0.316424	0.358363	0.347032	0.262044	0.287393	0.336625
ENSG00000008130	NADK	61.1665	62.2544	58.8488	53.9447	58.5962	60.0659	63.871	61.5492	66.2224	66.2723	68.8598	64.9438	-0.0593211	0.954909	-0.142846	1	0.0835245	0.800287	-0.0373607	0.835882	0.0939314	0.489847	-0.131292	0.337258	0.109301	0.34372	0.131262	0.258336	0.346078	0.0128389	NotSig	NotSig	NotSig	NotSig	NotSig	NotSig	NotSig	UP	NotSig	10.8787	10.9664	10.115	9.67029	10.3782	10.5852	12.2902	11.281	13.4393
ENSG00000008196	TFAP2B	0	0	0	0	0	0	0.0273655	2.57458	15.8244	40.4271	0.340372	0.510922	0	1	0	1	0	1	-1.73159	0.441986	4.40898	0.0434099	-6.14057	0.0216732	8.69969	0.0364643	6.9681	0.118546	13.1087	0.0041468	NotSig	NotSig	NotSig	NotSig	UP	Down	NotSig	UP	UP	0	0	0	0	0	0	0.00476991	0.427448	2.90903
ENSG00000008256	CYTH3	25.1548	23.4998	24.5338	23.2088	20.9509	21.0088	42.5533	42.4444	62.6975	68.7361	52.967	44.9611	-0.216391	0.786027	-0.0400629	1	-0.176328	0.55219	0.0734599	0.679651	0.639671	0.0025743	-0.566211	0.00393021	0.890007	7.16715e-05	1.17986	1.46922e-05	1.56974	4.80053e-06	NotSig	NotSig	NotSig	NotSig	UP	Down	UP	UP	UP	4.29055	3.96996	4.0441	3.98999	3.55863	3.5506	7.85269	7.46064	12.2025
ENSG00000008277	ADAM22	30.4632	30.2678	33.6935	30.8143	21.8429	24.8522	1.55983	3.34454	3.69985	13.7271	7.12162	5.05245	-0.381998	0.931587	0.0739656	1	-0.455964	0.755158	1.18265	0.16657	1.79156	0.0246232	-0.608908	0.35583	-3.54614	0.000262775	-1.98149	0.00495788	-1.82854	0.00836248	NotSig	NotSig	NotSig	NotSig	UP	NotSig	Down	Down	Down	2.47383	2.43447	2.64427	2.52217	1.76642	1.99971	0.137046	0.279895	0.342836
ENSG00000008282	SYPL1	85.281	78.6641	77.1411	82.0409	79.3177	74.4267	98.6526	97.4729	75.022	63.9341	99.2314	83.2802	-0.0954426	0.948592	-0.0535777	1	-0.0418649	0.946705	-0.234918	0.326936	-0.474118	0.036479	0.2392	0.243173	0.343949	0.0607003	0.204474	0.237684	-0.0765909	0.66775	NotSig	NotSig	NotSig	NotSig	Down	NotSig	NotSig	NotSig	NotSig	30.1295	27.5262	26.3385	29.2145	27.9061	26.0542	37.7087	35.4886	30.2438
ENSG00000008283	CYB561	32.8907	33.8666	25.3174	30.1871	20.7979	20.9309	7.93599	10.563	9.32463	19.057	6.23142	7.12452	-0.680316	0.646129	-0.275245	1	-0.405071	0.555479	-0.595198	0.169986	0.603353	0.0942684	-1.19855	0.00741975	-1.76938	0.000217806	-1.68426	0.000312897	-0.890782	0.0115593	NotSig	NotSig	NotSig	NotSig	NotSig	Down	Down	Down	Down	6.12462	6.24608	4.55607	5.66573	3.85671	3.86192	1.59883	2.02702	1.98128
ENSG00000008294	SPAG9	85.9212	88.2788	96.9735	77.833	77.2532	90.008	203.435	224.181	179.693	192.029	264.757	232.214	-0.0614445	0.966178	-0.00990355	1	-0.0515409	0.91102	0.0878224	0.660362	-0.188276	0.250289	0.276099	0.105687	1.37946	1.27286e-05	1.52873	7.28276e-06	1.20109	3.62723e-05	NotSig	NotSig	NotSig	NotSig	NotSig	NotSig	UP	UP	UP	7.11505	7.24042	7.76062	6.49636	6.37065	7.3853	18.2262	19.1311	16.9792
ENSG00000008300	CELSR3	63.1671	67.5453	78.0868	65.0264	41.5704	49.8861	32.8386	42.0113	56.3727	52.5703	52.8361	53.9874	-0.517936	0.456734	0.116527	1	-0.634463	0.111254	0.387457	0.137948	0.564168	0.0201118	-0.176711	0.39343	-0.722476	0.00198292	0.182916	0.295826	-0.274835	0.133763	NotSig	NotSig	NotSig	NotSig	UP	NotSig	NotSig	NotSig	Down	4.51065	4.77718	5.38878	4.68021	2.95612	3.52969	2.53703	3.09156	4.5933
ENSG00000008311	AASS	304.045	320.108	490.974	458.765	197.249	286.514	31.9902	35.8997	28.1989	65.9706	41.2373	36.9283	-0.370706	0.863477	0.59308	1	-0.963786	0.199228	0.0747342	0.887731	0.449575	0.25322	-0.374841	0.343189	-3.11669	2.65615e-05	-2.67125	5.52529e-05	-3.2602	2.86427e-05	NotSig	NotSig	NotSig	NotSig	NotSig	NotSig	Down	Down	Down	65.6068	68.4127	102.385	99.7767	42.3853	61.2584	7.4683	7.98299	6.94305
ENSG00000008323	PLEKHG6	23.0208	20.7067	23.1018	20.2031	23.5761	21.632	0.164193	0.192492	0.149994	0.854802	0.994932	0.993459	0.0452273	0.997916	-0.0280886	1	0.0733158	0.964743	2.32631	0.0432707	1.45234	0.0938173	0.87397	0.193634	-6.82532	7.48267e-06	-4.54423	2.32349e-05	-5.34489	1.93208e-05	NotSig	NotSig	NotSig	UP	NotSig	NotSig	Down	Down	Down	5.35339	4.76924	5.19182	4.73538	5.45972	4.98442	0.0413101	0.0461301	0.0398007
ENSG00000008324	SS18L2	45.348	47.1071	39.4757	54.8333	52.2497	44.0691	13.8196	12.6563	11.3995	16.2412	13.772	14.4477	0.056906	0.986715	0.0219849	1	0.0349211	0.968152	-0.0384864	0.913308	0.0596439	0.827871	-0.0981304	0.71986	-1.71723	4.95373e-05	-1.81262	3.63034e-05	-1.67957	7.7158e-05	NotSig	NotSig	NotSig	NotSig	NotSig	NotSig	Down	Down	Down	34.61	35.609	29.1164	42.1809	39.7116	33.3263	11.4112	9.9544	9.92748
ENSG00000008382	MPND	19.0195	20.5187	24.0475	21.0918	21.0783	18.7755	10.3715	15.1106	12.2495	23.8339	18.3539	21.0613	0.00934809	1	0.177693	1	-0.168345	0.840951	0.505603	0.216626	0.49115	0.15168	0.0144527	0.973637	-0.553256	0.0682614	-0.0570011	0.842958	-0.239799	0.410028	NotSig	NotSig	NotSig	NotSig	NotSig	NotSig	NotSig	NotSig	NotSig	9.19549	9.82552	11.236	10.2782	10.1485	8.99447	5.42515	7.52873	6.75776
ENSG00000008394	MGST1	271.528	255.625	260.442	284.517	264.511	231.85	60.0125	58.1084	88.6465	80.0748	45.1385	49.9	-0.089407	0.95001	0.0373601	1	-0.126767	0.78037	-0.443224	0.0859937	0.534269	0.0191097	-0.977493	0.00117536	-2.07214	3.94718e-06	-2.42595	2.02274e-06	-1.57523	2.05214e-05	NotSig	NotSig	NotSig	NotSig	UP	Down	Down	Down	Down	36.1543	33.7114	33.5137	38.1839	35.0735	30.5887	8.64531	7.97349	13.4684
ENSG00000008405	CRY1	44.7878	45.1197	42.583	39.2824	41.0097	42.1214	28.5148	26.8285	41.9483	44.5502	27.0988	28.4129	-0.11568	0.886974	-0.148067	1	0.0323867	0.938283	-0.125911	0.446972	0.655759	0.00200341	-0.78167	0.000730367	-0.613608	0.000529402	-0.623839	0.000480257	0.190218	0.128159	NotSig	NotSig	NotSig	NotSig	UP	Down	Down	NotSig	Down	8.76508	8.74564	8.05373	7.74858	7.99231	8.16786	6.03754	5.41074	9.36739
ENSG00000008513	ST3GAL1	8.98958	9.07765	10.4836	8.10216	7.97764	7.92049	37.4907	29.0903	61.3226	31.3762	43.3057	28.2994	-0.187002	0.964708	0.0253211	1	-0.212323	0.86684	-0.0315137	0.965114	0.520205	0.270202	-0.551719	0.248439	1.97083	0.000972446	2.12631	0.000633814	2.46571	0.000366753	NotSig	NotSig	NotSig	NotSig	NotSig	NotSig	UP	UP	UP	1.02022	1.02037	1.14982	0.926792	0.901609	0.890666	4.60332	3.40225	7.94112
ENSG00000008516	MMP25	30.9167	32.3895	46.4468	31.9905	24.3407	18.3859	0.355751	0.745905	14.8994	11.3135	0.392736	0.31223	-0.569035	0.781705	0.292049	1	-0.861084	0.230982	-0.775845	0.286122	4.58154	9.61626e-05	-5.35739	4.90762e-05	-5.73967	2.71732e-06	-5.94648	2.84066e-06	-1.45018	0.00174067	NotSig	NotSig	NotSig	NotSig	UP	Down	Down	Down	Down	7.42304	7.70233	10.7773	7.74172	5.81986	4.37405	0.0924121	0.18456	4.08193
ENSG00000008517	IL32	0.266753	0.375998	0.324236	0.156816	0.484266	0.467439	7.6076	7.69966	12.4995	3.34378	1.54476	2.58299	0.560014	0.939372	-0.432897	1	0.992911	0.669647	-2.01751	0.0719071	0.119661	0.88553	-2.13717	0.0242232	4.6458	0.000327983	2.06827	0.0190172	5.19836	0.000282095	NotSig	NotSig	NotSig	NotSig	NotSig	Down	UP	UP	UP	0.0823489	0.114964	0.0967329	0.048794	0.148875	0.142982	2.54091	2.44954	4.403
ENSG00000008710	PKD1	33.931	42.8369	45.1228	34.2904	30.2029	38.0963	87.2685	81.0149	151.419	126.435	95.2517	95.7694	-0.17089	0.925085	0.0338558	1	-0.204746	0.733363	0.0519303	0.883325	0.746518	0.017759	-0.694588	0.0229527	1.21975	0.000416593	1.44257	0.000155402	1.93241	4.19556e-05	NotSig	NotSig	NotSig	NotSig	UP	Down	UP	UP	UP	1.81381	2.268	2.33108	1.84755	1.60781	2.01784	5.04716	4.46298	9.236
ENSG00000008735	MAPK8IP2	11.9505	13.3479	9.18668	13.46	9.43044	9.01119	3.99536	6.08755	7.14971	14.1545	2.80152	2.61138	-0.458079	0.841699	-0.16536	1	-0.292719	0.758349	-1.02124	0.0790312	1.06736	0.0263047	-2.0886	0.00151684	-1.24599	0.00494483	-1.80915	0.000684352	-0.0132743	0.971582	NotSig	NotSig	NotSig	NotSig	UP	Down	Down	NotSig	Down	2.00623	2.2194	1.49045	2.27754	1.57657	1.49894	0.725675	1.05317	1.36959
ENSG00000008838	MED24	125.241	128.43	117.833	135.777	132.689	132.986	97.3116	113.546	91.8213	114.619	131.671	124.892	0.0641786	0.956376	-0.00981826	1	0.0739968	0.843523	0.155534	0.376883	-0.0234778	0.88388	0.179012	0.237144	-0.183704	0.156737	-0.0923482	0.464841	-0.197363	0.13825	NotSig	NotSig	NotSig	NotSig	NotSig	NotSig	NotSig	NotSig	NotSig	17.8209	18.1001	16.2037	19.4732	18.8022	18.75	14.9811	16.6502	14.9086
ENSG00000008853	RHOBTB2	23.2875	22.2644	16.2118	20.177	21.7155	22.489	29.1169	40.4232	35.6986	42.8406	43.9079	40.5615	-0.0461462	0.988571	-0.332553	1	0.286407	0.51983	0.155529	0.548887	0.187207	0.390411	-0.0316783	0.896685	0.690363	0.00374355	0.892038	0.000846725	1.21012	0.000189691	NotSig	NotSig	NotSig	NotSig	NotSig	NotSig	UP	UP	UP	3.50603	3.31996	2.35878	3.0618	3.25576	3.35484	4.74275	6.27173	6.13269
ENSG00000008869	HEATR5B	38.1457	38.1369	31.667	31.6507	31.1714	36.4862	53.6363	49.2297	39.7734	42.1618	48.5946	45.0179	-0.176002	0.841699	-0.280425	1	0.104423	0.782685	-0.267589	0.172388	-0.317062	0.0623065	0.049473	0.768539	0.518155	0.00297531	0.426568	0.00848118	0.481518	0.00542842	NotSig	NotSig	NotSig	NotSig	NotSig	NotSig	UP	UP	UP	4.60502	4.55996	3.69453	3.85122	3.74743	4.3644	7.0055	6.12461	5.47882
ENSG00000008952	SEC62	107.155	102.271	92.7585	111.888	107.584	106.784	136.909	132.218	116.845	106.523	134.29	128.497	0.0308862	0.992428	-0.0423367	1	0.0732229	0.882276	-0.165022	0.459434	-0.249458	0.191758	0.0844363	0.666403	0.447749	0.0158865	0.251841	0.128308	0.240627	0.152551	NotSig	NotSig	NotSig	NotSig	NotSig	NotSig	NotSig	NotSig	UP	13.3895	12.6572	11.2014	14.0918	13.3872	13.2211	18.5089	17.0258	16.66
ENSG00000008988	RPS20	421.337	426.166	420.291	445.776	510.544	434.692	315.442	268.983	230.216	290.079	268.867	301.359	0.155177	0.886974	0.020495	1	0.134683	0.755832	-0.167125	0.448278	-0.166465	0.370642	-0.000660133	1	-0.447912	0.0150428	-0.770215	0.000772986	-0.634872	0.00296121	NotSig	NotSig	NotSig	NotSig	NotSig	NotSig	Down	Down	Down	139.039	139.289	134.036	148.269	167.776	142.134	112.621	91.4737	86.6863
ENSG00000009307	CSDE1	947.64	941.525	943.661	986.843	907.616	949.369	712.323	736.377	658.074	756.147	751.933	722.585	-0.0275012	0.984688	0.0201896	1	-0.0476908	0.878295	-0.103974	0.461288	-0.0256403	0.83855	-0.0783332	0.51956	-0.298082	0.0122947	-0.374554	0.00371796	-0.343912	0.00703087	NotSig	NotSig	NotSig	NotSig	NotSig	NotSig	Down	Down	Down	162.474	159.883	156.359	170.536	154.965	161.281	132.133	130.108	128.743
ENSG00000009335	UBE3C	129.455	130.82	134.153	114.136	125.476	140.751	165.972	161.115	159.644	104.99	139.84	139.822	0.0298285	0.996401	-0.0821225	1	0.111951	0.883014	-0.356216	0.304358	-0.27044	0.350758	-0.0857754	0.781547	0.415658	0.106261	0.0296137	0.907547	0.22734	0.369856	NotSig	NotSig	NotSig	NotSig	NotSig	NotSig	NotSig	NotSig	NotSig	13.9093	13.9217	13.93	12.3605	13.4257	14.9847	19.2937	17.8397	19.5725
ENSG00000009413	REV3L	12.1373	11.2262	13.726	14.0873	9.58337	13.1402	84.2309	113.955	35.9486	48.3717	91.1148	86.2606	-0.0436185	0.99149	0.239878	1	-0.283496	0.560394	-0.285077	0.302709	-1.22688	0.0012023	0.941807	0.00349396	3.16431	1.75233e-06	2.92285	2.35481e-06	1.69755	4.39659e-05	NotSig	NotSig	NotSig	NotSig	Down	UP	UP	UP	UP	0.967704	0.886511	1.05762	1.13208	0.760904	1.03809	7.26586	9.36309	3.27048
ENSG00000009694	TENM1	3.41444	3.70626	6.59279	3.24086	2.57426	3.73951	0.766233	0.50529	3.27487	13.8528	0.837838	0.681229	-0.176526	0.984851	0.443701	1	-0.620226	0.71835	0.130131	0.914831	3.70296	0.00330688	-3.57283	0.00320854	-2.39712	0.00707988	-2.09046	0.0129432	0.862143	0.196602	NotSig	NotSig	NotSig	NotSig	UP	Down	Down	NotSig	Down	0.26229	0.281987	0.489438	0.25093	0.196927	0.284634	0.0636821	0.0400008	0.287055
ENSG00000009780	FAM76A	10.2166	10.4474	10.5106	10.193	10.9597	9.94606	7.63497	7.17031	8.32467	10.1068	6.23142	5.67691	0.0144411	0.998508	-0.00931452	1	0.0237556	0.975492	-0.444818	0.102004	0.321183	0.129335	-0.766001	0.00519596	-0.394609	0.0394158	-0.853868	0.000765032	-0.064112	0.723581	NotSig	NotSig	NotSig	NotSig	NotSig	Down	Down	NotSig	Down	2.50894	2.54108	2.49446	2.52298	2.68022	2.42015	2.02854	1.81461	2.33269
ENSG00000009830	POMT2	41.1867	40.554	37.5033	38.5767	40.0666	38.5897	59.8757	61.2605	77.1969	82.1364	55.4282	56.911	-0.0580767	0.952291	-0.114854	1	0.0567771	0.864294	-0.237906	0.139842	0.408152	0.0106604	-0.646059	0.00113709	0.652491	0.000202085	0.472661	0.00141621	1.1755	1.02723e-05	NotSig	NotSig	NotSig	NotSig	UP	Down	UP	UP	UP	4.07687	3.97589	3.58761	3.84879	3.94951	3.78487	6.41231	6.24907	8.71924
ENSG00000009844	VTA1	89.8958	90.32	87.3545	89.3329	97.3884	95.9029	89.7861	82.7233	73.6221	61.2189	77.9713	71.6993	0.0984833	0.946033	-0.0398668	1	0.13835	0.76199	-0.336519	0.168181	-0.332362	0.103674	-0.00415727	0.98891	0.0237937	0.891581	-0.411209	0.0272288	-0.268702	0.126953	NotSig	NotSig	NotSig	NotSig	NotSig	NotSig	Down	NotSig	NotSig	12.2631	12.2032	11.5163	12.2829	13.23	12.9629	13.2515	11.6293	11.4598
ENSG00000009950	MLXIPL	5.17501	4.9954	7.67358	6.79536	3.33889	2.90851	0.164193	0.33686	0.174993	1.40791	1.15203	1.2773	-0.704871	0.871369	0.494664	1	-1.19953	0.434085	2.12289	0.0979442	1.59341	0.118127	0.529478	0.545244	-4.23012	0.000538065	-1.40236	0.0591152	-3.13137	0.00202221	NotSig	NotSig	NotSig	NotSig	NotSig	NotSig	NotSig	Down	Down	1.06471	1.01794	1.52576	1.40917	0.68409	0.592927	0.0365485	0.0714226	0.0410819
ENSG00000009954	BAZ1B	216.897	223.155	194.785	208.043	160.267	197.831	148.896	183.565	226.266	239.244	184.167	152.425	-0.300216	0.770542	-0.13811	1	-0.162106	0.699793	-0.109707	0.634761	0.501869	0.0229195	-0.611576	0.00978578	-0.322458	0.0609341	-0.131949	0.411969	0.31752	0.0692758	NotSig	NotSig	NotSig	NotSig	UP	Down	NotSig	NotSig	NotSig	30.4647	31.0441	26.4402	29.4527	22.417	27.5326	22.6266	26.5704	36.2636
ENSG00000010017	RANBP9	53.5107	52.4785	55.8226	53.2129	56.5317	54.4307	72.327	76.3229	72.3471	74.8203	80.511	72.2954	0.0635452	0.94704	0.0283915	1	0.0351536	0.924983	-0.0897732	0.554509	0.000191024	1	-0.0899642	0.48664	0.57248	0.000467126	0.419162	0.00289605	0.54428	0.000818261	NotSig	NotSig	NotSig	NotSig	NotSig	NotSig	UP	UP	UP	15.8381	15.3841	15.9675	15.8748	16.6626	15.963	23.1609	23.2799	24.4338
ENSG00000010072	SPRTN	14.7514	13.8313	15.4552	15.0021	14.1457	16.7759	18.3896	18.7679	17.1243	16.4675	18.0397	16.7753	0.110267	0.934671	0.0792564	1	0.0310106	0.961617	-0.223698	0.323083	-0.128008	0.50397	-0.0956895	0.626784	0.463288	0.0141974	0.129323	0.424006	0.256023	0.133858	NotSig	NotSig	NotSig	NotSig	NotSig	NotSig	NotSig	NotSig	UP	2.47434	2.29783	2.50533	2.53632	2.36286	2.78817	3.33726	3.24418	3.27752
ENSG00000010165	METTL13	106.648	108.905	84.8417	100.127	110.718	110.939	32.5102	35.0816	44.6232	39.698	27.5701	29.6618	0.0377467	0.988929	-0.22988	1	0.267626	0.478548	-0.368058	0.134425	0.341258	0.090893	-0.709316	0.00532303	-1.58872	1.44883e-05	-1.99453	4.52881e-06	-1.01758	0.00022866	NotSig	NotSig	NotSig	NotSig	NotSig	Down	Down	Down	Down	27.6065	27.9214	21.2243	26.124	28.541	28.4546	9.10485	9.35843	13.1804
ENSG00000010219	DYRK4	4.29473	4.67311	3.91785	5.17493	6.39741	5.34958	23.8901	20.6447	17.1493	19.761	21.9671	22.8496	0.387289	0.783914	0.0126041	1	0.374685	0.466088	-0.122614	0.690708	-0.264699	0.287117	0.142085	0.577026	2.39925	8.02337e-06	1.88935	2.49801e-05	2.12195	2.05214e-05	NotSig	NotSig	NotSig	NotSig	NotSig	NotSig	UP	UP	UP	0.60314	0.650007	0.531735	0.732512	0.894698	0.744408	3.62989	2.98783	2.74813
ENSG00000010244	ZNF207	337.603	335.846	305.025	358.847	311.077	313.937	153.466	170.62	196.492	219.081	192.362	174.622	-0.110324	0.918476	-0.0299216	1	-0.0804019	0.827839	0.0507207	0.795576	0.370574	0.0306866	-0.319853	0.0520915	-0.971516	5.42817e-05	-0.810472	0.000156734	-0.571021	0.0016102	NotSig	NotSig	NotSig	NotSig	UP	NotSig	Down	Down	Down	21.1219	20.8112	18.4428	22.629	19.3814	19.4616	10.388	11.0007	14.0275
ENSG00000010256	UQCRC1	213.376	213.298	205.457	208.931	245.727	220.631	157.653	176.924	162.469	163.418	159.844	174.622	0.125889	0.885199	-0.0535915	1	0.17948	0.551233	-0.1276	0.467067	-0.0208438	0.897427	-0.106756	0.477346	-0.267271	0.0498853	-0.52076	0.00197654	-0.234523	0.0839623	NotSig	NotSig	NotSig	NotSig	NotSig	NotSig	Down	NotSig	Down	65.3213	64.6734	60.785	64.4675	74.9121	66.9245	52.2161	55.8162	56.7527
ENSG00000010270	STARD3NL	42.6805	41.9774	40.2593	36.7472	49.5735	46.1986	103.277	83.6857	84.9966	76.4042	75.3792	78.6819	0.175417	0.884869	-0.149784	1	0.3252	0.425022	-0.412161	0.118293	-0.19495	0.336912	-0.217212	0.291963	1.23189	8.23556e-05	0.644316	0.00367021	1.18673	0.000141098	NotSig	NotSig	NotSig	NotSig	NotSig	NotSig	UP	UP	UP	9.72429	9.4727	8.86461	8.43881	11.2478	10.4296	25.4582	19.6492	22.0972
ENSG00000010278	CD9	118.278	114.276	121.129	116.175	123.768	110.575	13.7375	13.6669	1.97492	0.854802	2.85388	3.4913	0.00853481	1	0.0167162	1	-0.00818142	0.999168	-2.23975	0.00784146	-3.2373	0.000288749	0.997545	0.0474387	-2.99958	2.47785e-05	-5.24787	2.70408e-06	-6.2536	2.01963e-06	NotSig	NotSig	NotSig	Down	Down	UP	Down	Down	Down	28.1325	26.9209	27.843	27.8511	29.3158	26.0597	3.53511	3.34994	0.535995
ENSG00000010292	NCAPD2	303.058	305.901	307.943	278.165	278.198	302.667	114.88	160.803	110.746	212.494	180.423	131.137	-0.0708746	0.988378	-0.0683805	1	-0.00249407	1	0.0501573	0.909724	0.219141	0.506362	-0.168984	0.617211	-1.06346	0.00339322	-0.942432	0.00636798	-0.775942	0.0187469	NotSig	NotSig	NotSig	NotSig	NotSig	NotSig	Down	Down	Down	46.2807	46.2684	45.4474	42.8159	42.3076	45.7981	18.9807	25.3065	19.2978
ENSG00000010295	IFFO1	13.8178	15.0936	14.2123	11.343	13.1262	12.6988	25.6415	25.5533	25.274	26.1972	31.4713	29.8322	-0.165074	0.868419	-0.192735	1	0.0276606	0.962989	0.129882	0.52719	0.02134	0.912173	0.108542	0.540123	0.909976	0.000187606	1.20493	3.6908e-05	1.12405	7.73578e-05	NotSig	NotSig	NotSig	NotSig	NotSig	NotSig	UP	UP	UP	2.63089	2.84634	2.61514	2.17681	2.48881	2.39571	5.28203	5.01389	5.49093
ENSG00000010310	GIPR	0.346779	0.349141	0.837609	0.418176	0.356828	0.571314	6.67718	9.26366	2.5749	7.94463	21.679	28.1291	0.407549	0.94704	0.824616	1	-0.417066	0.824928	1.5201	0.0689731	-0.627691	0.295703	2.14779	0.00696047	4.58529	7.92059e-05	5.69785	2.32349e-05	3.13299	0.000627557	NotSig	NotSig	NotSig	NotSig	NotSig	UP	UP	UP	UP	0.0725369	0.0723329	0.169322	0.0881644	0.0743284	0.118411	1.5111	1.99689	0.614574
ENSG00000010318	PHF7	5.22836	5.10282	6.51174	4.36471	6.39741	6.3364	3.20176	4.33106	2.87489	4.24887	6.28378	5.93237	0.298814	0.869768	0.0564661	1	0.242348	0.744254	0.570822	0.161807	-0.0794803	0.818041	0.650302	0.0645371	-0.373817	0.186699	-0.101809	0.712272	-0.509764	0.0880103	NotSig	NotSig	NotSig	NotSig	NotSig	NotSig	NotSig	NotSig	NotSig	1.5383	1.48701	1.85156	1.29437	1.87443	1.84725	1.0192	1.31321	0.965169
ENSG00000010319	SEMA3G	4.16135	5.29082	6.53875	4.75675	4.46034	6.05074	1.47774	1.22713	0.199992	0.779378	2.27787	2.95199	0.150656	0.97959	0.241251	1	-0.0905952	0.961354	0.82048	0.247407	-1.48348	0.0399761	2.30396	0.00583599	-1.71621	0.00555563	-1.04639	0.0454699	-3.44094	0.000219376	NotSig	NotSig	NotSig	NotSig	Down	UP	Down	Down	Down	0.822674	1.03597	1.24926	0.947834	0.878116	1.18525	0.316071	0.250006	0.0451143
ENSG00000010322	NISCH	127.615	135.896	115.293	125.949	121.474	129.533	178.45	177.333	164.918	191.425	213.203	230.71	-0.0726469	0.940685	-0.137519	1	0.0648726	0.852626	0.190015	0.250299	0.0102098	0.94952	0.179805	0.199152	0.518941	0.00130585	0.781602	0.000110519	0.66667	0.000387467	NotSig	NotSig	NotSig	NotSig	NotSig	NotSig	UP	UP	UP	13.7999	14.555	12.0488	13.7277	13.0813	13.8792	20.8779	19.7619	20.3494
ENSG00000010361	FUZ	22.1138	22.7747	20.2918	19.3145	27.0424	24.7743	8.83905	11.9104	7.4747	16.2915	16.4426	15.5263	0.204704	0.931587	-0.192929	1	0.397633	0.573778	0.497516	0.238823	0.179584	0.614241	0.317932	0.366306	-1.0316	0.00532348	-0.738786	0.0253912	-0.659084	0.0453693	NotSig	NotSig	NotSig	NotSig	NotSig	NotSig	Down	Down	Down	7.42608	7.57492	6.58538	6.53744	9.0434	8.24339	3.21141	4.1218	2.86416
ENSG00000010404	IDS	31.2368	34.4843	41.7724	31.2064	32.3694	33.1362	251.762	242.203	151.569	112.457	231.296	227.076	-0.007056	1	0.135379	1	-0.142435	0.824288	-0.238421	0.437089	-0.874363	0.00915531	0.635943	0.0312866	2.99635	3.68261e-06	2.76499	5.09846e-06	1.98661	3.51846e-05	NotSig	NotSig	NotSig	NotSig	Down	UP	UP	UP	UP	3.33024	3.64133	4.30391	3.35336	3.43663	3.50043	29.0398	26.6104	18.4386
ENSG00000010539	ZNF200	15.9518	16.1679	13.699	16.6486	17.4336	18.2561	14.148	14.5331	15.7994	17.624	16.9924	14.2207	0.149362	0.913536	-0.090595	1	0.239957	0.555479	-0.00823514	0.980255	0.231199	0.250003	-0.239434	0.23892	-0.0783191	0.649341	-0.235916	0.173379	0.243475	0.170156	NotSig	NotSig	NotSig	NotSig	NotSig	NotSig	NotSig	NotSig	NotSig	2.10758	2.11571	1.74914	2.21707	2.29376	2.38995	2.02237	1.97877	2.38188
ENSG00000010610	CD4	4.02797	4.21654	5.89028	4.02494	3.26242	3.2461	2.2166	1.80461	1.64993	5.63163	3.06334	3.74676	-0.343233	0.933315	0.248843	1	-0.592076	0.635999	0.629017	0.376474	0.818421	0.179483	-0.189404	0.761861	-0.947852	0.0786354	0.0243979	0.963124	-0.378274	0.459056	NotSig	NotSig	NotSig	NotSig	NotSig	NotSig	NotSig	NotSig	NotSig	0.870672	0.902722	1.23047	0.876912	0.702261	0.695248	0.518382	0.40199	0.406952
ENSG00000010626	LRRC23	1.09369	1.20856	1.72926	1.0193	0.968532	0.986816	4.89842	4.86041	3.89984	5.35508	7.3049	8.57213	-0.237216	0.929285	0.236092	1	-0.473308	0.540272	0.57312	0.17767	-0.0760689	0.834069	0.649189	0.0766212	2.16617	9.44362e-05	2.97651	1.7033e-05	1.85401	0.000296684	NotSig	NotSig	NotSig	NotSig	NotSig	NotSig	UP	UP	UP	0.354766	0.388282	0.542093	0.333258	0.312862	0.317171	1.71909	1.62475	1.44346
ENSG00000010704	HFE	1.49382	1.26228	2.05349	1.69884	1.27438	1.50619	13.7648	15.664	3.12488	3.99745	14.06	14.249	0.00910119	1	0.429254	1	-0.420153	0.435057	-0.183489	0.530861	-2.04002	0.000192994	1.85653	0.000227658	3.49623	1.75233e-06	3.30364	2.13461e-06	1.02695	0.00137869	NotSig	NotSig	NotSig	NotSig	Down	UP	UP	UP	UP	0.260765	0.218241	0.346426	0.298905	0.221535	0.26052	2.59966	2.81786	0.622433
ENSG00000010803	SCMH1	28.2492	29.4889	29.2623	26.4235	33.3379	33.5777	44.0584	68.3826	32.4237	57.0706	60.0363	56.911	0.21032	0.92134	-0.0652947	1	0.275615	0.667684	-0.0662616	0.864887	-0.333974	0.256963	0.267713	0.366426	1.03998	0.00202243	0.763398	0.0103937	0.7713	0.011696	NotSig	NotSig	NotSig	NotSig	NotSig	NotSig	UP	UP	UP	6.29298	6.50638	6.29976	5.93293	7.39569	7.41158	10.6188	15.6986	8.24179
ENSG00000010810	FYN	75.1177	73.1315	77.7355	72.5013	72.1556	67.4411	93.0426	95.4999	128.695	143.858	110.595	96.621	-0.0893292	0.92134	0.00637092	1	-0.0957001	0.735088	0.00601413	0.97624	0.541998	0.00273422	-0.535984	0.00249094	0.431794	0.00211739	0.527137	0.00064616	0.967422	2.57536e-05	NotSig	NotSig	NotSig	NotSig	UP	Down	UP	UP	UP	10.0411	9.68222	10.0421	9.76821	9.60509	8.93253	13.456	13.1555	19.6296
ENSG00000010818	HIVEP2	12.9375	11.1456	15.5093	8.4942	7.95216	9.68637	75.3645	90.8079	51.6229	26.5743	65.8488	71.7277	-0.452713	0.874166	-0.0257285	1	-0.426985	0.700995	-0.398432	0.483591	-1.03801	0.051289	0.639583	0.195463	2.86809	0.000140538	2.92237	0.000131425	1.85581	0.00196008	NotSig	NotSig	NotSig	NotSig	NotSig	NotSig	UP	UP	UP	1.19982	1.02376	1.39002	0.793992	0.734413	0.890094	7.56182	8.67868	5.46281
ENSG00000011007	ELOA	128.041	126.845	110.564	132.144	119.92	137.557	84.012	87.0062	107.796	81.3821	74.6461	78.3981	0.011685	1	-0.0796739	1	0.091359	0.891315	-0.288985	0.335536	0.175309	0.48771	-0.464293	0.0824423	-0.490838	0.0370605	-0.791508	0.00378883	-0.235855	0.28328	NotSig	NotSig	NotSig	NotSig	NotSig	NotSig	Down	NotSig	Down	23.5288	23.0862	19.6349	24.475	21.9446	25.0461	16.7026	16.4764	22.6026
ENSG00000011009	LYPLA2	130.442	123.891	124.128	115.39	133.224	124.287	55.0867	56.5203	50.423	58.0511	60.5861	61.8215	0.0152533	0.995396	-0.0995588	1	0.114812	0.641413	0.00412242	0.983701	-0.0321619	0.792684	0.0362843	0.769627	-1.1034	6.74602e-06	-1.11453	6.15941e-06	-1.036	1.26406e-05	NotSig	NotSig	NotSig	NotSig	NotSig	NotSig	Down	Down	Down	58.8442	55.3548	54.1155	52.4667	59.8492	55.5546	26.886	26.2757	25.9551
ENSG00000011021	CLCN6	35.5315	39.8289	34.6662	38.6029	30.05	35.9668	43.73	40.5435	46.4481	48.2963	41.3421	42.3214	-0.193523	0.852511	-0.0502842	1	-0.143239	0.729161	-0.141225	0.513495	0.18123	0.319024	-0.322455	0.0931222	0.248302	0.121826	0.300601	0.0685293	0.479816	0.0111987	NotSig	NotSig	NotSig	NotSig	NotSig	NotSig	NotSig	UP	NotSig	5.07338	5.63263	4.7836	5.55561	4.27285	5.08856	6.7555	5.96581	7.56763
ENSG00000011028	MRC2	21.1268	21.2976	32.964	23.1826	23.2448	24.9301	226.367	289.652	430.008	330.23	305.078	387.534	0.180634	0.932622	0.387333	1	-0.206699	0.776206	0.300869	0.396144	0.591726	0.0664674	-0.290856	0.337021	3.68554	3.42396e-06	3.80578	2.94216e-06	3.88994	3.7138e-06	NotSig	NotSig	NotSig	NotSig	NotSig	NotSig	UP	UP	UP	3.0509	3.04616	4.60043	3.37431	3.34279	3.56719	35.3672	43.1057	70.8563
ENSG00000011105	TSPAN9	46.1483	46.4357	48.8785	35.362	50.0323	50.1978	103.031	98.5076	121.645	107.63	124.681	136.558	0.111879	0.943255	-0.152758	1	0.264636	0.549689	0.244488	0.33977	0.206734	0.335815	0.0377542	0.873696	1.20841	0.000129082	1.34102	7.04562e-05	1.5679	4.14086e-05	NotSig	NotSig	NotSig	NotSig	NotSig	NotSig	UP	UP	UP	6.62079	6.59835	6.777	5.11351	7.14817	7.13588	15.9925	14.5643	19.9139
ENSG00000011114	BTBD7	50.6297	53.6065	54.1474	48.4823	43.0997	51.7819	71.3144	74.5664	75.747	69.4401	74.0439	69.8544	-0.138415	0.901635	-0.0355755	1	-0.10284	0.811732	-0.149108	0.475963	0.0135462	0.948492	-0.162655	0.362987	0.569828	0.00327421	0.559135	0.00363736	0.61895	0.00254443	NotSig	NotSig	NotSig	NotSig	NotSig	NotSig	UP	UP	UP	4.42567	4.64109	4.57421	4.27154	3.75178	4.48497	6.74441	6.71708	7.55521
ENSG00000011132	APBA3	14.9382	17.2422	15.4012	13.7214	16.1337	14.4906	11.384	13.2338	11.4495	11.0873	13.5887	14.9303	-0.0733898	0.966347	-0.156951	1	0.0835613	0.878295	0.085285	0.749529	-0.108423	0.610657	0.193708	0.359829	-0.30272	0.101506	-0.144045	0.415777	-0.254192	0.170348	NotSig	NotSig	NotSig	NotSig	NotSig	NotSig	NotSig	NotSig	NotSig	2.6635	3.04493	2.65384	2.46594	2.8647	2.56007	2.19607	2.43167	2.32944
ENSG00000011143	MKS1	21.447	19.9279	19.5352	20.3861	22.2507	20.5933	15.872	18.7439	19.8992	26.6748	21.4696	19.1028	0.047627	0.980366	-0.0628948	1	0.110522	0.802816	0.10115	0.649318	0.431714	0.0350386	-0.330564	0.0852858	-0.174612	0.263546	-0.121089	0.432285	0.319997	0.058711	NotSig	NotSig	NotSig	NotSig	UP	NotSig	NotSig	NotSig	NotSig	5.20998	4.7947	4.58621	4.99152	5.38276	4.95685	4.17153	4.69239	5.51588
ENSG00000011198	ABHD5	18.2726	19.0684	14.0502	19.4452	17.0258	17.7887	25.833	16.1212	17.1493	8.24632	10.7086	10.6158	-0.103609	0.988929	-0.163487	1	0.0598781	0.975492	-1.11295	0.10607	-0.683042	0.194482	-0.42991	0.415935	0.260724	0.554678	-0.748619	0.105984	-0.258831	0.569528	NotSig	NotSig	NotSig	NotSig	NotSig	NotSig	NotSig	NotSig	NotSig	2.39789	2.47841	1.78187	2.57199	2.22498	2.31303	3.66773	2.18017	2.56793
ENSG00000011201	ANOS1	262.698	277.164	296.946	315.409	170.181	196.117	2.02505	2.50239	13.0745	28.6861	1.96368	1.61792	-0.562252	0.75499	0.171179	1	-0.733431	0.246488	-0.465836	0.353122	3.18295	0.000179983	-3.64878	9.13391e-05	-6.81009	7.27555e-07	-6.71367	8.33063e-07	-3.79832	6.71045e-06	NotSig	NotSig	NotSig	NotSig	UP	Down	Down	Down	Down	36.4943	38.1359	39.8667	44.1642	23.5434	26.9955	0.304366	0.358251	2.07253
ENSG00000011243	AKAP8L	77.3051	78.9326	103.053	85.6215	84.874	78.4518	70.7671	73.4115	74.197	99.4838	105.541	107.861	0.0616185	0.958932	0.257725	1	-0.196107	0.512605	0.436759	0.0469436	0.270186	0.0858587	0.166574	0.27054	-0.0309549	0.812181	0.344186	0.0178648	-0.0184945	0.89151	NotSig	NotSig	NotSig	UP	NotSig	NotSig	UP	NotSig	NotSig	15.0722	15.2424	19.4175	16.826	16.4791	15.1559	14.9277	14.7502	16.5068
ENSG00000011258	MBTD1	114.277	116.344	124.155	117.821	98.6628	103.278	28.4327	31.2077	33.5237	56.8443	52.2863	40.9305	-0.194221	0.885199	0.0569114	1	-0.251133	0.60251	0.514423	0.0975852	0.59094	0.0281396	-0.0765169	0.756988	-1.867	1.83033e-05	-1.15835	0.000261773	-1.33297	0.000155042	NotSig	NotSig	NotSig	NotSig	UP	NotSig	Down	Down	Down	15.7211	15.8526	16.5065	16.3372	13.5166	14.078	4.23192	4.42437	5.26241
ENSG00000011260	UTP18	101.393	106.515	98.946	107.524	109.928	103.044	35.9582	37.2712	51.5229	56.8443	39.5093	34.1182	0.0324061	0.984339	-0.0202833	1	0.0526894	0.885794	-0.122199	0.464606	0.576563	0.00366139	-0.698763	0.00131836	-1.42034	5.05233e-06	-1.57495	3.01838e-06	-0.823495	0.000127303	NotSig	NotSig	NotSig	NotSig	UP	Down	Down	Down	Down	36.9145	38.4086	34.8139	39.4567	39.8556	37.1726	14.1639	13.9839	21.4042
ENSG00000011275	RNF216	68.022	67.2767	66.1711	66.4116	61.3743	62.481	90.5524	91.6741	106.146	87.3909	93.9949	90.2912	-0.130167	0.92134	-0.0409343	1	-0.0892331	0.851921	-0.113571	0.6194	0.112039	0.555538	-0.225609	0.238138	0.514791	0.00791621	0.531388	0.00666046	0.667764	0.00236446	NotSig	NotSig	NotSig	NotSig	NotSig	NotSig	UP	UP	UP	8.84442	8.66391	8.31484	8.70346	7.94688	8.04965	12.7384	12.2838	15.7482
ENSG00000011295	TTC19	86.428	86.6943	90.4618	87.8692	96.1905	90.3456	50.4893	47.7379	60.3976	61.9731	54.25	54.1293	0.105178	0.899296	0.0306392	1	0.0745384	0.816493	0.0112963	0.953488	0.330305	0.0287477	-0.319009	0.0324114	-0.731217	0.000129121	-0.825098	6.37535e-05	-0.431551	0.00359548	NotSig	NotSig	NotSig	NotSig	UP	Down	Down	Down	Down	14.3512	14.2579	14.5166	14.7062	15.9058	14.8645	9.07043	8.16888	11.4436
ENSG00000011304	PTBP1	719.78	764.027	698.404	735.363	680.496	726.634	328.03	339.507	408.159	462.976	339.403	306.298	-0.0790712	0.930361	-0.0602003	1	-0.0188709	0.965496	-0.177879	0.254571	0.39382	0.013457	-0.571699	0.00227047	-1.06726	1.4269e-05	-1.16607	8.50358e-06	-0.613243	0.000447252	NotSig	NotSig	NotSig	NotSig	UP	Down	Down	Down	Down	103.595	108.913	97.1431	106.677	97.5339	103.625	51.0796	50.3562	67.0312
ENSG00000011332	DPF1	16.0852	15.5233	9.15966	19.994	16.7709	18.0483	3.33859	6.06349	8.69965	13.0483	5.62922	4.62668	0.136667	0.979565	-0.117292	1	0.253959	0.840951	0.00139766	1	1.2118	0.0379157	-1.2104	0.0375656	-1.66975	0.00352587	-1.80502	0.00229592	-0.340662	0.438818	NotSig	NotSig	NotSig	NotSig	UP	Down	Down	NotSig	Down	3.31974	3.17315	1.82693	4.15916	3.44685	3.69082	0.745475	1.28962	2.04874
ENSG00000011347	SYT7	22.674	20.5187	30.8024	18.5566	14.0692	15.7371	2.2166	5.14915	2.22491	7.26581	9.29476	11.6377	-0.538248	0.885199	0.172952	1	-0.7112	0.594798	1.38464	0.113697	0.339271	0.621383	1.04537	0.129725	-2.47286	0.00180336	-0.549971	0.31935	-2.30654	0.00307134	NotSig	NotSig	NotSig	NotSig	NotSig	NotSig	NotSig	Down	Down	3.77321	3.38191	4.95372	3.11249	2.33153	2.59487	0.399084	0.883043	0.422477
ENSG00000011376	LARS2	109.876	110.919	96.4872	104.1	96.4964	101.928	44.0311	48.171	41.9983	48.4723	44.9029	43.3148	-0.156795	0.825819	-0.148991	1	-0.00780388	0.989545	-0.192211	0.20321	-0.0175317	0.896296	-0.174679	0.168131	-1.17574	6.51133e-06	-1.21116	5.45777e-06	-1.04428	1.61569e-05	NotSig	NotSig	NotSig	NotSig	NotSig	NotSig	Down	Down	Down	15.939	15.9367	13.5268	15.2208	13.94	14.6508	6.91057	7.2013	6.95186
ENSG00000011405	PIK3C2A	186.567	201.266	192.299	189.068	133.938	168.538	111.022	122.858	103.321	123.117	147.171	128.923	-0.361384	0.574677	-0.0359473	1	-0.325436	0.300257	0.110433	0.569477	-0.0381815	0.822899	0.148614	0.365713	-0.645621	0.000972822	-0.173805	0.213952	-0.647856	0.00121426	NotSig	NotSig	NotSig	NotSig	NotSig	NotSig	NotSig	Down	Down	20.0806	21.4556	20.0025	20.511	14.356	17.9741	12.9283	13.6273	12.6893
ENSG00000011422	PLAUR	15.4984	13.5628	19.1839	13.7737	17.0513	14.984	145.092	113.185	118.72	25.7949	33.6968	46.2668	0.137755	0.992239	0.16441	1	-0.0266549	0.996636	-1.82331	0.0935852	-0.764427	0.334308	-1.05888	0.19572	3.24069	0.00144184	1.27963	0.079853	2.31186	0.00888255	NotSig	NotSig	NotSig	NotSig	NotSig	NotSig	NotSig	UP	UP	3.44478	2.98575	4.12077	3.0857	3.77417	3.29999	34.8909	25.9256	30.1098
ENSG00000011426	ANLN	161.706	158.295	143.339	130.236	153.257	174.511	118.93	175.456	119.87	129.729	150.785	98.0686	0.0316753	0.995774	-0.239354	1	0.271029	0.645526	-0.368613	0.267539	-0.220037	0.426335	-0.148576	0.601611	-0.0414885	0.864962	-0.441777	0.0757066	-0.0221718	0.92962	NotSig	NotSig	NotSig	NotSig	NotSig	NotSig	NotSig	NotSig	NotSig	26.6455	25.8342	22.826	21.63	25.1484	28.4924	21.2024	29.7942	22.5382
ENSG00000011451	WIZ	78.3721	85.6469	79.0865	83.4261	78.7315	85.022	76.295	84.6241	101.971	106.926	90.3556	84.4156	-0.00478626	1	-0.0238934	1	0.0191071	0.966946	-0.00933523	0.9635	0.39125	0.016239	-0.400585	0.0140741	0.0565284	0.625266	0.0519794	0.650785	0.471672	0.00250281	NotSig	NotSig	NotSig	NotSig	UP	Down	NotSig	UP	NotSig	7.90137	8.55228	7.70564	8.47757	7.90459	8.4934	8.32206	8.79224	11.7307
ENSG00000011454	RABGAP1	46.2817	45.2271	51.6616	44.9278	37.0336	40.6932	98.2694	104.715	75.647	100.791	140.416	129.263	-0.238354	0.76202	0.0640673	1	-0.302421	0.274212	0.280625	0.125632	-0.199838	0.168306	0.480462	0.00807634	1.23366	1.12018e-05	1.75264	2.12082e-06	0.969757	5.65557e-05	NotSig	NotSig	NotSig	NotSig	NotSig	UP	UP	UP	UP	5.00422	4.84346	5.39834	4.89633	3.98762	4.35972	11.4958	11.6682	9.33313
ENSG00000011465	DCN	0	0	0	0	0	0	0.0820964	0.553413	5.79977	24.8647	0	0.0283845	0	1	0	1	0	1	-4.38219	0.18616	5.5125	0.0100527	-9.89468	0.00420073	6.70255	0.0472331	2.32036	0.595972	12.215	0.0012682	NotSig	NotSig	NotSig	NotSig	UP	Down	NotSig	UP	UP	0	0	0	0	0	0	0.00684911	0.0439775	0.510311
ENSG00000011478	QPCTL	18.406	19.2296	21.8049	19.8634	21.0528	18.2561	19.0737	15.0625	17.2493	19.585	13.0388	15.1573	0.0605743	0.979565	0.133876	1	-0.0733016	0.904024	-0.40803	0.146569	0.115463	0.608511	-0.523493	0.0357625	-0.0517544	0.78801	-0.520359	0.0167086	-0.0701672	0.719695	NotSig	NotSig	NotSig	NotSig	NotSig	Down	Down	NotSig	NotSig	7.61009	7.87464	8.71264	8.27774	8.66825	7.47908	8.53219	6.41788	8.13787
ENSG00000011485	PPP5C	140.952	143.765	132.477	139.932	154.557	154.489	84.5046	91.3373	104.546	111.401	100.724	93.5554	0.115745	0.864996	-0.074553	1	0.190298	0.432744	0.0149167	0.930407	0.309978	0.0272023	-0.295061	0.0323749	-0.610991	0.000236931	-0.711819	9.4568e-05	-0.22646	0.0486118	NotSig	NotSig	NotSig	NotSig	UP	Down	Down	Down	Down	19.7809	19.9829	17.9672	19.7934	21.6	21.4823	12.8307	13.2095	16.7413
ENSG00000011523	CEP68	52.497	52.6128	59.3081	64.7127	47.8659	52.4311	20.1957	23.9411	27.6739	41.1059	32.3353	26.057	-0.0703913	0.970525	0.2283	1	-0.298691	0.471106	0.27529	0.277317	0.638743	0.0137619	-0.363452	0.0998888	-1.16885	0.000132838	-0.823166	0.00105984	-0.758405	0.00211442	NotSig	NotSig	NotSig	NotSig	UP	NotSig	Down	Down	Down	6.03107	5.9866	6.58475	7.49337	5.47615	5.96839	2.51023	2.83445	3.62775
ENSG00000011566	MAP4K3	94.0838	96.5239	96.6763	97.2782	72.7164	81.646	63.7889	69.0323	78.4719	98.981	78.2069	69.2015	-0.307014	0.553661	0.0135966	1	-0.320611	0.212826	0.0210846	0.908285	0.423223	0.0120209	-0.402138	0.0141637	-0.43685	0.00322124	-0.108751	0.346058	-0.027224	0.821421	NotSig	NotSig	NotSig	NotSig	UP	Down	NotSig	NotSig	Down	15.3624	15.6102	15.2556	16.0099	11.824	13.2095	11.2689	11.6161	14.6206
ENSG00000011638	TMEM159	17.6324	16.5707	18.5625	17.6418	16.2357	15.4774	21.0714	18.0461	14.8744	15.6378	18.1182	21.6574	-0.111752	0.938987	0.0693423	1	-0.181094	0.685414	-0.106839	0.66958	-0.347829	0.1011	0.24099	0.243741	0.281184	0.11658	0.286097	0.111236	-0.135987	0.443488	NotSig	NotSig	NotSig	NotSig	NotSig	NotSig	NotSig	NotSig	NotSig	6.82855	6.35607	6.94735	6.88634	6.26148	5.93916	8.82887	7.20219	6.57302
ENSG00000011677	GABRA3	13.231	12.5153	10.1324	15.368	11.0617	10.855	0.164193	0.0481229	0.649974	3.09237	0.183277	0.170307	-0.235036	0.969776	-0.019562	1	-0.215474	0.912039	0.631071	0.712117	4.09827	0.00466604	-3.4672	0.00626998	-6.83362	4.97207e-05	-5.96751	7.42973e-05	-2.71578	0.00222568	NotSig	NotSig	NotSig	NotSig	UP	Down	Down	Down	Down	3.12597	2.92864	2.3135	3.65963	2.60257	2.54115	0.0419702	0.0117168	0.175225
ENSG00000012048	BRCA1	70.2094	70.0698	63.4692	65.8366	60.0235	72.9205	14.6953	25.1683	28.0739	50.6847	35.1368	19.4718	-0.0804629	0.990473	-0.128659	1	0.0481964	0.97597	0.328455	0.524266	0.977014	0.0437123	-0.648559	0.147479	-1.7372	0.00108939	-1.32828	0.0045828	-0.631523	0.105754	NotSig	NotSig	NotSig	NotSig	UP	NotSig	Down	NotSig	Down	7.57076	7.4835	6.61412	7.15549	6.44548	7.79117	1.71441	2.7968	3.45426
ENSG00000012061	ERCC1	38.8126	38.5935	41.286	42.5494	45.521	40.9009	84.0394	84.6241	78.2969	83.6197	101.326	107.89	0.156517	0.834965	0.103842	1	0.0526755	0.883014	0.181684	0.264584	-0.0466032	0.739172	0.228287	0.107138	1.2089	9.59072e-06	1.23406	8.19164e-06	1.05845	2.61032e-05	NotSig	NotSig	NotSig	NotSig	NotSig	NotSig	UP	UP	UP	6.89553	6.79107	7.08865	7.61933	8.05373	7.20008	16.1537	15.4936	15.8726
ENSG00000012171	SEMA3B	2.02732	2.60513	3.05322	2.56133	2.72718	1.86976	7.55287	11.5254	1.82493	6.51158	23.9831	28.4981	-0.0118875	1	0.263579	1	-0.275467	0.86849	1.33723	0.0975852	-1.22447	0.0654313	2.5617	0.00369013	2.1206	0.00294614	3.46972	0.000205791	0.632551	0.252126	NotSig	NotSig	NotSig	NotSig	NotSig	UP	UP	NotSig	UP	0.34819	0.44315	0.506776	0.44339	0.466441	0.31819	1.40346	2.03993	0.35764
ENSG00000012174	MBTPS2	15.8718	16.2485	20.7511	16.5964	17.7394	20.3076	57.2486	52.7668	52.2979	45.6565	45.3741	44.5921	0.241449	0.841645	0.202523	1	0.0389261	0.955162	-0.421385	0.121765	-0.146817	0.487402	-0.274568	0.20166	1.86281	1.11392e-05	1.19998	0.000120245	1.51347	4.50938e-05	NotSig	NotSig	NotSig	NotSig	NotSig	NotSig	UP	UP	UP	1.76132	1.78589	2.22545	1.85632	1.96039	2.23296	6.87339	6.03444	6.62224
ENSG00000012211	PRICKLE3	5.49511	6.60681	7.07915	4.80902	4.91912	4.38873	9.79684	8.614	5.42478	2.21243	8.50929	9.79267	-0.380208	0.92134	-0.0424857	1	-0.337722	0.80158	-0.139231	0.846514	-1.21802	0.0471831	1.07879	0.0705638	0.692909	0.148414	0.933886	0.0630806	-0.482622	0.320175	NotSig	NotSig	NotSig	NotSig	Down	NotSig	NotSig	NotSig	NotSig	1.70435	2.02957	2.12192	1.50338	1.51936	1.34875	3.28748	2.75329	1.91988
ENSG00000012232	EXTL3	185.874	175.134	178.978	138.181	178.516	201.648	200.315	216.818	170.118	221.947	212.418	216.574	0.0715488	0.95882	-0.202621	1	0.27417	0.418527	-0.0877878	0.676682	-0.0857941	0.621718	-0.00199368	0.995025	0.292404	0.0598637	0.133067	0.359756	0.409231	0.0171739	NotSig	NotSig	NotSig	NotSig	NotSig	NotSig	NotSig	UP	NotSig	13.9285	12.9983	12.9614	10.4367	13.3215	14.9723	16.2403	16.7435	14.5461
ENSG00000012660	ELOVL5	230.261	218.267	233.774	223.62	190.979	198.194	157.434	151.178	125.22	181.62	165.159	164.176	-0.207645	0.822079	0.0156851	1	-0.22333	0.482614	-0.0366959	0.863507	-0.0118889	0.949525	-0.024807	0.889543	-0.453403	0.00654277	-0.282454	0.0536209	-0.480978	0.0056989	NotSig	NotSig	NotSig	NotSig	NotSig	NotSig	NotSig	Down	Down	59.8235	56.1653	58.6965	58.5584	49.4114	51.0212	44.253	40.4766	37.1221
ENSG00000012822	CALCOCO1	14.0312	14.1805	16.6981	12.7805	13.3046	15.1398	74.8993	79.0419	36.1486	48.07	116.224	123.416	0.00899956	1	0.0477198	1	-0.0387203	0.946361	0.510088	0.0508432	-0.867753	0.00179355	1.37784	0.000189093	2.53234	1.37221e-06	3.03343	5.95343e-07	1.61687	1.38003e-05	NotSig	NotSig	NotSig	NotSig	Down	UP	UP	UP	UP	1.56214	1.56367	1.79663	1.43417	1.47508	1.67015	9.02188	9.06874	4.59224
ENSG00000012963	UBR7	62.7403	59.6493	59.9296	54.8333	68.4599	66.5062	27.8854	35.4185	32.3237	54.4056	39.6664	33.2951	0.138379	0.934671	-0.106033	1	0.244412	0.632005	0.0777294	0.803973	0.448213	0.0792193	-0.370484	0.137858	-0.869496	0.00173975	-0.930145	0.00116697	-0.31525	0.142399	NotSig	NotSig	NotSig	NotSig	NotSig	NotSig	Down	NotSig	Down	16.8255	15.8437	15.532	14.8216	18.283	17.6723	8.09081	9.78847	9.89123
ENSG00000012983	MAP4K5	61.1932	59.139	58.6056	57.7867	55.0024	59.3648	103.168	96.1736	113.47	100.942	114.182	103.944	-0.0762192	0.955793	-0.0600512	1	-0.016168	0.981639	-0.00163448	0.997591	0.125165	0.475184	-0.1268	0.473619	0.814716	0.000378916	0.889301	0.000225444	0.999933	0.000152142	NotSig	NotSig	NotSig	NotSig	NotSig	NotSig	UP	UP	UP	7.95547	7.61494	7.36321	7.57215	7.1209	7.64717	14.5111	12.885	16.8327
ENSG00000013016	EHD3	29.6096	30.1335	28.9921	25.6656	25.1818	27.8905	34.6994	35.635	45.9232	30.4963	26.549	28.1007	-0.173543	0.931587	-0.141806	1	-0.0317371	0.976996	-0.492882	0.169745	0.155102	0.596488	-0.647984	0.0429494	0.320498	0.198693	0.00115861	0.996607	0.617405	0.0282726	NotSig	NotSig	NotSig	NotSig	NotSig	Down	NotSig	UP	NotSig	6.32713	6.37755	5.98714	5.52781	5.3586	5.90528	8.02215	7.84722	11.1973
ENSG00000013275	PSMC4	153.997	149.808	139.151	157.757	163.911	152.541	120.189	113.041	128.87	121.03	85.6951	89.241	0.0562698	0.972627	-0.0430222	1	0.099292	0.815284	-0.545381	0.0391611	0.117101	0.50517	-0.662482	0.00468645	-0.294967	0.0627182	-0.896618	0.000210717	-0.134844	0.375723	NotSig	NotSig	NotSig	Down	NotSig	Down	Down	NotSig	NotSig	63.9111	61.5787	55.8107	65.9906	67.743	62.7279	53.9665	48.3465	61.0274
ENSG00000013288	MAN2B2	8.3227	8.45994	9.15966	7.50103	7.0346	6.62205	99.6103	100.793	43.5983	34.72	77.9974	96.99	-0.299638	0.834965	-0.0251175	1	-0.27452	0.611748	-0.323639	0.269402	-1.32886	0.00106724	1.00522	0.00327892	3.66268	1.30501e-06	3.63868	1.32105e-06	2.35894	1.11967e-05	NotSig	NotSig	NotSig	NotSig	Down	UP	UP	UP	UP	0.926594	0.932873	0.985531	0.841734	0.779929	0.730512	11.9984	11.5644	5.53864
ENSG00000013297	CLDN11	2.4808	2.6857	2.21561	1.22839	2.37035	2.02557	0.465213	1.13089	0.474981	3.01695	0.261824	0.482537	-0.234656	0.980366	-0.604024	1	0.369368	0.878295	-1.22776	0.342452	1.07816	0.269925	-2.30592	0.0481386	-1.60589	0.0678919	-2.599	0.0135315	0.0762906	0.928388	NotSig	NotSig	NotSig	NotSig	NotSig	Down	Down	NotSig	NotSig	0.65852	0.706094	0.568375	0.328656	0.626584	0.532761	0.133605	0.309357	0.143867
ENSG00000013306	SLC25A39	246.106	239.403	250.31	251.428	257.502	232.057	96.6001	98.0985	108.221	121.105	101.326	102.326	0.00947032	0.998508	0.035712	1	-0.0262416	0.944637	-0.0645223	0.67083	0.24628	0.0626563	-0.310802	0.0272989	-1.23311	5.14487e-06	-1.3071	3.77174e-06	-1.02254	1.79915e-05	NotSig	NotSig	NotSig	NotSig	NotSig	Down	Down	Down	Down	69.1446	66.6185	67.964	71.1997	72.0454	64.6012	29.3635	28.4029	34.694
ENSG00000013364	MVP	2.64086	2.25599	3.4315	2.50906	2.57426	3.45385	252.2	258.637	45.6732	13.0986	128.556	174.139	0.295454	0.966178	0.261782	1	0.0336721	0.995369	-0.882123	0.270207	-3.0515	0.00323279	2.16938	0.0115398	6.78751	2.09164e-05	5.60994	4.30953e-05	3.47423	0.000628567	NotSig	NotSig	NotSig	NotSig	Down	UP	UP	UP	UP	0.426014	0.36045	0.534968	0.40796	0.413543	0.552067	44.0168	42.9965	8.40714
ENSG00000013374	NUB1	56.9251	57.6888	56.2819	55.4345	62.3684	60.7671	71.9712	63.4019	57.7977	58.8556	72.2111	73.005	0.100944	0.92134	-0.0488188	1	0.149763	0.635999	-0.0304509	0.878641	-0.20228	0.180223	0.171829	0.255013	0.327733	0.0222252	0.196338	0.131891	0.174271	0.185548	NotSig	NotSig	NotSig	NotSig	NotSig	NotSig	NotSig	NotSig	UP	10.4218	10.4607	9.95806	10.2294	11.3709	11.0235	14.2558	11.9621	12.0742
ENSG00000013375	PGM3	75.011	77.5898	79.735	71.5604	69.7343	69.5186	124.677	112.463	121.67	107.982	110.228	112.545	-0.134536	0.908747	-0.0256077	1	-0.108929	0.800836	-0.221472	0.295005	-0.0267145	0.889342	-0.194758	0.276632	0.723287	0.000827676	0.636351	0.0017451	0.72218	0.00106856	NotSig	NotSig	NotSig	NotSig	NotSig	NotSig	UP	UP	UP	10.1308	10.3789	10.4072	9.74134	9.37895	9.3031	18.2179	15.6528	18.7504
ENSG00000013392	RWDD2A	8.24267	7.1171	9.80813	7.08286	7.39143	7.76468	16.2825	13.7872	8.54966	13.5763	16.9138	16.6901	-0.0224584	0.998508	0.120011	1	-0.142469	0.846681	0.0280406	0.946852	-0.451559	0.128921	0.479599	0.11179	1.05627	0.00169381	1.10677	0.00127948	0.484698	0.0713123	NotSig	NotSig	NotSig	NotSig	NotSig	NotSig	UP	NotSig	UP	2.18097	1.86515	2.50804	1.88894	1.9476	2.0357	4.66118	3.75944	2.5813
ENSG00000013441	CLK1	19.3129	20.4382	22.2912	35.0745	25.1818	28.0983	43.7574	43.8159	33.1737	44.4497	46.2643	43.2297	0.419909	0.775923	0.524313	1	-0.104404	0.884577	-0.0988208	0.778106	-0.172837	0.52919	0.0740167	0.800131	1.22498	0.000507987	0.706249	0.0105985	0.527828	0.0424312	NotSig	NotSig	NotSig	NotSig	NotSig	NotSig	UP	UP	UP	3.70063	3.87881	4.12787	6.77403	4.80512	5.33478	9.07136	8.65214	7.25319
ENSG00000013503	POLR3B	39.6395	38.0563	28.3976	39.387	40.9587	46.5102	16.6929	16.7708	19.2992	23.6327	12.7508	12.6879	0.167926	0.908774	-0.203818	1	0.371744	0.398763	-0.525053	0.0847558	0.365092	0.116199	-0.890144	0.00395269	-1.12994	0.000235115	-1.82292	1.60047e-05	-0.561034	0.013933	NotSig	NotSig	NotSig	NotSig	NotSig	Down	Down	Down	Down	8.0833	7.68629	5.59639	8.09545	8.31757	9.39761	3.68288	3.52435	4.49064
ENSG00000013523	ANGEL1	46.3083	47.8591	47.5276	42.8108	37.3904	43.6276	31.4703	31.9536	28.3489	40.05	43.0177	44.5921	-0.219762	0.826815	-0.0730464	1	-0.146716	0.70097	0.336844	0.127615	0.107824	0.5348	0.229021	0.192734	-0.484866	0.00676848	0.0717397	0.624358	-0.303996	0.0582012	NotSig	NotSig	NotSig	NotSig	NotSig	NotSig	NotSig	NotSig	Down	7.15234	7.32121	7.09414	6.66454	5.75095	6.67667	5.25876	5.08596	4.99612
ENSG00000013561	RNF14	26.702	25.2993	21.6968	20.8304	27.909	29.0591	93.3984	76.5154	76.4969	52.8217	61.3978	60.1468	0.128719	0.953199	-0.302616	1	0.431335	0.452167	-0.616475	0.101956	-0.363872	0.208028	-0.252602	0.382892	1.79667	7.59477e-05	1.05148	0.00167526	1.73541	0.000129166	NotSig	NotSig	NotSig	NotSig	NotSig	NotSig	UP	UP	UP	5.30423	4.97755	4.16523	4.17065	5.52094	5.71966	20.073	15.6636	17.3393
ENSG00000013563	DNASE1L1	12.404	12.2468	14.3745	12.9112	14.8083	14.4646	42.6081	37.6802	20.2992	17.9257	42.7035	52.0005	0.245272	0.844449	0.133121	1	0.112151	0.842747	0.107884	0.693087	-1.05134	0.00194289	1.15923	0.00104347	1.79067	1.74536e-05	1.65328	2.47979e-05	0.606205	0.00959857	NotSig	NotSig	NotSig	NotSig	Down	UP	UP	UP	UP	2.9753	2.9095	3.33215	3.12149	3.53724	3.43783	11.0574	9.31421	5.5559
ENSG00000013573	DDX11	74.104	73.3464	64.7391	73.3376	79.0373	72.5829	14.0111	17.1799	21.4991	36.9325	28.4079	22.6509	0.0377454	0.994159	-0.104606	1	0.142351	0.82272	0.582751	0.0975852	0.897926	0.00876641	-0.315175	0.239375	-2.15827	1.70035e-05	-1.61326	7.69307e-05	-1.15574	0.000703449	NotSig	NotSig	NotSig	NotSig	UP	NotSig	Down	Down	Down	8.76651	8.59395	7.40145	8.7446	9.31123	8.50802	1.79329	2.09445	2.90211
ENSG00000013583	HEBP1	27.7156	31.7986	42.4208	33.9245	24.6976	22.4371	25.5046	27.791	22.4741	30.3706	28.0414	31.2798	-0.338353	0.734312	0.344681	1	-0.683034	0.0717905	0.0268756	0.919239	-0.010107	0.966095	0.0369826	0.862582	-0.0746524	0.655045	0.290576	0.0929649	-0.429441	0.024282	NotSig	NotSig	NotSig	NotSig	NotSig	NotSig	NotSig	Down	NotSig	7.97686	9.06453	11.7992	9.84122	7.07866	6.39856	7.94181	8.24281	7.3807
ENSG00000013588	GPRC5A	0.640207	0.671424	0.702511	0.39204	0.433291	0.44147	12.0408	22.7381	3.77485	2.41356	5.3674	11.297	-0.583291	0.906986	-0.278934	1	-0.304357	0.879935	-1.17675	0.125405	-2.44504	0.00463192	1.26829	0.0561077	4.7974	4.58914e-05	4.20395	0.000101497	2.6313	0.00168749	NotSig	NotSig	NotSig	NotSig	Down	NotSig	UP	UP	UP	0.0751443	0.0780552	0.0796882	0.0463804	0.0506459	0.0513435	1.52906	2.75038	0.505572
ENSG00000013619	MAMLD1	0.666883	0.483425	0.486354	0.39204	0.892069	1.01278	19.9494	19.1529	24.099	14.783	16.2331	13.9084	0.720405	0.778577	-0.402013	1	1.12242	0.228843	-0.50671	0.258448	0.0297702	0.945589	-0.536481	0.161823	5.16425	3.15107e-06	3.93713	8.20149e-06	5.59603	3.20338e-06	NotSig	NotSig	NotSig	NotSig	NotSig	NotSig	UP	UP	UP	0.110883	0.0796116	0.0781511	0.0657016	0.147709	0.166857	3.58874	3.28183	4.5722
ENSG00000013810	TACC3	269.127	273.538	258.173	277.46	296.881	277.685	61.6271	98.1467	87.2465	153.211	96.9273	62.3608	0.0799754	0.986715	-0.0293676	1	0.109343	0.914456	-0.129511	0.780235	0.585374	0.117134	-0.714885	0.0664765	-1.68606	0.00043823	-1.89554	0.000226559	-1.07132	0.00640604	NotSig	NotSig	NotSig	NotSig	NotSig	NotSig	Down	Down	Down	40.8409	41.1136	37.8629	42.4391	44.8652	41.7541	10.1182	15.3489	15.1075
ENSG00000014123	UFL1	28.5959	29.7038	30.7754	29.3246	33.185	34.954	70.4661	73.2431	42.3483	45.3548	72.9181	70.5356	0.222387	0.714701	0.0315754	1	0.190812	0.433792	-0.131862	0.361388	-0.699761	0.000817028	0.567899	0.0018025	1.38645	2.95196e-06	1.0322	1.1852e-05	0.65511	0.000217799	NotSig	NotSig	NotSig	NotSig	Down	UP	UP	UP	UP	6.24111	6.42095	6.49122	6.45086	7.21255	7.559	16.6392	16.4736	10.5463
ENSG00000014138	POLA2	71.97	73.9641	68.3057	69.5479	82.9114	76.634	24.6837	31.1596	39.4484	66.5488	39.0904	29.7186	0.126278	0.94704	-0.0935061	1	0.219784	0.70097	0.173333	0.577151	0.918193	0.00712953	-0.74486	0.0163056	-1.30378	0.000243159	-1.25673	0.000303234	-0.292082	0.198745	NotSig	NotSig	NotSig	NotSig	UP	Down	Down	NotSig	Down	12.4514	12.6741	11.4206	12.1277	14.2847	13.137	4.6203	5.55549	7.78761
ENSG00000014164	ZC3H3	31.797	32.5506	31.7481	32.8268	30.1519	31.8118	20.0589	20.9816	24.124	23.859	23.4333	25.6312	-0.0570898	0.966178	-0.00602663	1	-0.0510632	0.907949	0.129188	0.490866	0.242012	0.136627	-0.112824	0.482591	-0.563972	0.00184119	-0.377694	0.0152375	-0.315934	0.0368985	NotSig	NotSig	NotSig	NotSig	NotSig	NotSig	Down	Down	Down	8.44264	8.56016	8.14658	8.78516	7.97256	8.36932	5.76227	5.7411	7.30888
ENSG00000014216	CAPN1	180.912	180.747	146.203	185.461	190.317	189.417	208.224	220.788	103.221	102.677	165.421	184.045	0.0677489	0.966347	-0.133024	1	0.200773	0.611748	-0.423815	0.0921179	-1.04239	0.000986916	0.618575	0.00932313	0.330867	0.0553578	-0.160697	0.318228	-0.578499	0.00523841	NotSig	NotSig	NotSig	NotSig	Down	UP	NotSig	Down	NotSig	23.7282	23.4801	18.5319	24.5177	24.8579	24.6165	29.5476	29.8427	15.4481
ENSG00000014641	MDH1	283.772	274.988	304.241	313.292	281.511	250.366	184.525	166.289	113.745	155.448	147.747	156.825	-0.0736404	0.955757	0.132926	1	-0.206566	0.549689	-0.334994	0.125203	-0.383822	0.0418409	0.0488282	0.78784	-0.584356	0.00223253	-0.845709	0.000251477	-1.1011	7.41545e-05	NotSig	NotSig	NotSig	NotSig	Down	NotSig	Down	Down	Down	56.3361	54.0706	58.3715	62.6896	55.6549	49.2494	39.6339	34.0208	25.7667
ENSG00000014824	SLC30A9	127.348	128.457	133.963	129.478	131.058	125.689	110.529	106.039	92.3713	100.112	117.978	103.518	0.00280068	1	0.030255	1	-0.0274543	0.944267	-0.098871	0.513986	-0.159327	0.216753	0.0604563	0.649307	-0.154015	0.165834	-0.255687	0.0331998	-0.343598	0.0100189	NotSig	NotSig	NotSig	NotSig	NotSig	NotSig	Down	Down	NotSig	17.4611	17.4448	17.7514	17.8938	17.895	17.076	16.3965	14.9834	14.4519
ENSG00000014914	MTMR11	3.06766	3.73312	2.86408	2.45678	3.87413	5.21974	27.6391	29.4512	8.79965	12.3192	27.0203	29.3212	0.416172	0.770542	-0.366934	1	0.783106	0.127326	-0.147155	0.623176	-1.43412	0.000834718	1.28696	0.00110103	3.1533	2.44417e-06	2.58997	5.33116e-06	2.08611	2.42531e-05	NotSig	NotSig	NotSig	NotSig	Down	UP	UP	UP	UP	0.666147	0.802904	0.601054	0.537722	0.837773	1.1231	6.49353	6.59068	2.1804
ENSG00000014919	COX15	52.2569	50.1688	51.2293	48.0641	48.9364	50.0939	40.8567	42.3241	35.2486	39.6226	50.4797	48.6227	-0.0514291	0.956111	-0.0576063	1	0.00617724	0.993204	0.123288	0.380833	-0.141593	0.237555	0.264882	0.0440172	-0.215508	0.04915	-0.0407908	0.687805	-0.299495	0.0137786	NotSig	NotSig	NotSig	NotSig	NotSig	UP	NotSig	Down	Down	12.3936	11.7847	11.7419	11.4895	11.5578	11.7719	10.4836	10.3444	9.53901
ENSG00000015133	CCDC88C	80.7728	84.0354	81.2481	74.8796	62.5213	75.2057	24.9026	34.6485	21.5991	56.4923	32.3877	29.0374	-0.261787	0.929285	-0.0908524	1	-0.170935	0.877026	-0.0806243	0.888965	0.367276	0.389743	-0.447901	0.300827	-1.38796	0.00345142	-1.2068	0.00711679	-0.92983	0.0266718	NotSig	NotSig	NotSig	NotSig	NotSig	NotSig	Down	Down	Down	6.4395	6.63557	6.25986	6.01698	4.96369	5.94082	2.14795	2.84666	1.96486
ENSG00000015153	YAF2	1.44047	1.98742	1.13483	1.75111	1.83511	2.07751	14.5584	15.1587	12.0245	15.6127	19.5321	19.046	0.188559	0.938038	-0.252321	1	0.44088	0.521574	0.247234	0.49307	-0.101297	0.748793	0.348531	0.260593	3.19924	6.92565e-06	3.25792	5.92862e-06	3.35027	7.72414e-06	NotSig	NotSig	NotSig	NotSig	NotSig	NotSig	UP	UP	UP	0.131653	0.179906	0.100236	0.161314	0.167025	0.18814	1.43958	1.42776	1.25402
ENSG00000015171	ZMYND11	54.631	54.5196	49.6351	58.1265	49.4971	52.2753	106.424	117.685	101.571	88.3463	133.19	115.781	-0.103691	0.943255	-0.0278052	1	-0.075886	0.88549	0.0227517	0.936098	-0.214856	0.282495	0.237608	0.241283	1.12161	0.000125475	1.24806	6.78116e-05	0.934561	0.00049552	NotSig	NotSig	NotSig	NotSig	NotSig	NotSig	UP	UP	UP	10.2113	10.0931	8.96595	10.9508	9.21322	9.6816	21.5217	22.6687	21.6631
ENSG00000015413	DPEP1	3.38776	3.65255	4.9446	2.03861	5.47985	4.23292	0.136827	0.818089	0.099996	0.377118	0.654561	1.75984	0.462061	0.94704	-0.0356159	1	0.497677	0.827372	1.19291	0.350883	-1.01629	0.410102	2.2092	0.0770785	-2.77871	0.0100402	-2.04786	0.0292609	-3.75938	0.00382471	NotSig	NotSig	NotSig	NotSig	NotSig	NotSig	Down	Down	Down	1.22619	1.30939	1.72957	0.743712	1.97516	1.51807	0.0535809	0.305146	0.0412985
ENSG00000015475	BID	39.6929	40.2586	39.0164	44.5357	36.0141	33.9672	24.0269	19.8507	16.0744	16.0904	17.1233	17.3713	-0.194584	0.861296	0.0538919	1	-0.248476	0.53301	-0.479464	0.0773779	-0.435583	0.0472253	-0.0438803	0.840511	-0.777265	0.00105761	-1.06214	0.000168336	-1.26674	8.30904e-05	NotSig	NotSig	NotSig	NotSig	Down	NotSig	Down	Down	Down	8.84425	8.88457	8.40157	10.002	7.99118	7.49925	5.79215	4.55815	4.08686
ENSG00000015479	MATR3	2.34743	2.8737	2.56687	3.00564	1.27438	2.67479	2.02505	2.47833	2.5499	3.51977	3.74409	1.75984	-0.405921	0.92134	0.0851621	1	-0.491083	0.699076	0.159227	0.833116	0.432654	0.446918	-0.273427	0.640981	-0.129306	0.794104	0.435842	0.371324	0.218186	0.662033	NotSig	NotSig	NotSig	NotSig	NotSig	NotSig	NotSig	NotSig	NotSig	0.192346	0.233218	0.203264	0.248231	0.103988	0.217165	0.179523	0.209274	0.238409
ENSG00000015532	XYLT2	41.8269	42.7563	41.6373	35.5972	43.3545	44.3288	63.3511	64.8215	60.0976	48.95	56.3184	57.0813	0.0493513	0.981545	-0.145096	1	0.194447	0.655164	-0.305894	0.21576	-0.20735	0.305985	-0.0985444	0.639443	0.684763	0.00253781	0.329517	0.0718032	0.622509	0.00521248	NotSig	NotSig	NotSig	NotSig	NotSig	NotSig	NotSig	UP	UP	7.57229	7.66657	7.28483	6.49555	7.81621	7.95183	12.4085	12.0936	12.4147
ENSG00000015676	NUDCD3	80.9596	81.9406	79.6269	74.0956	84.0584	84.5805	108.805	103.224	95.7462	91.6649	96.9535	108.968	0.047367	0.975437	-0.0963995	1	0.143766	0.673403	-0.171939	0.352654	-0.161365	0.300179	-0.0105747	0.955964	0.466657	0.00488426	0.247351	0.0771648	0.401692	0.0123475	NotSig	NotSig	NotSig	NotSig	NotSig	NotSig	NotSig	UP	UP	7.9306	7.94999	7.53812	7.31574	8.1999	8.20951	11.5314	10.4203	10.7021
ENSG00000016391	CHDH	24.8881	25.0844	24.9932	24.4633	23.5251	24.7483	1.01252	1.97304	2.09992	6.68757	3.74409	3.00876	-0.052578	0.99715	-0.0269649	1	-0.025613	0.994274	1.04582	0.162452	1.52355	0.0266684	-0.477732	0.40308	-3.97677	5.93438e-05	-2.87837	0.000272001	-2.42625	0.000846613	NotSig	NotSig	NotSig	NotSig	UP	NotSig	Down	Down	Down	3.17804	3.1725	3.08429	3.14855	2.99151	3.13128	0.139884	0.259638	0.30597
ENSG00000016402	IL20RA	2.054	2.63198	3.80977	2.66587	2.29389	1.94766	0.054731	0.192492	0	0.0754237	0.0261824	0.170307	-0.144928	0.988722	0.449976	1	-0.594904	0.707762	-0.504488	0.756123	-1.6667	0.26426	1.16221	0.468588	-4.09718	0.000544876	-4.45674	0.00044687	-6.21385	0.000162881	NotSig	NotSig	NotSig	NotSig	NotSig	NotSig	Down	Down	Down	0.430187	0.545971	0.771118	0.562761	0.478431	0.404184	0.0124018	0.0415464	0
ENSG00000016864	GLT8D1	33.4775	32.5238	36.7737	31.4939	37.212	32.1494	107.929	90.3267	82.9717	75.5997	86.8995	97.0184	0.0692121	0.972627	0.0345743	1	0.0346377	0.962523	-0.240222	0.342686	-0.305215	0.160034	0.0649925	0.774169	1.67506	2.0211e-05	1.36562	6.04811e-05	1.33527	9.63403e-05	NotSig	NotSig	NotSig	NotSig	NotSig	NotSig	UP	UP	UP	8.76667	8.43552	9.30646	8.31258	9.70409	8.34188	30.5784	24.376	24.7925
ENSG00000017260	ATP2C1	149.515	146.612	142.529	142.101	128.713	133.636	154.861	145.091	136.42	116.178	138.191	134.401	-0.177477	0.862933	-0.068937	1	-0.10854	0.808771	-0.269016	0.225459	-0.225653	0.22075	-0.0433634	0.82699	0.105038	0.500821	0.0134989	0.933301	-0.0516777	0.749381	NotSig	NotSig	NotSig	NotSig	NotSig	NotSig	NotSig	NotSig	NotSig	17.3581	16.8584	15.9913	16.6281	14.8809	15.3726	19.4515	17.3588	18.0718
ENSG00000017483	SLC38A5	58.8191	56.7488	48.068	59.6162	56.1494	51.2625	0.273655	0.409045	0.649974	0.628531	0.288007	0.425768	-0.108141	0.948497	-0.11051	1	0.00236853	1	-0.0817294	0.896215	0.902411	0.0359429	-0.984141	0.0259554	-7.29588	1.25304e-07	-7.26947	1.63064e-07	-6.28296	1.59508e-07	NotSig	NotSig	NotSig	NotSig	UP	Down	Down	Down	Down	14.5164	13.8716	11.4647	14.8297	13.7999	12.5357	0.0730697	0.104034	0.183039
ENSG00000017797	RALBP1	88.0019	90.0514	93.1908	79.7409	88.6716	91.5401	95.4782	102.093	74.197	70.6217	89.9366	94.7476	0.0147935	0.99715	-0.0560753	1	0.0708688	0.852308	-0.225535	0.217099	-0.429163	0.017258	0.203628	0.185116	0.234487	0.0809127	-0.00584155	0.9652	-0.138601	0.290862	NotSig	NotSig	NotSig	NotSig	Down	NotSig	NotSig	NotSig	NotSig	10.8391	10.9855	11.0927	9.89941	10.8761	11.1717	12.7232	12.9586	10.4278
ENSG00000018189	RUFY3	33.1574	33.1684	40.7726	28.5928	27.3738	30.0459	53.5816	63.5703	68.3723	93.7768	85.6689	75.5596	-0.210794	0.862933	0.0476446	1	-0.258439	0.559842	0.332928	0.207781	0.471614	0.0474018	-0.138686	0.529538	0.903337	0.000759409	1.44706	4.68698e-05	1.32731	0.00010711	NotSig	NotSig	NotSig	NotSig	UP	NotSig	UP	UP	UP	4.07029	4.03272	4.83703	3.53777	3.34633	3.65459	7.11629	8.04199	9.57707
ENSG00000018236	CNTN1	12.9909	13.0256	14.9148	18.1645	6.98363	8.25809	7.19712	11.5014	0.674973	1.03079	4.63429	6.35814	-0.774093	0.592405	0.337697	1	-1.11179	0.108755	-0.887627	0.0719041	-3.44355	0.000144151	2.55593	0.000419729	-0.397666	0.193751	-0.5112	0.107778	-4.17892	6.61767e-06	NotSig	NotSig	NotSig	NotSig	Down	UP	NotSig	Down	NotSig	1.71774	1.70588	1.90592	2.42087	0.919583	1.08195	1.02961	1.56724	0.101839
ENSG00000018408	WWTR1	23.2875	23.7147	24.1015	20.9611	22.0468	27.2413	320.614	269.392	146.969	79.8988	182.151	201.218	0.0655222	0.992428	-0.0745192	1	0.140041	0.897847	-0.753994	0.134579	-1.33749	0.00926708	0.583501	0.151467	3.7383	1.26316e-05	2.91878	3.92694e-05	2.47532	0.000129338	NotSig	NotSig	NotSig	NotSig	Down	NotSig	UP	UP	UP	2.74215	2.76576	2.74269	2.48776	2.58525	3.17837	40.8454	32.6901	19.747
ENSG00000018510	AGPS	122.093	126.04	116.022	119.494	111.381	117.639	88.9378	102.622	71.3222	59.1573	92.5549	78.6536	-0.118237	0.932904	-0.0864235	1	-0.0318136	0.962989	-0.290487	0.236247	-0.527058	0.0249289	0.236571	0.251066	-0.290112	0.105193	-0.462362	0.0187963	-0.730747	0.00216031	NotSig	NotSig	NotSig	NotSig	Down	NotSig	Down	Down	NotSig	13.4914	13.7945	12.3901	13.3089	12.2566	12.8803	10.6328	11.6862	8.99291
ENSG00000018610	CXorf56	28.5426	28.925	28.0194	30.0303	31.044	29.8901	17.3497	18.0942	16.5993	19.3839	18.4062	18.9325	0.082004	0.935871	0.00393058	1	0.0780734	0.822947	-0.053716	0.771512	0.0302914	0.842636	-0.0840074	0.570189	-0.612318	0.000641723	-0.748038	0.000191788	-0.585957	0.00106856	NotSig	NotSig	NotSig	NotSig	NotSig	NotSig	Down	Down	Down	10.9595	11.0002	10.3973	11.6221	11.8704	11.372	7.20749	7.15982	7.27272
ENSG00000018625	ATP1A2	83.0669	83.364	131.802	83.3477	58.9275	63.5717	0.656772	6.78533	5.67477	95.3355	9.03294	13.6813	-0.444872	0.972658	0.351887	1	-0.796759	0.81453	1.48681	0.408313	3.6932	0.0388536	-2.20639	0.147557	-4.40227	0.00877535	-2.47059	0.0665578	-1.06096	0.386346	NotSig	NotSig	NotSig	NotSig	UP	NotSig	NotSig	NotSig	Down	13.066	12.9874	20.0356	13.2141	9.23046	9.90805	0.111769	1.09989	1.01853
ENSG00000018699	TTC27	49.2693	49.4437	44.6365	47.28	55.4102	52.1974	31.8261	27.5744	30.0238	25.9457	20.4223	20.4369	0.121976	0.931587	-0.113725	1	0.235702	0.574077	-0.67162	0.0356632	-0.0656586	0.758846	-0.605961	0.0151224	-0.645068	0.00377303	-1.43866	3.58584e-05	-0.597001	0.00684496	NotSig	NotSig	NotSig	Down	NotSig	Down	Down	Down	Down	15.3244	15.2317	13.4172	14.8223	17.1628	16.0867	10.7099	8.83851	10.6557
ENSG00000018869	ZNF582	2.42745	2.73941	2.29667	3.84199	2.16645	2.7527	1.88822	1.70836	1.59994	2.8661	2.56588	2.78168	-0.0735527	0.992428	0.244507	1	-0.31806	0.762369	0.441713	0.414158	0.301038	0.514286	0.140675	0.770012	-0.435766	0.26684	0.0794998	0.838678	-0.379234	0.336008	NotSig	NotSig	NotSig	NotSig	NotSig	NotSig	NotSig	NotSig	NotSig	0.717834	0.802342	0.656352	1.14514	0.637988	0.806567	0.604114	0.520616	0.539863
ENSG00000019144	PHLDB1	84.7208	84.9754	83.5448	84.367	84.4917	87.3592	113.621	124.903	144.594	137.799	132.745	137.353	0.0155391	0.995906	-0.0267885	1	0.0423277	0.917745	0.051462	0.777538	0.262984	0.0790055	-0.211522	0.147557	0.57506	0.000857904	0.610983	0.000588925	0.864833	0.000103202	NotSig	NotSig	NotSig	NotSig	NotSig	NotSig	UP	UP	UP	3.86374	3.83832	3.68216	3.8781	3.83727	3.94762	5.60625	5.87023	7.52449
ENSG00000019485	PRDM11	16.6454	16.705	15.9146	17.8509	14.3751	17.7367	15.2426	17.2521	16.3493	27.5045	34.9274	30.9675	-0.057616	0.987509	0.00787499	1	-0.0654909	0.932719	0.891229	0.0299121	0.424833	0.113913	0.466396	0.0873836	0.0460636	0.840274	0.994908	0.0012092	0.463022	0.0562476	NotSig	NotSig	NotSig	UP	NotSig	NotSig	UP	NotSig	NotSig	1.1829	1.1758	1.09299	1.27862	1.01731	1.24893	1.17194	1.26346	1.32576
ENSG00000019505	SYT13	25.9551	24.1981	31.2077	21.6667	18.3766	19.0871	0.164193	0.0721843	0.799968	7.3161	0.471284	0.31223	-0.423708	0.947986	0.0588246	1	-0.482533	0.820759	1.60932	0.416178	5.03749	0.00576996	-3.42817	0.0135193	-7.63618	0.000122765	-5.60315	0.000321201	-2.65752	0.00785483	NotSig	NotSig	NotSig	NotSig	UP	Down	Down	Down	Down	4.74046	4.37733	5.5084	3.9886	3.34236	3.4542	0.0324449	0.0135864	0.166717
ENSG00000019549	SNAI2	0.480156	0.644567	0.486354	0.470448	0.586217	0.597283	53.5816	40.1826	130.87	82.79	22.2289	29.9173	0.0712257	0.995603	-0.243103	1	0.314329	0.842267	-0.978926	0.0681922	1.22111	0.0115486	-2.20003	0.000802862	6.46394	2.07465e-06	5.41379	3.95962e-06	7.92815	1.16962e-06	NotSig	NotSig	NotSig	NotSig	UP	Down	UP	UP	UP	0.191414	0.254501	0.187374	0.18903	0.232723	0.235929	23.1101	16.508	59.5304
ENSG00000019582	CD74	26.8887	25.8901	48.2301	29.8996	16.3886	14.6724	5.36363	7.09813	2.34991	6.98926	8.53547	7.74898	-0.767245	0.77495	0.54692	1	-1.31416	0.175048	0.259033	0.681845	-0.441972	0.393262	0.701005	0.185693	-1.99993	0.00121927	-0.973651	0.0395534	-2.98882	0.000186068	NotSig	NotSig	NotSig	NotSig	NotSig	NotSig	Down	Down	Down	8.36594	7.97826	14.502	9.37644	5.07781	4.52329	1.8055	2.2759	0.834264
ENSG00000019995	ZRANB1	40.8399	39.1843	41.5832	44.5096	36.8297	36.7199	48.5737	50.0478	51.8729	59.5344	63.0735	57.9328	-0.124454	0.866408	0.0946344	1	-0.219088	0.399642	0.165306	0.292306	0.184992	0.165069	-0.0196854	0.89277	0.38626	0.00536919	0.67602	0.000202774	0.476618	0.00203972	NotSig	NotSig	NotSig	NotSig	NotSig	NotSig	UP	UP	UP	6.75085	6.41528	6.64289	7.41576	6.06264	6.01429	8.68698	8.52556	9.78414
ENSG00000020129	NCDN	86.8281	99.4513	70.7915	97.618	89.2834	97.9285	41.6503	45.5243	51.273	47.2404	48.2804	51.4896	0.00488707	1	-0.15191	1	0.156797	0.781605	0.0668441	0.832923	0.197198	0.409027	-0.130354	0.595223	-1.01095	0.00067619	-0.94899	0.000970782	-0.661839	0.00858488	NotSig	NotSig	NotSig	NotSig	NotSig	NotSig	Down	Down	Down	17.4936	19.8453	13.7836	19.8233	17.9134	19.5495	9.07881	9.45203	11.7873
ENSG00000020181	ADGRA2	3.73454	4.29711	3.40448	2.40451	5.45436	5.55733	125.471	103.729	169.743	119.396	130.546	152.709	0.452743	0.825819	-0.483119	1	0.935862	0.179744	0.173696	0.652264	0.364559	0.250182	-0.190863	0.553821	4.92274	1.73774e-06	4.6437	2.02274e-06	5.77042	1.1043e-06	NotSig	NotSig	NotSig	NotSig	NotSig	NotSig	UP	UP	UP	0.523949	0.597115	0.461601	0.340022	0.762054	0.772551	19.0453	14.9974	27.1739
ENSG00000020256	ZFP64	33.3441	32.7386	35.6389	35.4143	35.6063	34.6424	27.5844	25.7458	32.6737	30.27	22.098	19.0744	0.0855699	0.947986	0.0927597	1	-0.00718978	0.995443	-0.504794	0.0524612	0.25712	0.158259	-0.761915	0.00272182	-0.222893	0.152942	-0.813258	0.000441446	-0.0585327	0.710932	NotSig	NotSig	NotSig	NotSig	NotSig	Down	Down	NotSig	NotSig	4.72091	4.59088	4.87636	5.05374	5.02022	4.85986	4.22536	3.75644	5.27852
ENSG00000020426	MNAT1	27.7957	27.2598	29.1002	23.9406	34.23	30.3835	31.3061	31.5446	22.8741	23.7585	28.7483	29.5483	0.228479	0.803474	-0.0684756	1	0.296955	0.355875	-0.237879	0.232049	-0.416938	0.0275787	0.179059	0.283485	0.276251	0.0641918	-0.190107	0.181532	-0.0722115	0.618822	NotSig	NotSig	NotSig	NotSig	Down	NotSig	NotSig	NotSig	NotSig	7.12436	6.92024	7.20824	6.18488	8.73705	7.71642	8.68143	8.33215	6.68991
ENSG00000020577	SAMD4A	4.88158	5.82796	5.05267	2.79655	6.44838	9.71234	74.352	77.9832	124.695	89.5279	68.3361	60.0333	0.590313	0.800598	-0.467423	1	1.05774	0.198126	-0.376742	0.414158	0.524252	0.184987	-0.900995	0.0395615	3.91471	1.08266e-05	2.94765	3.7818e-05	4.90638	5.94045e-06	NotSig	NotSig	NotSig	NotSig	NotSig	Down	UP	UP	UP	0.397363	0.469865	0.397479	0.229445	0.522719	0.783358	6.54808	6.54173	11.582
ENSG00000020633	RUNX3	1.01366	1.50399	0.972707	0.548856	0.892069	0.960847	3.20176	1.44369	1.37495	0.276553	8.84966	8.45859	-0.442479	0.948341	-0.742367	1	0.299888	0.91193	1.75908	0.119995	-1.43343	0.131123	3.19251	0.00808624	0.975737	0.208531	3.1773	0.00252152	0.284673	0.738902	NotSig	NotSig	NotSig	NotSig	NotSig	UP	UP	NotSig	NotSig	0.222016	0.326261	0.205892	0.121165	0.194572	0.208523	0.758707	0.325858	0.343625
ENSG00000020922	MRE11	53.1639	55.8088	56.363	51.697	50.1852	56.5341	22.6039	27.7669	26.149	43.7457	39.7973	26.5679	-0.0328112	0.995774	-0.0249674	1	-0.00784388	0.998203	0.268715	0.432811	0.466355	0.11945	-0.19764	0.501282	-1.03075	0.00191692	-0.72922	0.0118513	-0.539424	0.0476686	NotSig	NotSig	NotSig	NotSig	NotSig	NotSig	Down	Down	Down	6.84959	7.12164	7.0179	6.71339	6.43893	7.21719	3.15083	3.68672	3.84424
ENSG00000021300	PLEKHB1	12.4574	10.8234	13.9151	12.9373	10.2206	9.89413	14.8321	15.4956	2.6249	10.2325	51.815	54.6402	-0.213837	0.965745	0.192594	1	-0.406431	0.754892	1.68273	0.0447003	-1.27631	0.0437465	2.95904	0.00137369	0.46564	0.327964	2.36221	0.00085398	-1.00327	0.0588292	NotSig	NotSig	NotSig	UP	Down	UP	UP	NotSig	NotSig	2.50169	2.15277	2.70059	2.61866	2.04396	1.96876	3.22257	3.20685	0.601488
ENSG00000021355	SERPINB1	13.311	13.4553	16.6711	10.0362	16.9493	16.9836	32.5649	32.122	7.17471	6.46129	29.5076	35.6794	0.339616	0.834965	-0.022308	1	0.361924	0.54771	-0.117539	0.752621	-2.22614	0.000281195	2.1086	0.000277142	1.35854	0.000421	0.901382	0.00429975	-0.845295	0.00809666	NotSig	NotSig	NotSig	NotSig	Down	UP	UP	Down	UP	4.26194	4.26699	5.15855	3.23889	5.4043	5.38811	11.2808	10.599	2.62126
ENSG00000021574	SPAST	48.6824	46.3283	41.6913	51.1482	42.2841	40.4335	26.6266	33.9026	26.024	34.1166	38.1478	30.2012	-0.202576	0.871369	-0.0421444	1	-0.160431	0.755826	0.0478555	0.87194	-0.00329438	0.993997	0.0511499	0.832902	-0.568901	0.0111071	-0.31847	0.105758	-0.530051	0.0177445	NotSig	NotSig	NotSig	NotSig	NotSig	NotSig	NotSig	Down	Down	5.08188	4.78991	4.20594	5.38158	4.3956	4.18217	3.00719	3.64711	3.0998
ENSG00000021645	NRXN3	4.26805	3.8674	3.40448	4.59994	3.18596	3.27207	2.32607	2.76707	6.19975	4.22373	1.15203	2.27076	-0.335821	0.92134	-0.0309945	1	-0.304827	0.799539	-0.699403	0.256439	1.06717	0.0500257	-1.76657	0.00718562	-0.591974	0.170814	-0.955556	0.0429311	0.506192	0.239354	NotSig	NotSig	NotSig	NotSig	NotSig	Down	Down	NotSig	NotSig	0.272167	0.244262	0.209808	0.295656	0.202319	0.206747	0.160481	0.181841	0.451117
ENSG00000021762	OSBPL5	13.8712	13.8851	17.3196	10.3499	18.7589	16.3604	40.8019	49.4703	39.7484	31.0243	40.1377	43.3432	0.337057	0.856033	-0.0237686	1	0.360826	0.596017	-0.23888	0.530939	-0.320588	0.318214	0.0817087	0.813762	1.78356	0.000159362	1.20762	0.00150829	1.48674	0.000610332	NotSig	NotSig	NotSig	NotSig	NotSig	NotSig	UP	UP	UP	1.84053	1.82476	2.22092	1.38418	2.47872	2.15096	5.85739	6.76456	6.01808
ENSG00000021776	AQR	172.749	181.392	179.329	169.649	153.665	174.926	86.9675	93.8637	83.3967	102.4	97.6604	95.3721	-0.11071	0.877237	-0.0335548	1	-0.0771548	0.800347	-0.0344068	0.837157	0.0456541	0.724828	-0.0800609	0.532828	-0.88529	3.254e-05	-0.808987	5.30621e-05	-0.806081	7.61453e-05	NotSig	NotSig	NotSig	NotSig	NotSig	NotSig	Down	Down	Down	12.6503	13.1562	12.6912	12.5217	11.206	12.6925	6.89025	7.08348	6.96853
ENSG00000021826	CPS1	37.4255	40.0975	32.937	31.4939	45.2406	50.1198	30.8135	41.4338	28.6989	64.437	53.962	46.948	0.296177	0.887121	-0.278982	1	0.575159	0.422689	0.356063	0.401226	0.348381	0.331181	0.00768163	0.988677	-0.0206619	0.948753	0.0392236	0.900549	0.606701	0.0689787	NotSig	NotSig	NotSig	NotSig	NotSig	NotSig	NotSig	NotSig	NotSig	3.44087	3.65129	2.92651	2.91847	4.14209	4.56583	3.06504	3.92573	3.01074
ENSG00000022267	FHL1	42.0403	40.8763	59.4702	48.3516	25.87	26.1246	114.169	90.9042	254.315	285.655	316.074	194.434	-0.675954	0.543752	0.363981	1	-1.03994	0.0641328	1.17878	0.0175284	1.40261	0.0017303	-0.223834	0.432519	1.39551	0.000305513	3.25024	3.97129e-06	2.43414	2.06344e-05	NotSig	NotSig	NotSig	UP	UP	NotSig	UP	UP	UP	6.94464	6.68783	9.49399	8.0505	4.25569	4.27606	20.4045	15.475	47.9362
ENSG00000022277	RTFDC1	51.8035	51.8877	48.9056	47.9857	57.857	51.6001	72.6006	77.6222	58.1727	61.0932	72.342	78.8523	0.0756835	0.939856	-0.109825	1	0.185509	0.506697	-0.118701	0.470686	-0.31881	0.0399591	0.200109	0.162013	0.619144	0.000494018	0.424759	0.00435668	0.410159	0.00637887	NotSig	NotSig	NotSig	NotSig	Down	NotSig	UP	UP	UP	12.6308	12.5304	11.5238	11.7926	14.0481	12.4661	19.1516	19.5039	16.1845
ENSG00000022556	NLRP2	148.341	147.525	145.285	189.695	180.274	178.64	23.1238	26.227	30.9238	52.52	40.8969	43.031	0.276073	0.847756	0.171417	1	0.104656	0.875138	0.638532	0.0726909	0.749548	0.016803	-0.111017	0.679259	-2.50012	7.50366e-06	-2.13766	1.52303e-05	-1.92199	3.70134e-05	NotSig	NotSig	NotSig	NotSig	UP	NotSig	Down	Down	Down	23.2779	22.9286	22.0327	30.0031	28.1712	27.776	3.92587	4.24126	5.5371
ENSG00000022567	SLC45A4	39.106	41.8163	33.1261	35.5972	30.6362	32.0455	22.7407	22.1847	31.8987	42.1618	23.5118	22.4806	-0.370925	0.526158	-0.246099	1	-0.124825	0.72151	-0.0964128	0.612049	0.722576	0.00214709	-0.818989	0.00101743	-0.762935	0.000276864	-0.488423	0.0038443	0.20574	0.139276	NotSig	NotSig	NotSig	NotSig	UP	Down	Down	NotSig	Down	4.50048	4.7664	3.68427	4.12914	3.51108	3.6542	2.83148	2.63107	4.18887
ENSG00000022840	RNF10	170.322	171.347	180.843	163.873	184.098	175.913	162.743	158.372	144.944	165.706	154.817	163.012	0.0729312	0.931587	-0.000362274	1	0.0732934	0.804514	-0.144656	0.317153	-0.0394613	0.754201	-0.105194	0.391513	-0.00353678	0.97451	-0.221124	0.0477529	-0.0426358	0.690843	NotSig	NotSig	NotSig	NotSig	NotSig	NotSig	Down	NotSig	NotSig	28.5448	28.4423	29.2902	27.6816	30.7252	29.2122	29.5088	27.3528	27.7183
ENSG00000022976	ZNF839	14.5647	15.8725	17.914	15.5509	15.573	15.1139	14.148	15.9527	16.5743	19.585	17.9088	18.5067	0.00952832	0.999904	0.123259	1	-0.113731	0.770145	0.147052	0.450598	0.273601	0.110124	-0.126548	0.447764	0.0678536	0.632914	0.205378	0.153303	0.218195	0.13884	NotSig	NotSig	NotSig	NotSig	NotSig	NotSig	NotSig	NotSig	NotSig	2.58112	2.78599	3.06807	2.77773	2.74832	2.65394	2.71265	2.91344	3.35159
ENSG00000023041	ZDHHC6	52.6571	54.1436	40.5025	54.4413	55.0279	54.0931	34.0153	33.8785	35.9986	39.2706	48.0709	40.817	0.0285244	0.994159	-0.176941	1	0.205465	0.641413	0.257869	0.299657	0.15985	0.443594	0.0980186	0.65006	-0.567945	0.00798323	-0.338601	0.0706673	-0.231154	0.207219	NotSig	NotSig	NotSig	NotSig	NotSig	NotSig	NotSig	NotSig	Down	13.9179	14.1741	10.3458	14.5036	14.4841	14.1667	9.72716	9.22799	10.857
ENSG00000023171	GRAMD1B	24.7814	25.4335	24.2907	19.9679	23.0409	27.475	35.0278	38.378	15.5244	31.6277	87.7635	67.2997	0.00575024	1	-0.196681	1	0.202432	0.801114	0.948751	0.0497163	-0.65498	0.0650931	1.60373	0.00162029	0.631782	0.0401639	1.57478	0.000363936	0.173484	0.549523	NotSig	NotSig	NotSig	UP	NotSig	UP	UP	NotSig	UP	1.65172	1.67899	1.56465	1.34144	1.52933	1.81451	2.52591	2.63608	1.18068
ENSG00000023191	RNH1	45.0013	49.4168	44.3392	40.7722	47.9423	40.5893	123.884	116.145	115.12	83.494	92.8952	93.3284	-0.0948275	0.966178	-0.162339	1	0.0675119	0.930215	-0.496931	0.132465	-0.243254	0.345067	-0.253678	0.330986	1.4329	0.00014382	1.03079	0.00100456	1.35198	0.000275121	NotSig	NotSig	NotSig	NotSig	NotSig	NotSig	UP	UP	UP	6.0456	6.57535	5.75663	5.52086	6.41392	5.403	18.0062	16.0797	17.6472
ENSG00000023228	NDUFS1	148.288	145.001	145.663	139.932	155.628	157.449	158.255	163.449	125.72	123.846	154.345	149.047	0.0914835	0.92134	-0.0507309	1	0.142214	0.593259	-0.213972	0.176947	-0.349584	0.020543	0.135612	0.295068	0.218269	0.0609128	-0.0871865	0.42255	-0.080584	0.471062	NotSig	NotSig	NotSig	NotSig	Down	NotSig	NotSig	NotSig	NotSig	11.9743	11.597	11.3673	11.3891	12.5147	12.5978	13.8259	13.6017	11.5839
ENSG00000023287	RB1CC1	110.009	113.202	118.481	103.995	95.0691	102.681	93.8362	106.039	77.7719	90.3073	106.955	93.9812	-0.177382	0.812624	-0.0183255	1	-0.159057	0.552176	-0.120934	0.436591	-0.239857	0.0839573	0.118923	0.371015	-0.075779	0.499478	-0.0193306	0.865694	-0.29731	0.0221957	NotSig	NotSig	NotSig	NotSig	NotSig	NotSig	NotSig	Down	NotSig	14.3112	14.5859	14.8958	13.6361	12.3162	13.2357	13.2072	14.216	11.5446
ENSG00000023318	ERP44	55.9648	55.3522	54.2825	53.3697	60.2784	55.5993	114.552	106.255	115.145	139.534	101.876	116.433	0.0554323	0.966178	-0.0602844	1	0.115717	0.729161	-0.146451	0.398254	0.210558	0.158886	-0.357009	0.0315063	1.07477	2.74914e-05	0.872888	8.6956e-05	1.34561	1.13589e-05	NotSig	NotSig	NotSig	NotSig	NotSig	Down	UP	UP	UP	11.4218	11.1888	10.7064	10.9785	12.2509	11.2434	25.2938	22.3477	26.8147
ENSG00000023330	ALAS1	55.4313	55.7551	52.3641	51.3572	56.8375	59.988	77.9369	69.4895	69.7972	54.657	67.1579	71.1033	0.0686792	0.975437	-0.112231	1	0.18091	0.720019	-0.223802	0.399035	-0.218966	0.329123	-0.00483596	0.988677	0.494371	0.0225261	0.20189	0.292787	0.387636	0.0637062	NotSig	NotSig	NotSig	NotSig	NotSig	NotSig	NotSig	NotSig	UP	21.6533	21.5716	19.7682	20.2208	22.1103	23.2189	32.9386	27.9738	31.1111
ENSG00000023445	BIRC3	0.0800259	0.241713	0.135098	0.156816	0.101951	0.207751	4.62477	6.28004	1.07496	0.452542	1.23057	0.766383	-0.057031	0.999904	-0.144236	1	0.0872055	0.984401	-2.56984	0.0246143	-2.78286	0.00462706	0.21302	0.782912	5.13815	7.98931e-05	2.62534	0.00461436	2.49953	0.00811287	NotSig	NotSig	NotSig	Down	Down	NotSig	UP	UP	UP	0.010545	0.031546	0.017204	0.0208274	0.0133781	0.0271248	0.659324	0.85279	0.161627
ENSG00000023516	AKAP11	50.1496	51.7802	57.3897	55.4606	33.3634	46.1986	104.126	115.76	86.5965	67.1271	113.056	106.101	-0.360532	0.803474	0.134722	1	-0.495255	0.326326	-0.133169	0.675183	-0.486801	0.0757141	0.353632	0.180987	1.19293	0.000421027	1.42029	0.000151741	0.571407	0.0247634	NotSig	NotSig	NotSig	NotSig	NotSig	NotSig	UP	UP	UP	5.00811	5.12153	5.53867	5.58237	3.31792	4.57134	11.2501	11.9132	9.86768
ENSG00000023572	GLRX2	6.02862	6.23082	6.72789	6.66468	7.34045	5.84299	8.75695	7.94028	11.6495	8.95028	5.31503	5.62014	0.102767	0.970525	0.115748	1	-0.0129809	0.995369	-0.741061	0.0759672	0.329406	0.27764	-1.07047	0.00684601	0.532342	0.0563721	-0.311487	0.237388	0.746	0.0156236	NotSig	NotSig	NotSig	NotSig	NotSig	Down	NotSig	UP	NotSig	0.96171	0.984466	1.03722	1.0716	1.16611	0.923571	1.51138	1.30535	2.12052
ENSG00000023608	SNAPC1	10.35	9.58794	13.4288	10.9771	12.7693	13.8414	20.0589	17.3002	12.7245	9.72965	15.1334	13.4259	0.413338	0.790055	0.276648	1	0.136689	0.846905	-0.520062	0.142905	-0.708752	0.0279451	0.188689	0.510079	0.993143	0.0019792	0.0597428	0.805089	0.00774261	0.975978	NotSig	NotSig	NotSig	NotSig	Down	NotSig	NotSig	NotSig	UP	3.86039	3.54197	4.84051	4.12673	4.74294	5.11539	8.09451	6.64974	5.4155
ENSG00000023697	DERA	19.7131	19.7667	25.7767	20.4906	21.4351	18.9313	40.6377	40.0864	28.3989	37.6113	40.3995	38.1204	0.0296888	0.992428	0.213716	1	-0.184028	0.62727	-0.170225	0.417473	-0.288793	0.115875	0.118568	0.512531	1.11743	6.54497e-05	0.917515	0.000209051	0.614919	0.0027527	NotSig	NotSig	NotSig	NotSig	NotSig	NotSig	UP	UP	UP	6.86661	6.8195	8.67724	7.19402	7.4354	6.53397	15.3148	14.3896	11.2875
ENSG00000023734	STRAP	331.067	327.574	336.503	352.235	338.604	311.756	247.959	242.491	303.213	279.143	223.834	217.284	-0.0207515	0.995603	0.0534201	1	-0.0741717	0.860025	-0.283275	0.164516	0.266974	0.11403	-0.550249	0.00807551	-0.339539	0.0284116	-0.602062	0.00149611	-0.125985	0.376114	NotSig	NotSig	NotSig	NotSig	NotSig	Down	Down	NotSig	Down	148.336	145.368	145.708	159.071	151.081	138.405	120.199	111.967	155.019
ENSG00000023892	DEF6	7.12231	6.71424	8.45715	5.17493	8.61484	8.56971	10.3168	14.7015	2.87489	2.74039	13.0127	16.2927	0.309697	0.874473	-0.0405802	1	0.350277	0.635067	0.105234	0.812666	-2.13229	0.000730956	2.23753	0.000475908	0.934042	0.00849473	0.729579	0.0260601	-1.15767	0.00382471	NotSig	NotSig	NotSig	NotSig	Down	UP	UP	Down	UP	2.77237	2.58855	3.18141	2.03031	3.33939	3.30526	4.34478	5.89736	1.27691
ENSG00000023902	PLEKHO1	47.162	46.4626	48.2031	48.5346	52.683	45.6532	36.2045	47.2567	63.2975	72.9095	47.5997	45.8978	0.0684457	0.958932	0.0355426	1	0.0329031	0.950193	0.0381171	0.864887	0.719291	0.00304247	-0.681173	0.00340486	-0.0846155	0.556662	-0.114944	0.421042	0.599132	0.00227263	NotSig	NotSig	NotSig	NotSig	UP	Down	NotSig	UP	NotSig	7.11664	6.9441	7.02948	7.3818	7.91669	6.82596	5.91071	7.34871	10.8988
ENSG00000023909	GCLM	26.7553	26.857	24.9391	31.8337	25.0289	26.0467	26.6266	23.1231	27.5739	18.2022	16.4687	14.4193	-0.0725944	0.988134	0.0745965	1	-0.147191	0.864447	-0.820077	0.0732499	-0.087269	0.801981	-0.732808	0.0465753	-0.0202823	0.945529	-0.767765	0.0183479	-0.182148	0.529686	NotSig	NotSig	NotSig	NotSig	NotSig	Down	Down	NotSig	NotSig	4.89023	4.86189	4.4052	5.86453	4.55565	4.71716	5.26536	4.3554	5.75076
ENSG00000024048	UBR2	49.1626	51.5654	41.6913	44.1176	35.5553	39.187	63.9531	64.5328	52.3479	56.2158	73.2846	68.6622	-0.43307	0.259858	-0.241929	1	-0.191141	0.480602	0.0137319	0.943963	-0.231011	0.102674	0.244743	0.0880072	0.436599	0.00330526	0.8834	5.13688e-05	0.447516	0.00353584	NotSig	NotSig	NotSig	NotSig	NotSig	NotSig	UP	UP	UP	5.50935	5.72339	4.5152	4.98317	3.96789	4.35127	7.75392	7.45265	6.69381
ENSG00000024422	EHD2	13.1509	13.2405	15.7525	8.10216	15.1397	15.2437	137.101	161.765	63.9224	12.1432	55.6638	103.944	0.200567	0.988377	-0.167022	1	0.36759	0.878295	-1.02763	0.336894	-1.89113	0.0585314	0.863497	0.343139	3.58372	0.0017651	2.35553	0.0126532	1.85962	0.0382422	NotSig	NotSig	NotSig	NotSig	NotSig	NotSig	UP	UP	UP	3.3209	3.31156	3.84426	2.06219	3.80721	3.81416	37.4571	42.0968	18.4188
ENSG00000024526	DEPDC1	52.417	52.9619	65.9279	46.8619	56.7101	57.469	29.199	44.9227	32.4737	48.8997	43.6199	23.7011	0.113106	0.977946	0.0812673	1	0.0318389	0.984401	-0.265544	0.572204	0.13693	0.735402	-0.402474	0.311801	-0.428835	0.205697	-0.807485	0.0305055	-0.373172	0.276631	NotSig	NotSig	NotSig	NotSig	NotSig	NotSig	Down	NotSig	NotSig	8.79516	8.80167	10.6907	7.92536	9.47593	9.55464	5.30069	7.76787	6.21744
ENSG00000024862	CCDC28A	9.68314	8.78223	8.99754	9.22601	11.0362	10.9069	13.0807	11.3329	7.64969	10.7604	12.9341	11.0984	0.245946	0.853988	-0.0306653	1	0.276611	0.561648	-0.155331	0.579162	-0.410046	0.0949222	0.254715	0.283355	0.489895	0.0280094	0.0886175	0.656588	0.110514	0.592163	NotSig	NotSig	NotSig	NotSig	NotSig	NotSig	NotSig	NotSig	UP	6.36533	5.71793	5.71602	6.11289	7.22458	7.1042	9.30314	7.67736	5.73795
ENSG00000025039	RRAGD	19.1262	17.1616	19.0218	14.1918	14.6554	14.4127	4.18692	2.76707	2.99988	6.66242	11.7821	8.77082	-0.322928	0.913115	-0.144137	1	-0.178792	0.873938	1.42807	0.0382457	0.451268	0.317825	0.976798	0.0458968	-2.29425	0.000243632	-0.543259	0.151719	-1.69885	0.00162603	NotSig	NotSig	NotSig	UP	NotSig	UP	NotSig	Down	Down	3.73566	3.31991	3.59051	2.79387	2.85054	2.78929	0.884763	0.556958	0.668576
ENSG00000025156	HSF2	22.9941	22.9896	27.6681	25.4565	25.3602	23.2161	24.8752	25.048	26.5489	41.6087	36.3412	31.0527	0.0766881	0.966178	0.195277	1	-0.118589	0.814513	0.302302	0.228545	0.442939	0.0504391	-0.140637	0.503294	0.20386	0.253352	0.429474	0.0286808	0.451521	0.0259377	NotSig	NotSig	NotSig	NotSig	NotSig	NotSig	UP	UP	NotSig	8.43042	8.3482	9.80342	9.40717	9.25925	8.43396	9.86718	9.46389	11.1068
ENSG00000025293	PHF20	90.0292	87.0434	92.2181	80.0546	79.0883	86.9437	54.4847	62.5598	63.2975	63.1799	62.1833	56.5704	-0.0957814	0.926182	-0.0535951	1	-0.0421862	0.921594	-0.107172	0.548275	0.129557	0.387006	-0.236729	0.12824	-0.514168	0.00227654	-0.525558	0.00200097	-0.331015	0.0245231	NotSig	NotSig	NotSig	NotSig	NotSig	NotSig	Down	Down	Down	10.639	10.1879	10.5317	9.53526	9.30723	10.1804	6.96605	7.61865	8.53518
ENSG00000025423	HSD17B6	2.56083	3.33026	3.08024	4.07722	2.95657	2.96045	0.602041	0.33686	0.574977	0.502824	0.680743	0.681229	0.00459867	1	0.273952	1	-0.269353	0.796161	0.409918	0.498935	0.220816	0.678578	0.189102	0.72111	-2.56076	0.000175592	-2.15544	0.000415305	-2.6139	0.000191419	NotSig	NotSig	NotSig	NotSig	NotSig	NotSig	Down	Down	Down	1.11658	1.43819	1.29795	1.79185	1.28377	1.27902	0.284007	0.151364	0.286067
ENSG00000025434	NR1H3	12.5641	11.8976	12.1318	11.9442	13.7379	11.9197	4.98052	6.85751	4.07484	6.05903	8.06419	8.57213	0.0663285	0.981208	-0.0350422	1	0.101371	0.883325	0.365505	0.2564	-0.223017	0.407553	0.588523	0.0462812	-0.965631	0.00169115	-0.666454	0.0119174	-1.15361	0.000786195	NotSig	NotSig	NotSig	NotSig	NotSig	UP	Down	Down	Down	2.74576	2.57527	2.56226	2.63097	2.98979	2.58111	1.17761	1.54441	1.01613
ENSG00000025770	NCAPH2	63.1938	66.1487	57.2006	66.0457	69.1226	65.2337	23.1238	35.8516	42.2483	64.5375	37.1267	34.4588	0.0525219	0.988929	-0.0790209	1	0.131543	0.843873	0.156011	0.632514	0.857918	0.0109454	-0.701907	0.0233998	-1.05398	0.00103472	-0.950488	0.00185715	-0.117038	0.61625	NotSig	NotSig	NotSig	NotSig	UP	Down	Down	NotSig	Down	19.8172	20.5456	17.3354	20.8757	21.5863	20.2698	7.84552	11.5862	15.1177
ENSG00000025772	TOMM34	68.7956	71.171	69.8188	65.3923	70.8558	67.5969	65.6772	68.8879	51.6479	56.794	61.3192	62.1621	-0.0180927	0.992428	-0.0624362	1	0.0443434	0.883014	-0.252828	0.0967436	-0.299849	0.0245361	0.0470211	0.696739	0.0280129	0.778394	-0.206722	0.0501458	-0.209399	0.0522321	NotSig	NotSig	NotSig	NotSig	Down	NotSig	NotSig	NotSig	NotSig	33.0514	33.8658	32.4165	31.6653	33.8996	32.1784	34.1379	34.1065	28.3133
ENSG00000025796	SEC63	146.314	145.914	152.553	150.805	136.843	139.686	122.515	124.999	181.218	183.254	123.764	115.781	-0.0823157	0.921928	0.0420446	1	-0.12436	0.636774	-0.177069	0.238446	0.573525	0.00214709	-0.750594	0.000518635	-0.154444	0.153673	-0.249197	0.0327456	0.377036	0.00537363	NotSig	NotSig	NotSig	NotSig	UP	Down	Down	UP	NotSig	16.8796	16.6726	17.0084	17.5356	15.7214	15.9676	15.2919	14.861	23.8553
ENSG00000025800	KPNA6	141.299	139.361	135.612	128.537	120.633	142.413	137.128	132.964	116.87	97.2714	125.937	123.927	-0.0964701	0.947986	-0.100026	1	0.00355625	0.999808	-0.242661	0.307915	-0.31096	0.130206	0.0682994	0.746335	0.0305864	0.862184	-0.115604	0.495123	-0.180348	0.301345	NotSig	NotSig	NotSig	NotSig	NotSig	NotSig	NotSig	NotSig	NotSig	18.7135	18.2804	17.3572	17.1582	15.9101	18.6885	19.6489	18.1474	17.6615
ENSG00000026025	VIM	110.009	110.114	103.647	68.5286	275.343	299.187	6760.09	6864.01	5951.36	3385.72	4038.43	4623.87	1.38129	0.186828	-0.372287	1	1.75358	0.0309332	-0.781804	0.124401	-0.502201	0.205328	-0.279603	0.481492	6.03692	2.0088e-06	3.87382	1.00186e-05	5.907	2.75369e-06	NotSig	NotSig	UP	NotSig	NotSig	NotSig	UP	UP	UP	21.1283	20.9463	19.238	13.2659	52.6625	56.9362	1404.7	1358.56	1304.25
ENSG00000026036	RTEL1-TNFRSF6B	2.08067	2.57827	1.94541	2.69201	1.98804	2.31123	1.75139	2.35802	2.29991	2.66497	3.24662	2.35592	-0.117998	0.975437	-0.0129087	1	-0.10509	0.926517	0.318818	0.489384	0.283656	0.468928	0.0351621	0.937496	-0.0977678	0.774209	0.339049	0.30779	0.198797	0.560718	NotSig	NotSig	NotSig	NotSig	NotSig	NotSig	NotSig	NotSig	NotSig	0.226681	0.278207	0.204827	0.295607	0.215688	0.249495	0.206437	0.264742	0.28591
ENSG00000026103	FAS	1.68054	1.87999	1.54012	1.85566	2.29389	2.46704	30.8683	26.9488	16.1994	12.0929	15.3953	14.8735	0.416036	0.826967	-0.076901	1	0.492937	0.446661	-1.06564	0.0259529	-1.00393	0.00859999	-0.0617111	0.848124	4.10684	2.0272e-06	2.62516	1.35603e-05	3.17981	8.15493e-06	NotSig	NotSig	NotSig	Down	Down	NotSig	UP	UP	UP	0.391447	0.433718	0.346691	0.43566	0.53209	0.569387	7.77908	6.46885	4.30555
ENSG00000026297	RNASET2	5.22836	5.69368	8.21397	6.06355	6.47387	5.45345	8.18228	10.4427	8.22467	9.4531	13.065	12.5744	0.125008	0.948497	0.370377	1	-0.245369	0.666893	0.334682	0.28081	-0.0630989	0.816958	0.397781	0.137858	0.851741	0.0031329	1.06141	0.000851302	0.418265	0.0804034	NotSig	NotSig	NotSig	NotSig	NotSig	NotSig	UP	NotSig	UP	0.677672	0.730931	1.0289	0.792153	0.835618	0.700382	1.14742	1.39486	1.21641
ENSG00000026508	CD44	9.86987	8.35252	9.18668	9.19987	8.33447	9.89413	316.838	219.777	176.668	4.42486	51.7103	79.8741	-0.00308112	1	0.000694587	1	-0.00377571	1	-2.16091	0.246171	-1.46701	0.329963	-0.693898	0.653493	4.97076	0.00693289	2.81293	0.0567842	3.50306	0.0298962	NotSig	NotSig	NotSig	NotSig	NotSig	NotSig	NotSig	UP	UP	0.977362	0.819202	0.87916	0.918236	0.821887	0.970802	33.9449	22.428	19.9623
ENSG00000026559	KCNG1	16.6187	17.8599	24.8581	13.0419	18.3002	17.9704	23.4522	8.01246	86.4965	14.783	9.84459	9.84944	0.0707596	0.998508	0.115618	1	-0.0448585	0.995369	-0.819419	0.510515	1.75592	0.109268	-2.57534	0.0356583	-0.032347	0.97268	-0.922526	0.302731	1.60796	0.0925999	NotSig	NotSig	NotSig	NotSig	NotSig	Down	NotSig	NotSig	NotSig	3.028	3.22305	4.37715	2.39512	3.3205	3.24434	4.62313	1.50449	17.9831
ENSG00000026652	AGPAT4	43.5608	41.1449	44.8526	41.2949	33.6437	35.9668	49.0663	49.4222	55.5478	85.3796	58.1512	57.8761	-0.286064	0.770542	0.011209	1	-0.297272	0.415475	0.10682	0.632256	0.511455	0.0187774	-0.404634	0.0447225	0.302611	0.0678919	0.695494	0.00127809	0.802856	0.000704739	NotSig	NotSig	NotSig	NotSig	UP	Down	UP	UP	NotSig	4.92111	4.60376	4.8969	4.7021	3.78497	4.02605	5.99715	5.7538	7.16049
ENSG00000026950	BTN3A1	3.68119	3.75998	4.91758	3.13632	3.16047	3.34998	22.987	22.1606	10.1996	10.685	27.0203	26.5679	-0.195269	0.918718	0.095893	1	-0.291162	0.59788	0.116869	0.708642	-1.09957	0.00283084	1.21644	0.00155675	2.68605	5.10809e-06	2.99819	3.0739e-06	1.4906	0.000150388	NotSig	NotSig	NotSig	NotSig	Down	UP	UP	UP	UP	0.657428	0.66508	0.848743	0.564558	0.562085	0.592804	4.44156	4.07855	2.0785
ENSG00000027001	MIPEP	27.769	27.0181	30.4241	28.6189	30.3049	27.6828	14.8321	14.5091	14.7744	15.7384	12.1486	13.2556	0.079372	0.946033	0.0952048	1	-0.0158328	0.980443	-0.337267	0.106562	0.0684588	0.675728	-0.405726	0.026927	-0.815209	0.000204096	-1.23185	1.91304e-05	-0.841955	0.0002281	NotSig	NotSig	NotSig	NotSig	NotSig	Down	Down	Down	Down	8.07432	7.78091	8.54927	8.3874	8.77502	7.97562	4.66597	4.3476	4.9019
ENSG00000027075	PRKCH	7.49576	7.43938	13.6449	6.50786	6.98363	8.23212	3.94063	2.14147	1.77493	1.73474	7.93328	7.03937	0.0238695	1	0.409696	1	-0.385826	0.729161	1.16296	0.086979	-0.782474	0.143759	1.94543	0.00509012	-1.20427	0.0158203	-0.0651857	0.879406	-2.39644	0.000568135	NotSig	NotSig	NotSig	NotSig	NotSig	UP	NotSig	Down	Down	0.84067	0.826372	1.47892	0.735659	0.779975	0.914809	0.478155	0.247506	0.227143
ENSG00000027697	IFNGR1	31.8503	31.1809	26.6954	33.8984	35.8102	35.837	44.0311	35.5869	46.3731	39.2454	32.44	33.9479	0.182141	0.92134	-0.0650848	1	0.247225	0.654496	-0.394934	0.210377	0.124951	0.634764	-0.519885	0.06207	0.425748	0.0683262	-0.151327	0.490085	0.615783	0.017696	NotSig	NotSig	NotSig	NotSig	NotSig	NotSig	NotSig	UP	NotSig	9.62843	9.33598	7.79908	10.3288	10.7805	10.7345	14.4011	11.0865	15.9962
ENSG00000027847	B4GALT7	18.7794	20.1159	18.3463	20.4645	23.4487	21.4503	37.6823	39.3886	33.1487	29.013	32.2044	33.4086	0.204857	0.856847	-0.0129608	1	0.217818	0.601302	-0.360917	0.149723	-0.287606	0.155754	-0.0733117	0.726001	1.07143	0.00016026	0.505653	0.0114766	0.796782	0.00122617	NotSig	NotSig	NotSig	NotSig	NotSig	NotSig	UP	UP	UP	3.77587	4.00593	3.56492	4.14729	4.69508	4.27343	8.19721	8.1615	7.60518
ENSG00000027869	SH2D2A	4.48145	4.37769	6.70087	4.07722	5.04656	4.07711	0.684137	0.409045	0.449982	0.678813	0.340372	0.879921	0.0401853	0.998508	0.26359	1	-0.223405	0.877195	0.0277617	0.980159	0.0499685	0.949504	-0.0222068	0.980425	-2.9303	0.000383622	-2.94272	0.000365031	-3.14392	0.000328018	NotSig	NotSig	NotSig	NotSig	NotSig	NotSig	Down	Down	Down	1.76733	1.70991	2.55385	1.62065	1.98191	1.59316	0.291901	0.166239	0.202489
ENSG00000028116	VRK2	31.4769	31.7986	31.8562	30.4746	29.9735	32.8506	30.5946	28.4647	18.7992	15.6378	26.9941	25.0352	-0.0130815	0.999325	-0.0340318	1	0.0209503	0.980443	-0.31408	0.213639	-0.755262	0.00636431	0.441183	0.0522676	-0.0128975	0.944582	-0.313896	0.0888824	-0.734128	0.00241541	NotSig	NotSig	NotSig	NotSig	Down	NotSig	NotSig	Down	NotSig	8.8864	8.89145	8.69147	8.67162	8.42679	9.18939	9.34487	8.28143	6.05596
ENSG00000028137	TNFRSF1B	2.53415	2.04113	2.81004	1.51589	2.0645	2.10348	12.8891	10.3945	4.02484	7.96977	38.8809	45.614	-0.137664	0.975437	-0.101827	1	-0.0358368	0.985402	1.72763	0.0182073	-0.975206	0.0409982	2.70284	0.000509139	2.4335	0.000160399	4.2988	8.92012e-06	1.56012	0.00271348	NotSig	NotSig	NotSig	UP	Down	UP	UP	UP	UP	0.666608	0.531787	0.714358	0.401914	0.540808	0.548257	3.66822	2.81778	1.20808
ENSG00000028203	VEZT	71.89	69.5058	72.845	74.6444	70.0402	72.5569	152.015	135.201	88.0715	98.8301	117.533	118.108	0.00941161	0.998508	0.0494251	1	-0.0400135	0.918615	-0.417216	0.0406032	-0.612107	0.00240145	0.194892	0.162707	1.10972	1.50007e-05	0.683092	0.000236084	0.448187	0.00348579	NotSig	NotSig	NotSig	Down	Down	NotSig	UP	UP	UP	8.13263	7.78777	7.96393	8.51115	7.89041	8.13299	18.6056	15.7619	11.3686
ENSG00000028277	POU2F2	12.0839	11.2531	11.6184	10.6374	12.8968	10.855	68.1127	60.3221	35.3986	8.92513	54.7213	59.6075	0.0229329	1	-0.0816742	1	0.104607	0.965168	-0.298971	0.733855	-1.46513	0.0567454	1.16616	0.112639	2.54725	0.00226821	2.22535	0.00447106	1.1638	0.0767402	NotSig	NotSig	NotSig	NotSig	NotSig	NotSig	UP	NotSig	UP	1.31954	1.21707	1.22611	1.17078	1.40244	1.1745	8.04705	6.78821	4.41071
ENSG00000028310	BRD9	57.4053	58.387	54.958	60.3219	63.082	61.8837	54.5941	55.8947	60.8726	59.0819	56.5802	58.3018	0.107472	0.92134	-0.0166322	1	0.124105	0.715195	-0.0728567	0.69983	0.135839	0.367985	-0.208695	0.17894	0.0174877	0.896718	-0.162841	0.212093	0.169958	0.203189	NotSig	NotSig	NotSig	NotSig	NotSig	NotSig	NotSig	NotSig	NotSig	5.9411	5.98496	5.49681	6.29243	6.50146	6.34601	6.11301	5.96143	7.18861
ENSG00000028528	SNX1	80.5061	82.424	82.2748	80.9955	83.8545	86.7099	100.568	117.636	83.5717	123.821	140.94	135.65	0.0634689	0.965656	-0.00884317	1	0.0723121	0.866974	0.2147	0.279097	-0.0745522	0.659927	0.289252	0.0963479	0.50434	0.00446418	0.655571	0.000986116	0.438631	0.0108474	NotSig	NotSig	NotSig	NotSig	NotSig	NotSig	UP	UP	UP	8.1547	8.26918	8.05399	8.26928	8.45854	8.70276	11.0213	12.2796	9.65931
ENSG00000028839	TBPL1	47.6421	50.2225	42.4479	51.122	54.5946	50.4055	26.8182	26.1067	25.099	29.8929	27.8057	23.7011	0.0992488	0.938987	-0.0734574	1	0.172706	0.654357	-0.170203	0.429151	0.0617633	0.741914	-0.231967	0.210603	-0.800776	0.000515636	-1.07023	9.07918e-05	-0.665555	0.00193584	NotSig	NotSig	NotSig	NotSig	NotSig	NotSig	Down	Down	Down	9.36622	9.77916	8.06482	10.13	10.6884	9.81885	5.70422	5.28919	5.63038
ENSG00000029153	ARNTL2	26.1418	27.9312	24.8311	25.1428	28.8266	27.3971	41.103	40.9766	20.4242	8.82457	49.1182	38.972	0.0539798	0.995774	-0.125004	1	0.178984	0.884577	-0.0293272	0.967815	-1.43637	0.0148528	1.40704	0.0153704	0.687768	0.100604	0.604461	0.142312	-0.623594	0.143052	NotSig	NotSig	NotSig	NotSig	Down	UP	NotSig	NotSig	NotSig	3.70861	3.9246	3.40437	3.59516	4.07248	3.85114	6.30874	5.99069	3.3062
ENSG00000029363	BCLAF1	259.364	269.322	266.819	320.663	265.123	282.982	136.198	163.233	161.544	192.255	140.888	113.396	0.0494424	0.980366	0.143341	1	-0.093899	0.842987	-0.36397	0.130686	0.250586	0.188567	-0.614556	0.00938128	-0.737632	0.00105489	-1.15104	7.48685e-05	-0.630388	0.00320028	NotSig	NotSig	NotSig	NotSig	NotSig	Down	Down	Down	Down	26.9524	27.7197	26.796	33.5865	27.4363	29.1378	15.3127	17.4808	19.1552
ENSG00000029364	SLC39A9	54.4176	51.1357	53.7151	48.5868	52.734	57.2613	108.778	94.0803	80.3968	74.1917	108.238	114.815	0.0564847	0.975437	-0.0585605	1	0.115045	0.796272	0.00519427	0.987718	-0.3751	0.0585217	0.380294	0.0561077	1.03014	0.000123945	0.97885	0.00016851	0.713601	0.00142054	NotSig	NotSig	NotSig	NotSig	NotSig	NotSig	UP	UP	UP	7.55445	7.03099	7.2065	6.79845	7.29027	7.8765	16.3379	13.4594	12.7353
ENSG00000029534	ANK1	8.10929	8.43309	14.8878	5.56697	8.56386	10.1019	2.54499	3.34454	1.39994	4.34943	9.84459	6.81229	0.17135	0.980874	0.280839	1	-0.109489	0.961617	1.37007	0.127351	-0.0626471	0.93914	1.43271	0.0591378	-1.40627	0.0329073	-0.207556	0.718284	-1.74976	0.0147112	NotSig	NotSig	NotSig	NotSig	NotSig	NotSig	NotSig	Down	Down	0.744043	0.766357	1.32011	0.514827	0.782482	0.918387	0.252636	0.316239	0.146566
ENSG00000029639	TFB1M	18.6727	17.9942	20.3998	17.8509	21.0019	20.801	19.9494	13.4263	9.9746	8.02005	9.63513	11.2403	0.186376	0.931587	0.0471672	1	0.139209	0.864447	-0.811541	0.0673438	-0.871629	0.020268	0.0600878	0.864253	-0.044539	0.87273	-1.04246	0.00292351	-0.963335	0.00548826	NotSig	NotSig	NotSig	NotSig	Down	NotSig	Down	Down	NotSig	6.76098	6.45302	7.13828	6.51463	7.57267	7.4627	7.81495	5.00982	4.12103
ENSG00000029725	RABEP1	84.7208	83.0955	90.9481	76.5262	65.9366	69.986	86.256	97.1361	96.5211	106.423	108.264	106.045	-0.306873	0.536688	-0.0173111	1	-0.289562	0.237169	0.0968779	0.52719	0.158731	0.222359	-0.0618528	0.64471	0.211467	0.0698492	0.615218	0.000325812	0.387509	0.0057572	NotSig	NotSig	NotSig	NotSig	NotSig	NotSig	UP	UP	NotSig	12.8507	12.4837	13.3321	11.6998	9.9599	10.5186	14.1554	15.1839	16.7059
ENSG00000029993	HMGB3	332.908	325.345	324.911	348.863	340.745	326.324	59.6294	85.8031	85.1216	148.283	99.8598	73.4592	0.016583	0.999904	0.0229254	1	-0.00634237	0.999458	0.127187	0.741299	0.67684	0.0439603	-0.549652	0.0863009	-2.0988	4.55844e-05	-1.9882	5.97471e-05	-1.44489	0.000478915	NotSig	NotSig	NotSig	NotSig	UP	NotSig	Down	Down	Down	83.1342	80.4692	78.4126	87.809	84.7374	80.7447	16.1105	22.0812	24.2551
ENSG00000030066	NUP160	260.778	258.928	239.88	250.514	220.978	255.819	54.8131	58.0362	67.8723	112.733	74.0963	60.3171	-0.127222	0.938038	-0.0948161	1	-0.0324056	0.966946	0.122109	0.667875	0.670086	0.0164548	-0.547976	0.0347708	-2.11874	9.08858e-06	-1.86941	1.619e-05	-1.35384	0.000133672	NotSig	NotSig	NotSig	NotSig	UP	Down	Down	Down	Down	30.1234	29.6239	26.7789	29.1671	25.4198	29.2803	6.85032	6.9087	8.9461
ENSG00000030110	BAK1	33.851	33.7055	29.4514	31.7814	38.0531	37.473	25.3952	26.5157	30.9738	24.7641	18.9823	17.1159	0.158273	0.92134	-0.152341	1	0.310613	0.471445	-0.653611	0.0447003	0.129399	0.558674	-0.78301	0.00624811	-0.295295	0.124184	-1.10718	0.000237893	-0.0135551	0.945632	NotSig	NotSig	NotSig	Down	NotSig	Down	Down	NotSig	NotSig	15.1602	14.9507	12.7469	14.3461	16.9712	16.6288	12.3049	12.2377	15.8283
ENSG00000030419	IKZF2	3.04099	3.30341	3.37746	2.19542	2.29389	2.62285	10.5357	13.0894	6.34975	13.702	18.6157	16.0373	-0.370015	0.882795	-0.204517	1	-0.165497	0.882774	0.425217	0.37153	-0.253476	0.532839	0.678693	0.107416	1.97804	0.000360146	2.77327	5.60521e-05	1.92908	0.000564582	NotSig	NotSig	NotSig	NotSig	NotSig	NotSig	UP	UP	UP	0.246122	0.264806	0.264175	0.179095	0.184884	0.210339	0.922559	1.09175	0.586409
ENSG00000030582	GRN	120.066	120.588	124.074	114.214	123.564	112.549	205.515	195.162	152.919	173.248	224.802	260.655	-0.029898	0.988722	-0.0271802	1	-0.00271781	0.999808	0.147366	0.39757	-0.288464	0.0674639	0.43583	0.0144741	0.821861	0.000127182	0.999125	4.06973e-05	0.560577	0.00160223	NotSig	NotSig	NotSig	NotSig	NotSig	UP	UP	UP	UP	32.3213	32.1516	32.2788	30.9898	33.1248	30.0207	59.8559	54.1416	46.972
ENSG00000031003	FAM13B	40.1197	45.4151	28.5598	49.3186	31.3498	36.9536	32.948	36.0922	42.7233	61.9731	50.5844	39.5964	-0.327028	0.866408	-0.13853	1	-0.188498	0.822898	0.255498	0.532529	0.599374	0.0980336	-0.343876	0.323923	-0.224637	0.445336	0.357889	0.228516	0.513267	0.101916	NotSig	NotSig	NotSig	NotSig	NotSig	NotSig	NotSig	NotSig	NotSig	5.83789	6.54528	4.01623	7.23332	4.5428	5.32801	5.18706	5.41222	7.09367
ENSG00000031081	ARHGAP31	7.44241	7.35881	7.16021	5.8806	8.74228	9.19297	51.0366	33.2048	63.6225	22.4511	36.6554	34.913	0.274211	0.953667	-0.19724	1	0.471452	0.742818	-0.372064	0.607885	0.085759	0.895237	-0.457823	0.450909	2.60055	0.000918802	1.95428	0.00403622	2.88355	0.000696046	NotSig	NotSig	NotSig	NotSig	NotSig	NotSig	UP	UP	UP	0.785676	0.769426	0.730501	0.62572	0.919061	0.9616	5.82915	3.61239	7.66388
ENSG00000031691	CENPQ	18.9928	16.8662	17.914	19.994	22.9389	19.9441	4.35111	5.91912	6.64973	10.5845	11.0228	7.69221	0.255283	0.887171	0.0697036	1	0.18558	0.805611	0.737353	0.0858012	0.743552	0.0379346	-0.00619893	0.989909	-1.72173	0.000159362	-1.23966	0.00102231	-1.04789	0.0033107	NotSig	NotSig	NotSig	NotSig	UP	NotSig	Down	Down	Down	10.857	9.54916	9.89641	11.5199	13.0582	11.2965	2.691	3.48691	4.33742
ENSG00000031698	SARS	133.857	126.281	144.042	136.299	145.305	133.61	275.871	200.624	388.409	288.32	148.219	163.381	0.0978891	0.971457	0.0951687	1	0.00272036	1	-0.747213	0.0693912	0.530797	0.0879421	-1.27801	0.00270268	0.963886	0.00320756	0.118785	0.636536	1.39951	0.000502489	NotSig	NotSig	NotSig	NotSig	NotSig	Down	NotSig	UP	UP	34.5684	32.3004	35.9495	35.4781	37.3689	34.189	77.0796	53.3934	114.456
ENSG00000031823	RANBP3	113.29	113.686	106.403	115.495	118.62	115.951	67.3464	70.6444	72.4971	94.3047	79.7779	71.0181	0.0449277	0.972627	-0.0430819	1	0.0880096	0.793708	-0.00169163	0.996669	0.27683	0.0648469	-0.278522	0.0641288	-0.633255	0.00043823	-0.679874	0.000284957	-0.313343	0.0228577	NotSig	NotSig	NotSig	NotSig	NotSig	NotSig	Down	Down	Down	15.0746	14.9826	13.6828	15.4898	15.7181	15.2875	9.69531	9.68714	11.0073
ENSG00000032219	ARID4A	18.3526	18.2896	18.5355	16.8316	13.5085	15.2956	24.7931	27.1654	19.3492	28.8873	33.9586	26.4544	-0.350038	0.770542	-0.0642485	1	-0.28579	0.519246	0.0876305	0.75262	-0.109713	0.621044	0.197344	0.369532	0.58775	0.0086058	1.02542	0.000368844	0.542285	0.0147619	NotSig	NotSig	NotSig	NotSig	NotSig	NotSig	UP	UP	UP	2.40234	2.37121	2.3448	2.2207	1.76089	1.98387	3.51125	3.66452	2.89007
ENSG00000032389	EIPR1	28.6493	26.9913	29.7216	27.7042	31.6812	30.0979	32.9207	32.6514	25.774	27.7559	29.2458	28.3562	0.148251	0.848779	0.0325961	1	0.115655	0.704688	-0.31694	0.0857163	-0.281085	0.0585217	-0.0358547	0.808845	0.322264	0.0166742	-0.142927	0.226309	0.00858297	0.945307	NotSig	NotSig	NotSig	NotSig	NotSig	NotSig	NotSig	NotSig	UP	4.9145	4.58583	4.92724	4.79004	5.41199	5.11577	6.10982	5.77208	5.04493
ENSG00000032444	PNPLA6	49.1893	48.2083	49.6621	41.3472	50.3891	53.0284	55.4972	59.1912	27.6489	28.4347	76.9763	78.5968	0.083741	0.933315	-0.112391	1	0.196132	0.495637	0.311359	0.0995057	-1.017	0.00032455	1.32836	8.38777e-05	0.320075	0.021124	0.547693	0.00121902	-0.584531	0.00110821	NotSig	NotSig	NotSig	NotSig	Down	UP	UP	Down	UP	6.79435	6.59521	6.62931	5.75641	6.93114	7.25763	8.29359	8.42556	4.35776
ENSG00000032742	IFT88	9.17631	9.15823	10.2134	10.2976	10.348	10.4135	21.0167	24.7592	16.2993	25.5183	26.1824	25.5177	0.176659	0.89194	0.150197	1	0.0264623	0.973135	0.0482893	0.864321	-0.134052	0.53078	0.182341	0.394897	1.40256	5.2284e-05	1.27419	8.76776e-05	1.11831	0.000258232	NotSig	NotSig	NotSig	NotSig	NotSig	NotSig	UP	UP	UP	1.48756	1.47044	1.60008	1.68255	1.67052	1.67267	3.68607	4.13625	3.01498
ENSG00000033011	ALG1	37.1054	37.7878	29.4514	38.4461	38.9707	36.8757	16.0088	14.0038	17.3743	11.9672	11.4417	13.7665	0.0158059	1	-0.149106	1	0.164911	0.840951	-0.38216	0.335501	-0.00186273	0.999706	-0.380297	0.260369	-1.23181	0.0014925	-1.62978	0.000300267	-1.08457	0.00369834	NotSig	NotSig	NotSig	NotSig	NotSig	NotSig	Down	Down	Down	8.17576	8.24655	6.27138	8.5383	8.55105	8.05084	3.81632	3.17981	4.36825
ENSG00000033030	ZCCHC8	44.201	42.7563	42.7451	38.9688	38.5119	41.8877	38.0107	31.5205	45.0232	46.3856	36.3412	33.8911	-0.115995	0.922705	-0.102925	1	-0.01307	0.986853	-0.118582	0.573979	0.405661	0.039202	-0.524243	0.0140909	-0.234376	0.129483	-0.236963	0.125738	0.27421	0.0879631	NotSig	NotSig	NotSig	NotSig	UP	Down	NotSig	NotSig	NotSig	4.79915	4.59793	4.48522	4.26459	4.16406	4.50639	4.4651	3.52688	5.57798
ENSG00000033050	ABCF2	125.321	126.04	97.3788	123.44	110.413	114.626	83.6015	80.678	105.346	88.2205	70.8496	71.3871	-0.162237	0.92134	-0.194996	1	0.0327589	0.965496	-0.338094	0.217214	0.260215	0.248731	-0.598309	0.0224006	-0.527512	0.0166279	-0.703369	0.00384234	-0.0723006	0.71554	NotSig	NotSig	NotSig	NotSig	NotSig	Down	Down	NotSig	Down	29.7219	29.6067	22.3194	29.5079	26.0773	26.9369	21.4517	19.7185	28.5088
ENSG00000033100	CHPF2	28.0891	27.9044	29.6135	28.8541	29.7951	30.02	157.57	144.489	107.946	84.3739	136.751	166.901	0.0925926	0.965104	0.0502612	1	0.0423314	0.957659	-0.122184	0.676458	-0.625324	0.0238037	0.50314	0.0525962	2.5183	4.92824e-06	2.30352	7.11135e-06	1.84271	3.07846e-05	NotSig	NotSig	NotSig	NotSig	Down	NotSig	UP	UP	UP	6.61744	6.51109	6.74229	6.85154	6.99015	7.00763	40.1625	35.0793	29.0179
ENSG00000033170	FUT8	32.2505	32.2821	29.4514	33.062	31.8341	30.3316	62.2291	51.6118	34.3236	30.622	59.6697	58.3586	-0.0564124	0.980366	-0.0558101	1	-0.000602239	1	-0.0808005	0.765718	-0.791863	0.00568314	0.711062	0.00839977	0.907377	0.000641266	0.882989	0.000745105	0.171325	0.356633	NotSig	NotSig	NotSig	NotSig	Down	UP	UP	NotSig	UP	4.76847	4.72753	4.20838	4.92721	4.68733	4.44373	9.95475	7.86424	5.79088
ENSG00000033178	UBA6	76.3981	81.5109	81.4642	69.2343	69.7598	76.1146	149.689	128.344	107.196	96.8943	124.995	115.809	-0.116913	0.931587	-0.0813532	1	-0.0355599	0.954431	-0.340257	0.159746	-0.428246	0.0450346	0.0879887	0.661441	0.904444	0.000372833	0.6811	0.00199373	0.557551	0.00719194	NotSig	NotSig	NotSig	NotSig	Down	NotSig	UP	UP	UP	6.62031	6.99585	6.82226	6.04707	6.01992	6.53541	14.0339	11.4613	10.5994
ENSG00000033327	GAB2	9.01626	9.69536	13.8881	7.34422	8.71679	9.66041	15.1057	24.4705	30.2238	30.4963	15.9713	16.9456	-0.0285914	0.998508	0.161563	1	-0.190154	0.843873	-0.387769	0.384599	0.639739	0.102958	-1.02751	0.0207391	1.15878	0.00469574	0.799606	0.0277157	1.63696	0.000859423	NotSig	NotSig	NotSig	NotSig	NotSig	Down	UP	UP	UP	1.31914	1.40494	1.96369	1.08303	1.27002	1.40046	2.39112	3.68954	5.04571
ENSG00000033627	ATP6V0A1	51.1366	52.6665	51.7426	50.8607	45.3426	48.2761	75.474	74.5905	86.9215	84.7008	77.6309	84.444	-0.151601	0.856033	-0.0286263	1	-0.122974	0.705873	-0.0182407	0.928667	0.210158	0.158692	-0.228398	0.131985	0.617463	0.000686227	0.750823	0.000212411	0.856247	0.000132813	NotSig	NotSig	NotSig	NotSig	NotSig	NotSig	UP	UP	UP	4.62421	4.71704	4.52188	4.6357	4.08321	4.3256	7.38408	6.9511	8.96894
ENSG00000033800	PIAS1	47.5888	48.1814	45.3119	42.4971	34.8926	38.2261	57.1665	53.7052	42.6733	65.4426	74.7508	58.5857	-0.392048	0.706135	-0.137819	1	-0.25423	0.558436	0.133785	0.602669	-0.0427245	0.849726	0.17651	0.411499	0.29774	0.113403	0.823573	0.00116493	0.392834	0.0501571	NotSig	NotSig	NotSig	NotSig	NotSig	NotSig	UP	NotSig	NotSig	4.37487	4.38702	4.02567	3.93775	3.19436	3.48201	5.68585	5.08793	4.47636
ENSG00000033867	SLC4A7	98.8054	98.4576	136.99	81.1523	61.8841	70.9469	94.7119	79.5712	127.295	70.8731	147.643	101.446	-0.573388	0.828926	0.125669	1	-0.699056	0.447805	0.379983	0.48728	0.225673	0.633136	0.154311	0.752518	-0.0903431	0.823565	0.863028	0.0455007	0.00966105	0.982061	NotSig	NotSig	NotSig	NotSig	NotSig	NotSig	UP	NotSig	NotSig	10.179	10.0462	13.6388	8.4266	6.34881	7.24212	10.5565	8.4478	14.9638
ENSG00000034053	APBA2	32.7573	34.2963	33.6124	31.6768	34.6123	35.5773	44.0037	43.7437	45.8982	62.8531	48.7255	45.841	0.0634298	0.956461	-0.050899	1	0.114329	0.73379	-0.022222	0.911726	0.309521	0.0539331	-0.331743	0.0423569	0.473699	0.00337395	0.388047	0.00965254	0.834118	0.000160309	NotSig	NotSig	NotSig	NotSig	NotSig	Down	UP	UP	UP	4.72424	4.89894	4.68479	4.60463	4.97101	5.08401	6.86605	6.50136	7.55315
ENSG00000034152	MAP2K3	48.2556	47.4025	43.2044	41.8437	56.3788	52.2493	29.9926	28.3203	22.2491	18.8056	25.9206	29.009	0.180898	0.876111	-0.181837	1	0.362735	0.361483	-0.216071	0.372399	-0.483809	0.0361578	0.267738	0.201272	-0.627781	0.00423637	-1.02475	0.00024407	-0.929752	0.000580764	NotSig	NotSig	NotSig	NotSig	Down	NotSig	Down	Down	Down	12.6366	12.2946	10.9339	11.0444	14.7024	13.5572	8.49746	7.64265	6.64817
ENSG00000034510	TMSB10	374.895	354.781	408.969	391.57	445.066	367.511	1352.24	1406.97	1340.32	1019.4	973.463	1190.85	0.152796	0.932721	0.121171	1	0.0316252	0.973235	-0.477899	0.14628	-0.195968	0.451675	-0.28193	0.28416	2.00354	2.36865e-05	1.37285	0.000189181	1.6864	8.09266e-05	NotSig	NotSig	NotSig	NotSig	NotSig	NotSig	UP	UP	UP	748.765	701.82	789.391	788.267	885.218	727.303	2922.02	2895.91	3054.59
ENSG00000034533	ASTE1	9.92322	10.9308	9.10562	11.1862	12.0047	11.0108	8.64749	8.51775	7.14971	9.30225	10.5777	10.4739	0.140134	0.931587	-0.0477064	1	0.187841	0.716931	0.164509	0.549841	-0.0585558	0.810773	0.223065	0.340273	-0.194889	0.323473	-0.170514	0.384441	-0.205738	0.308972	NotSig	NotSig	NotSig	NotSig	NotSig	NotSig	NotSig	NotSig	NotSig	2.86851	3.12957	2.54377	3.25923	3.45577	3.15378	2.7045	2.53743	2.35831
ENSG00000034677	RNF19A	14.298	12.4348	14.1853	10.6635	14.1202	15.0879	54.512	51.7802	46.2232	40.4019	57.7061	49.0201	0.124508	0.942047	-0.121817	1	0.246325	0.624669	-0.125776	0.65918	-0.274055	0.241322	0.148279	0.532828	2.07691	1.11121e-05	1.82663	2.0575e-05	1.92468	2.26456e-05	NotSig	NotSig	NotSig	NotSig	NotSig	NotSig	UP	UP	UP	2.34857	2.023	2.25182	1.76545	2.30972	2.45565	9.68757	8.7651	8.66356
ENSG00000034693	PEX3	17.499	19.3907	17.7249	17.7725	18.3511	19.9181	19.84	16.5543	16.4993	14.8836	17.3066	17.8823	0.0505351	0.984731	-0.0668033	1	0.117338	0.827592	-0.180741	0.486149	-0.196188	0.370198	0.0154477	0.954296	0.0689429	0.716125	-0.162333	0.384795	-0.0604422	0.755985	NotSig	NotSig	NotSig	NotSig	NotSig	NotSig	NotSig	NotSig	NotSig	7.80166	8.56244	7.637	7.98638	8.14754	8.79895	9.56993	7.60586	8.39361
ENSG00000034713	GABARAPL2	39.5862	40.366	39.9891	36.7995	52.0968	41.0567	84.9151	74.2777	50.648	64.7889	82.6579	90.2061	0.218371	0.841345	-0.071124	1	0.289495	0.44811	-0.0124601	0.966657	-0.462549	0.0335702	0.450089	0.0367645	1.08126	0.000125237	0.850431	0.000522189	0.689837	0.00227832	NotSig	NotSig	NotSig	NotSig	Down	UP	UP	UP	UP	12.9255	13.0541	12.6185	12.1108	16.9396	13.283	29.9972	24.9934	18.87
ENSG00000035115	SH3YL1	26.7287	28.6295	32.6397	22.3463	24.5701	22.4371	18.8001	19.6341	20.5742	23.2808	32.9375	32.7841	-0.238077	0.834965	-0.0268432	1	-0.211234	0.633523	0.644871	0.0403803	0.200359	0.336207	0.444513	0.0509737	-0.441369	0.0265151	0.441579	0.0258529	-0.214168	0.241472	NotSig	NotSig	NotSig	UP	NotSig	NotSig	UP	NotSig	Down	2.37157	2.51595	2.79879	1.99845	2.17098	1.97258	1.80473	1.79529	2.083
ENSG00000035141	FAM136A	200.225	199.977	158.146	211.362	230.026	210.036	60.9703	62.1026	54.1228	70.2446	67.0008	56.9394	0.134531	0.925905	-0.122465	1	0.256996	0.546975	-0.120356	0.639801	0.0180338	0.941108	-0.138389	0.519396	-1.61602	2.19849e-05	-1.8709	9.84654e-06	-1.47552	4.88331e-05	NotSig	NotSig	NotSig	NotSig	NotSig	NotSig	Down	Down	Down	64.2747	63.5816	49.062	68.3875	73.5342	66.8074	21.1755	20.5445	19.8249
ENSG00000035403	VCL	646.53	632.079	877.382	656.51	494.155	590.947	1297.21	1343.57	1429.29	1275.41	1182.42	1362.15	-0.239756	0.852511	0.246476	1	-0.486232	0.258915	-0.181613	0.495907	0.0562597	0.812724	-0.237872	0.29675	1.1312	0.000246379	1.18934	0.000186151	0.940985	0.000961646	NotSig	NotSig	NotSig	NotSig	NotSig	NotSig	UP	UP	UP	64.0994	62.0678	84.0658	65.6047	48.7886	58.0528	139.145	137.274	161.694
ENSG00000035499	DEPDC1B	115.104	115.539	111.591	116.07	118.722	118.496	15.8446	23.5562	16.0244	44.2737	28.2508	19.0176	0.0379561	0.998508	-0.0298583	1	0.0678144	0.966725	0.136259	0.831722	0.588846	0.226915	-0.452586	0.353554	-2.46926	0.00028354	-2.37095	0.000354018	-1.85055	0.00173293	NotSig	NotSig	NotSig	NotSig	NotSig	NotSig	Down	Down	Down	29.9598	29.7856	28.0701	30.4507	30.7729	30.5605	4.46195	6.31856	4.75924
ENSG00000035664	DAPK2	2.64086	2.17541	3.56659	2.43065	2.21743	2.8306	0.985157	1.70836	3.29987	11.6404	6.07432	3.97384	0.063882	0.997762	0.298035	1	-0.234153	0.899573	1.7681	0.0701526	2.43271	0.00855455	-0.664604	0.323097	-0.75517	0.215701	0.94905	0.114377	1.3795	0.03496	NotSig	NotSig	NotSig	NotSig	UP	NotSig	NotSig	UP	NotSig	0.192194	0.156808	0.25085	0.178298	0.160707	0.204119	0.0775703	0.128127	0.274032
ENSG00000035681	NSMAF	40.6532	40.6883	40.6646	40.3279	43.0742	44.2249	54.4847	58.2528	40.0984	32.8093	62.3665	56.5988	0.0993104	0.946626	-0.0180234	1	0.117334	0.808771	-0.0516937	0.843669	-0.602642	0.013457	0.550948	0.0186129	0.555231	0.00692696	0.404227	0.0304315	-0.0293874	0.870034	NotSig	NotSig	NotSig	NotSig	Down	UP	UP	NotSig	UP	6.5325	6.47566	6.3149	6.53158	6.89274	7.04143	9.47224	9.64641	7.35224
ENSG00000035687	ADSS	114.597	115.619	112.726	109.484	109.724	112.575	111.432	114.148	58.5727	50.2573	182.518	179.192	-0.0531124	0.973814	-0.0631742	1	0.0100617	0.990955	0.551736	0.0355734	-1.02831	0.00065487	1.58004	8.38777e-05	0.05575	0.703549	0.660599	0.00110074	-0.909381	0.000225157	NotSig	NotSig	NotSig	UP	Down	UP	UP	Down	NotSig	30.967	30.9446	29.4384	29.8197	29.527	30.1423	32.5784	31.7875	18.0604
ENSG00000035862	TIMP2	51.5367	50.2762	57.8761	50.3379	45.9033	43.4978	433.77	536.402	374.735	253.851	318.169	404.764	-0.190133	0.930361	0.0740746	1	-0.264208	0.702427	-0.548671	0.156441	-0.58798	0.0738556	0.0393085	0.909904	3.33398	5.88487e-06	2.97544	9.24316e-06	2.67192	2.18117e-05	NotSig	NotSig	NotSig	NotSig	NotSig	NotSig	UP	UP	UP	9.06348	8.7573	9.83654	8.92281	8.03919	7.57974	82.5338	97.2149	75.1987
ENSG00000035928	RFC1	163.44	158.725	169.062	165.598	147.166	156.54	84.8877	93.6712	87.6215	116.781	106.458	99.8284	-0.0879452	0.921928	0.0427866	1	-0.130732	0.64353	0.0797183	0.622505	0.197923	0.145545	-0.118205	0.378994	-0.767645	0.000102075	-0.599981	0.000447656	-0.612508	0.000520134	NotSig	NotSig	NotSig	NotSig	NotSig	NotSig	Down	Down	Down	24.0974	23.1786	24.0893	24.6091	21.6078	22.869	13.541	14.2326	14.7412
ENSG00000036054	TBC1D23	27.7423	29.3547	29.5325	29.8212	29.8461	29.968	67.9759	61.6695	37.4985	30.4963	51.0557	52.6249	0.0646402	0.975437	0.0445583	1	0.0200819	0.981492	-0.453517	0.102945	-0.907309	0.00311487	0.453792	0.0512887	1.27026	8.80936e-05	0.7521	0.00194151	0.31839	0.100313	NotSig	NotSig	NotSig	NotSig	Down	NotSig	UP	NotSig	UP	5.31788	5.57317	5.47092	5.76167	5.69735	5.69197	14.0976	12.1823	8.20196
ENSG00000036257	CUL3	148.288	147.122	138.557	146.728	157.896	150.1	118.629	126.828	119.57	137.598	134.447	127.872	0.0576458	0.947986	-0.061176	1	0.118822	0.636774	-0.0330988	0.8337	0.0768501	0.520207	-0.109949	0.359909	-0.182919	0.0846103	-0.273663	0.017873	-0.0448925	0.668737	NotSig	NotSig	NotSig	NotSig	NotSig	NotSig	Down	NotSig	NotSig	12.7684	12.547	11.5299	12.7342	13.5392	12.8062	11.0514	11.2541	11.748
ENSG00000036530	CYP46A1	0.800259	0.966851	1.08079	1.54202	0.943044	1.35038	1.12198	1.66024	2.4999	6.38587	2.30405	1.58953	0.371864	0.931587	0.561967	1	-0.190103	0.911304	0.356333	0.620277	1.64939	0.0184904	-1.29306	0.0431992	0.735953	0.168563	0.720421	0.165642	1.82338	0.00502129	NotSig	NotSig	NotSig	NotSig	UP	Down	NotSig	UP	NotSig	0.0847704	0.101438	0.110642	0.164639	0.0994799	0.141735	0.128586	0.181238	0.302165
ENSG00000036549	ZZZ3	63.2205	67.8407	73.3043	73.1024	64.2035	70.7131	69.8641	66.554	61.6475	57.5985	67.0532	65.5399	0.0392753	0.981466	0.148238	1	-0.108963	0.773061	-0.17168	0.364847	-0.176158	0.271815	0.00447821	0.984389	0.144288	0.291567	-0.0666674	0.624506	-0.180109	0.201424	NotSig	NotSig	NotSig	NotSig	NotSig	NotSig	NotSig	NotSig	NotSig	6.9526	7.3894	7.79084	8.10306	7.03134	7.70546	8.3126	7.54272	7.73595
ENSG00000036672	USP2	9.76316	9.64165	9.24072	7.50103	9.63434	8.59568	7.19712	8.58994	4.34983	3.2935	8.27365	8.85598	-0.0924832	0.973663	-0.227744	1	0.135261	0.858543	-0.0090089	0.986547	-1.01608	0.00881864	1.00707	0.00840035	-0.214769	0.392398	-0.131294	0.601201	-1.0031	0.00330983	NotSig	NotSig	NotSig	NotSig	Down	UP	NotSig	Down	NotSig	2.1313	2.08466	1.94951	1.65045	2.09443	1.85927	1.69983	1.93245	1.08351
ENSG00000037042	TUBG2	10.6434	11.3068	8.80841	10.8987	10.7303	10.9848	15.4068	17.0355	15.4744	16.6183	23.7998	22.736	-0.0179818	0.998191	-0.163793	1	0.145811	0.754892	0.391973	0.124525	-0.00221179	0.996148	0.394185	0.0645272	0.647567	0.00315005	1.05752	0.000173467	0.809149	0.0011252	NotSig	NotSig	NotSig	NotSig	NotSig	NotSig	UP	UP	UP	3.80371	4.00215	3.0422	3.9258	3.8188	3.88979	5.95703	6.27399	6.31024
ENSG00000037241	RPL26L1	15.7118	14.4222	15.2121	16.1782	18.5295	15.7371	17.5686	16.1212	13.1745	12.8974	13.6934	14.0787	0.182802	0.877237	0.0478485	1	0.134954	0.785138	-0.409387	0.125203	-0.354752	0.10106	-0.0546354	0.807115	0.247271	0.169596	-0.344918	0.0661555	-0.155329	0.390952	NotSig	NotSig	NotSig	NotSig	NotSig	NotSig	NotSig	NotSig	NotSig	13.3718	12.157	12.5118	13.8779	15.7043	13.2709	16.177	14.1392	12.794
ENSG00000037280	FLT4	19.2863	18.6387	23.8854	18.452	20.747	19.8921	14.3669	11.1886	14.5744	19.937	10.7348	9.62236	0.0970605	0.960765	0.143073	1	-0.0460127	0.952897	-0.46167	0.139507	0.430176	0.0927103	-0.891847	0.00565944	-0.480657	0.0353977	-1.03939	0.0006573	-0.193554	0.360244	NotSig	NotSig	NotSig	NotSig	NotSig	Down	Down	NotSig	Down	2.15836	2.06596	2.58329	2.08137	2.31218	2.2058	1.73953	1.29037	1.86113
ENSG00000037474	NSUN2	224.98	230.084	210.51	233.996	237.443	241.095	92.0027	88.2815	139.244	109.691	87.5017	80.5837	0.0700045	0.972658	-0.0438826	1	0.113887	0.833968	-0.232044	0.37407	0.491948	0.0438269	-0.723991	0.00920826	-1.24953	0.000118971	-1.55158	3.47788e-05	-0.713698	0.00384481	NotSig	NotSig	NotSig	NotSig	UP	Down	Down	Down	Down	40.4785	41.0012	36.6033	42.4344	42.5433	42.9812	17.9092	16.3688	28.5869
ENSG00000037637	FBXO42	40.7065	38.9963	35.1526	38.4983	36.2945	38.1482	46.7402	42.1797	47.2481	44.8771	47.3378	47.0048	-0.101346	0.935782	-0.124394	1	0.0230475	0.970872	-0.0459871	0.844116	0.0673494	0.710325	-0.113336	0.528176	0.244807	0.115263	0.300166	0.0610652	0.43655	0.0148812	NotSig	NotSig	NotSig	NotSig	NotSig	NotSig	NotSig	UP	NotSig	4.48861	4.25894	3.74602	4.27876	3.98546	4.16804	5.57613	4.7931	5.94485
ENSG00000037749	MFAP3	23.8477	25.6484	24.9662	21.9804	20.1353	26.4882	44.7152	44.1768	43.4483	40.7539	36.8125	35.1401	-0.0891536	0.956111	-0.0896495	1	0.000495905	1	-0.435172	0.104435	-0.0598681	0.77918	-0.375304	0.0838544	0.930541	0.000450301	0.584522	0.00643221	0.960322	0.000493732	NotSig	NotSig	NotSig	NotSig	NotSig	NotSig	UP	UP	UP	4.93001	5.25159	4.9879	4.57999	4.14523	5.42579	10.0012	9.41152	10.249
ENSG00000037757	MRI1	17.4723	18.2627	19.4001	13.251	18.0708	18.4898	19.4295	23.2434	16.9993	15.2607	22.3598	21.6858	0.0304391	0.995603	-0.1474	1	0.177839	0.756568	-0.0814176	0.798186	-0.380318	0.133421	0.2989	0.233616	0.338734	0.118768	0.226877	0.281453	0.105816	0.62732	NotSig	NotSig	NotSig	NotSig	NotSig	NotSig	NotSig	NotSig	NotSig	5.00835	5.18489	5.3742	3.82842	5.15835	5.25153	6.02559	6.86606	5.56012
ENSG00000037897	METTL1	26.1685	25.3261	18.8057	28.3837	30.0245	28.306	9.9063	9.81707	14.8244	12.2186	6.62415	8.43021	0.1772	0.938038	-0.131649	1	0.30885	0.650043	-0.518274	0.197887	0.479589	0.147865	-0.997864	0.0127611	-1.29894	0.000947416	-1.99442	8.09156e-05	-0.687702	0.0281241	NotSig	NotSig	NotSig	NotSig	NotSig	Down	Down	Down	Down	9.89075	9.48089	6.86918	10.813	11.301	10.6008	4.05094	3.82382	6.39347
ENSG00000038002	AGA	8.66948	8.62109	8.64629	8.7817	10.9597	12.6728	20.0315	20.4041	11.4245	13.702	14.348	14.3626	0.447714	0.474107	-6.8865e-05	1	0.447783	0.195407	-0.623319	0.0284149	-0.679423	0.00505318	0.0561039	0.767812	1.31043	2.76361e-05	0.239396	0.127078	0.631075	0.00248735	NotSig	NotSig	NotSig	Down	Down	NotSig	NotSig	UP	UP	3.21061	3.16217	3.09449	3.27794	4.04187	4.65024	8.02605	7.78711	4.82771
ENSG00000038210	PI4K2B	13.7911	13.5628	14.7527	15.0021	18.2237	12.9065	15.6531	19.3695	9.72461	8.92513	15.0287	10.6442	0.184546	0.929285	0.109844	1	0.0747013	0.933077	-0.576275	0.132581	-0.886469	0.0156153	0.310195	0.309475	0.438543	0.0989584	-0.322277	0.212193	-0.557771	0.0493174	NotSig	NotSig	NotSig	NotSig	Down	NotSig	NotSig	Down	NotSig	3.85935	3.75917	3.98981	4.2315	5.07856	3.57876	4.73923	5.58595	3.10524
ENSG00000038219	BOD1L1	99.8457	106.38	113.483	111.052	80.5921	110.965	109.927	123.074	108.021	104.864	143.951	124.92	-0.109438	0.940685	0.110901	1	-0.220338	0.609572	0.0777466	0.767713	-0.11147	0.594796	0.189216	0.364073	0.259901	0.14851	0.447085	0.0236322	0.0375303	0.838874	NotSig	NotSig	NotSig	NotSig	NotSig	NotSig	UP	NotSig	NotSig	6.23654	6.58121	6.85029	6.99147	5.01299	6.86767	7.42871	7.92221	7.69892
ENSG00000038274	MAT2B	81.5198	82.7195	85.4902	96.0759	76.5905	76.2445	63.4605	65.4953	45.7232	76.5047	83.2601	75.8435	-0.10637	0.947986	0.134807	1	-0.241177	0.593896	0.173254	0.501357	-0.0862776	0.700957	0.259532	0.241165	-0.26392	0.163517	0.0157043	0.93471	-0.485005	0.0237858	NotSig	NotSig	NotSig	NotSig	NotSig	NotSig	NotSig	Down	NotSig	15.6719	15.7505	15.8832	18.6166	14.663	14.5236	13.1994	12.9757	10.03
ENSG00000038295	TLL1	0.693558	0.725138	0.567413	0.810216	0.790118	0.597283	0.191558	0.673721	64.9974	41.835	0.235642	0.198692	-0.0333952	1	-0.0489097	1	0.0155145	0.999138	-1.12638	0.258377	6.9574	7.88596e-05	-8.08377	4.43905e-05	-0.60703	0.310422	-1.70001	0.024163	6.39927	9.47888e-06	NotSig	NotSig	NotSig	NotSig	UP	Down	Down	UP	NotSig	0.0913413	0.0945877	0.0722186	0.107551	0.103625	0.0779424	0.0272948	0.0914384	9.76762
ENSG00000038358	EDC4	69.009	70.2847	65.4956	66.9082	61.9606	73.2321	59.0273	69.1285	62.8975	61.5709	70.2474	70.2801	-0.0459744	0.978604	-0.0844932	1	0.0385188	0.936513	0.00583707	0.983117	-0.0230856	0.895789	0.0289226	0.871469	-0.0372913	0.790507	0.0145203	0.919002	0.0241164	0.869308	NotSig	NotSig	NotSig	NotSig	NotSig	NotSig	NotSig	NotSig	NotSig	11.0746	11.1715	10.1578	10.8225	9.90209	11.6448	10.2487	11.4326	11.5176
ENSG00000038382	TRIO	92.2699	98.8336	104.539	103.525	66.3699	94.6824	348.116	337.775	545.328	277.584	255.383	251.742	-0.249853	0.932904	0.11106	1	-0.360913	0.702932	-0.565994	0.269402	0.309748	0.467171	-0.875742	0.0593303	1.92985	0.000563311	1.61371	0.001526	2.12854	0.00043372	NotSig	NotSig	NotSig	NotSig	NotSig	NotSig	UP	UP	UP	5.22324	5.54133	5.71905	5.9068	3.74146	5.31078	21.3205	19.7048	35.2246
ENSG00000038427	VCAN	584.563	627.916	517.832	692.892	368.221	543.865	258.412	490.83	443.207	592.805	205.951	217.851	-0.413782	0.851937	-0.00916062	1	-0.404621	0.621157	-0.940566	0.0778846	0.479328	0.221228	-1.41989	0.0061633	-0.619493	0.0769609	-1.14628	0.00570857	-0.131005	0.702328	NotSig	NotSig	NotSig	NotSig	NotSig	Down	Down	NotSig	NotSig	39.0462	41.5411	33.4273	46.6488	24.4932	35.9955	18.6747	33.7864	33.7802
ENSG00000038532	CLEC16A	25.8217	25.9438	28.0734	23.3656	24.7485	26.5401	51.5018	57.9881	39.1484	43.3435	59.2508	64.8019	-0.0160816	0.99604	-0.023566	1	0.00748443	0.994274	0.0530104	0.785998	-0.396107	0.0243417	0.449118	0.0142905	1.16416	2.12396e-05	1.23326	1.50307e-05	0.791622	0.000258516	NotSig	NotSig	NotSig	NotSig	Down	UP	UP	UP	UP	2.02985	2.01996	2.13274	1.85133	1.93739	2.06724	4.38021	4.69766	3.51157
ENSG00000039068	CDH1	262.965	262.983	308.591	300.094	150.836	171.342	0.109462	0.144369	0.149994	0.175989	0.0785473	0.0851536	-0.709896	0.019803	0.198653	1	-0.908549	0.00227947	-0.749438	0.487045	0.353416	0.65924	-1.10285	0.188483	-10.8882	1.3509e-09	-10.9278	1.95528e-09	-10.7335	1.24581e-09	Down	NotSig	Down	NotSig	NotSig	NotSig	Down	Down	Down	42.1734	41.7732	47.8288	48.5093	24.0899	27.2279	0.0189932	0.0238604	0.0274487
ENSG00000039123	SKIV2L2	201.745	197.13	187.327	189.016	184.123	195.779	104.919	103.897	101.696	103.205	102.661	98.4376	-0.0731134	0.937792	-0.0955295	1	0.0224161	0.957961	-0.184503	0.23733	-0.0127741	0.931457	-0.171729	0.192717	-0.848122	4.79704e-05	-0.959512	2.32352e-05	-0.765367	0.000120262	NotSig	NotSig	NotSig	NotSig	NotSig	NotSig	Down	Down	Down	30.3828	29.404	27.264	28.6913	27.6135	29.2146	17.0952	16.1247	17.4757
ENSG00000039139	DNAH5	1.49382	0.966851	2.05349	1.33294	1.55475	1.81782	12.1776	11.742	19.0742	13.0483	8.61402	9.56559	0.449348	0.861296	0.440428	1	0.00892015	0.999558	-0.525338	0.28081	0.458303	0.258059	-0.983641	0.032476	3.36217	2.58818e-05	2.38748	0.000143951	3.38004	3.11311e-05	NotSig	NotSig	NotSig	NotSig	NotSig	Down	UP	UP	UP	0.0898235	0.0575813	0.11933	0.0807849	0.0930985	0.108306	0.792226	0.72761	1.30872
ENSG00000039319	ZFYVE16	31.5035	34.6455	42.4208	30.553	27.6796	33.4738	72.8743	82.6511	79.1468	120.25	103.054	88.5598	-0.115935	0.949062	0.125366	1	-0.241301	0.644136	0.172358	0.550806	0.3555	0.151648	-0.183142	0.456111	1.31698	0.000160934	1.60527	5.20779e-05	1.54711	8.92966e-05	NotSig	NotSig	NotSig	NotSig	NotSig	NotSig	UP	UP	UP	2.72304	2.966	3.54356	2.66181	2.38257	2.86688	6.81496	7.36221	7.80615
ENSG00000039523	RIPOR1	8.48275	7.78852	9.72707	3.34541	10.0931	10.1278	126.511	126.491	138.719	85.8321	93.6807	95.2585	0.310512	0.938038	-0.342035	1	0.652548	0.573778	-0.55082	0.380014	-0.133546	0.810828	-0.417274	0.436987	4.0434	4.79582e-05	3.18207	0.000152405	4.25189	5.33163e-05	NotSig	NotSig	NotSig	NotSig	NotSig	NotSig	UP	UP	UP	1.24883	1.13567	1.38393	0.496415	1.47973	1.47738	20.1506	19.1907	23.3031
ENSG00000039560	RAI14	221.912	220.281	223.182	190.61	243.586	277.789	404.243	293.093	325.087	206.711	366.161	325.344	0.234764	0.921928	-0.109875	1	0.344639	0.648037	-0.148228	0.741886	-0.359053	0.309562	0.210826	0.55963	0.748154	0.0272453	0.365162	0.229486	0.498976	0.118157	NotSig	NotSig	NotSig	NotSig	NotSig	NotSig	NotSig	NotSig	UP	28.5984	28.1169	27.7962	24.7591	31.261	35.4719	56.3634	38.9251	47.8045
ENSG00000039650	PNKP	41.5601	45.2271	49.4189	44.771	47.4326	45.2377	23.1786	28.9459	29.6738	40.3768	40.9755	38.6881	0.0923885	0.939856	0.105184	1	-0.0127953	0.986487	0.485248	0.0510203	0.430218	0.028421	0.0550295	0.761107	-0.653134	0.00124089	-0.260274	0.0873845	-0.328099	0.0428946	NotSig	NotSig	NotSig	NotSig	UP	NotSig	NotSig	Down	Down	8.8827	9.57407	10.2077	9.64479	10.0957	9.58027	5.3598	6.37558	7.23685
ENSG00000040199	PHLPP2	37.7722	37.4655	39.827	41.1642	29.999	39.4986	42.7175	49.4463	35.6736	38.3152	51.6317	44.5637	-0.117653	0.930361	0.0950726	1	-0.212726	0.594794	-0.0665453	0.78825	-0.302624	0.126201	0.236078	0.227049	0.375771	0.0366378	0.426879	0.0213191	-0.0219255	0.90026	NotSig	NotSig	NotSig	NotSig	NotSig	NotSig	UP	NotSig	UP	2.99519	2.94247	3.05206	3.29002	2.36891	3.10343	3.6648	4.04063	3.22779
ENSG00000040275	SPDL1	87.7084	84.3846	81.167	86.1443	104.092	103.304	70.685	102.309	88.7715	67.7305	62.1833	63.7233	0.266459	0.858527	-0.0515826	1	0.318042	0.558473	-0.58181	0.10019	-0.109868	0.690571	-0.471942	0.0950741	0.0867818	0.706766	-0.761487	0.00656491	0.0284965	0.90687	NotSig	NotSig	NotSig	NotSig	NotSig	NotSig	Down	NotSig	NotSig	18.1888	17.3323	16.267	18.006	21.4965	21.227	15.8593	21.8646	21.006
ENSG00000040341	STAU2	67.5686	66.0681	71.548	64.9741	66.8032	67.9604	63.871	66.9871	39.2734	62.2245	78.4687	68.5487	0.00939486	1	0.0175873	1	-0.00819242	0.995369	0.0381297	0.883325	-0.372648	0.0702224	0.410778	0.0515723	0.0542842	0.744118	0.083019	0.612763	-0.335951	0.0612703	NotSig	NotSig	NotSig	NotSig	NotSig	NotSig	NotSig	NotSig	NotSig	7.43903	7.20433	7.61263	7.21008	7.32418	7.41374	7.60798	7.60024	4.93377
ENSG00000040487	PQLC2	16.9121	17.1885	16.7252	16.8839	19.2687	16.7759	22.7133	24.2299	24.399	26.172	23.7736	26.8802	0.0776957	0.952291	-0.0324461	1	0.110142	0.786652	-0.018141	0.9402	0.120343	0.47694	-0.138484	0.416617	0.545501	0.00327113	0.449665	0.00907369	0.698291	0.00100217	NotSig	NotSig	NotSig	NotSig	NotSig	NotSig	UP	UP	UP	6.2375	6.27882	5.96139	6.27642	7.07708	6.13064	9.06331	9.20932	10.2682
ENSG00000040531	CTNS	18.406	18.6656	16.4009	18.5304	17.7904	17.6588	12.0955	13.2338	13.0995	22.8282	11.6512	10.9564	-0.0670933	0.980366	-0.0955914	1	0.0284981	0.97621	-0.292596	0.339966	0.494511	0.0706187	-0.787107	0.0125545	-0.465284	0.0488789	-0.690787	0.00864212	0.124818	0.577593	NotSig	NotSig	NotSig	NotSig	NotSig	Down	Down	NotSig	Down	5.36603	5.38971	4.62092	5.44513	5.165	5.10111	3.81517	3.97597	4.35769
ENSG00000040608	RTN4R	19.3129	23.9833	23.7773	18.06	22.1233	20.5154	6.70454	6.64096	7.04972	14.6825	7.04307	6.13106	-0.0237942	0.998508	-0.0645231	1	0.040729	0.975302	-0.148786	0.746213	0.684902	0.0711394	-0.833688	0.0369518	-1.61134	0.000464756	-1.73633	0.00030373	-0.861915	0.0155383	NotSig	NotSig	NotSig	NotSig	NotSig	Down	Down	Down	Down	5.72993	7.04757	6.81756	5.40066	6.53644	6.03101	2.15211	2.03047	2.38661
ENSG00000040633	PHF23	77.4384	74.8235	64.5499	81.9625	74.0672	68.0383	47.096	59.9852	65.4974	67.479	58.7534	53.6184	-0.102155	0.94704	-0.0637567	1	-0.0383987	0.953503	-0.0568366	0.835142	0.3303	0.118951	-0.387137	0.0765939	-0.426394	0.0285326	-0.381075	0.0443653	-0.0323368	0.860873	NotSig	NotSig	NotSig	NotSig	NotSig	NotSig	Down	NotSig	Down	27.5652	26.3798	22.2058	29.4068	26.2555	23.9976	18.1377	22.0046	26.6034
ENSG00000040731	CDH10	0.266753	0.241713	0.0540393	0.39204	0.152926	0.285657	2.90074	1.6843	6.07476	22.8785	6.96453	3.68999	-0.216069	0.992428	-0.17854	1	-0.0375288	0.998203	1.07815	0.322678	2.61028	0.019914	-1.53212	0.104451	3.24558	0.00623826	4.53981	0.00104003	6.0344	0.00030605	NotSig	NotSig	NotSig	NotSig	UP	NotSig	UP	UP	UP	0.0722015	0.0647986	0.0141355	0.106954	0.04122	0.076611	0.849453	0.469809	1.87618
ENSG00000040933	INPP4A	55.8314	58.7093	57.822	54.6765	41.5704	54.4047	52.3228	51.684	55.3478	67.1019	60.4552	53.3346	-0.258064	0.790554	-0.0383213	1	-0.219743	0.541859	-0.00104882	1	0.241259	0.179262	-0.242308	0.181306	-0.053359	0.726751	0.203656	0.183742	0.226221	0.151322	NotSig	NotSig	NotSig	NotSig	NotSig	NotSig	NotSig	NotSig	NotSig	4.19421	4.36826	4.19789	4.14001	3.1099	4.04965	4.25262	4.00122	4.74439
ENSG00000041353	RAB27B	0.346779	0.241713	0.540393	0.13068	0.382315	0.415501	2.81864	3.97014	0.624975	0.226271	2.90625	2.18561	0.430878	0.952291	0.158198	1	0.272679	0.917813	-0.540712	0.525262	-2.94071	0.00650574	2.39999	0.0144176	3.59326	0.000693513	2.62167	0.00338703	0.494357	0.534067	NotSig	NotSig	NotSig	NotSig	Down	UP	UP	NotSig	UP	0.0462237	0.0319111	0.0696125	0.017557	0.0507486	0.0548774	0.406487	0.545359	0.0950568
ENSG00000041357	PSMA4	253.149	243.485	252.688	247.743	288.648	254.287	191.586	174.277	155.644	187.654	156.937	161.536	0.126082	0.882795	-0.00114156	1	0.127224	0.691869	-0.331262	0.0882903	-0.0872945	0.552597	-0.243967	0.108229	-0.353899	0.0139882	-0.811243	0.000124464	-0.440052	0.00547228	NotSig	NotSig	NotSig	NotSig	NotSig	NotSig	Down	Down	Down	35.8463	34.1484	34.5794	35.3588	40.703	35.678	29.3511	25.4315	25.1483
ENSG00000041802	LSG1	116.144	114.464	93.2448	118.971	103.556	114.497	35.6299	38.8111	56.1228	49.9053	35.0583	34.6575	-0.0836134	0.961477	-0.127994	1	0.0443806	0.945751	-0.223012	0.376273	0.532706	0.0285566	-0.755718	0.00632095	-1.54716	2.89326e-05	-1.68656	1.76077e-05	-0.886458	0.000922626	NotSig	NotSig	NotSig	NotSig	UP	Down	Down	Down	Down	23.8808	23.3105	18.5285	24.6559	21.204	23.3267	7.92609	8.22378	13.1673
ENSG00000041880	PARP3	1.41379	2.06799	1.56714	1.43748	1.42731	1.79185	9.08534	7.48311	4.72481	4.52542	8.29983	8.48698	-0.114901	0.972627	-0.223921	1	0.10902	0.914009	-0.113447	0.788518	-0.826192	0.0291881	0.712745	0.0496509	2.33782	4.42588e-05	2.33928	4.3346e-05	1.73555	0.000337521	NotSig	NotSig	NotSig	NotSig	Down	UP	UP	UP	UP	0.478335	0.692985	0.512413	0.490204	0.4809	0.6007	3.32569	2.60912	1.82406
ENSG00000041982	TNC	13.7111	12.8376	14.2934	9.85327	18.7589	27.501	1549.3	1937.14	1595.81	253.775	1996.44	2257.42	0.797363	0.885199	-0.154192	1	0.951555	0.635299	0.162089	0.894192	-0.824554	0.362913	0.986643	0.285111	7.118	8.68034e-05	6.48273	0.000124555	6.44764	0.00017732	NotSig	NotSig	NotSig	NotSig	NotSig	NotSig	UP	UP	UP	1.40959	1.30718	1.42011	1.02101	1.92052	2.80142	172.325	205.233	187.202
ENSG00000041988	THAP3	10.0032	9.39994	9.61899	8.52034	10.5519	9.27087	14.23	14.1	14.3994	14.9339	14.1647	13.1988	0.0283056	0.994159	-0.110861	1	0.139167	0.758887	-0.180251	0.430431	0.0636441	0.749848	-0.243895	0.215083	0.631184	0.00310004	0.422628	0.0232097	0.805689	0.000973014	NotSig	NotSig	NotSig	NotSig	NotSig	NotSig	UP	UP	UP	2.43361	2.26498	2.26154	2.08927	2.55641	2.23481	3.7455	3.53504	3.99727
ENSG00000042062	RIPOR3	2.50748	2.95427	2.56687	2.01247	2.54877	3.66161	1.36827	1.6843	0.124995	1.7096	0.576013	0.851536	0.182242	0.989322	-0.268607	1	0.450849	0.851414	-1.22215	0.321617	-0.783414	0.437474	-0.438738	0.691408	-0.753993	0.359714	-2.15839	0.0275321	-1.2688	0.15462	NotSig	NotSig	NotSig	NotSig	NotSig	NotSig	Down	NotSig	NotSig	0.413383	0.482386	0.408963	0.334406	0.418443	0.598131	0.244052	0.286154	0.0235135
ENSG00000042088	TDP1	79.8926	78.3149	75.574	77.1273	76.7689	78.4259	37.2171	37.3674	34.3986	42.3881	38.9071	37.8366	-0.0304554	0.981208	-0.0625607	1	0.0321053	0.928719	-0.0886131	0.54245	0.0472647	0.707864	-0.135878	0.273646	-0.999519	1.45345e-05	-1.05768	1.02335e-05	-0.889693	3.66482e-05	NotSig	NotSig	NotSig	NotSig	NotSig	NotSig	Down	Down	Down	12.71	12.3399	11.6192	12.3673	12.1623	12.3625	6.40582	6.12628	6.24436
ENSG00000042286	AIFM2	11.177	10.9039	9.32178	13.3555	11.7753	12.1794	24.2185	30.3655	10.3746	6.23502	8.24746	11.2119	0.114715	0.979565	0.0319794	1	0.0827355	0.949843	-1.61219	0.0225971	-1.67425	0.00462535	0.0620654	0.89551	1.38714	0.00303047	-0.33976	0.344423	-0.31909	0.386798	NotSig	NotSig	NotSig	Down	Down	NotSig	NotSig	NotSig	UP	2.15626	2.08348	1.73797	2.59696	2.26225	2.32815	5.05496	6.03703	2.28379
ENSG00000042317	SPATA7	5.97527	6.5531	7.18723	6.56014	7.69728	5.76508	12.506	10.9239	7.12472	12.0175	11.5988	11.808	0.102	0.972042	0.12114	1	-0.0191393	0.990151	-0.132963	0.73286	-0.302835	0.322302	0.169872	0.589805	0.990506	0.00343359	0.755542	0.0136434	0.566531	0.0510577	NotSig	NotSig	NotSig	NotSig	NotSig	NotSig	UP	NotSig	UP	0.861375	0.935645	1.00129	0.953182	1.105	0.823473	1.95051	1.62284	1.17195
ENSG00000042429	MED17	5.38841	6.23082	4.97162	7.39649	5.50534	5.94686	5.99304	5.84693	7.22471	7.29095	7.5929	6.78391	-0.0231578	0.998508	0.0847057	1	-0.107864	0.898808	0.149488	0.699026	0.308359	0.318845	-0.158871	0.618529	0.113217	0.67217	0.285863	0.281161	0.336871	0.216864	NotSig	NotSig	NotSig	NotSig	NotSig	NotSig	NotSig	NotSig	NotSig	0.321373	0.368063	0.286557	0.444633	0.326981	0.351435	0.386713	0.359369	0.491674
ENSG00000042445	RETSAT	16.0852	16.0605	17.6168	13.7737	20.2117	21.2685	47.7254	49.3741	39.4234	37.4353	45.6098	48.0834	0.365014	0.652707	-0.0496674	1	0.414682	0.232072	-0.180299	0.398861	-0.318779	0.0930808	0.13848	0.450125	1.67953	8.29228e-06	1.13422	6.72117e-05	1.41042	2.83436e-05	NotSig	NotSig	NotSig	NotSig	NotSig	NotSig	UP	UP	UP	3.97871	3.93462	4.21122	3.43394	4.97862	5.21268	12.772	12.5857	11.127
ENSG00000042493	CAPG	26.862	24.789	28.9651	20.3861	34.7652	32.3572	84.6962	119.08	17.8993	3.79632	75.4578	99.1188	0.375211	0.947986	-0.0829129	1	0.458124	0.808648	-0.345222	0.718325	-3.15192	0.00548214	2.8067	0.00787715	2.05948	0.0105155	1.33904	0.0589198	-1.00953	0.151152	NotSig	NotSig	NotSig	NotSig	Down	UP	NotSig	NotSig	UP	10.2074	9.32964	10.6369	7.80798	13.1556	12.1831	34.8204	46.6316	7.76105
ENSG00000042753	AP2S1	109.849	110.06	112.969	105.224	159.451	129.74	175.686	151.587	144.094	115.222	126.54	139.993	0.392886	0.76894	-0.0240659	1	0.416952	0.386843	-0.427694	0.161679	-0.311872	0.206017	-0.115821	0.648402	0.66158	0.00838827	-0.159	0.443178	0.373774	0.093434	NotSig	NotSig	NotSig	NotSig	NotSig	NotSig	NotSig	NotSig	UP	63.8622	63.3734	63.4707	61.658	92.3135	74.7364	110.505	90.8187	95.5879
ENSG00000043093	DCUN1D1	46.0949	48.4231	45.9334	50.3118	46.5405	47.9644	34.1248	35.226	28.6239	30.27	39.6664	33.7208	-0.00269769	1	0.015969	1	-0.0186667	0.973384	-0.0486072	0.80909	-0.222635	0.158807	0.174028	0.268488	-0.361554	0.016959	-0.407464	0.00944604	-0.600158	0.001421	NotSig	NotSig	NotSig	NotSig	NotSig	NotSig	Down	Down	Down	5.4284	5.64808	5.22772	5.97196	5.45808	5.59689	4.34792	4.2751	3.8464
ENSG00000043143	JADE2	60.4729	59.515	37.0439	52.8731	50.2362	62.1694	30.102	34.2394	7.07472	4.62598	38.8285	35.7361	-0.0972384	0.978778	-0.422643	1	0.325405	0.663394	0.0845337	0.853974	-2.4239	0.000477611	2.50843	0.000341152	-0.815654	0.0170148	-0.633882	0.0476631	-2.81691	3.45019e-05	NotSig	NotSig	NotSig	NotSig	Down	UP	Down	Down	Down	6.06532	5.9122	3.59067	5.3451	5.01764	6.17844	3.2665	3.53903	0.809674
ENSG00000043355	ZIC2	148.048	154.777	209.456	188.049	85.1543	79.8022	16.9666	25.1202	37.2985	117.284	23.0667	26.3409	-0.878704	0.737932	0.379308	1	-1.25801	0.200294	0.107887	0.875305	1.84592	0.00738566	-1.73803	0.00873759	-2.76677	0.000218549	-1.78018	0.00243227	-1.30016	0.0132617	NotSig	NotSig	NotSig	NotSig	UP	Down	Down	Down	Down	44.309	45.8802	60.5827	56.7268	25.3797	23.6654	5.49387	7.74777	12.7377
ENSG00000043514	TRIT1	36.5452	36.3643	40.2323	40.3801	40.4744	38.2521	22.4944	22.9306	26.024	32.759	25.397	23.8146	0.108216	0.900719	0.133223	1	-0.0250076	0.954282	-0.01424	0.941891	0.376393	0.0200252	-0.390633	0.0167029	-0.597469	0.000546359	-0.719925	0.000176926	-0.354299	0.0118063	NotSig	NotSig	NotSig	NotSig	UP	Down	Down	Down	Down	13.5949	13.3984	14.4639	15.1406	14.994	14.0997	9.05348	8.79075	11.0466
ENSG00000044090	CUL7	40.013	37.4118	40.5835	35.2313	38.7413	38.7974	125.252	142.949	92.8213	127.567	179.166	196.875	-0.000720142	1	-0.0443676	1	0.0436475	0.926031	0.360768	0.0887636	-0.281264	0.0915738	0.642031	0.00343879	1.87538	2.63816e-06	2.23686	1.23195e-06	1.63848	6.44331e-06	NotSig	NotSig	NotSig	NotSig	NotSig	UP	UP	UP	UP	7.04311	6.52231	6.90365	6.25059	6.79091	6.76668	23.8529	25.9304	18.6432
ENSG00000044115	CTNNA1	559.275	543.128	583.408	535.396	503.942	519.662	587.701	587.484	548.803	623.905	621.1	578.108	-0.10976	0.86932	0.00820761	1	-0.117968	0.640233	-0.101086	0.47113	0.0060132	0.966949	-0.107099	0.371339	0.177648	0.0924866	0.186322	0.0795815	0.175453	0.102689	NotSig	NotSig	NotSig	NotSig	NotSig	NotSig	NotSig	NotSig	NotSig	62.7455	60.3517	63.255	60.5425	56.3025	57.768	71.3358	67.9232	70.2557
ENSG00000044446	PHKA2	51.35	50.0345	50.905	54.389	43.5584	45.4974	27.0371	27.3338	17.8493	28.7616	40.8446	39.2558	-0.189824	0.868926	0.0437964	1	-0.233621	0.574077	0.429183	0.106808	-0.229321	0.263988	0.658504	0.00987441	-0.813711	0.000951162	-0.194704	0.26307	-1.08683	0.000228258	NotSig	NotSig	NotSig	NotSig	NotSig	UP	NotSig	Down	Down	5.63402	5.43723	5.39764	6.01475	4.75927	4.94622	3.20946	3.0906	2.23464
ENSG00000044459	CNTLN	32.1171	33.3026	32.4506	35.5972	28.3423	32.0975	17.8149	25.433	15.7494	30.446	31.9949	25.2339	-0.116943	0.966347	0.0466395	1	-0.163582	0.844319	0.278216	0.479505	0.0847666	0.808711	0.193449	0.569222	-0.516798	0.0827135	-0.121639	0.666547	-0.478671	0.110827	NotSig	NotSig	NotSig	NotSig	NotSig	NotSig	NotSig	NotSig	NotSig	2.87569	2.95334	2.80798	3.21255	2.52715	2.84764	1.72577	2.34675	1.60908
ENSG00000044574	HSPA5	973.649	964.085	744.364	900.15	994.453	948.927	979.794	945.013	2371.58	3466.07	747.404	856.049	0.00163865	1	-0.245567	1	0.247206	0.557899	-0.392895	0.137269	1.59667	0.000236553	-1.98956	7.69835e-05	0.0764496	0.668287	-0.318084	0.0862577	1.91869	1.18134e-05	NotSig	NotSig	NotSig	NotSig	UP	Down	NotSig	UP	NotSig	246.812	242.052	182.354	229.989	251.037	238.345	268.715	246.869	685.977
ENSG00000046604	DSG2	356.062	360.528	334.584	323.825	277.357	351.8	343.355	317.419	118.195	42.5389	234.359	225.345	-0.190727	0.967823	-0.134309	1	-0.0564182	0.979971	-0.654825	0.319447	-1.97975	0.00793914	1.32492	0.0356043	-0.0300896	0.951325	-0.494187	0.293233	-1.87553	0.00358495	NotSig	NotSig	NotSig	NotSig	Down	UP	NotSig	Down	NotSig	56.984	57.1473	51.7485	52.2355	44.2035	55.7869	59.4517	52.3509	21.5842
ENSG00000046647	GEMIN8	12.244	12.3811	12.6722	10.5851	13.9418	11.6081	11.7945	11.8864	10.3746	15.8138	17.5684	15.356	0.0509763	0.988503	-0.0967737	1	0.14775	0.800836	0.345022	0.23505	0.1406	0.562795	0.204422	0.398245	0.0288777	0.892761	0.322924	0.125158	0.266251	0.208906	NotSig	NotSig	NotSig	NotSig	NotSig	NotSig	NotSig	NotSig	NotSig	5.00389	5.01156	5.00499	4.36021	5.67405	4.70061	5.21506	5.00609	4.83798
ENSG00000046651	OFD1	31.4235	29.7575	26.3171	35.1529	31.9361	31.4742	20.0863	21.5109	18.7992	24.2361	29.0625	31.5068	0.0488592	0.984745	-0.000759345	1	0.0496185	0.937659	0.413943	0.129519	0.0531916	0.813107	0.360751	0.105774	-0.47236	0.0216691	-0.107276	0.551991	-0.418409	0.0394591	NotSig	NotSig	NotSig	NotSig	NotSig	NotSig	NotSig	Down	Down	6.01886	5.64528	4.87151	6.78655	6.09159	5.97343	4.16248	4.24603	4.10873
ENSG00000046653	GPM6B	134.257	130.095	148.122	153.601	107.711	111.9	4.48794	5.07697	16.7993	31.9796	17.935	12.915	-0.270295	0.86932	0.179505	1	-0.4498	0.436085	1.55869	0.0107721	2.33604	0.000287519	-0.777353	0.025402	-4.70345	1.37221e-06	-2.87446	8.29207e-06	-2.54691	2.04841e-05	NotSig	NotSig	NotSig	UP	UP	Down	Down	Down	Down	23.4363	22.4928	24.9883	27.0256	18.7241	19.3549	0.847603	0.913315	3.3462
ENSG00000046889	PREX2	83.1736	83.9549	106.944	94.2203	58.9275	72.7647	1.66929	1.01058	6.97472	30.8231	10.0279	4.91053	-0.346747	0.947538	0.253826	1	-0.600574	0.702729	2.35072	0.0558565	3.77536	0.00283084	-1.42463	0.0742861	-5.88021	5.94431e-05	-3.18274	0.000866424	-2.35868	0.00451193	NotSig	NotSig	NotSig	NotSig	UP	NotSig	Down	Down	Down	6.83326	6.83153	8.49109	7.80217	4.82115	5.92342	0.148378	0.0855614	0.653849
ENSG00000047056	WDR37	19.4997	19.4713	19.5622	16.8839	16.0318	15.4515	47.3696	42.2519	40.9734	29.5158	39.6926	42.4065	-0.310294	0.834965	-0.11053	1	-0.199765	0.749643	-0.257575	0.413613	-0.317137	0.236493	0.059562	0.837355	1.2886	0.000323139	1.34132	0.000261679	1.08199	0.0011837	NotSig	NotSig	NotSig	NotSig	NotSig	NotSig	UP	UP	UP	3.41535	3.37779	3.31125	2.98063	2.79627	2.68156	8.9764	7.62639	8.18876
ENSG00000047188	YTHDC2	73.3038	77.3749	79.1135	77.6239	62.2409	69.6484	51.9397	58.7821	56.3977	67.8813	73.2322	63.6665	-0.194775	0.800598	0.045075	1	-0.23985	0.377701	0.177513	0.285879	0.174954	0.211426	0.00255855	0.99072	-0.360885	0.0101005	0.0114028	0.925899	-0.231006	0.071016	NotSig	NotSig	NotSig	NotSig	NotSig	NotSig	NotSig	NotSig	Down	6.71394	7.01909	7.00273	7.16597	5.67698	6.32079	5.14688	5.54831	5.89415
ENSG00000047230	CTPS2	123.827	117.848	131.586	140.951	112.987	117.821	86.4749	79.3787	69.0722	87.1395	102.661	100.992	-0.0692364	0.947986	0.162552	1	-0.231789	0.407621	0.164959	0.328938	-0.0838329	0.559486	0.248792	0.0955863	-0.456431	0.00326958	-0.222235	0.0801597	-0.702816	0.0003396	NotSig	NotSig	NotSig	NotSig	NotSig	NotSig	NotSig	Down	Down	22.2629	20.9855	22.8634	25.5425	20.2295	20.9892	16.8209	14.7074	14.1703
ENSG00000047249	ATP6V1H	35.7983	34.6723	36.0172	39.7529	43.2526	38.1222	73.531	60.2739	49.698	46.3604	55.0093	60.0333	0.205068	0.864111	0.0942753	1	0.110793	0.836148	-0.350337	0.184567	-0.46262	0.0490004	0.112283	0.612222	1.0136	0.000351631	0.458195	0.0252886	0.456705	0.0288708	NotSig	NotSig	NotSig	NotSig	Down	NotSig	UP	UP	UP	6.96726	6.68364	6.77447	7.79824	8.38305	7.3517	15.4833	12.0891	11.0369
ENSG00000047315	POLR2B	261.125	254.658	248.311	251.324	256.763	262.519	275.461	220.812	254.615	230.646	244.518	240.389	0.00701747	1	-0.0574886	1	0.064506	0.907949	-0.167072	0.47993	-0.0158064	0.946377	-0.151265	0.454723	0.03357	0.848574	-0.140519	0.408319	0.0752522	0.670039	NotSig	NotSig	NotSig	NotSig	NotSig	NotSig	NotSig	NotSig	NotSig	43.8369	42.3427	40.2859	42.526	42.9254	43.6679	50.0318	38.2014	48.7735
ENSG00000047346	FAM214A	4.24137	4.02854	7.18723	5.14879	5.09754	5.08989	29.801	36.429	18.7493	29.9181	48.7517	44.6773	0.297857	0.841699	0.559782	1	-0.261925	0.645526	0.369285	0.228545	-0.44835	0.0925289	0.817635	0.0099485	3.08258	3.04051e-06	3.154	2.68812e-06	2.07444	2.56373e-05	NotSig	NotSig	NotSig	NotSig	NotSig	UP	UP	UP	UP	0.427349	0.402026	0.699846	0.522889	0.511477	0.508152	3.24863	3.78258	2.1556
ENSG00000047365	ARAP2	2.80091	2.8737	2.86408	2.2477	2.11548	1.84379	3.77644	4.06638	1.37495	1.98616	2.56588	3.97384	-0.52073	0.80796	-0.165685	1	-0.355045	0.667177	-0.388708	0.376185	-1.2208	0.0108878	0.832088	0.0469078	0.550746	0.0963672	0.682768	0.0495969	-0.504364	0.139869	NotSig	NotSig	NotSig	NotSig	Down	UP	UP	NotSig	NotSig	0.223262	0.226875	0.220631	0.180585	0.167925	0.145625	0.325681	0.334033	0.125058
ENSG00000047410	TPR	295.002	301.899	292.569	285.667	247.434	297.343	239.804	268.502	227.441	291.261	325.002	280.382	-0.134691	0.885199	-0.0578127	1	-0.0768779	0.848564	0.123285	0.513986	0.0343233	0.838528	0.0889618	0.587219	-0.148164	0.277916	0.109812	0.417564	-0.0560276	0.690636	NotSig	NotSig	NotSig	NotSig	NotSig	NotSig	NotSig	NotSig	NotSig	23.6634	23.9851	22.6801	23.0961	19.7652	23.633	20.8114	22.1954	20.8175
ENSG00000047457	CP	1.65387	1.47713	1.75628	1.54202	1.8606	1.84379	19.6758	19.0567	31.8987	187.428	417.714	221.343	0.239243	0.984339	0.0610918	1	0.178151	0.957961	3.90959	0.0144439	2.4446	0.0162119	1.46498	0.0848127	3.71146	0.00122763	7.3818	3.94434e-05	6.09497	0.000130324	NotSig	NotSig	NotSig	UP	UP	NotSig	UP	UP	UP	0.224561	0.198647	0.230458	0.211034	0.25158	0.248058	2.89041	2.66652	4.94213
ENSG00000047578	KIAA0556	18.5927	19.0416	24.2907	17.9554	15.3691	15.8929	34.6721	38.6186	27.2989	30.622	39.3522	42.3781	-0.270182	0.790055	0.150611	1	-0.420793	0.225857	0.0297695	0.903228	-0.32802	0.0865881	0.35779	0.0667358	1.04525	0.000109893	1.3452	2.56763e-05	0.566616	0.00483467	NotSig	NotSig	NotSig	NotSig	NotSig	NotSig	UP	UP	UP	1.88254	1.90956	2.37687	1.83242	1.54967	1.59446	3.79817	4.02961	3.15395
ENSG00000047579	DTNBP1	10.35	9.93708	10.4296	9.56578	12.8713	11.1926	17.8423	20.0672	11.6745	18.9565	22.1241	21.7142	0.243773	0.856033	-0.0340207	1	0.277794	0.56432	0.0816429	0.787002	-0.313403	0.187487	0.395046	0.107209	0.985229	0.000739338	0.823098	0.00205194	0.705846	0.00596069	NotSig	NotSig	NotSig	NotSig	NotSig	NotSig	UP	UP	UP	3.3595	3.19464	3.27164	3.12955	4.1605	3.59975	6.26582	6.71252	4.32395
ENSG00000047597	XK	1.92062	2.06799	1.99945	2.71814	2.01353	1.55813	0.54731	0.842151	0.549978	1.1565	0.549831	0.93669	-0.160726	0.975437	0.234845	1	-0.395572	0.744254	-0.0339787	0.970236	0.282338	0.632373	-0.316317	0.594841	-1.43175	0.0111911	-1.305	0.0174595	-1.38426	0.0138399	NotSig	NotSig	NotSig	NotSig	NotSig	NotSig	Down	Down	Down	0.365263	0.38953	0.367486	0.521032	0.381339	0.293614	0.112613	0.165051	0.119349
ENSG00000047617	ANO2	3.62784	3.89426	4.2691	4.18176	4.00157	3.66161	0.0273655	0.264676	2.04992	7.96977	0.183277	0.0567691	0.0246115	1	0.156059	1	-0.131448	0.962144	-0.422187	0.820369	4.99058	0.0022388	-5.41277	0.00156811	-4.53307	0.000717505	-4.97987	0.000513385	0.301449	0.673277	NotSig	NotSig	NotSig	NotSig	UP	Down	Down	NotSig	Down	0.574565	0.610865	0.65342	0.667541	0.631118	0.574607	0.00468908	0.0431986	0.370455
ENSG00000047621	C12orf4	16.1119	15.8188	14.6987	16.6225	17.3826	17.2693	31.3882	31.9777	32.8487	29.7169	33.435	32.8125	0.115311	0.930361	-0.0377179	1	0.153029	0.718128	-0.0653451	0.785971	0.00220564	0.995771	-0.0675507	0.730792	1.07368	0.000111169	0.893026	0.000329792	1.11361	0.00012532	NotSig	NotSig	NotSig	NotSig	NotSig	NotSig	UP	UP	UP	3.23166	3.14254	2.8492	3.3605	3.47203	3.43212	6.81144	6.60983	7.51805
ENSG00000047634	SCML1	3.52114	3.89426	3.99891	3.39768	4.5623	4.72633	22.7954	24.2058	17.7493	24.4373	30.5811	21.5439	0.322324	0.828926	-0.0174193	1	0.339743	0.50995	0.0182567	0.959205	-0.155064	0.52529	0.173321	0.480333	2.74782	3.94718e-06	2.44375	6.31822e-06	2.61018	6.71045e-06	NotSig	NotSig	NotSig	NotSig	NotSig	NotSig	UP	UP	UP	0.634564	0.695099	0.696464	0.617167	0.818777	0.843966	4.44461	4.49548	3.6499
ENSG00000047644	WWC3	66.2882	67.1961	67.2789	52.6118	59.055	71.5961	69.8641	76.6117	80.7968	82.0107	88.6013	79.3916	-0.0338782	0.990549	-0.170291	1	0.136413	0.743091	0.0687874	0.766817	0.168708	0.35059	-0.0999209	0.591294	0.217972	0.166647	0.320637	0.0532535	0.556971	0.00511017	NotSig	NotSig	NotSig	NotSig	NotSig	NotSig	NotSig	UP	NotSig	9.23081	9.26782	9.05416	7.3844	8.18937	9.87876	10.5257	10.9942	12.8383
ENSG00000047648	ARHGAP6	1.25374	0.913137	1.29694	1.28066	1.01951	0.856971	0.903061	1.49181	3.14987	8.49773	0.811655	1.19215	-0.20999	0.970525	0.23683	1	-0.446819	0.756188	-0.383777	0.609888	2.25266	0.00559443	-2.63644	0.00262402	0.225396	0.671072	0.0516087	0.926145	2.24123	0.00179945	NotSig	NotSig	NotSig	NotSig	UP	Down	NotSig	UP	NotSig	0.157516	0.113627	0.157472	0.162173	0.127555	0.106682	0.122752	0.19315	0.451562
ENSG00000047849	MAP4	358.009	356.983	384.273	339.873	307.968	341.542	603.163	618.283	632.925	501.894	502.231	544.16	-0.141384	0.92369	0.00478822	1	-0.146173	0.776206	-0.351881	0.187266	-0.0787682	0.724167	-0.273113	0.215402	0.857651	0.00100959	0.647154	0.00492145	0.774094	0.00227618	NotSig	NotSig	NotSig	NotSig	NotSig	NotSig	UP	UP	UP	23.7342	23.44	24.6199	22.7104	20.3318	22.4354	43.2622	42.2408	47.8785
ENSG00000047932	GOPC	38.4658	40.2854	36.8278	32.9052	35.3259	35.811	57.9327	63.2335	49.523	49.6791	78.1284	71.9548	-0.149168	0.851937	-0.18868	1	0.0395125	0.92112	0.179929	0.279713	-0.271857	0.0673668	0.451786	0.00948383	0.705746	0.000220426	1.03484	2.36455e-05	0.622569	0.000628567	NotSig	NotSig	NotSig	NotSig	NotSig	UP	UP	UP	UP	8.23378	8.54087	7.61843	7.09933	7.53023	7.59539	13.4166	13.9488	12.0959
ENSG00000048028	USP28	128.148	125.476	121.561	109.745	105.341	122.703	46.576	53.1758	48.2981	65.6186	99.5456	80.4986	-0.156346	0.878398	-0.146197	1	-0.0101489	0.991197	0.722858	0.018045	0.194116	0.278356	0.528742	0.0142905	-1.26297	3.29892e-05	-0.383768	0.0241021	-0.922659	0.000267492	NotSig	NotSig	NotSig	UP	NotSig	UP	Down	Down	Down	22.1978	21.5272	20.3497	19.1607	18.1712	21.0601	8.72879	9.49241	9.54631
ENSG00000048052	HDAC9	13.231	13.1331	17.1034	18.1384	8.2835	9.76428	9.24953	8.44557	15.1994	16.2915	17.516	12.2054	-0.549564	0.592405	0.407789	1	-0.957353	0.0516818	0.61505	0.0741345	0.842225	0.00921436	-0.227175	0.368785	-0.48857	0.0380903	0.676044	0.00868819	-0.0541339	0.80731	NotSig	NotSig	NotSig	NotSig	UP	NotSig	UP	NotSig	Down	0.778937	0.765784	0.973105	1.07631	0.48564	0.569588	0.589148	0.512395	1.02105
ENSG00000048140	TSPAN17	80.9062	74.2864	76.7898	73.024	82.2742	74.9461	80.0167	89.4605	72.9221	68.0321	62.2094	68.6906	0.0159994	0.997762	-0.0636371	1	0.0796365	0.851528	-0.499796	0.0443156	-0.245194	0.151648	-0.254601	0.142115	0.210345	0.150118	-0.30545	0.0478132	0.0287882	0.848525	NotSig	NotSig	NotSig	Down	NotSig	NotSig	Down	NotSig	NotSig	15.369	13.9766	14.0972	13.9816	15.5639	14.1066	16.4451	17.5129	15.8063
ENSG00000048162	NOP16	80.106	83.2029	63.9825	83.5307	96.2415	84.3208	23.0144	18.2867	38.0235	20.0124	11.8083	15.7818	0.142656	0.972658	-0.154317	1	0.296973	0.78049	-0.713472	0.205512	0.532486	0.244013	-1.24596	0.0215449	-1.89441	0.000874471	-2.75054	0.000114448	-1.20761	0.0109501	NotSig	NotSig	NotSig	NotSig	NotSig	Down	Down	Down	Down	27.7277	28.5244	21.403	29.1422	33.1742	28.9196	8.61869	6.52301	15.0179
ENSG00000048342	CC2D2A	20.2466	21.9153	19.4271	23.0258	20.0843	21.9177	28.2412	33.9026	25.274	28.0325	28.7745	31.3933	-0.00799272	1	0.0010446	1	-0.00903732	0.994274	-0.172845	0.433066	-0.208072	0.266706	0.0352272	0.864253	0.64241	0.00228734	0.477558	0.0111261	0.433294	0.0201115	NotSig	NotSig	NotSig	NotSig	NotSig	NotSig	UP	UP	UP	2.63702	2.82708	2.44532	3.02277	2.605	2.82856	3.97959	4.5505	3.75616
ENSG00000048392	RRM2B	73.5172	71.5738	86.5169	70.6195	63.6173	73.2581	149.361	112.68	60.8726	55.3358	124.602	125.403	-0.0870615	0.966178	0.100205	1	-0.187266	0.724608	-0.202236	0.46705	-1.15774	0.00170808	0.955508	0.0034812	0.942922	0.000954627	0.827748	0.0020144	-0.315026	0.135998	NotSig	NotSig	NotSig	NotSig	Down	UP	UP	NotSig	UP	13.1271	12.658	14.9296	12.7097	11.3122	12.9612	28.8544	20.7344	12.4026
ENSG00000048405	ZNF800	4.80156	4.67311	6.16048	4.2863	4.91912	4.90811	26.5172	26.1067	22.6241	17.8	29.6909	32.3016	0.0499842	0.992239	0.123712	1	-0.073728	0.932124	0.106994	0.760424	-0.353845	0.203126	0.460839	0.109034	2.55833	1.03209e-05	2.61534	8.71818e-06	2.08077	3.95927e-05	NotSig	NotSig	NotSig	NotSig	NotSig	NotSig	UP	UP	UP	0.821101	0.791498	1.01811	0.738798	0.837707	0.831644	4.90608	4.60077	4.41462
ENSG00000048471	SNX29	11.0969	10.5011	11.4023	8.99079	9.50691	11.3743	22.4397	28.1519	19.6992	22.1494	30.0574	28.8387	-0.0518514	0.981466	-0.0982174	1	0.0463661	0.941347	0.0928713	0.718325	-0.260462	0.208461	0.353333	0.100559	1.30942	6.27768e-05	1.45414	3.43472e-05	1.14717	0.000184003	NotSig	NotSig	NotSig	NotSig	NotSig	NotSig	UP	UP	UP	0.973014	0.911968	0.966215	0.794588	0.830129	0.988216	2.12876	2.54383	1.97094
ENSG00000048540	LMO3	5.22836	4.6194	8.43013	7.34422	2.77816	2.88254	0.136827	0.409045	3.44986	15.2356	0.96875	0.737998	-0.801209	0.851937	0.665165	1	-1.46637	0.317194	1.48847	0.203819	5.01794	0.00111508	-3.52947	0.00288779	-4.05606	0.000544108	-1.76638	0.0237883	0.296714	0.642934	NotSig	NotSig	NotSig	NotSig	UP	Down	Down	NotSig	Down	0.504426	0.441415	0.786016	0.714177	0.266919	0.27556	0.0142823	0.0406693	0.379789
ENSG00000048544	MRPS10	34.838	34.5918	37.6113	35.6495	40.7038	37.9924	45.2078	44.3934	36.7485	28.7113	38.75	35.9916	0.178224	0.893782	0.0649525	1	0.113272	0.835998	-0.392048	0.155077	-0.425932	0.069518	0.0338839	0.890077	0.453643	0.0294494	-0.11663	0.53195	-0.0372418	0.850809	NotSig	NotSig	NotSig	NotSig	NotSig	NotSig	NotSig	NotSig	UP	16.3564	16.0856	17.0655	16.8701	19.031	17.6743	22.9637	21.4792	19.6872
ENSG00000048545	GUCA1A	15.4183	14.261	13.9421	18.7395	18.1472	16.672	7.14239	7.3628	0.974961	1.83531	15.9975	20.7207	0.227667	0.92134	0.131438	1	0.0962295	0.918615	1.21204	0.0254883	-2.37319	0.000456586	3.58523	6.98887e-05	-0.947966	0.00649836	0.0364064	0.899282	-3.4526	1.01384e-05	NotSig	NotSig	NotSig	UP	Down	UP	NotSig	Down	Down	6.5246	5.97719	5.70179	7.99287	7.64745	6.99058	3.27005	3.21088	0.470773
ENSG00000048649	RSF1	94.724	97.2491	101.999	108.569	78.7569	93.5657	106.178	122.112	90.1214	109.515	124.34	112.204	-0.158629	0.853988	0.122717	1	-0.281346	0.337269	-0.0768503	0.681139	-0.185333	0.224046	0.108483	0.479709	0.333172	0.0223517	0.414951	0.00774602	0.025122	0.853726	NotSig	NotSig	NotSig	NotSig	NotSig	NotSig	UP	NotSig	UP	5.96174	6.06217	6.20405	6.88727	4.93619	5.83497	7.23006	7.92019	6.47216
ENSG00000048707	VPS13D	65.5146	63.6779	68.1706	54.2322	38.6393	56.3783	76.8423	80.7502	62.9225	62.0485	82.8412	82.6274	-0.446657	0.681032	-0.0931195	1	-0.353537	0.440102	-0.0585448	0.847773	-0.317686	0.176067	0.259141	0.268969	0.371207	0.0744239	0.759319	0.00296925	0.146641	0.467698	NotSig	NotSig	NotSig	NotSig	NotSig	NotSig	UP	NotSig	NotSig	3.12538	3.00873	3.14288	2.60766	1.83563	2.66493	3.96606	3.96984	3.42515
ENSG00000048740	CELF2	57.1385	58.0916	50.6078	62.3605	48.0443	55.9888	114.99	95.933	105.621	55.2855	136.646	104.029	-0.150314	0.967823	-0.0371012	1	-0.113213	0.92951	0.0556996	0.92552	-0.347618	0.420355	0.403318	0.355021	0.96072	0.0222375	1.16673	0.00899911	0.650203	0.0990042	NotSig	NotSig	NotSig	NotSig	NotSig	NotSig	UP	NotSig	UP	5.15613	5.19203	4.41344	5.67195	4.31744	5.00616	11.2266	8.92128	10.8756
ENSG00000048828	FAM120A	102.06	105.064	97.4869	89.5942	80.3882	90.5533	119.396	130.966	109.596	80.5776	106.562	102.724	-0.279718	0.833361	-0.1597	1	-0.120018	0.840951	-0.386948	0.18616	-0.364735	0.134602	-0.0222128	0.935377	0.35753	0.0910993	0.2503	0.221047	0.152495	0.462009	NotSig	NotSig	NotSig	NotSig	NotSig	NotSig	NotSig	NotSig	NotSig	14.0346	14.3097	12.9555	12.418	11.0084	12.3384	17.7634	18.5596	17.1967
ENSG00000048991	R3HDM1	116.331	114.411	113.51	109.693	91.6027	102.707	60.0946	71.9919	63.8225	81.2313	72.0802	65.4264	-0.250797	0.730445	-0.0601962	1	-0.190601	0.507885	-0.0693932	0.69983	0.141617	0.32512	-0.211011	0.155205	-0.722317	0.000235583	-0.540913	0.0013416	-0.520504	0.00209802	NotSig	NotSig	NotSig	NotSig	NotSig	NotSig	Down	Down	Down	14.5914	14.2134	13.7594	13.8678	11.4419	12.7646	8.15511	9.30569	9.13445
ENSG00000049089	COL9A2	4.34808	3.57198	6.86299	4.2079	5.68375	4.7523	4.70686	7.26656	3.12488	14.5065	47.4426	33.5221	0.394854	0.940685	0.463351	1	-0.0684967	0.981639	2.63009	0.0299118	0.516531	0.48197	2.11356	0.0174355	0.675243	0.291081	2.91048	0.00136228	0.728422	0.25886	NotSig	NotSig	NotSig	UP	NotSig	UP	UP	NotSig	NotSig	1.02144	0.831098	1.55809	0.99634	1.32966	1.10618	1.1963	1.75917	0.837636
ENSG00000049130	KITLG	10.0032	10.8771	9.4839	8.20671	10.399	11.3224	9.82421	9.84113	85.5716	68.2836	4.42483	5.8756	0.0544483	0.988722	-0.252647	1	0.307095	0.579569	-1.0614	0.0212442	2.99418	4.99703e-05	-4.05558	1.11931e-05	-0.000947072	0.997122	-1.1168	0.000841866	3.24588	3.53274e-06	NotSig	NotSig	NotSig	Down	UP	Down	Down	UP	NotSig	1.59704	1.71996	1.46328	1.32061	1.65332	1.79112	1.69694	1.61914	15.5888
ENSG00000049167	ERCC8	16.6187	18.4239	21.1834	18.3736	17.561	16.3084	15.5983	15.3271	14.8994	20.2135	15.9451	15.9521	-0.051223	0.978778	0.161309	1	-0.212532	0.567762	-0.0852452	0.709883	0.183633	0.314782	-0.268879	0.153364	-0.094309	0.546151	-0.128331	0.409084	-0.0719841	0.654898	NotSig	NotSig	NotSig	NotSig	NotSig	NotSig	NotSig	NotSig	NotSig	3.02189	3.31811	3.72256	3.36747	3.17995	2.93834	3.06869	2.87215	3.09142
ENSG00000049192	ADAMTS6	1.49382	1.50399	2.43177	1.46362	1.83511	2.02557	12.1229	9.84113	14.9244	7.64293	9.87077	10.1049	0.361393	0.92134	0.358194	1	0.00319905	1	-0.269488	0.647545	0.082111	0.874027	-0.351599	0.472488	2.95896	0.000127824	2.32808	0.000462277	2.68288	0.000278755	NotSig	NotSig	NotSig	NotSig	NotSig	NotSig	UP	UP	UP	0.172738	0.172252	0.271754	0.170586	0.211321	0.232084	1.51666	1.17273	1.96922
ENSG00000049239	H6PD	21.6337	20.6799	32.6397	21.327	25.87	26.2285	114.689	138.714	61.1726	90.1313	210.062	194.803	0.297291	0.831582	0.332739	1	-0.0354484	0.966883	0.548937	0.0912321	-0.744305	0.013457	1.29324	0.00100708	2.66417	4.36689e-06	2.91582	2.87349e-06	1.58713	8.17141e-05	NotSig	NotSig	NotSig	NotSig	Down	UP	UP	UP	UP	2.29925	2.17687	3.35249	2.28461	2.73805	2.76209	13.1877	15.1929	7.41857
ENSG00000049245	VAMP3	51.4834	51.1357	56.1468	52.0891	57.0414	49.8342	198.044	177.405	127.77	101.747	156.1	165.226	0.0562584	0.981243	0.0640236	1	-0.00776527	0.996294	-0.355773	0.195728	-0.685297	0.0132074	0.329523	0.153345	1.9586	1.16985e-05	1.54657	3.94986e-05	1.20928	0.000220149	NotSig	NotSig	NotSig	NotSig	Down	NotSig	UP	UP	UP	18.4789	18.1787	19.476	18.8444	20.3887	17.7233	76.9067	65.6205	52.3294
ENSG00000049246	PER3	16.7521	14.5833	13.0235	13.1464	12.0557	13.5557	15.7352	18.0461	8.22467	16.3669	22.9358	26.795	-0.294263	0.869768	-0.271858	1	-0.0224053	0.98826	0.431266	0.25808	-0.47241	0.147139	0.903676	0.0173064	0.191249	0.48077	0.916778	0.00603573	-0.00930296	0.974618	NotSig	NotSig	NotSig	NotSig	NotSig	UP	UP	NotSig	NotSig	2.04906	1.76674	1.5395	1.62077	1.46848	1.64293	2.08234	2.27475	1.14792
ENSG00000049249	TNFRSF9	0	0	0	0.026136	0	0	8.5654	6.78533	7.4997	3.44435	13.7196	8.79921	0	1	2.31552	1	-2.31552	0.762435	0.416895	0.59812	-0.441627	0.50773	0.858522	0.211413	11.2672	8.41447e-05	11.6841	6.53553e-05	8.51002	0.000170106	NotSig	NotSig	NotSig	NotSig	NotSig	NotSig	UP	UP	UP	0	0	0	0.00412205	0	0	1.45006	1.09416	1.33905
ENSG00000049283	EPN3	4.6415	3.65255	3.53957	4.2863	2.65072	1.68797	0.164193	0.0721843	0.024999	0.175989	0.0523649	0.113538	-0.936103	0.771441	-0.0934142	1	-0.842689	0.483795	-0.61185	0.662846	-0.21422	0.853322	-0.39763	0.746335	-5.03568	6.44683e-05	-4.71142	0.000136421	-5.15648	8.53233e-05	NotSig	NotSig	NotSig	NotSig	NotSig	NotSig	Down	Down	Down	0.990539	0.772037	0.73001	0.921985	0.563335	0.356934	0.0379106	0.0158752	0.00608756
ENSG00000049323	LTBP1	51.51	52.6665	66.8736	55.722	43.0232	51.7559	35.0278	51.2509	49.623	109.063	31.0524	31.7339	-0.139268	0.966178	0.220492	1	-0.35976	0.651383	-0.582049	0.205461	0.863108	0.0395495	-1.44516	0.00473488	-0.192442	0.545742	-0.635223	0.0625339	0.450174	0.172627	NotSig	NotSig	NotSig	NotSig	UP	Down	NotSig	NotSig	NotSig	6.9625	7.05078	8.73561	7.5915	5.79116	6.93174	5.12248	7.13903	7.65358
ENSG00000049449	RCN1	138.392	133.103	152.661	144.95	143.368	130.831	409.032	398.77	372.01	337.747	325.788	360.512	0.0117254	0.998508	0.119887	1	-0.108162	0.798084	-0.364593	0.107525	-0.166859	0.335528	-0.197734	0.261708	1.65886	7.01097e-06	1.28255	2.54105e-05	1.37212	2.51073e-05	NotSig	NotSig	NotSig	NotSig	NotSig	NotSig	UP	UP	UP	29.3255	27.9353	31.2629	30.9588	30.2537	27.4698	93.775	87.081	89.9496
ENSG00000049540	ELN	6.13532	6.04282	9.3488	7.5533	4.51132	2.96045	0.054731	0.216553	1.37495	3.57005	0.314189	0.198692	-0.70601	0.831533	0.457746	1	-1.16376	0.307422	0.751138	0.501087	4.10218	0.00124705	-3.35104	0.00194594	-5.3409	4.15778e-05	-3.88375	0.000170964	-1.69647	0.00781189	NotSig	NotSig	NotSig	NotSig	UP	Down	Down	Down	Down	0.929062	0.906309	1.36813	1.15285	0.680301	0.444195	0.00896673	0.0337937	0.237575
ENSG00000049541	RFC2	80.266	79.3355	79.1946	81.8057	100.702	89.956	16.9666	23.0268	25.724	43.2429	32.6757	26.057	0.254063	0.862933	0.0013425	1	0.25272	0.652379	0.42766	0.192358	0.780941	0.0158043	-0.353281	0.192304	-1.91547	3.23251e-05	-1.74187	5.18132e-05	-1.13587	0.000805272	NotSig	NotSig	NotSig	NotSig	UP	NotSig	Down	Down	Down	35.9634	35.2068	34.2918	36.9437	44.9321	39.9364	8.22465	10.6323	13.1515
ENSG00000049618	ARID1B	125.027	125.717	112.915	137.632	88.1874	116.678	87.6243	103.585	92.2713	105.945	118.475	108.06	-0.294647	0.800598	-0.00983008	1	-0.284817	0.491865	0.11701	0.644432	0.0633189	0.769558	0.0536907	0.810191	-0.308359	0.0950102	0.103298	0.558211	-0.23521	0.199101	NotSig	NotSig	NotSig	NotSig	NotSig	NotSig	NotSig	NotSig	NotSig	2.81124	2.79974	2.45364	3.11919	1.97465	2.59951	2.13163	2.40023	2.36738
ENSG00000049656	CLPTM1L	137.084	138.34	120.454	132.431	150.505	141.348	120.49	114.966	150.919	161.206	99.886	101.645	0.0811207	0.933023	-0.133406	1	0.214527	0.434088	-0.354834	0.0673481	0.418045	0.014004	-0.772879	0.000748587	-0.139895	0.241481	-0.57585	0.00074226	0.411556	0.00611499	NotSig	NotSig	NotSig	NotSig	UP	Down	Down	UP	NotSig	20.711	20.701	17.5872	20.1665	22.644	21.1598	19.6951	17.8997	26.0174
ENSG00000049759	NEDD4L	84.9875	88.3594	101.621	86.3534	85.3582	94.5006	137.949	105.149	45.2482	47.5169	83.4696	92.7607	0.0505334	0.981527	0.102848	1	-0.0523142	0.932517	-0.597596	0.0491542	-1.38143	0.000437315	0.78383	0.00482594	0.57802	0.00714578	-0.0701092	0.691926	-0.906253	0.00073912	NotSig	NotSig	NotSig	Down	Down	UP	NotSig	Down	UP	4.8234	4.96684	5.57374	4.93975	4.82429	5.31425	8.47055	6.14987	2.93027
ENSG00000049769	PPP1R3F	5.78854	7.19767	7.91676	7.60558	7.18753	6.98562	3.22913	4.13857	3.72485	7.19039	6.20523	5.10922	0.124308	0.966347	0.245685	1	-0.121378	0.899347	0.490842	0.256582	0.554825	0.132678	-0.0639834	0.870893	-0.734014	0.0305716	-0.36748	0.228161	-0.424875	0.176213	NotSig	NotSig	NotSig	NotSig	NotSig	NotSig	NotSig	NotSig	Down	1.37416	1.69235	1.81628	1.81983	1.69918	1.64317	0.82937	1.01247	1.00899
ENSG00000049860	HEXB	48.0689	48.0203	56.363	45.0323	58.8001	54.2489	129.329	122.665	81.6967	81.181	108.683	116.008	0.232029	0.803474	0.0624639	1	0.169565	0.634046	-0.295599	0.155825	-0.614763	0.00585735	0.319164	0.0726779	1.47726	1.01171e-05	0.949628	0.000111527	0.800029	0.000423957	NotSig	NotSig	NotSig	NotSig	Down	NotSig	UP	UP	UP	9.39791	9.29867	10.6494	8.874	11.4481	10.5091	27.3563	24.7146	18.2255
ENSG00000049883	PTCD2	23.0208	22.6136	24.723	22.6076	23.9329	27.0595	17.3771	16.1693	16.9743	17.2469	16.6782	17.5416	0.157231	0.870388	0.0395407	1	0.11769	0.77138	-0.101708	0.628911	0.0422314	0.815742	-0.143939	0.408976	-0.357537	0.0286754	-0.616475	0.00177292	-0.354846	0.0325632	NotSig	NotSig	NotSig	NotSig	NotSig	NotSig	Down	Down	Down	1.88241	1.83144	1.95371	1.86328	1.94886	2.19242	1.53732	1.36254	1.58378
ENSG00000050130	JKAMP	45.5081	43.4546	38.8272	43.7517	49.5735	50.0939	75.8845	61.7898	55.8478	57.5483	67.7863	63.7233	0.161122	0.884869	-0.117477	1	0.278599	0.45384	-0.199596	0.36912	-0.269332	0.158886	0.0697366	0.723768	0.718632	0.00122919	0.357914	0.0403121	0.566776	0.00567133	NotSig	NotSig	NotSig	NotSig	NotSig	NotSig	UP	UP	UP	10.3638	9.80152	8.54536	10.0427	11.2426	11.3037	18.6971	14.5014	14.5125
ENSG00000050165	DKK3	27.0221	27.9312	30.7213	24.4372	30.8911	32.461	417.132	396.485	102.896	74.7197	396.219	465.024	0.202568	0.916417	-0.00963744	1	0.212205	0.732097	-0.0473661	0.895873	-2.16548	0.000215153	2.11812	0.000190345	3.9744	1.48913e-06	3.72447	1.84439e-06	1.81856	7.14411e-05	NotSig	NotSig	NotSig	NotSig	Down	UP	UP	UP	UP	5.29142	5.41718	5.81378	4.82317	6.02388	6.29832	88.3732	80.0099	22.9911
ENSG00000050327	ARHGEF5	9.92322	9.61479	8.67331	7.97148	8.79325	10.5693	3.61224	3.70546	1.49994	1.1565	3.19426	3.63322	-0.0160946	0.999904	-0.244198	1	0.228104	0.728551	-0.22863	0.520334	-1.43522	0.00222726	1.20659	0.00433716	-1.33127	0.000470534	-1.5438	0.000200815	-2.52229	2.23252e-05	NotSig	NotSig	NotSig	NotSig	Down	UP	Down	Down	Down	1.68965	1.62149	1.42723	1.36808	1.49102	1.7832	0.665449	0.650206	0.291425
ENSG00000050344	NFE2L3	198.624	192	214.239	196.255	202.296	189.001	179.052	144.224	89.6214	93.6762	85.5904	107.294	-0.000122013	1	0.058436	1	-0.058558	0.92112	-0.876836	0.0161713	-0.809004	0.00461809	-0.0678316	0.757011	-0.183971	0.297579	-1.06069	0.000216355	-1.05141	0.000304659	NotSig	NotSig	NotSig	Down	Down	NotSig	Down	Down	NotSig	46.3088	44.3367	48.2719	46.1191	46.9686	43.6621	45.1653	34.6525	23.8425
ENSG00000050393	MCUR1	48.8958	49.6585	45.447	45.9471	56.5572	53.1582	37.6823	37.4396	49.598	63.1799	40.2424	35.7361	0.152326	0.845237	-0.120289	1	0.272615	0.317194	-0.114184	0.492375	0.589601	0.00330824	-0.703784	0.00125018	-0.306079	0.0233545	-0.572588	0.000820056	0.403811	0.0070964	NotSig	NotSig	NotSig	NotSig	UP	Down	Down	UP	Down	7.9971	8.04421	7.18342	7.57437	9.21166	8.61469	6.66793	6.31039	9.2562
ENSG00000050405	LIMA1	83.7872	78.9058	83.7339	75.6376	86.8365	88.1382	172.512	170.74	170.843	118.44	113.815	121.259	0.102146	0.963973	-0.0431965	1	0.145343	0.822076	-0.675597	0.0668335	-0.213681	0.415354	-0.461916	0.0951161	1.16254	0.000546891	0.384801	0.0993545	0.99206	0.00174419	NotSig	NotSig	NotSig	NotSig	NotSig	NotSig	NotSig	UP	UP	13.1397	12.2559	12.6903	11.9556	13.5612	13.6956	29.2698	27.5935	30.5712
ENSG00000050426	LETMD1	29.7963	31.3421	33.5584	30.37	34.23	33.0583	31.4703	29.4512	26.124	31.6025	49.3277	47.828	0.135894	0.862933	0.0513444	1	0.08455	0.804157	0.542392	0.0208916	-0.0726121	0.61006	0.615004	0.00228486	0.0814901	0.494851	0.487987	0.00201241	-0.0424664	0.731392	NotSig	NotSig	NotSig	UP	NotSig	UP	UP	NotSig	NotSig	4.8935	5.09816	5.32627	5.02724	5.59826	5.37956	5.59179	4.98453	4.89557
ENSG00000050438	SLC4A8	19.3396	19.713	18.2653	20.2031	13.7124	18.9572	31.4156	38.1133	10.3996	19.9118	44.0127	28.2142	-0.260625	0.92134	-0.031861	1	-0.228764	0.804398	-0.0745678	0.882439	-1.20938	0.0116334	1.13481	0.0142429	0.914496	0.0147625	1.10055	0.00593227	-0.263021	0.425587	NotSig	NotSig	NotSig	NotSig	Down	UP	UP	NotSig	UP	1.06555	1.07575	0.972568	1.12195	0.752369	1.03493	1.87269	2.16406	0.653811
ENSG00000050555	LAMC3	39.3461	39.5872	42.4208	30.5269	44.476	39.0052	0.136827	1.34744	24.349	60.8669	1.3353	2.3843	0.0784742	0.995906	-0.130365	1	0.208839	0.920733	1.16363	0.314936	5.78447	0.0007163	-4.62084	0.00108667	-5.61571	0.000101443	-4.53055	0.000225444	0.299127	0.643912	NotSig	NotSig	NotSig	NotSig	UP	Down	Down	NotSig	Down	5.13273	5.11483	5.34801	4.01382	5.77781	5.04172	0.0193114	0.181143	3.62441
ENSG00000050748	MAPK9	65.9414	64.0539	72.7639	60.0605	68.1286	69.8042	68.0853	69.2729	55.7478	61.8223	68.9121	65.0006	0.0827467	0.92826	0.0163711	1	0.0663757	0.842924	-0.166463	0.294556	-0.213808	0.118813	0.0473442	0.734864	0.164553	0.15485	-0.084657	0.452247	-0.0656255	0.573243	NotSig	NotSig	NotSig	NotSig	NotSig	NotSig	NotSig	NotSig	NotSig	7.29475	7.01822	7.77918	6.69684	7.50536	7.65144	8.14891	7.89733	7.03701
ENSG00000050767	COL23A1	10.1099	9.96393	21.7238	7.29194	13.8653	13.322	0	0.0481229	0.774969	20.5907	0	0.0851536	0.43491	0.973663	0.504564	1	-0.0696541	0.99371	0.50824	0.941781	8.47132	0.00860698	-7.96308	0.00827676	-8.37242	0.00263118	-8.29909	0.00204135	-0.405657	0.740073	NotSig	NotSig	NotSig	NotSig	UP	Down	Down	NotSig	Down	2.65942	2.59596	5.52254	1.93334	3.63209	3.47229	0	0.0130453	0.232611
ENSG00000050820	BCAR1	113.503	127.705	115.779	94.6907	140.59	145.218	222.7	181.856	359.561	270.997	234.097	230.937	0.242496	0.871369	-0.210984	1	0.45348	0.388577	0.0677052	0.847079	0.666195	0.0288162	-0.59849	0.0424135	0.835403	0.00386984	0.660613	0.0127994	1.71258	8.65965e-05	NotSig	NotSig	NotSig	NotSig	UP	Down	UP	UP	UP	12.2512	13.6523	12.0772	10.3016	15.1117	15.531	26.0066	20.2285	44.2843
ENSG00000051009	FAM160A2	27.8224	28.6295	26.3982	31.9905	29.056	29.9421	36.615	36.0922	32.9987	34.1418	40.9493	42.0091	0.0610677	0.966523	0.0399437	1	0.021124	0.973261	0.0605423	0.787044	-0.101422	0.563762	0.161964	0.356316	0.450792	0.0103346	0.450267	0.0103052	0.309426	0.0568888	NotSig	NotSig	NotSig	NotSig	NotSig	NotSig	UP	NotSig	UP	5.81969	5.9313	5.33637	6.74458	6.05245	6.20579	8.28627	7.78007	7.87609
ENSG00000051108	HERPUD1	24.4613	25.8633	21.2374	21.4054	20.3137	19.5286	119.833	77.1891	223.241	192.858	74.5152	74.0269	-0.339247	0.834367	-0.250316	1	-0.0889313	0.914009	-0.544459	0.134728	1.09402	0.00513508	-1.63848	0.00072975	2.06177	3.68775e-05	1.85656	6.52629e-05	3.40611	4.70087e-06	NotSig	NotSig	NotSig	NotSig	UP	Down	UP	UP	UP	4.70076	4.92268	3.94418	4.14611	3.88748	3.71851	24.915	15.2866	48.9521
ENSG00000051128	HOMER3	9.70981	10.9308	13.0235	11.4214	11.4949	9.84219	19.9768	25.5292	19.0992	29.1387	26.4181	24.8649	0.0459903	0.989521	0.230715	1	-0.184725	0.733421	0.046154	0.884298	0.0829177	0.73329	-0.0367637	0.888574	1.22233	0.000211729	1.22249	0.000212923	1.07453	0.00059387	NotSig	NotSig	NotSig	NotSig	NotSig	NotSig	UP	UP	UP	2.81092	3.13414	3.64359	3.33263	3.31386	2.82318	6.25688	7.61622	6.30902
ENSG00000051180	RAD51	40.2264	41.494	38.7732	39.3085	43.5584	38.9013	8.20964	10.8758	16.7743	26.1469	12.0177	8.91275	0.0107073	1	-0.0770883	1	0.0877956	0.899213	0.00563945	0.991477	1.16666	0.00256365	-1.16102	0.00222892	-2.01589	2.17609e-05	-2.02096	2.05669e-05	-0.772138	0.00571416	NotSig	NotSig	NotSig	NotSig	UP	Down	Down	Down	Down	13.0827	13.366	12.1867	12.8856	14.1075	12.5361	2.88872	3.64513	6.22503
ENSG00000051341	POLQ	45.9082	49.5242	51.3914	45.0323	32.0125	41.3164	13.327	22.1125	19.9742	34.5692	28.4603	15.9805	-0.382908	0.871369	0.00147801	1	-0.384386	0.674862	0.200642	0.704795	0.618348	0.15372	-0.417706	0.328315	-1.35044	0.00376608	-0.766893	0.0491638	-0.733573	0.0617277	NotSig	NotSig	NotSig	NotSig	NotSig	NotSig	Down	NotSig	Down	4.83816	5.16937	5.23414	4.78347	3.3597	4.31441	1.51955	2.40155	2.40197
ENSG00000051382	PIK3CB	45.5081	44.6363	54.1744	35.8847	46.2856	48.2501	49.2852	49.0132	28.6739	29.3147	47.6782	45.3585	0.0658617	0.975437	-0.019271	1	0.0851327	0.879602	-0.209476	0.411613	-0.747184	0.00794764	0.537708	0.0291556	0.21039	0.255936	-0.0649474	0.72463	-0.517523	0.0174069	NotSig	NotSig	NotSig	NotSig	Down	UP	NotSig	Down	NotSig	5.74297	5.57912	6.60705	4.56443	5.8168	6.03331	6.72913	6.3742	4.12898
ENSG00000051523	CYBA	46.7885	52.3442	69.9809	50.2857	53.5751	44.952	87.0496	72.4009	41.0484	21.8226	77.4738	93.5838	-0.0107262	1	0.262519	1	-0.273245	0.792485	-0.0300739	0.962857	-1.30105	0.015148	1.27097	0.0158449	0.774545	0.0514368	0.755197	0.0559831	-0.78902	0.0529428	NotSig	NotSig	NotSig	NotSig	Down	UP	NotSig	NotSig	NotSig	13.8072	15.2991	19.9577	14.9568	15.7442	13.1439	27.7925	22.0179	13.822
ENSG00000051596	THOC3	22.4073	21.9421	24.3987	24.019	24.927	22.7487	10.5083	12.6082	11.8745	15.5876	14.7407	13.0853	0.101821	0.936324	0.114597	1	-0.012776	0.987744	0.139701	0.514335	0.253352	0.167742	-0.113651	0.537708	-0.857049	0.000326716	-0.81917	0.000425636	-0.718295	0.0011897	NotSig	NotSig	NotSig	NotSig	NotSig	NotSig	Down	Down	Down	6.42851	6.2349	6.76479	6.94551	7.12165	6.46676	3.26174	3.72768	3.88728
ENSG00000051620	HEBP2	44.6811	45.9791	44.5284	42.863	50.0323	47.6528	52.6238	54.4992	32.9987	37.4604	38.4882	40.2493	0.105243	0.884869	-0.0651485	1	0.170392	0.487505	-0.572949	0.0116943	-0.594621	0.00175107	0.0216722	0.87358	0.325686	0.00922932	-0.352506	0.0061164	-0.203787	0.0729287	NotSig	NotSig	NotSig	Down	Down	NotSig	Down	NotSig	UP	4.27415	4.35628	4.1165	4.13273	4.76614	4.51672	5.4463	5.37255	3.60189
ENSG00000051825	MPHOSPH9	43.5074	43.6157	48.4192	38.0802	38.257	44.3288	30.7041	36.4531	30.2238	45.7319	42.2061	33.2099	-0.0800407	0.970525	-0.0256662	1	-0.0543746	0.939166	0.0387851	0.903769	0.175642	0.459986	-0.136857	0.572937	-0.292747	0.156361	-0.173922	0.387945	-0.0914394	0.662165	NotSig	NotSig	NotSig	NotSig	NotSig	NotSig	NotSig	NotSig	NotSig	4.18288	4.15322	4.49878	3.69011	3.6628	4.22286	3.19376	3.61169	3.31565
ENSG00000052126	PLEKHA5	100.966	103.695	106.025	112.437	101.466	113.51	51.2282	59.8168	57.9977	116.781	51.1605	54.7254	0.0682126	0.984339	0.0834296	1	-0.015217	0.993244	-0.195377	0.581704	0.638771	0.0496257	-0.834149	0.0181468	-0.799015	0.00868945	-1.0626	0.00187626	-0.243673	0.343528	NotSig	NotSig	NotSig	NotSig	UP	Down	Down	NotSig	Down	7.96476	8.10184	8.08298	8.93995	7.97095	8.87237	4.3722	4.86278	5.22055
ENSG00000052344	PRSS8	99.2322	91.3674	125.587	87.6602	105.111	91.3584	1.83349	1.75649	0.274989	0.427401	0.994932	1.56115	0.041126	0.992428	0.144605	1	-0.103479	0.882285	-0.621655	0.155327	-2.33766	0.000880927	1.71601	0.00385261	-5.64416	4.20304e-07	-6.30694	2.95446e-07	-8.12643	1.61913e-07	NotSig	NotSig	NotSig	NotSig	Down	UP	Down	Down	Down	32.6591	29.7833	39.945	29.0792	34.4501	29.7926	0.652864	0.595745	0.10327
ENSG00000052723	SIKE1	76.3447	79.3355	80.9509	72.9456	74.8318	75.9588	55.7982	57.9881	58.6477	71.929	69.8547	56.7691	-0.048542	0.970525	-0.0297622	1	-0.0187798	0.970925	0.0237465	0.903102	0.204579	0.1635	-0.180833	0.217803	-0.367283	0.0112253	-0.294995	0.0302054	-0.132942	0.291058	NotSig	NotSig	NotSig	NotSig	NotSig	NotSig	Down	NotSig	Down	12.8318	13.207	13.1491	12.3576	12.5252	12.6501	10.1466	10.0441	11.2478
ENSG00000052749	RRP12	114.65	118.735	85.5172	114.423	105.825	110.757	38.1475	34.6004	63.6975	44.0726	29.8741	33.0964	-0.110371	0.966347	-0.230343	1	0.119972	0.883548	-0.338755	0.367322	0.598565	0.0753254	-0.93732	0.0150071	-1.59462	0.000266393	-1.823	0.000126204	-0.765709	0.0164633	NotSig	NotSig	NotSig	NotSig	NotSig	Down	Down	Down	Down	13.3167	13.6592	9.59928	13.3956	12.2405	12.7468	4.79379	4.14157	8.44209
ENSG00000052795	FNIP2	17.8458	19.525	18.1032	19.1838	13.1516	16.8538	35.5751	34.1913	33.7987	40.7539	54.1453	45.5572	-0.319445	0.76563	-0.0137606	1	-0.305684	0.434085	0.383583	0.125405	0.101342	0.609536	0.282241	0.158477	0.986867	0.000235974	1.68989	1.14625e-05	1.10197	0.000166761	NotSig	NotSig	NotSig	NotSig	NotSig	NotSig	UP	UP	UP	1.62669	1.76274	1.59473	1.76251	1.19382	1.52221	3.50839	3.2118	3.51541
ENSG00000052802	MSMO1	102.753	105.548	109.024	120.774	122.621	116.081	301.239	209.046	220.266	198.892	153.822	158.272	0.194118	0.908774	0.131639	1	0.0624794	0.934317	-0.845049	0.0343338	-0.26951	0.292675	-0.575539	0.042855	1.3844	0.000163398	0.345237	0.1254	0.983255	0.00156688	NotSig	NotSig	NotSig	Down	NotSig	Down	NotSig	UP	UP	35.1978	35.8095	36.0918	41.6987	41.8288	39.3993	111.641	73.7948	86.0945
ENSG00000052841	TTC17	75.2777	76.0589	90.1105	72.449	64.127	72.505	104.098	107.747	155.619	205.907	170.709	156.995	-0.150267	0.868419	0.0882534	1	-0.23852	0.448711	0.49963	0.038816	0.773238	0.00174547	-0.273608	0.101231	0.570164	0.00182114	1.22006	2.08479e-05	1.25515	2.50717e-05	NotSig	NotSig	NotSig	UP	UP	NotSig	UP	UP	UP	6.60878	6.61355	7.64532	6.41085	5.60642	6.30713	9.88763	9.74822	15.5892
ENSG00000053108	FSTL4	6.77553	5.66682	6.86299	5.5147	6.29546	5.66121	0.136827	0.33686	0.074997	0.703954	0.0785473	0.340614	-0.0604069	0.998508	-0.0230845	1	-0.0373224	0.994719	-0.336078	0.839419	0.662863	0.564437	-0.998941	0.400615	-4.59761	0.000537683	-4.87328	0.00044705	-3.91166	0.00127195	NotSig	NotSig	NotSig	NotSig	NotSig	NotSig	Down	Down	Down	0.996754	0.825684	0.975716	0.817701	0.922278	0.825207	0.0217777	0.0510692	0.0125892
ENSG00000053254	FOXN3	169.548	167.668	188.219	169.936	123.539	158.722	50.4619	53.633	53.2229	42.3127	63.9637	51.5747	-0.259755	0.852711	0.0736278	1	-0.333382	0.498432	0.0203276	0.955758	-0.0963395	0.705949	0.116667	0.650307	-1.61129	5.48462e-05	-1.33121	0.000164558	-1.78126	4.40644e-05	NotSig	NotSig	NotSig	NotSig	NotSig	NotSig	Down	Down	Down	15.2236	14.9109	16.3325	15.3794	11.0463	14.1211	4.9021	4.96273	5.45294
ENSG00000053371	AKR7A2	32.784	31.1004	32.7208	29.795	41.0861	34.2789	42.4439	44.5377	37.2735	48.2209	52.6267	55.435	0.23597	0.792497	-0.0445261	1	0.280497	0.385366	0.184499	0.341933	-0.0212834	0.906642	0.205782	0.216187	0.52969	0.00320532	0.478219	0.00549622	0.552933	0.00308951	NotSig	NotSig	NotSig	NotSig	NotSig	NotSig	UP	UP	UP	18.2354	17.1336	17.5891	16.7042	22.7583	18.8925	25.5425	25.5298	23.6571
ENSG00000053372	MRTO4	99.7657	103.265	77.6004	107.602	125.017	109.303	42.1428	47.0401	67.2723	52.6206	31.9426	29.6618	0.204535	0.917335	-0.139277	1	0.343812	0.54258	-0.662076	0.0817861	0.455968	0.114987	-1.11804	0.00389907	-1.10299	0.00106593	-1.9696	3.90919e-05	-0.507747	0.0522691	NotSig	NotSig	NotSig	NotSig	NotSig	Down	Down	NotSig	Down	35.0221	35.9041	26.3263	38.0723	43.7039	38.0191	16.0058	17.0174	26.9467
ENSG00000053438	NNAT	30.1698	28.4684	58.2273	54.3629	46.7954	33.0843	4.89842	9.79301	28.7739	72.8593	30.7382	22.5657	0.443799	0.885199	0.928159	1	-0.484359	0.669647	1.73429	0.0387602	2.76907	0.00172938	-1.03478	0.0684199	-1.91821	0.00217151	-0.627723	0.169106	-0.077305	0.869805	NotSig	NotSig	NotSig	UP	UP	NotSig	NotSig	NotSig	Down	23.0436	21.5363	42.9804	41.8513	35.5935	25.0385	4.04788	7.7083	25.0775
ENSG00000053501	USE1	6.64215	7.03653	5.75518	6.74309	7.54435	6.64802	7.38868	9.21554	8.14967	8.69886	11.1537	13.7665	0.0510182	0.989322	-0.139277	1	0.190296	0.756568	0.4604	0.159842	0.0363672	0.899261	0.424033	0.11968	0.361899	0.11901	0.771281	0.00540165	0.537543	0.0344032	NotSig	NotSig	NotSig	NotSig	NotSig	NotSig	UP	UP	NotSig	2.70671	2.84002	2.26651	2.76962	3.06158	2.68432	3.25757	3.87006	3.78949
ENSG00000053524	MCF2L2	3.49447	3.70626	6.3226	3.13632	3.33889	3.94726	1.53247	0.962458	0.349986	0.678813	1.88513	1.93015	0.0142223	1	0.371615	1	-0.357393	0.761586	0.480538	0.447959	-1.28179	0.0452866	1.76233	0.0122311	-1.43974	0.0082852	-0.973422	0.0430185	-3.09314	0.000208977	NotSig	NotSig	NotSig	NotSig	Down	UP	Down	Down	Down	0.168309	0.176804	0.294298	0.152256	0.160146	0.188378	0.0798566	0.0477718	0.0192347
ENSG00000053747	LAMA3	1.68054	1.77256	2.05349	1.46362	1.55475	2.4151	1.31354	2.09335	0.49998	0.854802	1.9375	1.67469	0.197336	0.958474	0.010006	1	0.18733	0.878295	-0.0415869	0.951928	-1.32749	0.022216	1.28591	0.0247968	0.062073	0.882039	-0.17685	0.657314	-1.27543	0.0124853	NotSig	NotSig	NotSig	NotSig	Down	UP	NotSig	Down	NotSig	0.12312	0.12862	0.14539	0.108077	0.11343	0.175316	0.104115	0.158046	0.0417963
ENSG00000053770	AP5M1	64.4209	67.8138	61.0644	65.0786	65.3504	63.4678	53.1164	56.5444	40.5484	51.0115	61.0051	57.28	-0.0401394	0.975437	-0.0785952	1	0.0384558	0.918615	-0.0198877	0.911413	-0.255052	0.0700231	0.235164	0.090879	-0.185431	0.111035	-0.16518	0.150578	-0.361888	0.00904804	NotSig	NotSig	NotSig	NotSig	NotSig	NotSig	NotSig	Down	NotSig	4.89629	5.10491	4.48532	4.98548	4.94628	4.77972	4.3678	4.42888	3.51659
ENSG00000053900	ANAPC4	56.4983	53.5796	48.6354	57.2378	56.9905	59.8062	29.2537	29.4753	28.9988	33.8904	35.3725	28.7819	0.0825848	0.951329	-0.0656115	1	0.148196	0.705438	-0.003372	0.992956	0.106655	0.553525	-0.110027	0.545665	-0.821204	0.000392787	-0.907161	0.000216272	-0.648938	0.00198492	NotSig	NotSig	NotSig	NotSig	NotSig	NotSig	Down	Down	Down	7.46861	7.01509	6.21329	7.62633	7.50233	7.83357	4.18388	4.01538	4.37414
ENSG00000053918	KCNQ1	1.76057	1.9337	4.6744	1.64657	2.11548	2.10348	0.191558	0.312799	0.349986	1.05593	1.0473	0.709614	0.188996	0.980366	0.748089	1	-0.559093	0.722673	1.65289	0.133261	1.43859	0.111043	0.214302	0.796579	-2.76539	0.00287343	-1.30149	0.0547434	-2.07489	0.00872938	NotSig	NotSig	NotSig	NotSig	NotSig	NotSig	NotSig	Down	Down	0.392197	0.426648	1.00633	0.369708	0.469298	0.464299	0.0461685	0.0718092	0.088963
ENSG00000054116	TRAPPC3	43.7742	43.2129	44.2312	39.2563	52.6321	46.4063	65.4309	55.8947	50.448	46.8381	57.1824	60.9132	0.184761	0.865783	-0.072777	1	0.257538	0.511347	-0.170774	0.458525	-0.302129	0.13151	0.131355	0.508315	0.567971	0.00570058	0.212436	0.206005	0.338619	0.0621529	NotSig	NotSig	NotSig	NotSig	NotSig	NotSig	NotSig	NotSig	UP	12.2951	12.0214	12.0062	11.1135	14.7215	12.9151	19.8833	16.1789	16.1683
ENSG00000054118	THRAP3	351.074	341.809	366.954	384.042	354.941	393.688	162.743	199.133	197.442	228.131	186.209	165.936	0.108747	0.92134	0.105096	1	0.00365115	0.999034	-0.166436	0.351426	0.24563	0.11453	-0.412066	0.0197487	-0.855153	0.000112553	-1.13034	2.24219e-05	-0.714619	0.000437512	NotSig	NotSig	NotSig	NotSig	NotSig	Down	Down	Down	Down	73.4353	70.8139	74.1793	80.968	73.9355	81.5956	36.8299	42.9253	47.1253
ENSG00000054148	PHPT1	36.7586	37.6535	34.315	44.3528	50.5421	42.1474	99.3367	85.6106	68.8223	86.1338	93.9164	116.377	0.314668	0.825819	0.0724545	1	0.242214	0.641413	0.0545989	0.86547	-0.253358	0.297513	0.307957	0.213602	1.40146	0.000113629	1.14139	0.000376115	1.07565	0.000706864	NotSig	NotSig	NotSig	NotSig	NotSig	NotSig	UP	UP	UP	22.5898	22.9186	20.3799	27.4727	30.9311	25.6645	66.0475	54.2182	48.2603
ENSG00000054179	ENTPD2	1.8406	2.04113	5.02565	1.69884	1.04499	1.19457	0.0820964	0.0962458	0	0	0.0523649	0.141923	-0.794313	0.834965	0.765535	1	-1.55985	0.241632	-0.0272549	0.991353	-4.88794	0.0645993	4.86069	0.0666324	-4.30844	0.000512762	-3.54139	0.00167455	-9.96192	9.63175e-05	NotSig	NotSig	NotSig	NotSig	NotSig	NotSig	Down	Down	Down	0.692509	0.760619	1.82736	0.64424	0.391536	0.445335	0.0334184	0.0373176	0
ENSG00000054219	LY75	3.06766	2.44398	2.08051	1.77725	1.98804	1.79185	0.0820964	0.16843	0.074997	0.0502824	0.0785473	0.0567691	-0.54645	0.813568	-0.528742	1	-0.0177074	0.995369	-0.992464	0.365637	-0.967351	0.294554	-0.0251132	0.992272	-4.32503	1.49558e-05	-4.77104	1.47745e-05	-4.76363	2.13716e-05	NotSig	NotSig	NotSig	NotSig	NotSig	NotSig	Down	Down	Down	0.345415	0.27256	0.226396	0.201702	0.22292	0.199915	0.0100012	0.0195442	0.00963576
ENSG00000054267	ARID4B	40.1197	40.8763	45.7443	44.0392	33.8222	40.5893	68.3316	74.7589	54.7978	58.8556	85.6427	81.6339	-0.125216	0.882795	0.136381	1	-0.261598	0.351308	0.0967483	0.571578	-0.318897	0.0439603	0.415645	0.0155764	0.904993	6.15786e-05	1.12696	1.76077e-05	0.449715	0.00458179	NotSig	NotSig	NotSig	NotSig	Down	UP	UP	UP	UP	3.5893	3.62204	3.95507	3.97118	3.01331	3.5981	6.61406	6.89255	5.59402
ENSG00000054277	OPN3	16.9121	14.9325	20.1026	11.1339	19.0393	14.6464	25.4499	27.3579	19.3992	28.8118	33.4611	31.9894	0.0785715	0.984339	-0.0485697	1	0.127141	0.886571	0.180796	0.66014	-0.133911	0.698751	0.314708	0.353915	0.813439	0.0151163	0.915664	0.00836991	0.728097	0.0277385	NotSig	NotSig	NotSig	NotSig	NotSig	NotSig	UP	UP	UP	4.50859	3.94279	5.17917	2.99171	5.05456	3.86886	7.34044	7.51604	5.90112
ENSG00000054282	SDCCAG8	8.18932	7.17081	7.91676	6.14196	7.49338	7.97243	25.1215	22.0403	18.1243	11.9169	25.3708	23.3889	0.00669684	1	-0.143579	1	0.150276	0.864447	-0.0841995	0.847356	-0.61763	0.079199	0.533431	0.122576	1.70505	0.000242725	1.61415	0.000334867	1.231	0.00209315	NotSig	NotSig	NotSig	NotSig	NotSig	NotSig	UP	UP	UP	1.52437	1.32203	1.42415	1.15233	1.38903	1.47043	5.05921	4.2279	3.84957
ENSG00000054356	PTPRN	4.96161	4.86111	5.21479	6.32491	4.35839	5.19377	31.4977	35.6591	23.5241	1.98616	13.641	17.2578	-0.0433563	1	0.223352	1	-0.266708	0.937659	-1.24607	0.342312	-1.30027	0.242398	0.054199	0.969567	2.85586	0.0145731	1.65314	0.102195	1.33223	0.182625	NotSig	NotSig	NotSig	NotSig	NotSig	NotSig	NotSig	NotSig	UP	0.594987	0.577365	0.604349	0.764483	0.520477	0.61713	4.08656	4.40676	3.21889
ENSG00000054392	HHAT	0.746909	0.61771	0.648472	0.731808	0.509754	0.67519	16.173	17.9258	11.6995	14.2299	16.8615	17.8255	-0.206885	0.939856	0.00578553	1	-0.212671	0.818699	-0.103002	0.733855	-0.387552	0.115875	0.28455	0.240233	4.71966	4.74685e-07	4.82354	5.14286e-07	4.32632	7.82149e-07	NotSig	NotSig	NotSig	NotSig	NotSig	NotSig	UP	UP	UP	0.111417	0.0912638	0.0934847	0.11003	0.0757242	0.0997974	2.61017	2.75567	1.99141
ENSG00000054523	KIF1B	177.604	173.496	205.944	155.405	122.213	160.072	161.237	177.405	198.817	214.379	181.444	155.803	-0.317911	0.775923	0.0254883	1	-0.3434	0.403645	-0.135151	0.588925	0.300398	0.15737	-0.435549	0.0548614	0.0316588	0.863421	0.214419	0.231383	0.306568	0.104389	NotSig	NotSig	NotSig	NotSig	NotSig	NotSig	NotSig	NotSig	NotSig	9.92904	9.60668	11.1267	8.75682	6.80398	8.86703	9.75245	10.2208	12.6828
ENSG00000054598	FOXC1	0.0800259	0.0805709	0.0270196	0.078408	0.127438	0.129844	1.55983	7.50717	20.0242	58.3276	2.35642	4.25768	0.655661	0.970525	-0.577412	1	1.23307	0.810754	-0.567302	0.599392	3.09221	0.00954023	-3.65951	0.00466934	5.83178	0.000615294	4.60882	0.00162655	9.5014	7.0361e-05	NotSig	NotSig	NotSig	NotSig	UP	Down	UP	UP	UP	0.0201929	0.0201361	0.00658889	0.0199414	0.0320227	0.0324638	0.425833	1.95213	5.76542
ENSG00000054611	TBC1D22A	20.4066	22.2913	19.7243	19.6281	20.7725	20.0739	39.7073	40.5195	23.2241	21.2695	35.1106	40.8737	-0.0661843	0.966523	-0.129161	1	0.0629769	0.903654	-0.206731	0.351975	-0.830561	0.00263095	0.62383	0.00866152	0.995229	0.000172261	0.854683	0.000437945	0.293829	0.0883469	NotSig	NotSig	NotSig	NotSig	Down	UP	UP	NotSig	UP	3.80352	4.11509	3.5529	3.68741	3.8556	3.70728	8.00717	7.78293	4.93925
ENSG00000054654	SYNE2	105.261	116.613	136.855	113.718	75.0102	112.211	28.8706	48.5801	45.7482	139.936	93.7593	60.5158	-0.247988	0.956461	0.161343	1	-0.409331	0.762435	0.869391	0.223148	1.23393	0.0552605	-0.364541	0.539806	-1.44046	0.0144693	-0.323083	0.512264	-0.367874	0.467385	NotSig	NotSig	NotSig	NotSig	NotSig	NotSig	NotSig	NotSig	Down	3.32364	3.6469	4.17611	3.61913	2.35862	3.5107	0.986273	1.58078	1.64828
ENSG00000054690	PLEKHH1	51.0032	53.1499	55.1471	49.2402	44.2211	52.9764	13.2723	15.4234	10.6746	16.6435	34.6917	26.7666	-0.102519	0.955058	-0.0100248	1	-0.0924947	0.879772	0.969444	0.018045	-0.0743125	0.766442	1.04376	0.00240015	-1.77615	2.6267e-05	-0.704184	0.00492145	-1.84044	2.92613e-05	NotSig	NotSig	NotSig	UP	NotSig	UP	Down	Down	Down	4.67098	4.82107	4.88089	4.54527	4.03302	4.80732	1.31507	1.45564	1.1155
ENSG00000054793	ATP9A	19.3129	19.901	24.1556	20.1509	13.3555	18.5937	58.3979	67.0593	61.4725	90.6341	89.7534	83.6209	-0.29873	0.828474	0.161808	1	-0.460538	0.317258	0.338755	0.228789	0.276557	0.236432	0.0621978	0.802864	1.76087	2.59174e-05	2.39836	5.39893e-06	1.87562	2.4655e-05	NotSig	NotSig	NotSig	NotSig	NotSig	NotSig	UP	UP	UP	2.30038	2.34777	2.78057	2.41921	1.58417	2.19445	7.52562	8.23141	8.35489
ENSG00000054965	FAM168A	64.0474	68.0556	60.2268	71.7695	53.779	65.857	129.658	158.685	92.7463	108.032	159.451	154.384	-0.145792	0.901151	-0.0100145	1	-0.135777	0.754892	-0.00431707	0.990663	-0.510868	0.020106	0.506551	0.0201643	1.20836	5.36486e-05	1.34983	2.82236e-05	0.707502	0.00160973	NotSig	NotSig	NotSig	NotSig	Down	UP	UP	UP	UP	8.04466	8.46641	7.31074	9.08602	6.7268	8.19628	17.6197	20.5403	13.2926
ENSG00000054967	RELT	11.6838	12.0588	9.86217	9.19987	11.9537	11.8937	10.5357	11.2608	17.7743	17.5989	13.8767	13.7097	0.00386749	1	-0.329305	1	0.333173	0.337269	0.211064	0.319809	0.715243	0.00403694	-0.504179	0.0170375	-0.0388557	0.802331	0.168341	0.269227	1.00569	0.000161526	NotSig	NotSig	NotSig	NotSig	UP	Down	NotSig	UP	NotSig	1.83083	1.87153	1.49349	1.45303	1.86533	1.84667	1.78616	1.81843	3.17807
ENSG00000054983	GALC	14.3246	15.3085	17.6708	15.1066	16.3886	17.6848	82.3975	70.5722	42.2733	52.5452	80.6157	94.0664	0.19885	0.853988	0.131644	1	0.0672061	0.894818	0.0602772	0.802046	-0.68782	0.00582865	0.748098	0.00353628	2.45598	1.75233e-06	2.3174	2.16107e-06	1.63651	1.51625e-05	NotSig	NotSig	NotSig	NotSig	Down	UP	UP	UP	UP	2.07921	2.20078	2.47878	2.21009	2.3689	2.54345	12.9397	10.5563	7.00148
ENSG00000055044	NOP58	201.799	196.942	178.735	226.155	239.176	212.399	74.9541	70.1391	104.996	95.1092	67.2888	59.9481	0.177037	0.893171	0.013841	1	0.163196	0.743937	-0.321025	0.227157	0.482982	0.045347	-0.804007	0.00542997	-1.37197	6.62938e-05	-1.87003	1.22488e-05	-0.902825	0.000995713	NotSig	NotSig	NotSig	NotSig	UP	Down	Down	Down	Down	60.5974	58.5738	51.8693	68.4494	71.5227	63.1971	24.3514	21.705	35.9762
ENSG00000055070	SZRD1	175.684	170.998	162.685	166.382	176.986	178.536	216.105	255.773	222.191	212.67	239.176	233.434	0.0336067	0.986715	-0.0866782	1	0.120285	0.722705	-0.124777	0.483294	-0.0973423	0.520436	-0.0274343	0.869123	0.527304	0.00202186	0.36892	0.0134565	0.516639	0.00280937	NotSig	NotSig	NotSig	NotSig	NotSig	NotSig	UP	UP	UP	36.6632	35.3443	32.8105	34.9971	36.7814	36.9176	48.793	55.007	52.9095
ENSG00000055118	KCNH2	11.6838	12.8645	13.9962	9.67032	11.5969	12.3612	10.0979	22.6899	3.89984	12.1684	25.1351	30.2295	-0.0375126	0.999904	-0.0696215	1	0.0321089	0.99322	0.638908	0.379515	-1.05044	0.10732	1.68935	0.0224864	0.491519	0.351076	1.16794	0.0431522	-0.489302	0.369545	NotSig	NotSig	NotSig	NotSig	NotSig	UP	UP	NotSig	NotSig	1.96945	2.14775	2.28001	1.64298	1.94668	2.06458	1.84156	3.94149	0.750097
ENSG00000055130	CUL1	179.391	180.667	160.172	197.536	182.262	184.794	116.467	119.513	110.096	129.779	118.187	111.409	0.0251606	0.992428	-0.0179575	1	0.0431181	0.925758	-0.169266	0.367548	0.0313419	0.852492	-0.200608	0.214272	-0.52448	0.00279791	-0.718907	0.000439778	-0.475181	0.00577554	NotSig	NotSig	NotSig	NotSig	NotSig	NotSig	Down	Down	Down	50.0883	49.9623	43.2203	55.5915	50.6782	51.1248	35.183	34.3886	35.0762
ENSG00000055147	FAM114A2	15.7651	15.8456	15.185	12.7021	17.6375	16.646	40.2546	38.8352	29.9988	30.8231	36.3936	36.3606	0.114605	0.92134	-0.195124	1	0.309729	0.323142	-0.250722	0.196976	-0.365409	0.0390193	0.114687	0.475321	1.40893	1.011e-05	1.04361	4.92537e-05	1.23865	2.71688e-05	NotSig	NotSig	NotSig	NotSig	Down	NotSig	UP	UP	UP	2.38692	2.37618	2.22189	1.93841	2.6593	2.49724	6.59402	6.05942	5.18266
ENSG00000055163	CYFIP2	119.399	114.223	125.722	110.372	113.93	121.171	189.533	140.038	107.921	130.307	170.526	171.074	0.00622723	1	0.00137555	1	0.00485168	0.999094	-0.0830967	0.747619	-0.467248	0.0385629	0.384151	0.0743432	0.586852	0.00574597	0.497528	0.0131172	0.118228	0.502722	NotSig	NotSig	NotSig	NotSig	Down	NotSig	UP	NotSig	UP	11.2671	10.6756	11.4654	10.4978	10.7063	11.3297	19.3504	13.6182	11.6205
ENSG00000055208	TAB2	115.504	112.665	118.184	120.33	110.846	117.717	127.551	146.005	116.995	133.047	152.329	148.792	-0.000321858	1	0.0524599	1	-0.0527818	0.864447	0.0109068	0.950088	-0.1183	0.319783	0.129207	0.284156	0.344831	0.00585526	0.35606	0.0048632	0.174072	0.106614	NotSig	NotSig	NotSig	NotSig	NotSig	NotSig	UP	NotSig	UP	19.0389	18.3934	18.8264	19.9915	18.195	19.2261	22.7467	24.8013	22.0049
ENSG00000055211	GINM1	17.9258	19.2564	23.2369	20.8304	23.0918	21.4503	67.7569	68.4308	38.6985	38.2398	67.7339	70.1098	0.258298	0.75499	0.231958	1	0.0263399	0.957961	-0.111865	0.530614	-0.807676	0.00108541	0.695811	0.00186421	1.95827	1.73774e-06	1.58811	4.11226e-06	0.918634	0.000108434	NotSig	NotSig	NotSig	NotSig	Down	UP	UP	UP	UP	7.89951	8.4048	9.89612	9.25225	10.1337	9.36619	32.3049	31.0769	19.4591
ENSG00000055332	EIF2AK2	106.728	109.523	128.397	107.393	97.4139	112.107	105.302	112.728	89.7714	85.4047	105.332	92.3917	-0.0483889	0.978604	0.110491	1	-0.15888	0.666893	-0.270528	0.195376	-0.2967	0.0956593	0.0261721	0.890134	0.0962436	0.506937	-0.125895	0.383926	-0.310947	0.0513615	NotSig	NotSig	NotSig	NotSig	NotSig	NotSig	NotSig	NotSig	NotSig	9.83255	9.9936	11.4317	9.97222	8.93715	10.2337	10.4959	10.7025	9.43701
ENSG00000055483	USP36	90.456	94.6708	77.0871	96.7816	73.5065	87.5409	42.1428	42.3963	74.497	49.0757	42.8344	39.0855	-0.203802	0.926182	-0.0986298	1	-0.105172	0.9041	-0.175565	0.654484	0.583213	0.0848821	-0.758778	0.0358065	-1.04528	0.00322248	-1.01704	0.00374362	-0.363434	0.196602	NotSig	NotSig	NotSig	NotSig	NotSig	Down	Down	NotSig	Down	9.70327	10.0583	7.99149	10.4641	7.85229	9.30468	4.89101	4.68676	9.1186
ENSG00000055609	KMT2C	50.2029	50.8402	60.8753	52.4288	28.6736	51.0807	82.5617	93.6953	83.0967	87.7931	98.891	85.5794	-0.344978	0.834965	0.151312	1	-0.49629	0.403072	-0.0629056	0.874071	-0.0297949	0.930311	-0.0331107	0.922609	0.886072	0.00537994	1.16815	0.00116728	0.704966	0.0187776	NotSig	NotSig	NotSig	NotSig	NotSig	NotSig	UP	UP	UP	2.47257	2.48003	2.89751	2.60266	1.40635	2.49279	4.39938	4.75556	4.66994
ENSG00000055732	MCOLN3	2.29408	2.3097	2.02647	3.13632	2.39584	2.80463	0.164193	0.0962458	0.349986	1.03079	0.471284	0.539306	0.172642	0.975318	0.159791	1	0.0128507	0.999149	1.81667	0.086979	2.37282	0.012557	-0.556145	0.395313	-4.04203	0.000131757	-2.398	0.0011448	-1.82901	0.00524632	NotSig	NotSig	NotSig	NotSig	UP	NotSig	Down	Down	Down	0.34314	0.342175	0.292934	0.472837	0.356871	0.41567	0.0265712	0.0148357	0.059734
ENSG00000055917	PUM2	171.362	168.608	184.733	166.251	145.586	165.318	109.763	121.005	110.646	130.458	138.374	122.224	-0.131842	0.861296	0.0326506	1	-0.164492	0.547843	0.0464197	0.789307	0.0721343	0.598924	-0.0257146	0.862284	-0.475173	0.00193109	-0.296911	0.0218959	-0.435689	0.00383712	NotSig	NotSig	NotSig	NotSig	NotSig	NotSig	Down	Down	Down	24.3278	23.708	25.3453	23.7892	20.5824	23.2549	16.8592	17.7033	17.9238
ENSG00000055950	MRPL43	45.8282	44.8511	45.5821	44.6142	56.2768	47.8606	38.8043	41.5541	32.0737	35.1474	43.4366	48.9066	0.197253	0.827039	-0.0197997	1	0.217053	0.486886	0.0727477	0.710537	-0.245513	0.127994	0.31826	0.0601733	-0.090048	0.500127	-0.214554	0.118729	-0.315761	0.0357113	NotSig	NotSig	NotSig	NotSig	NotSig	NotSig	NotSig	Down	NotSig	12.7063	12.3165	12.2136	12.4677	15.5383	13.1484	11.6401	11.8731	10.1471
ENSG00000056050	HPF1	25.1015	24.6816	24.2366	26.5803	32.3694	28.2281	18.5812	22.4012	15.7494	28.8873	22.8573	22.0832	0.281169	0.856033	0.0192846	1	0.261885	0.654395	0.00594264	0.991426	0.112703	0.690632	-0.106761	0.710618	-0.198084	0.396102	-0.47331	0.0581607	-0.104665	0.666012	NotSig	NotSig	NotSig	NotSig	NotSig	NotSig	NotSig	NotSig	NotSig	17.3166	16.8642	16.1585	18.4821	22.2376	19.2954	13.8685	15.9257	12.3975
ENSG00000056097	ZFR	183.98	185.152	175.493	186.768	157.743	184.041	149.169	148.7	179.218	159.596	143.375	133.351	-0.113919	0.927763	-0.0378384	1	-0.076081	0.87259	-0.236516	0.278844	0.206942	0.257317	-0.443457	0.0313662	-0.22389	0.157756	-0.346486	0.0404266	0.0208905	0.89959	NotSig	NotSig	NotSig	NotSig	NotSig	Down	Down	NotSig	NotSig	26.8343	26.7472	24.7368	27.4568	22.9119	26.5977	23.5393	22.3509	29.827
ENSG00000056277	ZNF280C	18.1392	18.2627	20.643	22.0327	16.567	19.165	10.3442	10.0096	12.8245	17.6994	13.9029	11.4106	-0.0296701	0.994159	0.218666	1	-0.248336	0.558516	0.183437	0.464606	0.584052	0.0197245	-0.400614	0.0747337	-0.752758	0.00183938	-0.539651	0.0108577	-0.387372	0.0494565	NotSig	NotSig	NotSig	NotSig	UP	NotSig	Down	Down	Down	3.87775	3.86685	4.26481	4.74741	3.52692	4.05957	2.39249	2.20517	3.12831
ENSG00000056291	NPFFR2	6.45543	5.45196	7.94378	5.25334	7.69728	7.89453	3.36595	5.91912	1.04996	0.326836	1.44003	1.56115	0.385509	0.927385	0.129895	1	0.255613	0.87259	-1.74969	0.0600771	-2.69262	0.00475598	0.942931	0.188803	-0.28105	0.594483	-2.41625	0.00159667	-3.10357	0.00066283	NotSig	NotSig	NotSig	NotSig	Down	NotSig	Down	Down	NotSig	2.71091	2.26763	3.22391	2.22358	3.21897	3.28492	1.5293	2.5616	0.503118
ENSG00000056487	PHF21B	19.5263	21.5124	27.479	20.1509	15.8279	15.7111	2.59972	3.17611	6.22475	15.7384	6.7027	5.8756	-0.382042	0.872182	0.198834	1	-0.580876	0.488408	0.993516	0.0937886	1.9011	0.00322466	-0.907587	0.0535158	-2.74352	8.28925e-05	-1.36796	0.00364323	-1.04125	0.0155986	NotSig	NotSig	NotSig	NotSig	UP	NotSig	Down	Down	Down	3.36236	3.66896	4.57288	3.4974	2.71416	2.68065	0.484333	0.563616	1.22308
ENSG00000056558	TRAF1	2.88093	3.46455	4.10699	3.03178	3.08401	2.57091	5.50046	3.97014	2.92488	2.41356	4.94848	5.90398	-0.167597	0.956461	0.154217	1	-0.321813	0.712518	0.0635475	0.902109	-0.807123	0.0560199	0.87067	0.0430791	0.667317	0.0589241	0.898462	0.0177441	-0.294022	0.387827	NotSig	NotSig	NotSig	NotSig	NotSig	UP	UP	NotSig	NotSig	0.442546	0.52711	0.609697	0.469408	0.471771	0.391311	0.914152	0.628486	0.512675
ENSG00000056586	RC3H2	56.6317	59.4345	70.0619	64.7127	52.1988	65.3636	118.328	119.128	113.445	94.2544	122.089	107.464	0.0156046	0.998508	0.202861	1	-0.187256	0.696212	-0.179345	0.482948	-0.168522	0.435107	-0.0108231	0.969226	1.11821	0.000204101	0.923256	0.000641826	0.746823	0.00275398	NotSig	NotSig	NotSig	NotSig	NotSig	NotSig	UP	UP	UP	4.85941	5.05117	5.80994	5.59683	4.4604	5.55736	10.9852	10.5342	11.1076
ENSG00000056736	IL17RB	8.216	8.13766	7.32232	7.97148	8.0796	7.47902	0.191558	0.360922	0.624975	4.17344	1.44003	0.879921	-0.0743526	0.997762	-0.10708	1	0.0327277	0.995443	1.91946	0.142917	3.04353	0.014108	-1.12408	0.206604	-4.77687	0.000385339	-2.78306	0.00381427	-1.62626	0.0408232	NotSig	NotSig	NotSig	NotSig	UP	NotSig	Down	Down	Down	2.67911	2.6282	2.30751	2.61998	2.62367	2.41649	0.0675811	0.121285	0.232542
ENSG00000056972	TRAF3IP2	27.3422	25.7021	23.2639	20.6213	27.2463	28.5657	29.7736	35.3463	4.09984	3.41921	19.2703	26.5395	0.0704558	0.979565	-0.287148	1	0.357604	0.487239	-0.632383	0.0729135	-3.08884	4.49267e-05	2.45646	9.26541e-05	0.378353	0.097515	-0.324486	0.148976	-2.42334	1.35797e-05	NotSig	NotSig	NotSig	NotSig	Down	UP	NotSig	Down	NotSig	4.13343	3.84836	3.3988	3.14211	4.10181	4.2789	4.86971	5.50663	0.707216
ENSG00000056998	GYG2	148.475	146.344	151.283	153	137.71	134.83	76.4044	86.6693	44.2982	98.3525	103.997	107.577	-0.115976	0.966347	0.0340122	1	-0.149988	0.856049	0.248246	0.520111	-0.213247	0.515565	0.461493	0.16873	-0.770949	0.0165159	-0.406727	0.151854	-1.01821	0.00497381	NotSig	NotSig	NotSig	NotSig	NotSig	NotSig	NotSig	Down	Down	40.2423	39.2856	39.6265	41.7975	37.1694	36.2098	22.4049	24.2081	13.7001
ENSG00000057019	DCBLD2	128.948	131.787	118.292	132.483	103.378	117.665	1295.18	763.614	890.064	263.053	758.714	710.323	-0.241031	0.966347	-0.0660986	1	-0.174932	0.932124	-0.626147	0.439128	-0.776566	0.260362	0.15042	0.839578	3.07568	0.000771595	2.69056	0.0015338	2.36521	0.00362666	NotSig	NotSig	NotSig	NotSig	NotSig	NotSig	UP	UP	UP	11.3307	11.4694	10.0452	11.7336	9.04603	10.2446	123.13	69.1478	89.242
ENSG00000057252	SOAT1	11.2303	9.96393	8.97052	11.3169	13.4065	12.2573	66.6897	70.0429	41.1484	36.5051	52.2863	48.7646	0.273167	0.831582	-0.0717343	1	0.344901	0.446054	-0.565616	0.0677475	-0.794182	0.00687485	0.228566	0.309496	2.77348	2.40914e-06	1.9347	1.1961e-05	2.05103	1.29514e-05	NotSig	NotSig	NotSig	NotSig	Down	NotSig	UP	UP	UP	1.58819	1.39563	1.22601	1.61311	1.88806	1.71757	10.2038	10.2079	6.64004
ENSG00000057294	PKP2	27.9824	26.9107	28.857	19.2622	32.7517	37.2912	30.1841	30.3415	11.4995	11.2381	28.8269	29.4348	0.348583	0.779999	-0.207832	1	0.556415	0.207752	-0.184446	0.501002	-1.39597	0.00072855	1.21153	0.00110103	0.226106	0.255725	-0.306923	0.130305	-0.962035	0.00105301	NotSig	NotSig	NotSig	NotSig	Down	UP	NotSig	Down	NotSig	3.93591	3.74899	3.92262	2.73083	4.58758	5.19728	4.59338	4.39806	1.84565
ENSG00000057608	GDI2	565.57	551.991	554.605	549.928	566.132	555.551	389.383	359.454	415.358	376.967	347.048	331.446	0.00265194	1	-0.0288249	1	0.0314769	0.953503	-0.273775	0.185121	0.100335	0.553614	-0.37411	0.0435286	-0.490822	0.00551515	-0.767249	0.000418027	-0.361662	0.0270633	NotSig	NotSig	NotSig	NotSig	NotSig	Down	Down	Down	Down	138.924	134.292	131.655	136.152	138.483	135.214	103.481	90.9908	116.418
ENSG00000057657	PRDM1	0.826935	0.349141	0.513373	0.365904	1.50377	1.71394	6.56772	13.2819	2.84989	1.53361	2.27787	5.93237	1.44148	0.76202	-0.435604	1	1.87709	0.282084	-1.38807	0.15364	-2.12619	0.0227226	0.738117	0.352241	4.14188	0.000418739	1.31232	0.0694971	2.45129	0.00952119	NotSig	NotSig	NotSig	NotSig	Down	NotSig	NotSig	UP	UP	0.128623	0.0537869	0.0771694	0.0573643	0.232927	0.264151	1.10524	2.12898	0.505804
ENSG00000057663	ATG5	57.0585	57.7962	57.0115	58.5969	63.8721	58.7415	51.8302	42.7572	33.7987	32.3065	42.6774	43.3432	0.0918979	0.947538	-0.00180234	1	0.0937002	0.843396	-0.269633	0.236606	-0.502413	0.0225228	0.23278	0.225068	-0.191498	0.236092	-0.553028	0.00532592	-0.692108	0.00193655	NotSig	NotSig	NotSig	NotSig	Down	NotSig	Down	Down	NotSig	9.99552	10.028	9.6519	10.3464	11.1426	10.1962	9.82341	7.71896	6.75605
ENSG00000057704	TMCC3	2.58751	2.73941	3.99891	2.48292	1.93706	1.97363	18.5264	15.0143	3.77485	3.97231	10.3682	11.1835	-0.447688	0.813568	0.264348	1	-0.712035	0.260087	-0.770501	0.0712488	-2.10404	0.000452677	1.33354	0.00294081	2.74198	1.41626e-05	2.41917	2.67127e-05	0.373597	0.190731	NotSig	NotSig	NotSig	NotSig	Down	UP	UP	NotSig	UP	0.393446	0.412563	0.587638	0.380535	0.293317	0.297357	3.04782	2.35274	0.654955
ENSG00000057757	PITHD1	73.2504	75.6292	72.1965	82.6682	82.1723	78.2181	33.6595	31.9295	41.2734	43.9217	45.1647	42.4633	0.10503	0.92134	0.0473164	1	0.0577138	0.885728	0.287032	0.141671	0.388841	0.0277832	-0.101809	0.515614	-1.09621	3.10324e-05	-0.91421	8.44736e-05	-0.754687	0.000353832	NotSig	NotSig	NotSig	NotSig	UP	NotSig	Down	Down	Down	33.1954	33.9459	31.6191	37.7602	37.0837	35.1224	16.5033	14.9116	21.3425
ENSG00000057935	MTA3	172.376	170.515	153.093	191.943	167.938	160.981	68.5232	70.3316	46.6231	63.3056	89.3344	91.824	-0.0625841	0.96879	0.000670925	1	-0.063255	0.898297	0.254582	0.247982	-0.3361	0.0821138	0.590682	0.00981825	-1.21914	4.5701e-05	-0.901975	0.000263052	-1.55591	1.69395e-05	NotSig	NotSig	NotSig	NotSig	NotSig	UP	Down	Down	Down	16.1402	15.8134	13.8533	18.1147	15.6593	14.9353	6.94166	6.78652	4.98129
ENSG00000058056	USP13	60.4463	60.9385	67.6302	60.7139	53.9574	61.676	42.2249	56.8091	43.3733	58.1265	56.8159	45.0463	-0.0728609	0.968618	0.0671282	1	-0.139989	0.78049	-0.0858517	0.750632	0.0413388	0.853696	-0.12719	0.555921	-0.212864	0.240225	-0.225855	0.213422	-0.238654	0.199161	NotSig	NotSig	NotSig	NotSig	NotSig	NotSig	NotSig	NotSig	NotSig	7.09488	7.08429	7.67152	7.18277	6.30691	7.173	5.36214	6.8716	5.80906
ENSG00000058063	ATP11B	39.2661	39.3992	43.5827	31.7814	31.1205	35.3176	90.6618	96.2939	62.7725	69.5155	96.2204	84.5008	-0.246541	0.813568	-0.0782566	1	-0.168284	0.678182	-0.178543	0.409516	-0.487607	0.0226411	0.309064	0.106943	1.3333	2.93012e-05	1.4013	2.16885e-05	0.923953	0.00032019	NotSig	NotSig	NotSig	NotSig	Down	NotSig	UP	UP	UP	4.22996	4.20374	4.53731	3.4508	3.33853	3.76981	10.5666	10.6901	7.71607
ENSG00000058085	LAMC2	19.2863	18.2359	14.1313	12.2055	20.0843	24.3068	91.8933	93.2381	16.6993	3.11751	40.6613	62.1054	0.239306	0.977173	-0.524632	1	0.763939	0.669647	-0.975782	0.311805	-3.1465	0.00690379	2.17071	0.026419	2.38758	0.00689732	1.17249	0.105679	-0.234288	0.749229	NotSig	NotSig	NotSig	NotSig	Down	UP	NotSig	NotSig	UP	2.92004	2.73462	2.0677	1.86262	3.02822	3.64652	15.0528	14.5479	2.88502
ENSG00000058091	CDK14	61.7267	60.5625	71.8452	47.2539	58.7746	65.0779	33.9606	52.2374	51.048	96.316	39.9806	35.9632	0.015457	1	-0.0561445	1	0.0716014	0.949745	-0.306296	0.477275	0.765263	0.0542309	-1.07156	0.0154713	-0.425942	0.176732	-0.747696	0.0304229	0.395465	0.215372	NotSig	NotSig	NotSig	NotSig	NotSig	Down	Down	NotSig	NotSig	8.93863	8.68623	10.0545	6.89706	8.47574	9.33772	5.32068	7.79551	8.43499
ENSG00000058262	SEC61A1	388.846	383.41	302.512	346.72	388.662	397.791	529.495	504.28	590.601	494.603	409.572	455.061	0.0235782	0.995906	-0.260024	1	0.283602	0.507185	-0.38757	0.149735	0.0934515	0.668848	-0.481021	0.0422036	0.507072	0.0158	0.0959244	0.597249	0.860548	0.00116145	NotSig	NotSig	NotSig	NotSig	NotSig	Down	NotSig	UP	UP	82.0115	80.0922	61.6602	73.7063	81.6317	83.1306	120.824	109.606	142.135
ENSG00000058272	PPP1R12A	122.093	126.067	144.636	133.973	113.089	135.116	158.583	168.214	151.194	119.245	160.132	149.672	-0.00256752	1	0.154227	1	-0.156795	0.758316	-0.206244	0.426921	-0.244994	0.265418	0.0387493	0.873142	0.48171	0.022603	0.278033	0.146661	0.0824885	0.670375	NotSig	NotSig	NotSig	NotSig	NotSig	NotSig	NotSig	NotSig	UP	10.237	10.4692	11.72	11.3222	9.44265	11.2253	14.3858	14.5348	14.4653
ENSG00000058335	RASGRF1	0.240078	0.322284	0.378275	0.365904	0.178414	0.181782	4.57004	9.07117	0.549978	0.326836	17.5946	14.618	-0.635118	0.874473	0.388777	1	-1.02389	0.44796	1.11794	0.0731457	-3.91333	0.000288749	5.03127	8.85246e-05	4.66081	1.55037e-05	6.41387	4.13229e-06	0.358702	0.498336	NotSig	NotSig	NotSig	NotSig	Down	UP	UP	NotSig	UP	0.0239532	0.0318478	0.0364742	0.0367966	0.0177268	0.017971	0.493317	0.932696	0.0626132
ENSG00000058453	CROCC	56.4716	69.8818	67.4681	56.114	61.5528	61.2345	18.0612	24.4705	21.3491	34.4938	27.4915	24.8081	-0.04317	0.992239	-0.045738	1	0.00256801	1	0.172394	0.579146	0.389666	0.141671	-0.217272	0.405752	-1.48902	0.000110615	-1.27346	0.000275207	-1.05362	0.00107252	NotSig	NotSig	NotSig	NotSig	NotSig	NotSig	Down	Down	Down	6.30632	7.72928	7.2813	6.31604	6.84515	6.77564	2.18216	2.81613	2.72041
ENSG00000058600	POLR3E	102.487	107.428	98.7028	103.002	93.2085	94.0591	29.6368	31.5446	35.8986	40.6031	35.5557	35.7361	-0.167159	0.793894	-0.068443	1	-0.0987161	0.702886	0.0919574	0.511226	0.332722	0.0180466	-0.240764	0.0590039	-1.69392	1.02541e-06	-1.4348	2.04719e-06	-1.29276	4.35636e-06	NotSig	NotSig	NotSig	NotSig	UP	NotSig	Down	Down	Down	10.7006	11.1094	9.95951	10.8397	9.69144	9.7309	3.34787	3.39416	4.27689
ENSG00000058668	ATP2B4	53.3506	53.6602	41.3941	30.2394	39.8882	48.5877	250.339	283.564	142.019	110.295	238.522	270.93	-0.277355	0.856847	-0.595382	1	0.318027	0.567262	-0.194288	0.542979	-1.05138	0.00476985	0.857095	0.0107657	2.40212	1.19861e-05	2.48519	9.84705e-06	1.94612	4.89631e-05	NotSig	NotSig	NotSig	NotSig	Down	UP	UP	UP	UP	5.43684	5.41613	4.07672	3.10604	4.04801	4.90617	27.6013	29.7799	16.5144
ENSG00000058729	RIOK2	56.2316	58.3065	48.2571	63.2491	64.3309	62.3771	47.6707	41.5301	46.4981	33.2367	35.163	34.8846	0.143247	0.947986	-0.0462163	1	0.189463	0.792485	-0.480635	0.19342	-0.132543	0.665511	-0.348092	0.253915	-0.272908	0.286606	-0.89679	0.00504059	-0.359234	0.176091	NotSig	NotSig	NotSig	NotSig	NotSig	NotSig	Down	NotSig	NotSig	10.1246	10.3979	8.39699	11.4784	11.5347	11.1284	9.28629	7.70592	9.55303
ENSG00000058799	YIPF1	33.5842	31.9598	30.0458	32.0689	37.9002	34.6424	39.2968	34.9132	25.599	33.1361	40.3733	42.1794	0.143746	0.885199	-0.0884072	1	0.232153	0.500729	0.0224253	0.924902	-0.336386	0.0673536	0.358811	0.0549826	0.26627	0.0833124	0.14495	0.321771	0.0182908	0.907015	NotSig	NotSig	NotSig	NotSig	NotSig	NotSig	NotSig	NotSig	NotSig	16.057	15.1343	13.8828	15.454	18.0451	16.4114	20.3273	17.2021	13.9656
ENSG00000058804	NDC1	189.928	188.214	175.168	192.335	176.63	181.392	44.5236	48.6523	56.1978	81.4324	51.9459	35.7078	-0.0815687	0.966347	-0.0514828	1	-0.030086	0.970736	-0.218786	0.424497	0.561461	0.0320823	-0.780247	0.00807592	-1.93683	1.4269e-05	-2.07405	9.61918e-06	-1.32389	0.000149295	NotSig	NotSig	NotSig	NotSig	UP	Down	Down	Down	Down	36.641	35.9632	32.6587	37.3993	33.9337	34.6741	9.29313	9.67264	12.371
ENSG00000058866	DGKG	0.746909	0.913137	1.56714	1.12385	0.433291	0.545345	2.3808	2.47833	2.14991	1.30734	2.01605	1.44761	-0.761174	0.800598	0.678865	1	-1.44004	0.158864	-0.617103	0.284454	-0.45424	0.34273	-0.162863	0.751285	1.63097	0.00316232	1.77504	0.00256169	0.497864	0.247013	NotSig	NotSig	NotSig	NotSig	NotSig	NotSig	UP	NotSig	UP	0.0674004	0.0816131	0.136668	0.102219	0.0389371	0.0487613	0.23244	0.230472	0.221373
ENSG00000059122	FLYWCH1	15.9518	16.7587	18.5895	12.8589	14.7319	13.9193	41.185	38.4743	45.6232	35.3234	39.0904	42.3781	-0.193442	0.92134	-0.07376	1	-0.119682	0.870171	-0.0978452	0.783837	0.0498242	0.865518	-0.147669	0.603947	1.37062	0.000284265	1.46621	0.00019522	1.4942	0.000233024	NotSig	NotSig	NotSig	NotSig	NotSig	NotSig	UP	UP	UP	1.87702	1.95312	2.11393	1.52507	1.72626	1.62287	5.24313	4.66543	6.12563
ENSG00000059145	UNKL	27.2888	30.8318	31.9642	30.1871	25.2838	25.4754	15.9814	22.5215	21.0742	29.4907	25.0828	23.0766	-0.197563	0.870316	0.0845831	1	-0.282146	0.513999	0.197687	0.438661	0.397322	0.0816737	-0.199635	0.360013	-0.513233	0.0157066	-0.117984	0.519178	-0.200495	0.286127	NotSig	NotSig	NotSig	NotSig	NotSig	NotSig	NotSig	NotSig	Down	3.60736	4.03676	4.08351	4.02211	3.3284	3.33683	2.28567	3.06808	3.1788
ENSG00000059377	TBXAS1	0.720233	0.778852	0.972707	0.940896	0.968532	0.88294	2.76391	2.06928	1.89992	2.28785	2.67061	2.41269	0.301315	0.900719	0.338919	1	-0.0376036	0.980443	-0.0599453	0.897756	-0.20268	0.562819	0.142735	0.694145	1.77279	0.000306863	1.41153	0.00107361	1.23119	0.0029595	NotSig	NotSig	NotSig	NotSig	NotSig	NotSig	UP	UP	UP	0.11508	0.123257	0.150201	0.151529	0.15411	0.139787	0.477798	0.34073	0.346394
ENSG00000059378	PARP12	7.54911	7.25138	7.26829	8.36352	9.45593	8.10228	16.6656	14.4369	6.22475	2.53926	10.7348	11.2403	0.243975	0.94964	0.0690663	1	0.174908	0.900783	-0.632647	0.30226	-1.77633	0.00930189	1.14368	0.0482608	1.15854	0.0213739	0.281917	0.519178	-0.686857	0.143464	NotSig	NotSig	NotSig	NotSig	Down	UP	NotSig	NotSig	UP	1.18989	1.13204	1.10716	1.32871	1.48425	1.2654	2.84202	2.34504	1.11955
ENSG00000059573	ALDH18A1	223.619	217.031	209.24	219.438	204.564	215.801	171.883	152.333	153.719	145.442	147.407	162.388	-0.0708022	0.958932	-0.0508175	1	-0.0199847	0.975794	-0.196722	0.34558	-0.0999043	0.574577	-0.0968179	0.591666	-0.355234	0.0318453	-0.481154	0.0077318	-0.404321	0.0204353	NotSig	NotSig	NotSig	NotSig	NotSig	NotSig	Down	Down	Down	58.8229	56.5443	53.1922	58.1805	53.5867	56.2471	48.9174	41.2949	46.1395
ENSG00000059588	TARBP1	49.7228	52.9082	51.3103	55.0686	43.8643	52.0156	23.9448	28.8737	42.5483	67.3785	58.989	46.721	-0.100882	0.95882	0.0413255	1	-0.142208	0.808771	0.872527	0.0256875	1.05329	0.0028165	-0.180762	0.456859	-0.875483	0.00168642	0.0979265	0.632128	0.136481	0.515286	NotSig	NotSig	NotSig	UP	UP	NotSig	NotSig	NotSig	Down	6.36157	6.70442	6.34422	7.10134	5.58869	6.59403	3.31447	3.80694	6.21154
ENSG00000059691	GATB	25.9818	25.1113	23.8313	26.3712	25.6916	23.8654	20.6336	22.305	18.3243	22.9288	21.7052	22.9915	-0.0466133	0.977946	-0.0356536	1	-0.0109597	0.988672	-0.0702231	0.734134	-0.0520328	0.757582	-0.0181903	0.922003	-0.166728	0.232266	-0.190338	0.175555	-0.183107	0.200657	NotSig	NotSig	NotSig	NotSig	NotSig	NotSig	NotSig	NotSig	NotSig	2.18922	2.09565	1.9406	2.23965	2.15577	1.9925	1.881	1.93681	1.7618
ENSG00000059728	MXD1	1.97397	2.25599	2.45879	3.5545	2.11548	2.54495	18.1433	13.306	19.9242	11.4393	15.9189	13.284	0.136952	0.979031	0.500921	1	-0.363969	0.746778	-0.242463	0.666231	0.0326637	0.951681	-0.275127	0.555921	2.98299	8.70453e-05	2.60357	0.000179402	2.51473	0.00027774	NotSig	NotSig	NotSig	NotSig	NotSig	NotSig	UP	UP	UP	0.307905	0.348531	0.370648	0.558833	0.328605	0.393336	3.06187	2.13888	3.54621
ENSG00000059758	CDK17	27.9557	29.9724	29.2082	24.4894	27.0424	29.189	103.688	70.1151	77.7719	44.2486	74.3843	63.7517	-0.045405	0.995906	-0.123496	1	0.078091	0.953503	-0.468585	0.339036	-0.474612	0.25163	0.00602655	0.993306	1.67718	0.00102955	1.254	0.00498497	1.32606	0.00454631	NotSig	NotSig	NotSig	NotSig	NotSig	NotSig	UP	UP	UP	4.23006	4.49186	4.27116	3.73493	4.07485	4.37626	16.9745	10.9333	13.4278
ENSG00000059769	DNAJC25	13.0976	12.7302	12.7263	13.2248	13.381	12.7767	15.1605	13.9316	14.3244	14.6322	12.2272	13.3407	0.0156962	0.998508	-0.00434949	1	0.0200457	0.979971	-0.316632	0.180911	0.00631652	0.980989	-0.322948	0.107028	0.258189	0.124902	-0.0741384	0.650206	0.268855	0.118968	NotSig	NotSig	NotSig	NotSig	NotSig	NotSig	NotSig	NotSig	NotSig	5.01742	4.83008	4.71146	5.10631	5.10468	4.84971	6.28342	5.49989	6.26145
ENSG00000059804	SLC2A3	471.7	445.906	595	379.835	396.461	392.233	208.689	182.169	149.594	87.1898	145.234	163.154	-0.221192	0.938038	0.0686853	1	-0.289877	0.753798	-0.473109	0.319067	-0.684109	0.101163	0.211	0.607254	-1.14359	0.00657897	-1.39551	0.00227817	-1.89639	0.000541546	NotSig	NotSig	NotSig	NotSig	NotSig	NotSig	Down	Down	Down	75.8705	71.0364	92.4889	61.5787	63.5035	62.5117	36.3163	30.1958	27.4555
ENSG00000059915	PSD	3.94795	4.02854	5.10671	3.86813	3.1095	2.93448	9.24953	11.5014	3.12488	4.07288	21.4958	27.5614	-0.402266	0.800598	0.154265	1	-0.556531	0.312388	1.11631	0.0176841	-1.52046	0.00104222	2.63677	8.36626e-05	1.46082	0.000185061	2.9794	4.42128e-06	-0.213902	0.383309	NotSig	NotSig	NotSig	UP	Down	UP	UP	NotSig	UP	0.617073	0.623653	0.771387	0.609389	0.484	0.45447	1.56415	1.85259	0.557322
ENSG00000060069	CTDP1	60.0995	64.8864	64.1176	60.7401	61.9606	62.507	32.2092	34.6244	36.0486	35.1223	30.7644	31.961	-0.00835789	0.999904	-0.0137307	1	0.00537283	0.995646	-0.219814	0.2126	0.108474	0.453377	-0.328288	0.0407943	-0.818506	0.00011266	-1.02996	2.94871e-05	-0.696301	0.000394588	NotSig	NotSig	NotSig	NotSig	NotSig	Down	Down	Down	Down	8.0293	8.58598	8.27846	8.17919	8.24351	8.27455	4.65565	4.76709	5.49544
ENSG00000060138	YBX3	228.714	232.716	233.423	222.339	237.392	232.785	206.691	175.384	200.117	143.858	152.277	172.351	0.0245781	0.997905	-0.0302034	1	0.0547815	0.947651	-0.366706	0.257594	-0.122772	0.65549	-0.243935	0.36943	-0.183894	0.421058	-0.575179	0.0252343	-0.276462	0.241293	NotSig	NotSig	NotSig	NotSig	NotSig	NotSig	Down	NotSig	NotSig	26.3153	26.5198	25.9551	25.7845	27.2001	26.5386	25.7295	20.7955	26.2728
ENSG00000060140	STYK1	2.02732	1.7457	1.91839	1.9602	3.08401	2.88254	2.35343	1.39556	0.774969	0.527966	0.680743	1.24892	0.6573	0.828926	0.0278734	1	0.629426	0.555479	-1.09034	0.125632	-1.49768	0.0233269	0.407342	0.490991	0.0796068	0.865753	-1.66803	0.00453813	-1.44595	0.012891	NotSig	NotSig	NotSig	NotSig	Down	NotSig	Down	Down	NotSig	0.586553	0.500246	0.536398	0.571627	0.888566	0.826359	0.736681	0.416101	0.255845
ENSG00000060237	WNK1	301.298	319.141	331.639	293.743	201.837	282.073	310.844	345.45	342.086	325.403	361.946	314.983	-0.361566	0.76202	-0.00188632	1	-0.35968	0.40516	-0.084272	0.763323	0.0441702	0.84888	-0.128442	0.566316	0.164928	0.375252	0.442222	0.0319171	0.210985	0.270526	NotSig	NotSig	NotSig	NotSig	NotSig	NotSig	UP	NotSig	NotSig	20.771	21.7908	22.0949	20.4106	13.8564	19.2678	23.1845	24.5421	26.9095
ENSG00000060339	CCAR1	237.197	249.098	182.383	277.015	229.975	257.845	125.033	143.502	143.569	164.901	148.821	138.176	0.00186508	1	-0.0873851	1	0.0892502	0.891315	-0.0319991	0.925764	0.210924	0.393262	-0.242923	0.331067	-0.773385	0.00390014	-0.807249	0.00305792	-0.475076	0.0429889	NotSig	NotSig	NotSig	NotSig	NotSig	NotSig	Down	Down	Down	38.7816	40.3383	28.8181	45.6509	37.4445	41.7719	22.1174	24.1791	26.7847
ENSG00000060491	OGFR	33.6909	36.8209	34.315	25.1428	38.308	37.1354	46.1656	50.4569	47.3981	36.7062	52.3125	50.0136	0.0952771	0.966178	-0.26202	1	0.357297	0.478463	-0.045812	0.892875	-0.170968	0.501132	0.125156	0.63215	0.538763	0.025937	0.397674	0.0795532	0.629816	0.0147442	NotSig	NotSig	NotSig	NotSig	NotSig	NotSig	NotSig	UP	UP	7.0982	7.6835	6.98689	5.33922	8.03738	7.75234	10.5232	10.9552	11.3947
ENSG00000060642	PIGV	10.8835	9.85651	11.6725	7.50103	10.4499	9.55653	11.083	10.1299	5.49978	7.16525	10.0279	12.0067	-0.0546968	0.990758	-0.131841	1	0.0771438	0.92951	-0.0750634	0.847571	-0.742263	0.0293257	0.6672	0.0430725	0.118834	0.639915	0.0984676	0.695914	-0.491588	0.073599	NotSig	NotSig	NotSig	NotSig	Down	UP	NotSig	NotSig	NotSig	3.18797	2.85954	3.30425	2.21459	3.04823	2.77366	3.51234	3.05782	1.83822
ENSG00000060656	PTPRU	60.8997	62.4156	69.5756	53.0561	53.0908	60.6632	67.1549	63.811	62.4475	46.2598	76.636	79.0509	-0.119207	0.95282	-0.023707	1	-0.0955005	0.891315	0.119125	0.720049	-0.239663	0.362913	0.358788	0.185024	0.173212	0.441565	0.411545	0.0820636	-0.0427437	0.857395	NotSig	NotSig	NotSig	NotSig	NotSig	NotSig	NotSig	NotSig	NotSig	9.02873	9.16503	9.96859	7.9282	7.83828	8.9114	10.7717	9.74925	10.5642
ENSG00000060688	SNRNP40	119.665	116.103	113.996	127.073	127.464	122.781	52.9796	53.0314	55.9728	76.7562	57.1824	53.9306	0.083323	0.939856	0.0219179	1	0.0614051	0.878295	-0.0622462	0.753366	0.32424	0.0543553	-0.386486	0.0285932	-1.06779	3.73643e-05	-1.21336	1.77842e-05	-0.765467	0.000340213	NotSig	NotSig	NotSig	NotSig	NotSig	Down	Down	Down	Down	30.5452	29.3526	28.1209	32.6931	32.4005	31.0537	14.6311	13.9499	16.3027
ENSG00000060709	RIMBP2	1.70722	1.39656	0.810589	0.940896	2.24292	2.59688	0.355751	0.938397	2.29991	13.5008	2.27787	1.87338	0.636209	0.92134	-0.833301	1	1.46951	0.433792	1.5445	0.193102	3.54684	0.006793	-2.00235	0.0445144	-1.17113	0.165022	-0.262844	0.730722	3.20901	0.00340372	NotSig	NotSig	NotSig	NotSig	UP	Down	NotSig	UP	NotSig	0.175168	0.141924	0.080377	0.0973051	0.229176	0.264014	0.0394917	0.0992239	0.269268
ENSG00000060718	COL11A1	19.9798	18.4239	26.4522	12.6498	19.0903	24.8262	225.601	253.078	1086.06	853.595	462.041	380.665	0.190062	0.952291	0.0034089	1	0.186653	0.862156	0.68678	0.172709	2.04801	0.00174547	-1.36123	0.00889043	3.72276	1.5334e-05	4.21948	8.38804e-06	5.76736	3.63277e-06	NotSig	NotSig	NotSig	NotSig	UP	Down	UP	UP	UP	2.1772	1.98846	2.7857	1.38937	2.07161	2.68056	26.5975	28.4201	135.041
ENSG00000060749	QSER1	237.01	255.866	210.969	256.081	132.434	176.874	89.3757	107.266	117.995	126.963	125.44	96.1952	-0.67505	0.35539	-0.0861555	1	-0.588894	0.20443	0.0440821	0.892572	0.331823	0.177028	-0.287741	0.241951	-1.24294	0.000214057	-0.523807	0.0238733	-0.82496	0.00293902	NotSig	NotSig	NotSig	NotSig	NotSig	NotSig	Down	Down	Down	22.2827	23.8256	19.1684	24.2664	12.3991	16.4768	9.09105	10.3927	12.6583
ENSG00000060762	MPC1	9.84319	9.31937	9.45688	11.5521	12.2341	10.1278	17.2129	16.6024	23.824	20.5404	12.4628	14.2774	0.220282	0.886974	0.123772	1	0.0965095	0.891315	-0.467999	0.157224	0.413698	0.12639	-0.881697	0.00849456	0.904917	0.00241097	0.216636	0.337892	1.19484	0.000611637	NotSig	NotSig	NotSig	NotSig	NotSig	Down	NotSig	UP	UP	6.30731	5.91459	5.85627	7.46102	7.80674	6.43035	11.9332	10.9634	17.4194
ENSG00000060971	ACAA1	36.145	34.8335	29.3704	34.0291	38.7923	34.6424	38.558	40.3992	34.4236	30.27	34.5084	35.8213	0.0465572	0.985049	-0.172508	1	0.219066	0.605797	-0.295613	0.229703	-0.265091	0.197177	-0.0305224	0.892842	0.238232	0.17667	-0.103939	0.547478	0.145649	0.412434	NotSig	NotSig	NotSig	NotSig	NotSig	NotSig	NotSig	NotSig	NotSig	5.03897	4.80971	3.95701	4.78158	5.38552	4.78531	5.81568	5.80403	5.47592
ENSG00000060982	BCAT1	605.743	608.659	740.176	627.761	542.786	583.208	475.174	411.114	689.372	494.327	512.861	431.928	-0.111772	0.958932	0.157582	1	-0.269354	0.647306	-0.0413003	0.912253	0.446745	0.117839	-0.488045	0.0937144	-0.366367	0.130539	-0.295895	0.213322	-0.0772036	0.751268	NotSig	NotSig	NotSig	NotSig	NotSig	NotSig	NotSig	NotSig	NotSig	50.9619	50.7178	60.1807	53.2328	45.4753	48.6172	43.2517	35.6438	66.1788
ENSG00000061273	HDAC7	119.265	125.905	103.458	102.505	151.015	151.762	136.472	138.377	187.843	160.979	223.231	197.102	0.302026	0.755313	-0.263039	1	0.565065	0.108222	0.482495	0.0595821	0.367152	0.0592962	0.115343	0.530345	0.250284	0.115407	0.430752	0.0151456	0.880474	0.000379161	NotSig	NotSig	NotSig	NotSig	NotSig	NotSig	UP	UP	NotSig	11.9006	12.4431	9.97669	10.3093	15.006	15.0047	14.733	14.2294	21.3874
ENSG00000061337	LZTS1	30.1164	28.3878	30.3431	28.9587	27.96	31.3704	104.837	160.129	375.16	575.206	147.983	197.642	0.0171842	0.999904	0.00692854	1	0.0102557	0.996294	0.262828	0.44059	1.84409	0.000583566	-1.58126	0.000921712	2.25726	2.58093e-05	2.50291	1.46922e-05	4.09443	2.33419e-06	NotSig	NotSig	NotSig	NotSig	UP	Down	UP	UP	UP	5.22865	4.88144	5.09109	5.06749	4.83407	5.39653	19.6922	28.6497	74.3209
ENSG00000061656	SPAG4	0.906961	0.563996	0.864629	0.52272	0.815606	0.753096	3.77644	2.91144	0.74997	0.729095	1.85895	5.10922	0.0886111	0.995603	-0.104147	1	0.192759	0.926517	-0.069307	0.938946	-2.16049	0.0116935	2.09118	0.0125872	2.2666	0.00290961	2.10868	0.00410691	0.210256	0.741348	NotSig	NotSig	NotSig	NotSig	Down	UP	UP	NotSig	UP	0.401105	0.247045	0.369543	0.233006	0.359203	0.330012	1.80695	1.32691	0.378462
ENSG00000061676	NCKAP1	342.778	333.725	382.841	309.084	308.019	325.052	363.988	378.294	313.987	315.397	366.659	350.01	-0.0985294	0.92369	0.0174995	1	-0.116029	0.737149	-0.180073	0.318556	-0.222124	0.151257	0.0420511	0.795734	0.218614	0.103352	0.13707	0.289413	-0.0210101	0.878395	NotSig	NotSig	NotSig	NotSig	NotSig	NotSig	NotSig	NotSig	NotSig	15.0786	14.5401	16.2755	13.7042	13.4932	14.1681	17.3233	17.1492	15.7605
ENSG00000061794	MRPS35	73.6772	71.8961	69.0892	72.7888	80.7705	74.5825	54.7857	49.9034	54.8728	40.6031	36.0532	37.4676	0.0912557	0.966178	-0.048086	1	0.139342	0.817418	-0.640807	0.0664139	-0.104483	0.682527	-0.536324	0.049618	-0.388743	0.0802757	-1.12081	0.000470128	-0.44514	0.0551053	NotSig	NotSig	NotSig	NotSig	NotSig	Down	Down	NotSig	NotSig	36.8812	35.6457	33.4232	36.7252	40.2638	36.9929	29.6711	25.7435	31.3428
ENSG00000061918	GUCY1B3	3.14769	2.44398	3.13428	2.2477	1.8606	1.9996	6.814	5.65444	5.47478	30.798	20.9983	27.2492	-0.537471	0.925231	-0.0724405	1	-0.46503	0.819004	1.82147	0.087729	1.48369	0.0767237	0.337781	0.670665	1.24279	0.0864543	3.60173	0.000771339	2.79892	0.00331315	NotSig	NotSig	NotSig	NotSig	NotSig	NotSig	UP	UP	NotSig	0.837336	0.643926	0.80577	0.602662	0.492892	0.52706	1.96112	1.55011	1.66182
ENSG00000061936	SFSWAP	81.4664	84.1697	81.4372	83.0864	72.9967	77.6728	51.8029	57.1941	58.8726	72.8844	67.4721	66.8456	-0.139239	0.834965	-0.0210034	1	-0.118236	0.647306	0.173195	0.238247	0.280116	0.0388932	-0.106921	0.382892	-0.519744	0.000614114	-0.20731	0.0600804	-0.218625	0.0539276	NotSig	NotSig	NotSig	NotSig	UP	NotSig	NotSig	NotSig	Down	7.94568	8.13089	7.6761	8.1679	7.08999	7.50638	5.46638	5.74868	6.552
ENSG00000061938	TNK2	38.119	41.4134	42.664	37.3222	42.8193	44.4067	34.3984	45.043	39.9984	48.2209	56.3708	48.9066	0.130809	0.913536	-0.00522106	1	0.13603	0.731613	0.279844	0.193502	0.161726	0.35443	0.118119	0.507445	0.079786	0.595056	0.228821	0.135388	0.246733	0.118111	NotSig	NotSig	NotSig	NotSig	NotSig	NotSig	NotSig	NotSig	NotSig	3.14294	3.38193	3.39955	3.10163	3.5158	3.62787	3.0685	3.82724	3.76309
ENSG00000061987	MON2	36.5185	38.298	38.9623	33.1143	28.7501	34.175	89.403	91.6019	65.5474	73.8901	102.399	96.3371	-0.252486	0.75499	-0.0678013	1	-0.184685	0.541548	0.0050884	0.984021	-0.366484	0.0293801	0.371572	0.0274206	1.35975	8.02704e-06	1.61733	3.42525e-06	1.06107	4.14086e-05	NotSig	NotSig	NotSig	NotSig	Down	UP	UP	UP	UP	2.25865	2.34608	2.32888	2.06434	1.77079	2.09437	5.9825	5.83856	4.62594
ENSG00000062038	CDH3	201.985	191.356	218.913	187.866	171.099	179.159	4.54267	10.3464	7.94968	11.9169	7.69763	7.46513	-0.170244	0.952291	0.0342656	1	-0.204509	0.820809	-0.0967271	0.854173	0.419613	0.28746	-0.51634	0.20019	-4.64442	4.05344e-06	-4.5709	4.1529e-06	-4.25907	7.47647e-06	NotSig	NotSig	NotSig	NotSig	NotSig	NotSig	Down	Down	Down	32.0872	30.1081	33.6085	30.0806	27.0675	28.2007	0.780758	1.69382	1.44102
ENSG00000062194	GPBP1	146.874	141.375	156.39	139.749	154.761	144.568	86.2286	82.0495	88.1715	124.776	110.202	101.645	0.0518014	0.972627	0.0254262	1	0.0263752	0.960434	0.201065	0.294514	0.337173	0.0534218	-0.136108	0.400253	-0.69029	0.000598194	-0.541026	0.00246484	-0.378543	0.0181977	NotSig	NotSig	NotSig	NotSig	NotSig	NotSig	Down	Down	Down	22.4815	21.4329	23.1341	21.5604	23.5902	21.9261	14.2799	12.9426	15.3998
ENSG00000062282	DGAT2	2.32075	2.44398	2.10753	2.71814	2.62523	2.67479	2.81864	1.85273	2.24991	1.45819	2.33024	2.18561	0.150925	0.971928	0.0105211	1	0.140404	0.913774	-0.182342	0.756612	-0.303581	0.515066	0.121239	0.808268	0.0607846	0.881898	-0.272482	0.484666	-0.253317	0.531806	NotSig	NotSig	NotSig	NotSig	NotSig	NotSig	NotSig	NotSig	NotSig	0.290834	0.30335	0.255244	0.343334	0.327622	0.332135	0.382164	0.239273	0.321728
ENSG00000062370	ZNF112	4.72153	5.02225	6.37664	5.5147	4.86815	4.96005	7.36131	8.51775	6.07476	9.47824	10.4206	9.22498	0.0099972	1	0.273524	1	-0.263527	0.640262	0.178753	0.56698	-0.0334792	0.90839	0.212232	0.421231	0.787649	0.00505624	0.956404	0.00167639	0.480645	0.0517627	NotSig	NotSig	NotSig	NotSig	NotSig	NotSig	UP	NotSig	UP	1.21553	1.28059	1.5865	1.43098	1.24806	1.26525	2.05037	2.25981	1.78451
ENSG00000062485	CS	202.732	205.322	197.027	198.477	209.126	217.437	200.835	200.239	200.192	180.338	163.666	172.351	0.0613617	0.966178	-0.0566069	1	0.117969	0.754892	-0.384738	0.0797253	-0.0552923	0.740942	-0.329446	0.0602231	0.0606993	0.663084	-0.385401	0.0156066	0.0620139	0.665523	NotSig	NotSig	NotSig	NotSig	NotSig	NotSig	Down	NotSig	NotSig	31.3708	31.4678	29.4641	30.9557	32.2256	33.3384	33.623	31.9313	35.3474
ENSG00000062598	ELMO2	45.5881	45.4957	39.7459	41.7653	41.0861	42.4071	80.5366	75.2161	82.4467	88.3965	81.8201	74.112	-0.128203	0.869768	-0.171141	1	0.0429377	0.913456	-0.129865	0.427167	0.144267	0.296278	-0.274132	0.0648396	0.860538	6.66568e-05	0.858877	6.73069e-05	1.17595	1.64118e-05	NotSig	NotSig	NotSig	NotSig	NotSig	NotSig	UP	UP	UP	6.84474	6.76559	5.76718	6.32047	6.14315	6.30889	13.0826	11.6381	14.125
ENSG00000062650	WAPL	141.139	140.65	127.425	134.574	118.518	131.091	85.1066	94.778	99.021	94.9333	103.866	92.5336	-0.177754	0.837091	-0.115934	1	-0.0618204	0.879098	-0.00201324	0.996364	0.127939	0.412907	-0.129952	0.410202	-0.563859	0.00170162	-0.388118	0.0126048	-0.319986	0.0334156	NotSig	NotSig	NotSig	NotSig	NotSig	NotSig	Down	Down	Down	19.344	19.0928	16.8779	18.5905	16.1761	17.8025	12.6199	13.3867	15.4859
ENSG00000062716	VMP1	76.3181	73.8567	71.0617	73.3115	78.2217	72.7906	146.871	145.981	167.368	112.004	153.22	179.334	0.00543765	1	-0.0681756	1	0.0736133	0.932124	0.0547191	0.888244	-0.0331441	0.918662	0.0878631	0.774169	1.04897	0.00179145	1.09825	0.00136979	1.084	0.00187206	NotSig	NotSig	NotSig	NotSig	NotSig	NotSig	UP	UP	UP	10.9318	10.4781	9.83702	10.5843	11.1578	10.3311	22.761	21.5488	27.3555
ENSG00000062725	APPBP2	23.3409	23.1507	24.75	21.0395	18.8354	17.8406	88.6368	88.8349	69.0472	78.0132	97.8961	87.4812	-0.344602	0.474821	-0.0361132	1	-0.308489	0.24185	-0.0675939	0.689752	-0.261738	0.0713919	0.194144	0.165761	2.0178	9.99286e-07	2.29481	5.64489e-07	1.79218	1.92314e-06	NotSig	NotSig	NotSig	NotSig	NotSig	NotSig	UP	UP	UP	2.34129	2.30001	2.39926	2.12716	1.88149	1.77319	9.61932	9.183	7.90299
ENSG00000062822	POLD1	102.273	112.477	111.483	104.152	105.111	102.707	20.9893	32.5551	37.7735	66.5488	48.0971	32.1313	-0.0495758	0.993814	-0.00646438	1	-0.0431114	0.971985	0.457543	0.268391	0.956783	0.0197753	-0.49924	0.156685	-1.9244	0.000149493	-1.41728	0.00084098	-0.96115	0.00827644	NotSig	NotSig	NotSig	NotSig	UP	NotSig	Down	Down	Down	20.5426	22.3763	21.6406	21.0858	21.0249	20.441	4.56128	6.73874	8.65745
ENSG00000063015	SEZ6	4.82823	5.53254	7.2953	3.71131	3.00755	3.27207	0.109462	0.16843	6.52474	0.779378	0.523649	0.227076	-0.724118	0.92134	0.0661725	1	-0.79029	0.749483	1.28347	0.500041	4.76195	0.00949912	-3.47848	0.0201234	-5.09422	0.00192382	-3.08663	0.0139527	-0.398444	0.670818	NotSig	NotSig	NotSig	NotSig	UP	Down	Down	NotSig	Down	0.935105	1.06127	1.36547	0.724483	0.580062	0.62792	0.0229366	0.0336168	1.44193
ENSG00000063046	EIF4B	421.283	401.619	462.387	420.842	368.246	389.766	213.04	230.966	187.393	224.134	289.787	301.359	-0.121379	0.861296	0.0887787	1	-0.210157	0.383288	0.284875	0.0841642	-0.101652	0.407854	0.386527	0.0109051	-0.80619	4.83044e-05	-0.399936	0.00301362	-0.996621	2.08717e-05	NotSig	NotSig	NotSig	NotSig	NotSig	UP	Down	Down	Down	67.9046	64.1164	72.0272	68.3711	59.109	62.2499	37.1519	38.3652	34.4656
ENSG00000063127	SLC6A16	0.640207	0.671424	2.56687	1.04544	0.76463	0.934878	2.49026	3.53703	6.84973	13.702	12.4367	9.19659	0.368996	0.934776	1.43305	1	-1.06405	0.366596	1.71499	0.0403803	1.7553	0.0115775	-0.0403073	0.949916	2.27603	0.00146083	3.62203	8.80629e-05	2.59829	0.00059711	NotSig	NotSig	NotSig	UP	UP	NotSig	UP	UP	UP	0.176221	0.183047	0.682817	0.290044	0.209593	0.254976	0.741608	1.00332	2.15138
ENSG00000063169	BICRA	25.2348	28.925	26.5873	25.0383	22.6331	26.3324	16.7477	16.8671	21.2742	23.0294	17.2804	17.3997	-0.147879	0.874473	-0.08126	1	-0.0666188	0.875791	-0.0844623	0.677868	0.409917	0.0291678	-0.494379	0.0135172	-0.602304	0.00155862	-0.538888	0.00293356	-0.111128	0.436245	NotSig	NotSig	NotSig	NotSig	UP	Down	Down	NotSig	Down	3.33006	3.78054	3.39072	3.33031	2.9743	3.44311	2.39111	2.2938	3.2034
ENSG00000063176	SPHK2	43.054	48.9871	47.5546	49.2141	42.9467	40.3036	15.571	19.7545	17.1493	21.546	18.9561	18.5635	-0.146853	0.884079	0.0615228	1	-0.208376	0.549562	-0.0394111	0.864565	0.139249	0.421741	-0.17866	0.308031	-1.29901	2.35342e-05	-1.19157	3.65494e-05	-1.22128	4.40644e-05	NotSig	NotSig	NotSig	NotSig	NotSig	NotSig	Down	Down	Down	7.09788	7.99884	7.57658	8.17774	7.05076	6.58368	2.77731	3.35618	3.22605
ENSG00000063177	RPL18	632.578	633.207	650.741	673.995	762.031	656.986	513.486	498.216	447.682	547.852	586.198	626.305	0.162521	0.844449	0.0545131	1	0.108008	0.755081	0.13143	0.455514	-0.0183671	0.912054	0.149797	0.319404	-0.237212	0.0762205	-0.268303	0.0497379	-0.310092	0.0312769	NotSig	NotSig	NotSig	NotSig	NotSig	NotSig	Down	Down	NotSig	148.886	147.609	148.017	159.891	178.608	153.216	130.756	120.843	120.231
ENSG00000063180	CA11	50.0162	50.8402	57.1736	68.6854	48.2482	39.0831	14.1753	26.7804	8.24967	38.1141	38.8285	44.9043	-0.209868	0.975437	0.310608	1	-0.520476	0.748294	0.911956	0.285143	0.140111	0.852484	0.771845	0.282615	-1.22361	0.0604005	-0.101782	0.867329	-1.3941	0.0411091	NotSig	NotSig	NotSig	NotSig	NotSig	NotSig	NotSig	Down	NotSig	23.8787	24.0401	26.3791	33.0516	22.9388	18.4883	7.32194	13.1759	4.49412
ENSG00000063241	ISOC2	59.9928	63.1676	59.4432	56.6629	78.0688	65.831	42.0334	42.8294	44.1232	55.2855	43.9865	52.9656	0.222404	0.825819	-0.0973323	1	0.319736	0.343306	0.0639788	0.775258	0.232903	0.187196	-0.168924	0.337021	-0.451992	0.0102354	-0.610417	0.00199543	-0.121757	0.422137	NotSig	NotSig	NotSig	NotSig	NotSig	NotSig	Down	NotSig	Down	13.4827	14.0605	12.9105	12.8352	17.472	14.6594	10.2203	9.91933	11.3149
ENSG00000063244	U2AF2	347.393	355.103	297.513	372.516	351.424	358.344	152.398	184.648	218.716	259.156	180.79	171.386	0.0122888	0.998508	-0.0764935	1	0.0887823	0.843396	-0.0634928	0.781794	0.513965	0.0167162	-0.577458	0.00967225	-0.977235	0.000139561	-1.05302	8.99742e-05	-0.386776	0.0262547	NotSig	NotSig	NotSig	NotSig	UP	Down	Down	Down	Down	83.6313	84.6704	69.2181	90.3903	84.2499	85.4786	39.6937	45.8096	60.081
ENSG00000063245	EPN1	157.438	179.7	181.599	161.494	184.454	174.069	119.177	127.141	118.87	117.585	119.209	125.914	0.0866816	0.933723	0.0122485	1	0.074433	0.843396	-0.135253	0.443063	-0.0418836	0.788649	-0.0933693	0.541698	-0.367965	0.0132516	-0.589899	0.000996541	-0.422097	0.00783833	NotSig	NotSig	NotSig	NotSig	NotSig	NotSig	Down	Down	Down	8.85359	10.0089	9.86937	9.15369	10.3297	9.69932	7.25096	7.36817	7.62767
ENSG00000063322	MED29	63.4606	64.1613	60.497	68.032	68.7148	69.4666	48.4916	57.0738	42.4733	47.7935	61.1098	62.5879	0.11209	0.902606	0.00032971	1	0.11176	0.732235	0.101779	0.554408	-0.213609	0.148435	0.315388	0.0471948	-0.190876	0.131743	-0.201188	0.113955	-0.404815	0.00819126	NotSig	NotSig	NotSig	NotSig	NotSig	UP	NotSig	Down	NotSig	16.3929	16.4155	15.1026	17.7131	17.6764	17.7802	13.5523	15.1933	12.5192
ENSG00000063438	AHRR	0.906961	0.859423	1.02675	0.888624	0.560729	0.856971	3.8038	9.72083	2.02492	2.8661	7.80236	8.40182	-0.3201	0.940685	0.10249	1	-0.42259	0.759217	0.144203	0.831487	-1.45399	0.0201021	1.59819	0.0133219	3.00451	0.000178862	3.46881	8.68279e-05	1.44803	0.0122927	NotSig	NotSig	NotSig	NotSig	Down	UP	UP	UP	UP	0.117019	0.109826	0.128026	0.115562	0.0720465	0.109558	0.530984	1.29252	0.298116
ENSG00000063587	ZNF275	26.3819	26.857	34.2069	28.6973	25.5387	30.0719	42.3618	37.7524	56.7727	50.8858	42.1275	35.0549	0.0600012	0.979565	0.226372	1	-0.16637	0.741002	-0.186503	0.47113	0.445253	0.0592459	-0.631756	0.0159328	0.676854	0.0041889	0.430349	0.0359459	0.895735	0.00106181	NotSig	NotSig	NotSig	NotSig	NotSig	Down	UP	UP	UP	3.21109	3.23768	4.0237	3.5206	3.09553	3.62674	5.57846	4.73539	7.88487
ENSG00000063601	MTMR1	43.4007	48.6917	39.9891	46.1562	46.0562	49.0811	69.4262	55.4135	34.6236	36.0274	63.0473	60.5442	0.0445897	0.988366	-0.105447	1	0.150037	0.7504	-0.148166	0.538789	-0.811532	0.00424951	0.663366	0.00953423	0.52844	0.0102556	0.335684	0.0679341	-0.177645	0.31932	NotSig	NotSig	NotSig	NotSig	Down	UP	NotSig	NotSig	UP	6.79973	7.55577	6.05482	7.28874	7.18577	7.61935	11.7683	8.94695	6.18978
ENSG00000063660	GPC1	61.9134	66.2024	63.199	55.1731	63.5663	60.7411	241.528	258.949	231.266	177.899	264.861	284.243	-0.0458265	0.988722	-0.127629	1	0.0818024	0.891315	0.00575863	0.988991	-0.261076	0.245	0.266834	0.240182	2.05033	9.29848e-06	2.10191	7.861e-06	1.91688	1.77124e-05	NotSig	NotSig	NotSig	NotSig	NotSig	NotSig	UP	UP	UP	9.41286	9.96874	9.28564	8.45459	9.62395	9.15016	39.7281	40.571	40.1196
ENSG00000063761	ADCK1	13.6844	14.8788	12.8614	14.1134	14.7574	14.2309	8.59276	8.3012	8.02468	12.2186	10.5515	12.2621	0.0190585	0.998508	-0.0925424	1	0.111601	0.853853	0.304084	0.29258	0.255935	0.289467	0.0481489	0.85485	-0.671388	0.00714409	-0.386363	0.0733273	-0.322911	0.133189	NotSig	NotSig	NotSig	NotSig	NotSig	NotSig	NotSig	NotSig	Down	2.54964	2.74566	2.31581	2.65041	2.7381	2.6272	1.73212	1.59388	1.70603
ENSG00000063854	HAGH	13.7111	13.5091	17.0764	11.5782	16.7454	14.8542	38.6948	33.8063	27.4239	34.6446	42.7035	41.413	0.212771	0.873905	0.0565692	1	0.156201	0.77999	0.0823256	0.781535	-0.222282	0.334029	0.304607	0.1955	1.50065	5.7467e-05	1.37021	9.4101e-05	1.2218	0.000253725	NotSig	NotSig	NotSig	NotSig	NotSig	NotSig	UP	UP	UP	2.27328	2.21837	2.73616	1.93487	2.76481	2.44027	6.94107	5.7762	5.18821
ENSG00000063978	RNF4	104.674	99.2902	96.271	100.179	111.662	117.717	89.1841	76.8763	94.8462	76.3539	77.3429	74.5094	0.166517	0.908774	-0.065426	1	0.231943	0.616257	-0.261452	0.319698	0.0675455	0.768448	-0.328997	0.148529	-0.20886	0.26924	-0.636829	0.00591048	-0.0758889	0.696595	NotSig	NotSig	NotSig	NotSig	NotSig	NotSig	Down	NotSig	NotSig	14.2634	13.4004	12.6778	13.7591	15.1522	15.8939	13.1482	10.7954	14.7473
ENSG00000064012	CASP8	4.98828	5.10282	4.02593	4.07722	5.76022	5.55733	15.0784	19.0567	13.5745	10.1068	15.2644	15.725	0.162925	0.938038	-0.327735	1	0.490659	0.398973	-0.265268	0.428321	-0.494465	0.0961051	0.229197	0.423998	1.83933	6.31173e-05	1.41114	0.000287827	1.6726	0.000153534	NotSig	NotSig	NotSig	NotSig	NotSig	NotSig	UP	UP	UP	0.682261	0.691257	0.532146	0.562071	0.784564	0.753138	2.23125	2.68603	2.11851
ENSG00000064042	LIMCH1	2.42745	2.81998	3.24236	3.60677	4.30742	5.06392	9.79684	9.79301	31.5487	60.9926	16.1546	11.9215	0.833339	0.543752	0.374225	1	0.459115	0.521333	0.387764	0.33632	2.22347	0.000484748	-1.83571	0.000897219	1.98488	0.000133934	1.53931	0.000512016	3.83413	6.1248e-06	NotSig	NotSig	NotSig	NotSig	UP	Down	UP	UP	UP	0.221391	0.254732	0.285782	0.331554	0.391215	0.457619	0.966692	0.920426	3.28321
ENSG00000064102	INTS13	76.1847	73.1584	74.6553	65.1571	69.5814	68.5577	45.4814	44.9468	48.2981	36.7565	37.022	37.0702	-0.115225	0.944579	-0.109025	1	-0.00619961	0.998203	-0.417294	0.146771	-0.0600135	0.801637	-0.35728	0.130199	-0.638261	0.00682988	-0.94033	0.000768569	-0.589249	0.0119193	NotSig	NotSig	NotSig	NotSig	NotSig	NotSig	Down	Down	Down	22.5626	21.4593	21.3672	19.4496	20.5213	20.1181	14.573	13.7178	16.3215
ENSG00000064115	TM7SF3	66.1014	67.2767	63.9825	51.5925	67.7972	72.5569	95.0129	89.7492	63.0725	67.1019	79.2542	78.2278	0.0708684	0.947986	-0.221558	1	0.292427	0.312388	-0.361227	0.0743738	-0.493805	0.00930526	0.132579	0.377408	0.556609	0.00137136	0.124514	0.325461	0.284362	0.0437981	NotSig	NotSig	NotSig	NotSig	Down	NotSig	NotSig	UP	UP	16.8423	16.978	15.755	13.2497	17.2026	18.3181	26.192	23.566	18.3375
ENSG00000064199	SPA17	10.5634	11.0919	11.6455	9.82714	12.9732	11.3224	16.994	19.5138	12.1745	23.5573	18.0135	17.0591	0.163765	0.939947	-0.0262932	1	0.190058	0.796161	-0.185708	0.610111	-0.044611	0.891622	-0.141097	0.651655	0.836742	0.0075931	0.48727	0.0735603	0.818424	0.00990982	NotSig	NotSig	NotSig	NotSig	NotSig	NotSig	NotSig	UP	UP	2.01049	2.0909	2.142	1.88518	2.45887	2.13523	3.49934	3.8274	2.64397
ENSG00000064225	ST3GAL6	4.40143	4.67311	5.80922	4.78289	5.04656	4.23292	0.684137	0.938397	1.34995	3.59519	2.72297	1.78823	0.0301706	0.999904	0.20855	1	-0.178379	0.894781	1.34153	0.0747842	1.57859	0.0172036	-0.237051	0.660816	-2.39386	0.000579656	-1.08249	0.0273367	-1.02382	0.0370661	NotSig	NotSig	NotSig	NotSig	UP	NotSig	Down	Down	Down	0.693424	0.729191	0.884482	0.759493	0.791755	0.660776	0.116612	0.152355	0.242678
ENSG00000064270	ATP2C2	3.09434	3.24969	3.86381	3.03178	1.93706	1.79185	0	0.0240614	0	0	0	0	-0.767831	0.76202	0.105027	1	-0.872858	0.337269	-2.34341	0.431397	-2.34341	0.353777	0	1	-7.5609	2.62491e-05	-9.13648	3.52632e-05	-10.0093	2.66639e-05	NotSig	NotSig	NotSig	NotSig	NotSig	NotSig	Down	Down	Down	0.416946	0.433695	0.503145	0.411754	0.259924	0.239234	0	0.00334117	0
ENSG00000064300	NGFR	16.3253	15.389	11.9697	5.72378	31.1205	35.4475	1.31354	3.39266	2.19991	3.87175	2.46115	2.0153	1.06648	0.689305	-0.864186	1	1.93066	0.0887908	-0.196364	0.804432	0.363301	0.55117	-0.559665	0.36218	-2.67104	0.000573963	-3.93388	7.52381e-05	-1.44355	0.01593	NotSig	NotSig	NotSig	NotSig	NotSig	NotSig	Down	Down	Down	3.897	3.6384	2.76133	1.37715	7.39785	8.38425	0.339241	0.834594	0.599216
ENSG00000064309	CDON	21.9271	21.5124	27.5871	19.3668	14.9358	19.4766	58.7811	112.126	41.2734	161.935	100.41	104.512	-0.339254	0.946033	0.0951873	1	-0.434441	0.787308	0.14288	0.870599	0.215728	0.751513	-0.0728477	0.923029	2.05092	0.00515989	2.53305	0.00175254	2.17146	0.00462761	NotSig	NotSig	NotSig	NotSig	NotSig	NotSig	UP	UP	UP	2.04924	1.99127	2.49163	1.82431	1.39005	1.80358	5.94351	10.799	4.40139
ENSG00000064313	TAF2	61.3265	62.2276	59.0649	59.1196	56.2258	63.1562	65.6498	68.118	51.9979	54.3553	65.1419	62.2189	-0.0523357	0.960768	-0.0757303	1	0.0233946	0.956617	-0.200212	0.209775	-0.317028	0.0324477	0.116816	0.377376	0.199481	0.0875059	0.0516049	0.64348	-0.041817	0.718088	NotSig	NotSig	NotSig	NotSig	Down	NotSig	NotSig	NotSig	NotSig	9.27949	9.32584	8.63715	9.01645	8.4723	9.46892	10.7474	10.6219	8.97779
ENSG00000064393	HIPK2	59.3526	65.4236	76.4116	72.9456	37.314	52.1454	170.733	214.821	139.944	166.787	210.533	196.449	-0.482928	0.543752	0.247349	1	-0.730277	0.0720937	-0.0482791	0.860543	-0.319295	0.132768	0.271016	0.199034	1.70945	1.54219e-05	2.1441	4.9465e-06	1.1428	0.000188152	NotSig	NotSig	NotSig	NotSig	NotSig	NotSig	UP	UP	UP	3.81751	4.16778	4.74969	4.72898	2.39002	3.32327	11.881	14.2391	10.2708
ENSG00000064419	TNPO3	257.283	250.978	241.826	243.326	224.164	245.068	118.958	132.001	128.695	125.404	115.569	105.307	-0.118129	0.89194	-0.0788213	1	-0.0393072	0.926031	-0.312829	0.100744	0.0364182	0.811716	-0.349247	0.0328951	-0.934465	5.41583e-05	-1.12917	1.8421e-05	-0.819225	0.000158365	NotSig	NotSig	NotSig	NotSig	NotSig	Down	Down	Down	Down	54.5074	52.6634	49.5121	51.959	47.2933	51.4445	27.2665	28.8194	31.1109
ENSG00000064490	RFXANK	30.5166	28.9518	27.8573	33.6893	35.8612	30.5653	45.0162	50.5772	45.4482	53.5759	45.9502	52.852	0.157142	0.899296	0.040524	1	0.116618	0.808771	-0.0792302	0.751804	0.0600907	0.767753	-0.139321	0.482566	0.768102	0.00107509	0.53173	0.00822134	0.787669	0.00118281	NotSig	NotSig	NotSig	NotSig	NotSig	NotSig	UP	UP	UP	12.0779	11.3491	10.6552	13.4393	14.1342	11.9866	19.2761	20.6289	20.5249
ENSG00000064545	TMEM161A	35.0247	35.5049	38.1788	29.9519	33.7967	30.5393	23.6985	20.0913	26.9239	29.3398	24.8471	24.6946	-0.134954	0.92134	-0.0652169	1	-0.069737	0.890889	0.0458916	0.857552	0.370323	0.0704412	-0.324431	0.106078	-0.599666	0.00385065	-0.41882	0.022863	-0.164126	0.325584	NotSig	NotSig	NotSig	NotSig	NotSig	NotSig	Down	NotSig	Down	10.5751	10.6177	11.1403	9.11515	10.1619	9.13651	7.74152	6.2515	9.27594
ENSG00000064547	LPAR2	36.8386	37.4655	31.8562	39.387	37.0081	34.0711	6.02041	6.44847	10.0246	28.0576	15.3953	12.8582	-0.0663993	0.993814	-0.0691377	1	0.00273836	1	1.05003	0.0925163	1.58047	0.00914418	-0.530441	0.251377	-2.48999	0.00020351	-1.37356	0.00496336	-0.840384	0.0489637	NotSig	NotSig	NotSig	NotSig	UP	NotSig	Down	Down	Down	12.2463	12.3357	10.2344	13.1972	12.2515	11.2227	2.16532	2.20914	3.80257
ENSG00000064601	CTSA	44.1743	42.8369	40.5295	44.9801	45.0877	42.459	107.136	100.793	49.898	41.2316	97.163	122.792	0.00625395	1	-0.035348	1	0.0416019	0.957961	-0.0479788	0.880608	-1.16648	0.00172938	1.1185	0.00179558	1.34315	0.000125021	1.28892	0.000159854	0.212019	0.310196	NotSig	NotSig	NotSig	NotSig	Down	UP	UP	NotSig	UP	7.47286	7.17735	6.62602	7.66946	7.59565	7.11699	19.6085	17.5717	9.63182
ENSG00000064607	SUGP2	155.57	164.015	177.789	169.204	146.936	160.306	111.378	133.806	169.543	204.7	236.165	193.384	-0.0594155	0.965745	0.106441	1	-0.165857	0.611351	0.680874	0.0144439	0.619299	0.00423812	0.0615747	0.705776	-0.299765	0.0388507	0.440524	0.00650192	0.213093	0.127037	NotSig	NotSig	NotSig	UP	UP	NotSig	UP	NotSig	Down	18.1997	19.0043	20.1005	19.9516	17.1181	18.5821	14.0971	16.1316	22.6321
ENSG00000064651	SLC12A2	32.4372	33.9741	28.2085	32.9836	26.3543	29.1111	32.4281	38.4261	33.8236	32.7339	37.886	29.0374	-0.262459	0.831533	-0.127258	1	-0.135202	0.798656	-0.211025	0.413034	-0.0705922	0.75458	-0.140432	0.527519	0.176313	0.341952	0.227748	0.224987	0.232978	0.224547	NotSig	NotSig	NotSig	NotSig	NotSig	NotSig	NotSig	NotSig	NotSig	3.01329	3.1259	2.53246	3.08834	2.43803	2.67957	3.25921	3.67865	3.58531
ENSG00000064652	SNX24	14.298	15.8725	15.7795	14.1657	14.3496	13.0104	32.346	26.0104	18.4493	21.0432	27.7272	28.4697	-0.143085	0.92134	-0.023769	1	-0.119316	0.807741	-0.187335	0.423834	-0.557718	0.0184277	0.370383	0.0790215	1.04082	0.000187157	0.996572	0.00024873	0.506873	0.0132176	NotSig	NotSig	NotSig	NotSig	Down	NotSig	UP	UP	UP	3.98992	4.38696	4.25547	3.98434	3.98766	3.5974	9.76571	7.48	5.87458
ENSG00000064655	EYA2	1.54717	2.28284	2.10753	1.88179	1.83511	1.45425	0	0.192492	0.324987	1.98616	0.261824	0.340614	-0.21986	0.987078	0.0466134	1	-0.266473	0.926517	1.42868	0.423139	3.44448	0.0262895	-2.0158	0.0982631	-4.12959	0.00393929	-2.48105	0.0243545	-0.731721	0.403625	NotSig	NotSig	NotSig	NotSig	UP	NotSig	Down	NotSig	Down	0.42363	0.619091	0.557685	0.519337	0.500382	0.394547	0	0.0543157	0.101537
ENSG00000064666	CNN2	550.738	541.651	577.977	594.411	546.201	526.83	510.749	638.904	572.352	527.035	463.377	529.883	-0.0283982	0.993575	0.0906345	1	-0.119033	0.793853	-0.335818	0.155813	-0.0410474	0.836535	-0.29477	0.131924	0.155274	0.334273	-0.152145	0.344217	0.0235925	0.890685	NotSig	NotSig	NotSig	NotSig	NotSig	NotSig	NotSig	NotSig	NotSig	149.681	145.804	151.809	162.83	147.83	141.873	150.183	178.945	177.497
ENSG00000064687	ABCA7	14.3513	14.9056	19.8054	11.7089	12.3615	13.322	13.7101	16.6505	4.9998	11.8164	27.3345	29.5767	-0.190522	0.953667	0.087896	1	-0.278418	0.788511	0.780142	0.151927	-0.872223	0.0642449	1.65237	0.00513758	0.136036	0.715468	1.1067	0.0114698	-0.824083	0.0466653	NotSig	NotSig	NotSig	NotSig	NotSig	UP	UP	Down	NotSig	1.69918	1.74794	2.26619	1.39731	1.45751	1.56288	1.75624	2.03161	0.675474
ENSG00000064692	SNCAIP	7.04228	6.06967	10.6998	5.72378	4.89364	5.9988	0.246289	0.529352	2.4749	5.50593	0.523649	1.05023	-0.270951	0.95282	0.303406	1	-0.574357	0.656163	0.874547	0.331729	3.32423	0.00221152	-2.44969	0.00576018	-3.97551	0.000144792	-2.83001	0.000731069	-0.954683	0.0861573	NotSig	NotSig	NotSig	NotSig	UP	Down	Down	NotSig	Down	0.952409	0.813027	1.39846	0.780228	0.65907	0.803866	0.0360371	0.0737767	0.381923
ENSG00000064703	DDX20	68.8223	62.6573	59.6324	69.8877	67.3894	69.4666	30.4578	27.4782	39.7734	41.1813	26.6799	25.9719	0.054827	0.974336	-0.0312911	1	0.0861182	0.846015	-0.269345	0.214386	0.494758	0.0189292	-0.764103	0.00257262	-1.09557	6.94851e-05	-1.41975	1.60992e-05	-0.569525	0.00390567	NotSig	NotSig	NotSig	NotSig	UP	Down	Down	Down	Down	11.3272	10.214	9.48508	11.5937	11.0452	11.3287	5.42357	4.66064	7.46955
ENSG00000064726	BTBD1	69.2758	69.8281	69.0622	70.8286	69.7343	68.6616	131.601	137.102	92.5963	80.9296	129.21	133.72	-0.00991416	0.999904	-0.00315007	1	-0.00676409	0.995443	-0.160115	0.42095	-0.608132	0.00650574	0.448017	0.0222834	1.03463	7.2805e-05	0.884431	0.000183927	0.42965	0.0130028	NotSig	NotSig	NotSig	NotSig	Down	UP	UP	UP	UP	16.4614	16.4341	15.8596	16.9638	16.5015	16.1662	33.8328	33.5733	25.1066
ENSG00000064763	FAR2	32.1171	32.4432	35.747	27.9655	36.6513	37.7327	35.1099	40.6879	45.0482	27.3285	37.179	40.079	0.201695	0.931587	-0.0344162	1	0.236111	0.765739	-0.0993111	0.822165	-0.025226	0.949465	-0.0740851	0.84015	0.314604	0.277634	0.0135976	0.963952	0.323794	0.274243	NotSig	NotSig	NotSig	NotSig	NotSig	NotSig	NotSig	NotSig	NotSig	5.87999	5.88293	6.32478	5.1605	6.6822	6.84491	6.95447	7.67662	9.41079
ENSG00000064932	SBNO2	33.8243	38.7277	44.8526	38.054	34.3319	40.0959	72.929	71.0053	52.3729	34.8457	73.4417	88.6165	0.0343743	0.995906	0.178746	1	-0.144372	0.85776	0.0422556	0.921229	-0.688253	0.0468652	0.730508	0.0378707	1.07463	0.00247982	1.08251	0.00235951	0.20763	0.448068	NotSig	NotSig	NotSig	NotSig	Down	UP	UP	NotSig	UP	5.05703	5.7348	6.48066	5.73449	5.11157	5.93985	11.7967	10.9401	8.93473
ENSG00000064933	PMS1	69.0891	70.6607	76.5737	66.9082	66.217	65.5453	25.8056	28.7775	29.2988	38.7678	37.2314	29.3496	-0.0874163	0.944579	0.0243641	1	-0.11178	0.785908	0.157141	0.442556	0.321934	0.0792193	-0.164793	0.346386	-1.2724	2.67947e-05	-1.02784	8.61087e-05	-0.974826	0.000160309	NotSig	NotSig	NotSig	NotSig	NotSig	NotSig	Down	Down	Down	12.5491	12.7119	13.4415	12.2493	11.9774	11.7965	5.07121	5.38667	6.07241
ENSG00000064961	HMG20B	56.6317	59.7836	71.6561	60.0083	67.7717	62.507	60.1493	72.5693	50.673	72.6833	76.5836	79.5335	0.160043	0.877237	0.163389	1	-0.00334661	0.999808	0.107887	0.624575	-0.104672	0.568429	0.212558	0.248326	0.271647	0.092544	0.219491	0.163227	0.0035855	0.983111	NotSig	NotSig	NotSig	NotSig	NotSig	NotSig	NotSig	NotSig	NotSig	14.5455	15.2083	17.7863	15.5349	17.3343	15.9076	16.7145	19.2082	14.8509
ENSG00000064989	CALCRL	1.78725	0.966851	3.24236	1.41134	0.99402	0.856971	2.92811	3.27236	4.77481	7.94463	4.89611	4.68345	-0.575658	0.862933	0.730121	1	-1.30578	0.23584	0.498695	0.435245	1.02864	0.073781	-0.529946	0.326154	1.25081	0.0217825	2.32516	0.000935507	1.54933	0.00798531	NotSig	NotSig	NotSig	NotSig	NotSig	NotSig	UP	UP	UP	0.288171	0.154403	0.505234	0.229365	0.159607	0.136912	0.510796	0.543741	0.878478
ENSG00000064995	TAF11	61.1932	62.0664	55.2011	63.9025	70.5244	67.5449	39.2147	39.4367	37.7485	48.07	46.8404	45.8978	0.161205	0.852711	-0.0589218	1	0.220127	0.466643	0.107956	0.554241	0.129505	0.397413	-0.021549	0.900262	-0.562728	0.00152855	-0.615978	0.000878902	-0.374301	0.0156283	NotSig	NotSig	NotSig	NotSig	NotSig	NotSig	Down	Down	Down	38.3675	38.5431	33.4483	40.3838	44.0342	41.9626	26.6014	25.4816	27.0065
ENSG00000064999	ANKS1A	89.0155	87.124	93.461	77.7023	66.3444	81.5681	43.2922	48.2673	44.8732	72.3313	61.4763	56.5136	-0.255037	0.837354	-0.0559008	1	-0.199137	0.686558	0.237349	0.373234	0.350232	0.130761	-0.112882	0.627399	-0.860263	0.00124346	-0.367876	0.0699036	-0.45413	0.0354017	NotSig	NotSig	NotSig	NotSig	NotSig	NotSig	NotSig	Down	Down	13.0121	12.6139	13.2031	11.4483	9.65773	11.8144	6.84674	7.27106	7.48472
ENSG00000065000	AP3D1	319.063	335.47	344.798	316.429	317.067	334.115	205.734	218.719	256.865	267.201	189.718	190.801	-0.00993993	0.998508	0.00185372	1	-0.0117937	0.981084	-0.286271	0.0843189	0.318687	0.025472	-0.604958	0.00139552	-0.54024	0.000538065	-0.816571	4.52469e-05	-0.223407	0.053168	NotSig	NotSig	NotSig	NotSig	UP	Down	Down	NotSig	Down	36.7362	38.2561	38.3661	36.7216	36.3545	38.1173	25.6281	25.9518	33.7466
ENSG00000065029	ZNF76	20.7267	21.5661	21.3455	23.6008	23.0409	23.2161	19.4569	25.9623	25.174	35.072	38.7238	35.5091	0.12675	0.929285	0.0777224	1	0.0490279	0.936256	0.582815	0.050448	0.4112	0.0617493	0.171616	0.404167	0.184049	0.293867	0.640114	0.00378561	0.517526	0.0134131	NotSig	NotSig	NotSig	NotSig	NotSig	NotSig	UP	UP	NotSig	3.02442	3.11684	3.01012	3.4711	3.34812	3.35669	3.0717	3.90409	4.19153
ENSG00000065054	SLC9A3R2	11.3103	9.39994	14.1043	7.68398	12.387	10.1019	25.1215	25.8661	27.5489	25.0155	31.1047	35.0549	0.11603	0.970525	0.0520218	1	0.064008	0.95409	0.247353	0.540513	0.064446	0.858699	0.182907	0.601611	1.38385	0.00099592	1.51518	0.000573624	1.39628	0.00119745	NotSig	NotSig	NotSig	NotSig	NotSig	NotSig	UP	UP	UP	3.1562	2.59803	3.80369	2.16125	3.44228	2.79319	7.58454	7.43848	8.77207
ENSG00000065057	NTHL1	47.402	50.1151	48.2841	48.8482	56.0474	48.0164	11.603	12.3435	14.2744	23.1299	12.1486	10.5023	0.0916099	0.958932	-0.0170336	1	0.108644	0.84539	-0.209629	0.435704	0.636682	0.018192	-0.846311	0.0049581	-1.94088	1.18702e-05	-2.24212	5.72647e-06	-1.28717	0.000144664	NotSig	NotSig	NotSig	NotSig	UP	Down	Down	Down	Down	19.3245	20.2353	19.0231	20.0719	22.754	19.3959	5.11769	5.18579	6.64016
ENSG00000065060	UHRF1BP1	57.512	56.1579	76.0873	54.0493	42.8193	51.6001	61.9828	52.1412	68.4473	72.6581	65.1942	50.5813	-0.270729	0.844449	0.178261	1	-0.448989	0.355875	-0.11348	0.715967	0.315837	0.207307	-0.429317	0.0995105	0.0939247	0.660016	0.251173	0.239508	0.231501	0.28557	NotSig	NotSig	NotSig	NotSig	NotSig	NotSig	NotSig	NotSig	NotSig	5.7503	5.56125	7.35207	5.4469	4.26345	5.11201	6.70497	5.37251	7.80901
ENSG00000065135	GNAI3	158.798	159.154	148.338	166.068	160.139	158.799	184.088	179.089	202.667	176.743	150.549	140.759	0.00188017	1	-0.0261635	1	0.0280436	0.964153	-0.448802	0.0747337	0.0848286	0.653617	-0.533631	0.0159328	0.277826	0.0913429	-0.172856	0.274128	0.388819	0.0299822	NotSig	NotSig	NotSig	NotSig	NotSig	Down	NotSig	UP	NotSig	5.78908	5.74662	5.22615	6.10209	5.81369	5.73617	7.26077	6.72819	8.43054
ENSG00000065150	IPO5	814.584	809.523	799.646	815.051	691.532	742.267	315.36	291.529	390.884	390.695	337.099	303.686	-0.182564	0.831533	-0.0198096	1	-0.162754	0.605797	-0.0534519	0.784548	0.379087	0.028637	-0.432539	0.0166475	-1.3333	1.0218e-05	-1.20419	1.64815e-05	-0.934401	9.67117e-05	NotSig	NotSig	NotSig	NotSig	UP	Down	Down	Down	Down	83.4416	82.1306	79.1607	84.1511	70.5421	75.3383	34.95	30.7746	45.6881
ENSG00000065154	OAT	148.101	142.396	149.716	130.732	156.214	144.257	133.16	110.49	94.8212	71.8285	81.4273	88.3043	0.0461028	0.99149	-0.0646699	1	0.110773	0.867478	-0.653838	0.0677999	-0.522183	0.059351	-0.131655	0.618553	-0.165222	0.447969	-0.865163	0.00254379	-0.622735	0.0162431	NotSig	NotSig	NotSig	NotSig	NotSig	NotSig	Down	Down	NotSig	43.3045	41.2383	42.3065	38.5288	45.4867	41.7946	42.1253	33.2937	31.6365
ENSG00000065183	WDR3	155.037	148.573	126.56	135.463	132.077	139.323	60.6145	50.4569	86.5965	68.0321	45.5051	39.6816	-0.16465	0.92134	-0.223334	1	0.0586846	0.935055	-0.516269	0.106373	0.501554	0.0576894	-1.01782	0.00305035	-1.36244	0.000129994	-1.71406	3.60772e-05	-0.637552	0.0114058	NotSig	NotSig	NotSig	NotSig	NotSig	Down	Down	Down	Down	14.9476	14.1875	11.7923	13.1639	12.681	13.3097	6.32276	5.01327	9.52675
ENSG00000065243	PKN2	55.2179	58.7093	60.9023	57.1072	47.2797	55.0799	101.444	112.367	75.722	83.846	110.856	100.197	-0.15715	0.834965	0.0383297	1	-0.19548	0.470742	-0.147433	0.360276	-0.410048	0.0138997	0.262615	0.0710512	0.992152	2.76113e-05	1.00187	2.49437e-05	0.543775	0.00120343	NotSig	NotSig	NotSig	NotSig	Down	NotSig	UP	UP	UP	7.93117	8.35207	8.45389	8.26754	6.76273	7.83899	15.7644	16.6326	12.4105
ENSG00000065268	WDR18	56.9518	63.9196	57.5789	58.4662	71.4675	63.5977	40.7472	38.9795	46.4731	54.3553	39.4307	37.6379	0.158182	0.843938	-0.0698518	1	0.228034	0.428154	-0.179592	0.300734	0.345782	0.0345487	-0.525374	0.00573978	-0.513772	0.00189291	-0.851547	9.20805e-05	-0.0981385	0.436772	NotSig	NotSig	NotSig	NotSig	UP	Down	Down	NotSig	Down	23.9368	26.6086	23.3877	24.768	29.9128	26.4855	18.5289	16.8834	22.2879
ENSG00000065308	TRAM2	63.5139	64.0807	53.1747	50.6516	57.0159	73.4139	290.375	309.454	318.312	188.333	225.666	258.981	0.0286461	0.998508	-0.30978	1	0.338426	0.656163	-0.435247	0.30086	-0.201737	0.571369	-0.233509	0.514855	2.31736	6.75088e-05	1.85346	0.000230363	2.4254	7.44173e-05	NotSig	NotSig	NotSig	NotSig	NotSig	NotSig	UP	UP	UP	9.10824	9.1017	7.36946	7.32127	8.14239	10.4316	45.0525	45.7327	52.0867
ENSG00000065320	NTN1	1.57384	1.36971	1.5131	1.35907	1.6567	1.71394	5.11734	9.11929	34.3236	14.3054	1.64949	2.12884	0.191916	0.975437	-0.0490209	1	0.240937	0.88673	-2.0336	0.0356842	1.83503	0.0130267	-3.86863	0.000620545	2.34844	0.00153732	0.122918	0.822298	4.23248	9.08657e-05	NotSig	NotSig	NotSig	Down	UP	Down	NotSig	UP	UP	0.244261	0.210547	0.226948	0.2126	0.256051	0.263572	0.859274	1.45854	6.07847
ENSG00000065328	MCM10	99.8457	98.1085	79.8431	96.9384	95.222	102.525	10.3715	17.4446	32.9237	55.9644	27.989	15.7818	-0.00431992	1	-0.172028	1	0.167708	0.874263	0.527746	0.292441	1.67235	0.00453796	-1.1446	0.0198601	-2.75214	6.64354e-05	-2.22008	0.000204898	-0.907765	0.0248647	NotSig	NotSig	NotSig	NotSig	UP	Down	Down	Down	Down	18.1356	17.6498	14.0154	17.7471	17.2238	18.4519	2.03816	3.26533	6.82369
ENSG00000065357	DGKA	12.8308	12.3811	17.4547	9.72259	14.2731	11.7119	64.2268	47.7379	41.4983	38.0638	56.7897	62.4176	0.0412615	0.995774	0.087918	1	-0.0466565	0.971152	-0.0434671	0.928966	-0.478117	0.180689	0.43465	0.224442	2.24075	8.18737e-05	2.15602	9.96036e-05	1.67472	0.000551793	NotSig	NotSig	NotSig	NotSig	NotSig	NotSig	UP	UP	UP	1.24433	1.18923	1.6359	0.950364	1.37844	1.12543	6.73891	4.77098	4.59217
ENSG00000065361	ERBB3	72.6102	74.5549	75.1957	81.1262	57.0159	65.3116	0.957792	1.87679	1.12496	2.18729	2.74915	1.845	-0.269448	0.911734	0.0766219	1	-0.34607	0.652379	0.563033	0.289216	0.212193	0.64652	0.35084	0.426473	-5.60534	2.08988e-06	-4.77285	3.47021e-06	-5.46977	2.85736e-06	NotSig	NotSig	NotSig	NotSig	NotSig	NotSig	Down	Down	Down	7.95784	8.09289	7.96445	8.96162	6.22277	7.09246	0.11357	0.211972	0.140683
ENSG00000065413	ANKRD44	0.960311	0.832566	0.918668	1.07158	0.99402	1.03875	5.19944	7.43499	5.27479	9.00056	6.78125	3.03715	0.177367	0.973663	0.140195	1	0.0371725	0.988672	-0.491884	0.405003	0.171303	0.737906	-0.663186	0.193462	2.89228	0.000182711	2.22303	0.000788548	2.92339	0.000225561	NotSig	NotSig	NotSig	NotSig	NotSig	NotSig	UP	UP	UP	0.074247	0.0637551	0.0686422	0.0835061	0.0765336	0.0795772	0.434928	0.592396	0.465351
ENSG00000065427	KARS	342.324	327.682	322.236	332.685	346.862	335.647	191.75	188.233	219.841	196.303	144.632	155.632	0.0239723	0.994159	-0.044215	1	0.0681873	0.879808	-0.469214	0.0578283	0.151891	0.379488	-0.621105	0.00605386	-0.732572	0.000672333	-1.22576	3.23344e-05	-0.536466	0.00488977	NotSig	NotSig	NotSig	NotSig	NotSig	Down	Down	Down	Down	83.4248	79.0932	75.8922	81.7182	84.179	81.0493	50.5576	47.2734	61.1328
ENSG00000065457	ADAT1	22.2205	23.0164	24.0475	23.6008	21.1548	26.4103	17.295	19.0567	18.9242	22.3003	17.8564	16.2076	0.0694659	0.960768	0.063053	1	0.00641282	0.995646	-0.222502	0.288922	0.190332	0.276845	-0.412834	0.0354211	-0.231379	0.130734	-0.523347	0.00482006	-0.1041	0.494207	NotSig	NotSig	NotSig	NotSig	NotSig	Down	Down	NotSig	NotSig	4.90697	5.03415	5.13208	5.25308	4.65219	5.77885	4.13212	4.33681	4.76854
ENSG00000065485	PDIA5	28.1691	27.3135	32.0453	25.5871	29.3873	27.8126	55.0867	57.17	58.7727	50.2824	48.6469	59.0398	0.0413653	0.990881	0.0396567	1	0.00170867	1	-0.187735	0.478132	-0.0181014	0.944773	-0.169634	0.453311	1.10134	0.000279099	0.872244	0.00112134	1.04359	0.000511455	NotSig	NotSig	NotSig	NotSig	NotSig	NotSig	UP	UP	UP	6.92447	6.64998	7.61277	6.33961	7.19387	6.77429	14.6505	14.4826	16.4853
ENSG00000065491	TBC1D22B	33.7709	31.5838	32.6938	29.2985	30.4578	30.4874	21.0441	22.0162	18.2493	20.2387	21.391	23.0482	-0.10361	0.92134	-0.0897757	1	-0.0138342	0.981084	-0.0830356	0.637296	-0.150901	0.296504	0.0678657	0.650993	-0.517388	0.00173319	-0.496814	0.00218401	-0.578514	0.00116051	NotSig	NotSig	NotSig	NotSig	NotSig	NotSig	Down	Down	Down	9.66349	8.95127	9.0411	8.45014	8.67919	8.64411	6.51499	6.49229	5.9586
ENSG00000065518	NDUFB4	79.6525	78.7178	98.973	82.1455	79.3686	66.0647	63.871	58.9987	43.2233	52.4697	60.6123	68.946	-0.125242	0.92134	0.179075	1	-0.304317	0.391426	-0.0536431	0.819952	-0.356006	0.0655601	0.302363	0.108571	-0.279453	0.0827454	-0.207855	0.181976	-0.814535	0.000589485	NotSig	NotSig	NotSig	NotSig	NotSig	NotSig	NotSig	Down	NotSig	41.772	40.8873	50.1612	43.4208	41.45	34.3293	36.2396	31.8855	25.865
ENSG00000065526	SPEN	140.446	152.333	150.932	132.144	92.4693	132.649	98.7894	116	157.694	150.395	152.748	123.927	-0.382113	0.770542	-0.0620467	1	-0.320066	0.507615	0.236748	0.406641	0.540901	0.0431835	-0.304153	0.215193	-0.36381	0.0905691	0.255051	0.218999	0.239138	0.257381	NotSig	NotSig	NotSig	NotSig	UP	NotSig	NotSig	NotSig	NotSig	10.4657	11.2431	10.8695	9.92514	6.86199	9.79433	7.96464	8.90811	13.4086
ENSG00000065534	MYLK	29.2095	29.4352	40.2323	28.6712	20.5431	22.9824	280.14	266.192	38.0485	44.1731	143.951	135.593	-0.432899	0.543752	0.215821	1	-0.64872	0.0739588	-1.09773	0.0061577	-2.72494	1.38761e-05	1.62721	0.00010738	3.30596	4.33269e-07	2.64113	1.23195e-06	0.365208	0.0394013	NotSig	NotSig	NotSig	Down	Down	UP	UP	UP	UP	1.30537	1.30289	1.7376	1.29147	0.914253	1.01769	13.545	12.2594	1.94024
ENSG00000065548	ZC3H15	153.863	151.393	140.367	167.14	165.186	154.411	90.3061	90.7598	99.346	88.8994	83.7576	76.468	0.0636892	0.971289	0.00148091	1	0.0622083	0.907537	-0.306658	0.194275	0.0770728	0.696656	-0.383731	0.0638025	-0.668155	0.00210437	-1.0385	0.000154706	-0.592563	0.00496623	NotSig	NotSig	NotSig	NotSig	NotSig	NotSig	Down	Down	Down	48.7756	47.5338	43.003	53.4042	52.1471	48.5014	30.9727	29.6501	35.9357
ENSG00000065559	MAP2K4	66.2348	62.3887	56.7953	60.5833	59.8706	59.0531	86.2286	75.4326	60.5976	73.6386	86.2973	88.0205	-0.115902	0.908051	-0.142907	1	0.0270056	0.956964	-0.0230411	0.910686	-0.264577	0.0956593	0.241536	0.125	0.417277	0.00763384	0.510138	0.00253774	0.295607	0.0407889	NotSig	NotSig	NotSig	NotSig	NotSig	NotSig	UP	UP	UP	11.4832	10.7131	9.51602	10.5866	10.3367	10.1445	16.1742	13.4773	11.9878
ENSG00000065600	TMEM206	20.5933	18.6119	19.238	16.9623	16.2866	15.9449	27.4476	26.9007	36.4235	34.0161	26.261	25.7164	-0.285432	0.770419	-0.128959	1	-0.156473	0.691787	-0.194448	0.354336	0.392546	0.0441117	-0.586995	0.00860766	0.556498	0.00377282	0.647482	0.00161191	1.078	0.000106578	NotSig	NotSig	NotSig	NotSig	UP	Down	UP	UP	UP	7.00092	6.26683	6.32053	5.8122	5.51378	5.37104	10.0955	9.42446	14.1292
ENSG00000065613	SLK	68.849	66.9544	75.1687	60.6094	64.0505	68.4019	120.846	140.904	106.721	98.2519	138.243	118.165	-0.0388743	0.988571	-0.0153051	1	-0.0235692	0.972155	-0.157987	0.474224	-0.330658	0.0916703	0.172671	0.360587	1.02943	0.000138173	0.910313	0.000291813	0.714073	0.00156642	NotSig	NotSig	NotSig	NotSig	NotSig	NotSig	UP	UP	UP	8.55341	8.23854	9.02493	7.58944	7.92418	8.42013	16.243	18.0397	15.1286
ENSG00000065615	CYB5R4	16.6454	16.8125	17.6708	17.8509	16.1592	14.6984	23.589	24.9517	12.3495	15.3361	24.4806	22.0832	-0.119078	0.914521	0.0748293	1	-0.193908	0.551166	-0.189413	0.316787	-0.804107	0.00146753	0.614694	0.00435326	0.62133	0.00108213	0.550995	0.00218015	-0.257607	0.0794324	NotSig	NotSig	NotSig	NotSig	Down	UP	UP	NotSig	UP	1.71143	1.71209	1.75586	1.84993	1.65453	1.49742	2.62404	2.64382	1.44885
ENSG00000065618	COL17A1	3.17436	3.11541	2.02647	2.79655	2.88011	2.10348	1.06725	0.818089	0.624975	0.301695	0.209459	0.709614	-0.33736	0.946033	-0.389652	1	0.0522913	0.985402	-1.16874	0.217903	-0.985065	0.205181	-0.183675	0.836556	-1.64972	0.0170659	-2.4811	0.00300144	-2.24514	0.0058793	NotSig	NotSig	NotSig	NotSig	NotSig	NotSig	Down	Down	Down	0.489366	0.475687	0.301914	0.434539	0.442156	0.32131	0.178008	0.12997	0.109938
ENSG00000065621	GSTO2	9.46974	8.08395	11.5644	10.9771	8.66581	7.92049	0.465213	0.433106	0.549978	0.82966	0.706925	0.539306	-0.0847147	0.975437	0.347671	1	-0.432386	0.435361	0.344183	0.467936	0.61737	0.0967421	-0.273187	0.462921	-4.19621	1.90754e-06	-3.76731	2.68204e-06	-3.92651	2.73164e-06	NotSig	NotSig	NotSig	NotSig	NotSig	NotSig	Down	Down	Down	0.945584	0.799494	1.11597	1.10479	0.861711	0.783653	0.0502583	0.0445678	0.0626637
ENSG00000065665	SEC61A2	25.3415	26.5078	26.5063	25.561	23.2193	22.9824	14.6953	16.5783	24.299	34.0161	17.8302	14.022	-0.168792	0.879918	-0.0060401	1	-0.162752	0.702932	-0.10277	0.667875	0.89966	0.00210095	-1.00243	0.001077	-0.645489	0.00268608	-0.579466	0.00486471	0.260211	0.131306	NotSig	NotSig	NotSig	NotSig	UP	Down	Down	NotSig	Down	6.41074	6.64169	6.48021	6.51751	5.84943	5.76076	4.02204	4.32196	7.0141
ENSG00000065675	PRKCQ	28.6493	30.0261	32.8559	27.8871	30.2539	30.5653	4.05009	4.16263	1.57494	2.84096	3.24662	2.98038	0.0492983	0.988722	0.0359517	1	0.0133466	0.991898	-0.528094	0.120526	-0.90193	0.00873283	0.373835	0.177133	-2.75089	3.97075e-06	-3.32828	1.87663e-06	-3.68877	1.54287e-06	NotSig	NotSig	NotSig	NotSig	Down	NotSig	Down	Down	Down	8.61343	8.94109	9.54643	8.45073	9.05802	9.10543	1.31741	1.28972	0.540299
ENSG00000065717	TLE2	9.92322	10.6085	9.3488	6.92604	13.9673	12.9065	0.109462	0.312799	0.024999	0.125706	0.0523649	0.170307	0.386008	0.904882	-0.351032	1	0.737041	0.457956	-1.07331	0.325591	-1.47274	0.137702	0.399435	0.730792	-5.47695	1.4269e-05	-6.93627	6.67347e-06	-6.59866	1.41208e-05	NotSig	NotSig	NotSig	NotSig	NotSig	NotSig	Down	Down	Down	2.43447	2.57772	2.21653	1.71263	3.41234	3.1374	0.0290542	0.0790826	0.00699814
ENSG00000065802	ASB1	49.1893	49.1751	51.0942	48.5346	47.9423	51.0547	62.448	66.4577	65.9724	64.8141	76.7931	65.3128	0.0065176	1	0.00595072	1	0.000566887	1	0.0108526	0.961175	0.0382016	0.80866	-0.0273491	0.86885	0.474518	0.00359758	0.478853	0.00339534	0.506769	0.0030442	NotSig	NotSig	NotSig	NotSig	NotSig	NotSig	UP	UP	UP	6.57613	6.5114	6.6014	6.54002	6.38276	6.76308	9.03259	9.15608	10.064
ENSG00000065809	FAM107B	47.0286	48.0471	56.8764	51.697	42.9722	42.2253	54.8131	51.9727	76.172	81.8598	46.1858	38.5746	-0.160754	0.845991	0.178445	1	-0.3392	0.225546	-0.464966	0.0387602	0.576493	0.00459467	-1.04146	0.000253742	0.253944	0.0595449	-0.0502672	0.691205	0.651993	0.00067148	NotSig	NotSig	NotSig	Down	UP	Down	NotSig	UP	NotSig	6.6375	6.71644	7.75782	7.35421	6.03977	5.90507	8.3699	7.55932	12.2672
ENSG00000065833	ME1	14.3246	13.9388	12.2129	14.2964	16.2357	14.7503	71.2871	65.1825	44.6982	19.0068	46.4214	47.4022	0.13015	0.980366	-0.101862	1	0.232011	0.853293	-0.671584	0.25105	-1.04649	0.0509043	0.374902	0.445779	2.35817	0.000416649	1.55643	0.00398091	1.41354	0.00795336	NotSig	NotSig	NotSig	NotSig	NotSig	NotSig	UP	UP	UP	4.20962	4.05707	3.46851	4.23461	4.75137	4.29506	22.6654	19.7403	14.9885
ENSG00000065882	TBC1D1	111.583	104.796	127.398	101.93	102.996	105.433	68.8515	72.3047	63.8225	86.4104	75.9029	75.1339	-0.0568699	0.966178	0.068575	1	-0.125445	0.72273	-0.0313624	0.882611	0.0912633	0.567248	-0.122626	0.441802	-0.531807	0.00248829	-0.5063	0.00326148	-0.509119	0.00384913	NotSig	NotSig	NotSig	NotSig	NotSig	NotSig	Down	Down	Down	12.2386	11.3843	13.5039	11.2685	11.2498	11.4583	8.17036	8.17268	7.98759
ENSG00000065883	CDK13	78.9322	83.2566	76.7358	79.2182	59.7941	71.1027	59.8209	69.321	71.4471	74.418	71.3995	61.3958	-0.311986	0.681032	-0.0675828	1	-0.244403	0.447443	-0.0880708	0.659581	0.191492	0.242238	-0.279563	0.101824	-0.245473	0.0909224	-0.0215578	0.879406	0.0136023	0.927033	NotSig	NotSig	NotSig	NotSig	NotSig	NotSig	NotSig	NotSig	NotSig	3.11616	3.25547	2.92771	3.15223	2.35079	2.78138	2.55513	2.8203	3.21854
ENSG00000065911	MTHFD2	180.298	175.913	246.473	194.948	173.495	173.316	241.418	136.164	363.785	201.306	62.3142	57.1097	-0.0412788	0.998239	0.294097	1	-0.335376	0.756568	-1.80048	0.0231928	0.61596	0.193145	-2.41644	0.00143947	0.178972	0.655345	-1.58023	0.00289974	0.500835	0.222684	NotSig	NotSig	NotSig	Down	NotSig	Down	Down	NotSig	NotSig	36.6759	35.4419	48.4534	39.9702	35.1451	34.9331	53.1316	28.544	84.4389
ENSG00000065923	SLC9A7	28.3559	27.0718	34.5041	27.9133	17.2552	19.7363	63.5153	64.7253	6.39974	6.00875	58.413	63.4962	-0.586371	0.271832	0.156279	1	-0.742651	0.0444456	-0.201859	0.360865	-3.35109	6.93571e-06	3.14924	8.47538e-06	1.29507	3.77701e-05	1.67958	9.32879e-06	-2.21231	3.91635e-06	NotSig	NotSig	Down	NotSig	Down	UP	UP	Down	UP	2.79982	2.64749	3.29248	2.77796	1.69666	1.93091	6.78514	6.58606	0.721037
ENSG00000065970	FOXJ2	21.0735	21.1901	20.7781	17.485	20.7725	23.0603	44.7699	50.2884	44.8732	39.5723	48.7779	43.8825	0.0497846	0.980874	-0.157706	1	0.20749	0.614383	-0.165369	0.470686	-0.147374	0.447583	-0.017995	0.93587	1.25285	5.67948e-05	1.03769	0.000170755	1.26318	7.64029e-05	NotSig	NotSig	NotSig	NotSig	NotSig	NotSig	UP	UP	UP	3.31581	3.3023	3.15954	2.77298	3.25485	3.59524	7.62137	8.15428	8.05654
ENSG00000065978	YBX1	698.653	714.771	706.618	725.196	710.699	681.578	324.883	379.425	408.334	500.109	301.072	289.664	-0.024204	0.990758	0.00742607	1	-0.03163	0.934317	-0.381026	0.0469436	0.375234	0.0167292	-0.75626	0.000620875	-0.922013	3.1984e-05	-1.27884	5.56528e-06	-0.554206	0.000823477	NotSig	NotSig	NotSig	Down	UP	Down	Down	Down	Down	358.61	363.377	350.518	375.184	363.275	346.645	180.419	200.702	239.157
ENSG00000065989	PDE4A	8.34937	6.76796	10.0513	7.08286	6.37192	6.59608	15.1878	17.0355	6.27475	7.54237	19.9772	19.046	-0.224534	0.875474	0.162997	1	-0.387531	0.435057	0.147997	0.621489	-1.21297	0.00175341	1.36097	0.000857727	1.17448	0.000357761	1.54701	7.17911e-05	-0.201489	0.357422	NotSig	NotSig	NotSig	NotSig	Down	UP	UP	NotSig	UP	1.24455	0.999182	1.44792	1.06413	0.94584	0.97421	2.44933	2.61684	1.06724
ENSG00000066027	PPP2R5A	46.1216	46.4088	47.9599	41.1903	41.6469	43.7315	33.0028	37.8005	17.5493	19.1073	37.6765	39.8235	-0.118731	0.886974	-0.0676556	1	-0.0510751	0.894463	0.00320545	0.991233	-0.936307	0.000463694	0.939512	0.000381289	-0.302781	0.0269734	-0.180844	0.149292	-1.17143	2.13716e-05	NotSig	NotSig	NotSig	NotSig	Down	UP	NotSig	Down	Down	11.9451	11.9046	12.0041	10.7525	10.7413	11.2225	9.24763	10.089	5.18626
ENSG00000066032	CTNNA2	9.06961	8.21823	17.0764	10.8726	6.88167	7.27127	0.328386	0.433106	2.64989	24.3116	25.4231	11.7512	-0.291593	0.977946	0.674102	1	-0.965695	0.653533	5.45984	0.0166643	5.06679	0.00457558	0.39305	0.704699	-4.40491	0.00223222	1.34652	0.129449	-0.0122222	0.989453	NotSig	NotSig	NotSig	UP	UP	NotSig	NotSig	NotSig	Down	1.1924	1.07014	2.16968	1.44077	0.900987	0.947227	0.0467103	0.0586804	0.397531
ENSG00000066044	ELAVL1	188.301	190.55	194.758	188.441	186.876	180.899	123.035	135.418	140.769	191.3	145.941	130.597	-0.0453178	0.972627	0.00430531	1	-0.0496232	0.8949	-0.0313179	0.866828	0.363475	0.0252301	-0.394793	0.0177685	-0.467817	0.00268056	-0.453817	0.00315902	-0.108648	0.374805	NotSig	NotSig	NotSig	NotSig	UP	Down	Down	NotSig	Down	26.8171	26.878	26.8051	27.0496	26.5034	25.5272	18.9575	19.8746	22.8757
ENSG00000066056	TIE1	3.14769	3.81369	5.29585	2.77042	3.49181	4.3368	49.0937	28.8497	17.5493	4.29915	65.3513	78.6819	0.166676	0.989322	0.19209	1	-0.0254137	0.997312	0.74908	0.424895	-1.77228	0.0494788	2.52136	0.0138073	3.57819	0.000989774	4.1606	0.00044687	1.61383	0.0450923	NotSig	NotSig	NotSig	NotSig	Down	UP	UP	UP	UP	0.465826	0.558994	0.757414	0.413243	0.514604	0.635931	7.86052	4.39985	2.96347
ENSG00000066084	DIP2B	78.8255	80.8126	79.5999	74.7751	60.2529	75.5953	103.469	109.768	91.9213	85.5304	99.2576	96.3371	-0.235754	0.813568	-0.0609201	1	-0.174834	0.640262	-0.25352	0.233047	-0.24507	0.16974	-0.00844994	0.970304	0.502207	0.00627975	0.484441	0.00754567	0.318057	0.0534549	NotSig	NotSig	NotSig	NotSig	NotSig	NotSig	UP	NotSig	UP	7.53673	7.65288	7.35519	7.20612	5.73699	7.16176	10.7033	10.8158	10.0286
ENSG00000066117	SMARCD1	253.122	253.745	262.091	272.572	264.792	263.765	146.132	150.168	149.844	204.599	186.314	163.098	0.0578574	0.962995	0.0659296	1	-0.00807221	0.992106	0.107648	0.540913	0.258997	0.0954025	-0.151349	0.312433	-0.689507	0.000374796	-0.639717	0.000585932	-0.496439	0.00320011	NotSig	NotSig	NotSig	NotSig	NotSig	NotSig	Down	Down	Down	48.8228	48.4752	48.8551	52.9911	50.8612	50.4104	30.4952	29.8492	32.9792
ENSG00000066135	KDM4A	158.211	154.723	156.579	164.788	126.648	144.127	125.963	139.388	148.519	121.809	135.442	132.158	-0.211686	0.853988	0.027359	1	-0.239045	0.560394	-0.116006	0.638872	0.053714	0.800848	-0.16972	0.406832	-0.15426	0.370135	-0.0585805	0.735076	-0.127905	0.468947	NotSig	NotSig	NotSig	NotSig	NotSig	NotSig	NotSig	NotSig	NotSig	30.3038	29.3524	28.984	31.8135	24.1573	27.3536	26.1034	27.5137	32.4601
ENSG00000066136	NFYC	53.7241	55.7819	48.176	55.7742	60.6097	61.0268	45.673	47.2807	43.3233	55.5621	59.7483	54.6119	0.149064	0.862933	-0.0844737	1	0.233538	0.445803	0.169247	0.357041	0.0930319	0.552741	0.0762149	0.634533	-0.1514	0.255169	-0.131217	0.319737	0.026106	0.851347	NotSig	NotSig	NotSig	NotSig	NotSig	NotSig	NotSig	NotSig	NotSig	8.88505	9.13722	7.69994	9.29721	9.98213	10.0005	8.1723	8.05823	8.17561
ENSG00000066248	NGEF	2.24073	2.47084	2.81004	2.09088	1.80963	1.50619	1.72403	2.83925	0.799968	1.45819	4.86993	5.53499	-0.507787	0.834965	0.0410597	1	-0.548847	0.534419	1.06409	0.0706	-1.01697	0.0406723	2.08106	0.0018025	0.0345359	0.928046	1.60641	0.00150478	-1.0235	0.0207509	NotSig	NotSig	NotSig	NotSig	Down	UP	UP	Down	NotSig	0.474511	0.518241	0.57509	0.446288	0.381625	0.316044	0.394998	0.619621	0.193303
ENSG00000066279	ASPM	142.633	152.897	152.337	144.82	104.219	132.259	61.7639	104.475	69.3972	130.106	96.4561	56.3717	-0.324399	0.908051	-0.00430229	1	-0.320097	0.742731	-0.246121	0.636123	0.25677	0.551083	-0.502891	0.24658	-0.752856	0.0547191	-0.674578	0.0789356	-0.491784	0.191505	NotSig	NotSig	NotSig	NotSig	NotSig	NotSig	NotSig	NotSig	NotSig	12.9786	13.7796	13.3961	13.2821	9.44381	11.9246	6.08048	9.79683	7.20543
ENSG00000066322	ELOVL1	25.4749	26.8033	21.7238	21.3008	27.909	24.6964	118.629	99.2535	111.496	39.4717	65.4561	74.0269	0.00681128	1	-0.292827	1	0.299638	0.832133	-0.775314	0.256032	-0.470612	0.403458	-0.304702	0.599623	2.14779	0.00167332	1.36566	0.0161053	1.97	0.00328114	NotSig	NotSig	NotSig	NotSig	NotSig	NotSig	UP	UP	UP	10.0665	10.4901	8.29592	8.48376	10.9824	9.66954	50.7165	40.4179	50.2724
ENSG00000066379	ZNRD1	23.2342	23.0433	20.9943	21.9281	27.5522	23.4499	13.628	11.8382	13.2995	18.0263	14.0076	18.1661	0.137903	0.933866	-0.119635	1	0.257538	0.602802	0.207171	0.466375	0.29759	0.21912	-0.0904191	0.719175	-0.774307	0.00323364	-0.705039	0.0052566	-0.357082	0.0998496	NotSig	NotSig	NotSig	NotSig	NotSig	NotSig	Down	NotSig	Down	6.2682	6.15728	5.4737	5.96272	7.40221	6.26851	3.97779	3.29129	4.09409
ENSG00000066382	MPPED2	4.0013	4.00169	2.8911	5.74992	3.16047	2.59688	0	0.0481229	0.24999	2.16215	0	0	-0.476821	0.948279	0.10873	1	-0.585551	0.810754	-3.19028	0.548887	5.35626	0.0160866	-8.54654	0.00947936	-7.04902	0.00101241	-9.76248	0.000989873	-1.80149	0.0684009	NotSig	NotSig	NotSig	NotSig	UP	Down	Down	NotSig	Down	0.483575	0.479	0.337669	0.700411	0.380369	0.310974	0	0.00599348	0.0344742
ENSG00000066422	ZBTB11	24.2212	24.8158	29.5055	31.3632	22.8879	28.0723	32.5376	33.0123	38.7735	27.7056	29.2458	27.5898	0.0525637	0.989322	0.301096	1	-0.248532	0.678182	-0.335587	0.302278	0.052039	0.857444	-0.387626	0.166549	0.503947	0.0458448	0.115797	0.618434	0.254891	0.284287	NotSig	NotSig	NotSig	NotSig	NotSig	NotSig	NotSig	NotSig	UP	3.23552	3.28327	3.80904	4.22276	3.0447	3.71566	4.70248	4.54453	5.91004
ENSG00000066427	ATXN3	21.6604	23.285	25.9389	25.9531	23.6781	22.3592	17.1855	20.38	17.2243	22.1494	24.3758	20.4085	0.0323767	0.990758	0.195868	1	-0.163492	0.667779	0.125361	0.548526	0.0736032	0.684356	0.0517573	0.782282	-0.175629	0.245125	-0.0826452	0.579561	-0.297894	0.066763	NotSig	NotSig	NotSig	NotSig	NotSig	NotSig	NotSig	NotSig	NotSig	2.22015	2.36386	2.5694	2.68122	2.41686	2.27081	1.90578	2.15271	2.01449
ENSG00000066455	GOLGA5	53.2439	51.0282	51.2563	50.3379	58.4178	60.4295	85.2982	69.4895	56.8477	53.2491	61.8167	69.0596	0.185923	0.868419	-0.0496494	1	0.235572	0.558436	-0.374415	0.136778	-0.476299	0.0332555	0.101884	0.618107	0.658613	0.0027263	0.0982757	0.55879	0.231964	0.185492	NotSig	NotSig	NotSig	NotSig	Down	NotSig	NotSig	NotSig	UP	16.0078	15.1951	14.8927	15.2541	17.4903	18.002	27.7457	21.5301	19.5022
ENSG00000066468	FGFR2	105.848	109.12	115.536	127.596	116.988	138.959	3.20176	1.92492	8.74965	42.7401	11.7035	8.68567	0.248899	0.966347	0.167526	1	0.0813733	0.975302	1.86178	0.0832373	3.27944	0.00406138	-1.41766	0.0707398	-5.30483	7.73861e-05	-3.69195	0.000366459	-2.19292	0.00589829	NotSig	NotSig	NotSig	NotSig	UP	NotSig	Down	Down	Down	13.8371	14.1285	14.5964	16.8123	15.2299	17.9995	0.452841	0.259322	1.30516
ENSG00000066557	LRRC40	59.9128	62.9259	63.6853	64.0071	60.7371	62.3512	43.4564	47.2326	46.5231	46.4107	43.9865	40.9021	0.000438989	1	0.044454	1	-0.044015	0.907949	-0.224172	0.183377	0.0521214	0.710795	-0.276293	0.0609958	-0.353469	0.0102667	-0.57808	0.000648639	-0.345802	0.0132116	NotSig	NotSig	NotSig	NotSig	NotSig	NotSig	Down	Down	Down	20.5798	21.4083	21.1411	22.1605	20.7762	21.2215	16.1499	16.7197	18.2347
ENSG00000066583	ISOC1	48.0689	44.7706	54.6607	50.5993	46.8209	41.1087	13.929	17.3724	14.9494	25.2166	21.0507	15.8386	-0.0809897	0.975437	0.168028	1	-0.249018	0.666893	0.108816	0.753366	0.353444	0.196502	-0.244627	0.37032	-1.48629	0.000142029	-1.29649	0.000319184	-1.30088	0.00041066	NotSig	NotSig	NotSig	NotSig	NotSig	NotSig	Down	Down	Down	24.546	22.6432	26.9747	26.0429	23.8092	20.7998	7.69539	9.14197	8.7106
ENSG00000066629	EML1	33.0507	32.4164	30.8294	33.7154	31.5538	35.4734	33.2764	36.0441	39.9484	59.4338	40.6351	35.3955	0.0310692	0.992428	-0.0308822	1	0.0619513	0.909894	0.00397894	0.992097	0.517001	0.0231071	-0.513022	0.0234319	0.166597	0.31869	0.139507	0.401726	0.71448	0.00199026	NotSig	NotSig	NotSig	NotSig	UP	Down	NotSig	UP	NotSig	3.67923	3.57413	3.31671	3.78298	3.49798	3.91281	4.00781	4.13499	5.07439
ENSG00000066651	TRMT11	25.2615	26.4541	29.6946	26.4758	29.1069	28.306	22.987	18.7439	16.4493	28.8118	25.5017	27.5614	0.148362	0.938038	0.105927	1	0.0424342	0.962523	0.214361	0.497212	0.102887	0.708198	0.111474	0.68943	-0.220864	0.331617	-0.154865	0.493074	-0.223905	0.335692	NotSig	NotSig	NotSig	NotSig	NotSig	NotSig	NotSig	NotSig	NotSig	9.30304	9.64913	10.5684	9.82748	10.6746	10.3289	9.15887	7.1136	6.9123
ENSG00000066654	THUMPD1	101.793	101.331	103.809	114.031	96.318	104.992	56.3729	57.555	54.5728	63.733	61.7905	53.9306	-0.0157313	0.995794	0.0906158	1	-0.106347	0.737149	-0.10773	0.514921	0.0625309	0.661701	-0.170261	0.230366	-0.749115	0.000154539	-0.841113	7.85812e-05	-0.7772	0.000169281	NotSig	NotSig	NotSig	NotSig	NotSig	NotSig	Down	Down	Down	15.5116	15.2936	15.2876	17.5142	14.6162	15.8527	9.29398	9.03827	9.48904
ENSG00000066697	MSANTD3	36.065	38.0563	34.369	37.8449	42.9977	37.473	55.1688	49.8553	55.9478	37.0833	41.0802	43.5703	0.116406	0.965745	-0.0476707	1	0.164077	0.825766	-0.442068	0.231137	-0.141465	0.649613	-0.300603	0.329206	0.590007	0.0384964	0.0315329	0.906192	0.496213	0.0773069	NotSig	NotSig	NotSig	NotSig	NotSig	NotSig	NotSig	NotSig	UP	10.983	11.4786	10.115	11.6164	13.0397	11.3074	18.177	15.6462	19.4413
ENSG00000066735	KIF26A	115.984	145.269	78.8163	110.059	116.887	132.052	7.25185	12.5841	7.5997	13.8528	30.2931	18.6486	-0.0717243	0.992428	-0.473931	1	0.402207	0.674133	1.17631	0.0666178	0.107305	0.82297	1.069	0.0363378	-3.63868	2.64818e-05	-2.39065	0.000208293	-3.05744	8.34725e-05	NotSig	NotSig	NotSig	NotSig	NotSig	UP	Down	Down	Down	17.007	21.0975	11.1689	16.266	17.068	19.1858	1.15046	1.90159	1.27155
ENSG00000066739	ATG2B	35.9583	37.1163	37.5843	32.5393	24.1623	31.1107	53.1164	55.1488	45.2482	48.3969	62.2094	56.4285	-0.405755	0.543752	-0.0732231	1	-0.332531	0.333977	0.00223993	0.996383	-0.196575	0.265719	0.198815	0.265191	0.652031	0.00149277	1.06003	8.31981e-05	0.528679	0.00582198	NotSig	NotSig	NotSig	NotSig	NotSig	NotSig	UP	UP	UP	2.41047	2.46432	2.43486	2.19856	1.61299	2.06643	3.85234	3.80981	3.46108
ENSG00000066777	ARFGEF1	187.234	193.88	199.891	193.511	151.83	186.43	108.203	110.635	72.0221	66.6997	112.82	108.571	-0.174955	0.856847	0.0337141	1	-0.208669	0.551166	-0.112878	0.585059	-0.638115	0.00586065	0.525237	0.0128456	-0.715122	0.00075164	-0.653045	0.0012807	-1.38695	2.28736e-05	NotSig	NotSig	NotSig	NotSig	Down	UP	Down	Down	Down	16.9174	17.3505	17.4545	17.6231	13.6614	16.6907	10.5775	10.3016	7.42545
ENSG00000066827	ZFAT	13.7378	13.1599	13.1315	12.9112	10.8323	12.5949	8.92115	10.2742	8.62466	7.71836	9.37331	8.88436	-0.20231	0.874473	-0.0586887	1	-0.143621	0.78981	-0.200107	0.453822	-0.209583	0.352872	0.00947558	0.974415	-0.403398	0.0509358	-0.401195	0.0522043	-0.554291	0.015384	NotSig	NotSig	NotSig	NotSig	NotSig	NotSig	NotSig	Down	NotSig	1.52913	1.45081	1.41257	1.44851	1.20071	1.38909	1.07434	1.17853	1.09541
ENSG00000066855	MTFR1	30.6766	29.6769	36.2333	27.861	30.4068	26.7479	31.6892	30.4377	38.4985	42.5641	27.0726	25.3758	-0.0810281	0.952291	0.070995	1	-0.152023	0.701834	-0.374989	0.107788	0.393653	0.0453842	-0.768642	0.00257861	0.127706	0.400624	-0.166254	0.277504	0.450365	0.0135362	NotSig	NotSig	NotSig	NotSig	UP	Down	NotSig	UP	NotSig	6.56505	6.29042	7.49384	6.00973	6.48025	5.67191	7.3373	6.71286	9.40118
ENSG00000066926	FECH	34.3311	32.9266	44.015	31.703	39.0981	37.6548	54.4573	54.2586	31.5237	37.209	41.7872	40.3628	0.187823	0.856033	0.154166	1	0.0336573	0.953562	-0.53419	0.046029	-0.654229	0.00660267	0.120039	0.517199	0.778105	0.000622944	0.0560913	0.71784	-0.0302902	0.853084	NotSig	NotSig	NotSig	Down	Down	NotSig	NotSig	NotSig	UP	7.60339	7.22264	9.42074	7.07697	8.62312	8.2632	13.0487	12.3837	7.96645
ENSG00000066933	MYO9A	29.1828	31.3152	29.8567	26.1883	20.645	28.7475	72.8743	73.1468	65.0974	55.7381	65.587	64.0071	-0.295588	0.828926	-0.123717	1	-0.17187	0.757598	-0.301982	0.287363	-0.25006	0.291607	-0.0519217	0.840511	1.35677	0.000116988	1.35038	0.000121046	1.23043	0.000281625	NotSig	NotSig	NotSig	NotSig	NotSig	NotSig	UP	UP	UP	1.42743	1.5171	1.41135	1.29111	1.00562	1.39328	3.85653	3.68713	3.63329
ENSG00000067057	PFKP	119.745	122.495	115.941	98.2452	113.038	124.547	437.246	429.16	259.69	78.6166	299.213	404.877	-0.0307091	1	-0.191684	1	0.160975	0.932124	-0.427133	0.57298	-1.28943	0.0628378	0.862295	0.186965	1.92448	0.00556165	1.52806	0.016368	0.82674	0.147238	NotSig	NotSig	NotSig	NotSig	NotSig	NotSig	UP	NotSig	UP	24.5296	24.853	22.9528	20.2848	23.0593	25.2797	96.906	90.5973	60.7008
ENSG00000067064	IDI1	129.002	131.465	117.4	151.876	173.826	159.215	196.429	169.08	192.592	225.768	135.232	132.357	0.35221	0.727282	0.0402294	1	0.311981	0.433799	-0.582317	0.0485761	0.199834	0.318975	-0.78215	0.00420199	0.576911	0.00617777	-0.357616	0.0523349	0.736515	0.00197711	NotSig	NotSig	NotSig	Down	NotSig	Down	NotSig	UP	UP	29.412	29.6871	25.868	34.9017	39.4669	35.9684	48.4539	39.7269	50.1043
ENSG00000067066	SP100	0.186727	0.349141	0.378275	0.26136	0.713655	0.415501	79.1957	59.504	21.9241	5.20423	44.1698	58.5289	1.06754	0.900719	0.237801	1	0.829738	0.792065	-0.566068	0.531638	-2.28626	0.0177206	1.7202	0.0476278	8.09005	3.59427e-05	6.45645	7.21244e-05	5.56599	0.000292139	NotSig	NotSig	NotSig	NotSig	Down	UP	UP	UP	UP	0.01466	0.0271492	0.0287012	0.0206821	0.0557963	0.0323228	6.72702	4.81435	1.96407
ENSG00000067082	KLF6	26.1685	25.7558	29.6676	28.2007	23.9839	25.9948	266.293	261.428	403.534	180.514	114.129	138.375	-0.057917	0.995603	0.14383	1	-0.201747	0.868236	-1.19214	0.0673438	0.198948	0.671499	-1.39109	0.0143056	3.43089	4.36339e-05	2.29667	0.00035218	3.48601	5.51159e-05	NotSig	NotSig	NotSig	NotSig	NotSig	Down	UP	UP	UP	4.22278	4.11647	4.62666	4.58679	3.85416	4.15639	46.4916	43.4747	74.3033
ENSG00000067113	PLPP1	20.0065	21.029	22.1561	24.9337	20.4156	18.7755	28.7885	22.0162	15.2494	17.3726	35.9485	46.0113	-0.068604	0.978778	0.188761	1	-0.257365	0.621157	0.55777	0.0898728	-0.634098	0.0265794	1.19187	0.00156551	0.397731	0.0739755	1.0241	0.000758575	-0.425128	0.0646668	NotSig	NotSig	NotSig	NotSig	Down	UP	UP	NotSig	NotSig	9.83101	10.2347	10.5217	12.3493	9.99034	9.1417	15.3052	11.149	8.55043
ENSG00000067141	NEO1	97.6583	102.782	105.674	103.551	80.5921	93.5657	86.8854	85.9956	93.6713	189.942	180.004	135.792	-0.205482	0.924501	0.0500546	1	-0.255537	0.720019	0.737298	0.0858518	0.695395	0.0475687	0.041903	0.906827	-0.12757	0.640181	0.815211	0.0112351	0.517771	0.0769503	NotSig	NotSig	NotSig	NotSig	UP	NotSig	UP	NotSig	NotSig	11.9188	12.4242	12.4639	12.7381	9.795	11.3148	11.4726	10.8159	13.0448
ENSG00000067167	TRAM1	124.28	119.701	111.051	124.198	118.569	108.238	148.704	138.377	161.369	182.726	140.469	124.92	-0.107876	0.92134	-0.0627184	1	-0.0451576	0.918615	-0.245128	0.193567	0.2694	0.0937388	-0.514528	0.00825398	0.321256	0.0277077	0.184004	0.167361	0.653375	0.000828822	NotSig	NotSig	NotSig	NotSig	NotSig	Down	NotSig	UP	UP	31.7477	30.2858	27.4155	31.9782	30.1627	27.3968	41.0986	36.4284	47.0367
ENSG00000067177	PHKA1	17.4723	16.3559	19.5622	14.2964	15.1652	18.4898	25.4773	23.4599	10.8496	17.5989	32.44	31.0527	-0.0106415	1	-0.0153071	1	0.00466564	0.999808	0.244394	0.438448	-0.791211	0.0156797	1.03561	0.0044234	0.619079	0.0182075	0.874114	0.00308468	-0.156826	0.505766	NotSig	NotSig	NotSig	NotSig	Down	UP	UP	NotSig	UP	2.72581	2.52725	2.94936	2.24801	2.35603	2.85815	4.30022	3.77168	1.93137
ENSG00000067182	TNFRSF1A	48.1223	51.0282	42.8532	49.4493	44.9858	44.8741	130.916	121.703	114.22	103.456	111.72	136.189	-0.144335	0.92134	-0.112586	1	-0.0317495	0.964277	-0.156699	0.527792	-0.1957	0.348927	0.0390013	0.865707	1.43613	4.15304e-05	1.42377	4.24016e-05	1.35301	7.98145e-05	NotSig	NotSig	NotSig	NotSig	NotSig	NotSig	UP	UP	UP	11.9031	12.5013	10.2439	12.3283	11.081	10.9982	35.0351	31.0228	32.2379
ENSG00000067191	CACNB1	13.2043	12.1125	11.8616	15.6032	10.6793	12.5689	13.1628	12.5601	13.6745	12.7717	11.625	12.6595	-0.126174	0.947986	0.109558	1	-0.235732	0.682534	-0.212809	0.490945	0.0579021	0.833096	-0.270711	0.30601	0.108699	0.628217	0.0220644	0.924025	0.0570432	0.805812	NotSig	NotSig	NotSig	NotSig	NotSig	NotSig	NotSig	NotSig	NotSig	1.84392	1.67529	1.6008	2.19618	1.48512	1.73914	1.9887	1.80752	2.17894
ENSG00000067208	EVI5	9.33636	9.93708	14.8068	9.64419	9.53239	10.024	48.519	45.813	39.6984	31.5271	42.049	39.1139	0.0185092	0.999325	0.325359	1	-0.30685	0.611748	-0.348028	0.298765	-0.379731	0.182074	0.0317036	0.921133	2.37734	1.58736e-05	2.0108	3.66346e-05	1.67225	0.000138717	NotSig	NotSig	NotSig	NotSig	NotSig	NotSig	UP	UP	UP	1.11757	1.17811	1.71286	1.16357	1.13629	1.1889	6.28352	5.65133	5.42224
ENSG00000067221	STOML1	2.85426	2.28284	3.05322	2.45678	3.89962	3.53176	12.4513	12.4879	10.8746	9.57881	9.84459	11.8647	0.528993	0.727282	0.0853547	1	0.443639	0.454662	-0.328518	0.336805	-0.264578	0.355858	-0.0639407	0.838161	2.36252	1.94395e-05	1.50501	0.000222636	2.01259	6.18539e-05	NotSig	NotSig	NotSig	NotSig	NotSig	NotSig	UP	UP	UP	0.270295	0.214116	0.279427	0.234498	0.367753	0.331394	1.27571	1.2187	1.17507
ENSG00000067225	PKM	975.436	929.117	922.991	790.64	1242.04	1180.26	2089.68	2332.76	1713.83	1467.22	1326.58	1505.32	0.344237	0.741666	-0.166602	1	0.510839	0.182343	-0.769946	0.0212943	-0.450231	0.0421315	-0.319716	0.122997	1.29881	5.35272e-05	0.184623	0.278944	1.01518	0.000301933	NotSig	NotSig	NotSig	Down	Down	NotSig	NotSig	UP	UP	112.742	106.362	103.098	92.1072	142.959	135.167	261.313	277.856	226.028
ENSG00000067248	DHX29	107.635	104.044	91.0562	106.556	101.798	110.549	60.0672	66.1209	61.7725	57.498	53.0194	49.9852	0.00166651	1	-0.10864	1	0.110307	0.796161	-0.421371	0.0793931	-0.0608672	0.739165	-0.360504	0.0600475	-0.662502	0.00137462	-1.08554	7.31019e-05	-0.614729	0.00262354	NotSig	NotSig	NotSig	NotSig	NotSig	NotSig	Down	Down	Down	22.5239	21.5643	18.4147	22.4749	21.2138	22.9221	13.5994	14.2591	14.75
ENSG00000067334	DNTTIP2	141.646	139.844	129.37	159.508	158.992	147.97	77.0886	70.8128	85.2716	72.4319	59.6174	55.8324	0.122454	0.938038	0.0287906	1	0.0936639	0.870355	-0.488889	0.0969716	0.114589	0.612057	-0.603478	0.020577	-0.841609	0.00129171	-1.45295	5.20779e-05	-0.755811	0.002932	NotSig	NotSig	NotSig	NotSig	NotSig	Down	Down	Down	Down	18.6622	18.2487	16.4724	21.1821	20.8604	19.3171	10.9886	9.61467	12.8195
ENSG00000067365	METTL22	27.1555	26.9913	33.1531	28.3314	30.3558	27.9425	25.532	26.1548	24.249	26.2474	22.4907	25.3474	0.1041	0.92369	0.169245	1	-0.0651452	0.875746	-0.240174	0.218009	-0.0217189	0.90169	-0.218455	0.183065	0.0179375	0.89979	-0.326336	0.0306893	-0.173026	0.218783	NotSig	NotSig	NotSig	NotSig	NotSig	NotSig	Down	NotSig	NotSig	3.2592	3.20853	3.84541	3.42728	3.62815	3.32298	3.31537	3.23496	3.3209
ENSG00000067369	TP53BP1	221.112	216.548	174.331	271.37	163.07	196.818	186.058	203.031	149.194	223.581	225.928	214.019	-0.285285	0.861296	0.0210803	1	-0.306365	0.616457	0.0486034	0.901658	-0.0647951	0.832266	0.113398	0.709973	-0.0857826	0.732292	0.248105	0.317227	-0.171658	0.499289	NotSig	NotSig	NotSig	NotSig	NotSig	NotSig	NotSig	NotSig	NotSig	16.8611	16.3553	12.8474	20.8577	12.3834	14.8713	15.3503	15.9552	12.9818
ENSG00000067445	TRO	85.0676	83.7132	79.6809	78.8262	75.0102	83.0483	81.5765	83.4932	104.946	165.178	112.218	109.337	-0.0975446	0.941891	-0.102514	1	0.00496904	0.998203	0.295074	0.195376	0.704118	0.00516359	-0.409044	0.045065	0.0529497	0.740628	0.445568	0.0148142	0.859581	0.000511455	NotSig	NotSig	NotSig	NotSig	UP	Down	UP	UP	NotSig	12.5479	12.2301	11.3587	11.7194	11.0184	12.138	13.0187	12.6918	17.6636
ENSG00000067533	RRP15	74.6642	73.9641	65.7928	79.2444	74.9338	71.4143	25.231	28.8978	31.3737	34.8206	26.4181	20.4936	-0.0248555	0.995603	-0.0442113	1	0.0193558	0.980443	-0.335488	0.169342	0.302656	0.132053	-0.638144	0.00948383	-1.37382	3.42551e-05	-1.68446	1.13567e-05	-1.02696	0.00024044	NotSig	NotSig	NotSig	NotSig	NotSig	Down	Down	Down	Down	9.38294	9.20612	7.99043	10.0374	9.37765	8.89243	3.43047	3.74245	4.49884
ENSG00000067560	RHOA	474.687	449.398	481.949	477.662	507.383	463.414	562.169	567.778	558.328	514.867	501.393	524.206	0.0685097	0.95882	0.0424041	1	0.0261056	0.962523	-0.269025	0.181553	-0.0546766	0.745645	-0.214348	0.19782	0.3753	0.0182399	0.0377661	0.787915	0.27822	0.0656857	NotSig	NotSig	NotSig	NotSig	NotSig	NotSig	NotSig	NotSig	UP	182.125	170.774	178.702	184.718	193.86	176.173	233.358	224.494	244.433
ENSG00000067596	DHX8	104.194	104.796	98.8379	102.688	93.7692	110.342	69.3441	73.4837	63.0475	79.3457	75.5625	74.2823	-0.0369726	0.980366	-0.0635606	1	0.0265879	0.952253	-0.0596744	0.736416	0.000676393	1	-0.0603508	0.677602	-0.46461	0.00264772	-0.487312	0.00200638	-0.400373	0.00711036	NotSig	NotSig	NotSig	NotSig	NotSig	NotSig	Down	Down	Down	11.0964	11.0539	10.1726	11.0228	9.9447	11.6437	7.98997	8.06486	7.66156
ENSG00000067606	PRKCZ	38.8393	37.6266	44.1771	38.9426	35.8102	35.3436	35.1099	36.6696	12.4245	24.8898	37.2314	39.4261	-0.106559	0.966178	0.106658	1	-0.213217	0.744254	-0.0337613	0.93309	-0.959977	0.00923356	0.926215	0.00989834	-0.00660837	0.97944	0.0661893	0.78708	-1.07324	0.0017867	NotSig	NotSig	NotSig	NotSig	Down	UP	NotSig	Down	NotSig	5.03875	4.83478	5.53879	5.0922	4.62646	4.5433	4.92805	4.90256	1.83924
ENSG00000067704	IARS2	166	162.834	159.767	153.627	175.967	176.978	189.834	177.14	117.995	128.824	162.645	163.098	0.0993917	0.893185	-0.0817344	1	0.181126	0.452418	-0.302834	0.0711795	-0.56232	0.00218887	0.259485	0.0521388	0.244924	0.0330873	-0.157302	0.140973	-0.235662	0.0424405	NotSig	NotSig	NotSig	NotSig	Down	NotSig	NotSig	Down	UP	39.4832	38.3598	36.7245	36.8298	41.6796	41.709	48.8508	43.4195	32.024
ENSG00000067715	SYT1	46.7618	47.4563	61.0644	43.1505	48.4011	52.457	61.3808	67.0111	26.3489	23.4316	87.4493	79.7889	0.0955321	0.955793	0.128631	1	-0.0330988	0.964277	0.252439	0.334979	-1.34448	0.000652753	1.59692	0.000237369	0.530515	0.0148476	0.687421	0.00387992	-0.942597	0.00085444	NotSig	NotSig	NotSig	NotSig	Down	UP	UP	Down	UP	7.13341	7.17016	9.00241	6.63468	7.35277	7.929	10.1305	10.5346	4.58645
ENSG00000067798	NAV3	2.4808	2.6857	1.97243	2.09088	1.55475	2.33719	42.8817	34.9132	40.3484	17.1715	15.7356	17.1159	-0.411673	0.92134	-0.356644	1	-0.0550283	0.981639	-1.37612	0.0664085	-0.384691	0.462685	-0.991425	0.0788433	3.99976	4.94211e-05	3.03532	0.0002202	3.97172	7.44173e-05	NotSig	NotSig	NotSig	NotSig	NotSig	NotSig	UP	UP	UP	0.185269	0.198654	0.142357	0.157387	0.115627	0.172948	3.46479	2.68698	3.43831
ENSG00000067829	IDH3G	33.5575	32.7386	32.7748	33.245	40.8568	36.2265	47.1234	46.4386	41.0234	42.5641	49.3277	50.6664	0.215011	0.790554	-0.0175935	1	0.232604	0.428154	-0.0338294	0.863184	-0.14928	0.309931	0.115451	0.438104	0.582549	0.00100128	0.333709	0.0193367	0.450862	0.0052182	NotSig	NotSig	NotSig	NotSig	NotSig	NotSig	UP	UP	UP	12.2354	11.8227	11.5487	12.2175	14.8348	13.0877	18.5891	17.449	17.0674
ENSG00000067836	ROGDI	18.8328	20.465	20.4269	19.9679	22.5056	21.9956	24.5742	29.5715	24.224	24.387	28.0414	28.4129	0.17709	0.844449	0.0279582	1	0.149132	0.674862	-0.0664665	0.74866	-0.137646	0.395097	0.0711793	0.672525	0.545147	0.00258953	0.30159	0.0442366	0.379543	0.019257	NotSig	NotSig	NotSig	NotSig	NotSig	NotSig	UP	UP	UP	5.06559	5.45202	5.30986	5.41348	6.02833	5.86221	7.15137	8.19699	7.43482
ENSG00000067840	PDZD4	178.191	182.896	221.399	158.28	186.927	169.68	14.0659	19.9469	49.248	74.5437	35.3463	28.7535	-0.0203523	0.998508	0.0557816	1	-0.0761339	0.92112	0.787865	0.0508601	1.8635	0.000437315	-1.07563	0.00408456	-3.3271	3.01355e-06	-2.51889	9.41625e-06	-1.51939	0.000183937	NotSig	NotSig	NotSig	NotSig	UP	Down	Down	Down	Down	40.6644	41.3392	48.828	36.4067	42.4805	38.368	3.47287	4.69104	12.824
ENSG00000067900	ROCK1	101.099	101.009	105.323	97.9055	74.7044	94.137	112.691	126.515	112.845	97.8999	115.883	106.016	-0.262499	0.822079	-0.00483418	1	-0.257665	0.526188	-0.23674	0.322245	-0.158385	0.43171	-0.0783553	0.710338	0.326643	0.0716497	0.352402	0.0553553	0.173092	0.324389	NotSig	NotSig	NotSig	NotSig	NotSig	NotSig	NotSig	NotSig	NotSig	9.01229	8.91818	9.07347	8.79674	6.63167	8.31488	10.8685	11.6223	11.4783
ENSG00000067955	CBFB	41.9869	43.7769	46.4198	39.5176	42.1057	37.7847	49.4494	65.8081	58.9726	62.4005	78.1022	61.8783	-0.104596	0.943748	-0.0110616	1	-0.093534	0.85886	0.153703	0.524557	0.0918689	0.659427	0.0618337	0.77459	0.507338	0.0127233	0.765636	0.00136567	0.610269	0.00588816	NotSig	NotSig	NotSig	NotSig	NotSig	NotSig	UP	UP	UP	10.0737	10.4027	10.7632	9.55635	10.0601	8.98251	12.8359	16.2711	16.1448
ENSG00000067992	PDK3	29.3428	30.6438	30.8294	31.52	25.819	25.034	17.2129	15.7602	10.7996	14.3054	16.3902	15.6967	-0.24068	0.790554	0.0445154	1	-0.285195	0.377854	-0.170432	0.387446	-0.3925	0.0366003	0.222067	0.193755	-0.776443	0.000360534	-0.706196	0.000640864	-1.21346	3.76062e-05	NotSig	NotSig	NotSig	NotSig	Down	NotSig	Down	Down	Down	10.786	11.1566	10.9519	11.6781	9.45124	9.11796	6.84552	5.97017	4.52974
ENSG00000068001	HYAL2	68.6623	68.4047	64.3608	68.215	91.9341	78.9712	92.6048	108.493	65.5724	83.4689	127.325	134.145	0.315966	0.645806	-0.058893	1	0.374859	0.207752	0.252048	0.187709	-0.425978	0.020325	0.678026	0.00240015	0.635807	0.000826416	0.571889	0.00151779	0.268722	0.0633196	NotSig	NotSig	NotSig	NotSig	Down	UP	UP	NotSig	UP	14.9659	14.7672	13.5572	14.9862	19.9549	17.0554	21.8379	24.3697	16.3085
ENSG00000068024	HDAC4	28.2225	32.3089	32.7478	32.4086	22.4801	28.7994	18.5538	19.4176	22.4491	27.9068	27.0726	23.4172	-0.241904	0.827717	0.0948227	1	-0.336727	0.370153	0.281177	0.228627	0.412724	0.0501707	-0.131548	0.5008	-0.587521	0.004402	-0.0644405	0.69409	-0.269619	0.118537	NotSig	NotSig	NotSig	NotSig	NotSig	NotSig	NotSig	NotSig	Down	2.09145	2.37139	2.3453	2.4207	1.65898	2.11468	1.48757	1.4829	1.89827
ENSG00000068028	RASSF1	10.35	12.3005	10.1053	13.3294	11.6734	12.1274	17.7328	16.073	26.274	20.8421	17.0186	15.6399	0.0693456	0.98336	0.0420941	1	0.0272515	0.981639	-0.181424	0.605475	0.50397	0.0966508	-0.685395	0.0355175	0.665037	0.0192727	0.414267	0.108483	1.12691	0.00148471	NotSig	NotSig	NotSig	NotSig	NotSig	Down	NotSig	UP	UP	2.78392	3.27694	2.62683	3.61371	3.12681	3.23217	5.16045	4.45532	8.06398
ENSG00000068078	FGFR3	14.4313	15.953	15.4823	10.6635	17.9433	20.1518	2.68182	3.2483	6.99972	31.1248	26.4181	29.3212	0.323717	0.94704	-0.233598	1	0.557315	0.702313	3.10378	0.0152622	2.63779	0.00587962	0.465993	0.480073	-2.27178	0.00333146	0.508286	0.359481	0.599608	0.295671	NotSig	NotSig	NotSig	UP	UP	NotSig	NotSig	NotSig	Down	2.94891	3.2287	3.05742	2.19625	3.65131	4.08017	0.592896	0.68403	1.63209
ENSG00000068079	IFI35	1.09369	0.671424	1.10781	0.967032	0.66268	0.493408	9.9063	12.3195	2.5749	1.65932	7.98564	10.5874	-0.610679	0.834965	0.217299	1	-0.827977	0.427332	-0.38351	0.460941	-2.35384	0.00146753	1.97033	0.00270268	3.72994	2.55179e-05	3.95711	2.05643e-05	1.15881	0.0175354	NotSig	NotSig	NotSig	NotSig	Down	UP	UP	UP	UP	0.549141	0.333901	0.537551	0.489395	0.331348	0.245474	5.38141	6.37451	1.47523
ENSG00000068097	HEATR6	47.4287	46.4357	44.5284	47.0187	47.2032	50.5353	40.8019	40.2307	40.0984	45.8827	43.6985	42.5768	0.0555324	0.958474	-0.0470109	1	0.102543	0.729984	-0.0396371	0.818004	0.0940919	0.475992	-0.133729	0.314835	-0.126476	0.262696	-0.221646	0.0632062	0.0146266	0.902766	NotSig	NotSig	NotSig	NotSig	NotSig	NotSig	NotSig	NotSig	NotSig	9.65181	9.35942	8.75729	9.64419	9.56596	10.1899	8.98342	8.43703	9.31113
ENSG00000068120	COASY	79.3324	77.5898	83.923	63.3275	80.7705	76.4003	63.1322	60.5145	49.573	60.0372	69.5405	74.8216	-0.000297515	1	-0.107779	1	0.107481	0.792783	0.0935772	0.652339	-0.168506	0.320346	0.262084	0.136298	-0.257745	0.0886868	-0.163871	0.259495	-0.318473	0.0470207	NotSig	NotSig	NotSig	NotSig	NotSig	NotSig	NotSig	Down	NotSig	19.4916	18.8813	19.9271	15.6826	19.7624	18.5995	16.7819	15.3222	13.898
ENSG00000068137	PLEKHH3	11.2036	13.0256	16.482	9.72259	10.399	10.4654	15.6257	19.4657	17.9993	24.8898	25.6588	26.5112	-0.217751	0.92134	0.0940967	1	-0.311848	0.623175	0.445897	0.217688	0.292477	0.323997	0.15342	0.615969	0.616837	0.0297033	1.28049	0.000644829	0.815218	0.00939312	NotSig	NotSig	NotSig	NotSig	NotSig	NotSig	UP	UP	UP	2.31081	2.66093	3.28534	2.02123	2.13592	2.13881	3.48689	4.13752	4.23612
ENSG00000068305	MEF2A	25.5549	27.8507	32.5046	28.0962	26.4817	29.8382	64.6099	67.8292	60.6976	68.5601	80.799	74.9352	0.0740916	0.94225	0.16873	1	-0.094638	0.77999	0.104322	0.531836	-0.0248566	0.868671	0.129179	0.363888	1.39511	5.70435e-06	1.42534	4.97242e-06	1.20152	1.6328e-05	NotSig	NotSig	NotSig	NotSig	NotSig	NotSig	UP	UP	UP	3.65572	3.94606	4.49375	4.05111	3.77254	4.22941	9.99979	9.99953	9.90781
ENSG00000068308	OTUD5	60.0195	60.6967	60.6051	66.0718	64.4838	63.3899	63.7342	67.9977	64.4974	67.8059	82.6579	90.4615	0.0805581	0.934671	0.0591754	1	0.0213827	0.96414	0.266141	0.134579	0.0202575	0.894357	0.245884	0.0940948	0.21041	0.0910346	0.395993	0.00642689	0.171492	0.166792	NotSig	NotSig	NotSig	NotSig	NotSig	NotSig	UP	NotSig	NotSig	16.5529	16.5797	16.1531	18.3665	17.7102	17.3225	19.0173	19.3259	20.297
ENSG00000068323	TFE3	95.2575	103.802	87.0033	118.004	90.5832	93.5397	96.6275	98.5798	98.1211	82.3878	80.0135	92.7039	-0.114902	0.95282	0.0356402	1	-0.150542	0.808771	-0.304945	0.315167	-0.0886102	0.735775	-0.216335	0.40066	0.0572393	0.795689	-0.132804	0.539133	-0.0670112	0.766219	NotSig	NotSig	NotSig	NotSig	NotSig	NotSig	NotSig	NotSig	NotSig	22.0328	23.7797	19.4478	27.5103	20.8645	21.4375	24.1804	23.4975	25.8965
ENSG00000068354	TBC1D25	9.36303	8.94337	8.97052	8.86011	10.3225	11.2185	24.0816	20.9094	17.7493	14.8585	20.7627	20.2949	0.231724	0.861296	-0.0500168	1	0.281741	0.557899	-0.263988	0.33977	-0.442745	0.073826	0.178757	0.448397	1.38445	9.52936e-05	0.88874	0.00129077	0.991724	0.000905117	NotSig	NotSig	NotSig	NotSig	NotSig	NotSig	UP	UP	UP	2.19641	2.07791	2.03367	2.0949	2.41142	2.60761	6.1119	5.05479	4.75101
ENSG00000068366	ACSL4	226.34	230.97	235.044	214.655	205.227	225.358	369.489	287.51	280.939	133.927	250.33	238.459	-0.0895874	0.988722	-0.0372121	1	-0.0523753	0.974568	-0.561076	0.292306	-0.617319	0.172392	0.0562429	0.910679	0.612593	0.118101	0.141104	0.709334	0.0324862	0.935495	NotSig	NotSig	NotSig	NotSig	NotSig	NotSig	NotSig	NotSig	NotSig	34.9528	35.3269	35.0781	33.4111	31.5606	34.4828	61.7328	45.755	49.5041
ENSG00000068383	INPP5A	35.9316	34.9946	33.5314	38.6029	39.7608	37.8366	53.3901	55.1729	49.398	48.4974	41.6562	41.924	0.127072	0.905104	0.0146923	1	0.11238	0.773061	-0.506391	0.0405898	-0.132376	0.420574	-0.374016	0.0407002	0.698917	0.000653457	0.0654528	0.640905	0.551848	0.00319739	NotSig	NotSig	NotSig	Down	NotSig	Down	NotSig	UP	UP	9.60483	9.26496	8.66222	10.4006	10.5842	10.0215	15.4407	15.1986	15.0671
ENSG00000068394	GPKOW	19.4196	20.7336	22.1561	18.8702	22.3782	21.1127	22.3576	26.4435	21.4491	25.0155	26.3657	28.9522	0.11291	0.92134	0.0171446	1	0.0957652	0.813278	0.0543368	0.800286	-0.0602795	0.725	0.114616	0.496772	0.364399	0.0228195	0.305826	0.0459058	0.286975	0.0632506	NotSig	NotSig	NotSig	NotSig	NotSig	NotSig	UP	NotSig	UP	11.0436	11.6781	12.1767	10.8162	12.6731	11.8966	13.7559	15.4972	13.9184
ENSG00000068400	GRIPAP1	59.0858	61.395	56.5251	66.7252	61.4508	65.5194	54.5668	60.0093	49.423	52.2183	70.4831	68.2932	0.0730823	0.949847	0.0237194	1	0.0493629	0.909153	0.148082	0.420596	-0.158565	0.307593	0.306647	0.0663729	0.0115378	0.933195	0.0865371	0.511317	-0.170747	0.212529	NotSig	NotSig	NotSig	NotSig	NotSig	NotSig	NotSig	NotSig	NotSig	8.55621	8.80564	7.91052	9.73905	8.86167	9.40107	8.5491	8.95532	8.1665
ENSG00000068438	FTSJ1	55.3513	56.0773	54.5797	54.4413	58.8511	55.1838	48.9295	49.8072	57.6227	45.8576	38.6453	43.258	0.0309106	0.994159	-0.0432022	1	0.0741128	0.899539	-0.398315	0.145645	0.0944837	0.668965	-0.492798	0.0404131	-0.0892518	0.630199	-0.518477	0.0149629	0.0484341	0.800611	NotSig	NotSig	NotSig	NotSig	NotSig	Down	Down	NotSig	NotSig	19.0924	19.158	18.1941	18.9274	20.2152	18.8605	18.2599	17.7048	22.6796
ENSG00000068489	PRR11	61.2999	63.6242	72.818	66.0195	57.7041	68.0124	40.9114	65.8321	46.9731	60.2635	54.7213	36.8431	0.00632934	1	0.13929	1	-0.13296	0.864447	-0.345948	0.334234	0.0174462	0.9618	-0.363394	0.234796	-0.148906	0.561619	-0.501183	0.0659034	-0.270749	0.30139	NotSig	NotSig	NotSig	NotSig	NotSig	NotSig	NotSig	NotSig	NotSig	14.8839	15.3006	17.0868	16.1569	13.9526	16.3627	10.7472	16.4725	13.0141
ENSG00000068615	REEP1	2.4808	1.77256	1.67522	2.3261	1.12146	1.14263	0.84833	2.04522	3.52486	8.82457	3.40372	2.0153	-0.911461	0.817504	-0.0960134	1	-0.815447	0.563997	0.777756	0.336635	2.07032	0.0138127	-1.29256	0.0686353	-0.47592	0.413156	1.2133	0.0550633	1.69041	0.0138514	NotSig	NotSig	NotSig	NotSig	UP	NotSig	NotSig	UP	NotSig	0.420389	0.297502	0.274344	0.397298	0.189248	0.191855	0.155531	0.357161	0.681568
ENSG00000068650	ATP11A	81.6265	86.0497	104.728	89.7249	50.5166	67.1554	65.2119	77.0688	51.098	67.5293	62.0523	65.5683	-0.513852	0.433216	0.199886	1	-0.713738	0.0635177	-0.283456	0.23733	-0.257794	0.19805	-0.025662	0.908557	-0.154032	0.360471	0.0763641	0.651329	-0.611712	0.00496903	NotSig	NotSig	NotSig	NotSig	NotSig	NotSig	NotSig	Down	NotSig	5.88821	6.14797	7.30098	6.52369	3.62891	4.80001	5.08948	5.72922	4.20595
ENSG00000068654	POLR1A	170.242	174.758	145.068	172.053	131.262	175.03	105.302	110.61	141.044	112.406	84.7001	80.4134	-0.174738	0.92134	-0.130588	1	-0.0441494	0.957961	-0.516228	0.121794	0.258659	0.315117	-0.774886	0.0137736	-0.591392	0.0185922	-0.932882	0.00173642	-0.202145	0.368103	NotSig	NotSig	NotSig	NotSig	NotSig	Down	Down	NotSig	Down	12.475	12.6835	10.2733	12.7076	9.57857	12.7085	8.34844	8.35284	11.7934
ENSG00000068697	LAPTM4A	236.983	222.886	237.611	231.696	233.034	215.463	276.747	237.438	234.091	198.364	266.72	285.094	-0.0388026	0.990758	0.0170162	1	-0.0558187	0.927496	-0.0299826	0.916288	-0.228734	0.276831	0.198751	0.348903	0.24898	0.171804	0.2578	0.158048	0.00322984	0.987001	NotSig	NotSig	NotSig	NotSig	NotSig	NotSig	NotSig	NotSig	NotSig	120.64	112.38	116.898	118.883	118.136	108.682	152.423	124.563	135.978
ENSG00000068724	TTC7A	28.1158	25.4604	26.9386	24.3588	26.6091	27.9425	22.9596	22.9546	23.4491	24.1104	24.3758	20.522	0.0229815	0.994159	-0.0762527	1	0.0992341	0.808771	-0.162979	0.413314	0.0647905	0.70821	-0.22777	0.186166	-0.137568	0.336817	-0.323528	0.0388255	0.00347572	0.982222	NotSig	NotSig	NotSig	NotSig	NotSig	NotSig	Down	NotSig	NotSig	4.00817	3.59493	3.71138	3.50009	3.7776	3.94702	3.54123	3.37233	3.81443
ENSG00000068745	IP6K2	91.9765	94.3754	95.5955	103.263	101.619	100.344	106.725	112.752	92.3463	108.937	124.864	126.141	0.11356	0.864996	0.083271	1	0.0302892	0.932137	0.0649193	0.657205	-0.116653	0.328237	0.181573	0.141662	0.320676	0.00866512	0.272035	0.0189387	0.120752	0.249424	NotSig	NotSig	NotSig	NotSig	NotSig	NotSig	UP	NotSig	UP	16.2013	16.465	16.2733	18.3336	17.8254	17.5134	20.3392	20.4673	18.561
ENSG00000068784	SRBD1	45.6948	46.8117	44.9877	46.5482	47.4836	48.9253	26.7361	24.7592	21.8991	32.0048	26.5752	20.0111	0.0570228	0.980366	-0.0263144	1	0.0833372	0.881271	-0.277011	0.283155	0.0619017	0.782677	-0.338913	0.128997	-0.75839	0.00192611	-1.09242	0.000225016	-0.670174	0.00464452	NotSig	NotSig	NotSig	NotSig	NotSig	NotSig	Down	Down	Down	8.97271	9.10417	8.53721	9.21272	9.28517	9.51917	5.68	5.01024	4.90672
ENSG00000068796	KIF2A	105.127	112.289	99.081	106.034	98.8412	106.966	88.2263	87.6077	94.0212	97.6988	83.1292	75.9003	-0.0816975	0.932387	-0.0944699	1	0.0127724	0.981639	-0.275367	0.122259	0.138201	0.316565	-0.413568	0.0137206	-0.220425	0.0756241	-0.414095	0.00478435	0.0122456	0.92238	NotSig	NotSig	NotSig	NotSig	NotSig	Down	Down	NotSig	NotSig	21.8148	23.0782	19.8697	22.1773	20.4251	21.9932	19.8074	18.7345	22.2623
ENSG00000068831	RASGRP2	18.406	16.6513	19.4001	14.3487	13.8908	11.5561	2.65445	2.38208	2.22491	3.36892	8.27365	10.0765	-0.464704	0.770542	-0.0714253	1	-0.393279	0.500366	1.73514	0.00737069	0.147993	0.64285	1.58714	0.00106111	-2.71235	1.08266e-05	-0.512507	0.0555317	-2.49293	2.18827e-05	NotSig	NotSig	NotSig	UP	NotSig	UP	NotSig	Down	Down	2.997	2.68539	3.0528	2.35488	2.2524	1.86445	0.467624	0.399715	0.41338
ENSG00000068878	PSME4	220.525	217.139	224.56	201.613	206.527	226.734	158.446	155.629	184.193	157.61	155.681	143.683	-0.017422	0.997762	-0.0517615	1	0.0343395	0.953562	-0.199819	0.36149	0.144888	0.433004	-0.344708	0.078906	-0.392962	0.0257832	-0.575359	0.00389991	-0.196312	0.22638	NotSig	NotSig	NotSig	NotSig	NotSig	NotSig	Down	NotSig	Down	21.3321	20.8038	20.993	19.6572	19.8949	21.7321	16.5825	15.5143	20.3309
ENSG00000068885	IFT80	14.3513	13.5628	16.482	14.6884	12.4635	11.4003	20.5241	24.8795	14.0744	22.6271	28.6436	25.4893	-0.228725	0.862933	0.145529	1	-0.374254	0.42301	0.126237	0.657075	-0.311225	0.187165	0.437462	0.077382	0.783915	0.00262544	1.13888	0.000296233	0.327161	0.119968	NotSig	NotSig	NotSig	NotSig	NotSig	NotSig	UP	NotSig	UP	1.98147	1.8547	2.19923	2.04409	1.71366	1.55963	3.06587	3.54	2.21735
ENSG00000068903	SIRT2	8.69615	7.86909	7.64656	7.05672	8.25801	8.62165	45.9193	48.5319	41.3234	36.857	52.2339	61.1971	0.0240758	0.995603	-0.185175	1	0.209251	0.633165	0.136458	0.560887	-0.250883	0.207186	0.387342	0.0671496	2.59515	1.88312e-06	2.70753	1.57654e-06	2.52944	2.63609e-06	NotSig	NotSig	NotSig	NotSig	NotSig	NotSig	UP	UP	UP	1.38413	1.24052	1.1762	1.13209	1.30892	1.35972	7.90746	7.9605	7.50502
ENSG00000068912	ERLEC1	39.6395	39.3992	40.0972	37.4006	45.572	38.9792	97.339	93.8637	73.1471	72.5324	93.0785	102.78	0.0949318	0.93445	-0.0411691	1	0.136101	0.710707	-0.0949133	0.63256	-0.37708	0.0385629	0.282166	0.0989558	1.36046	1.39623e-05	1.17062	2.95201e-05	1.02455	8.9852e-05	NotSig	NotSig	NotSig	NotSig	Down	NotSig	UP	UP	UP	15.15	14.9142	14.8102	14.4075	17.3449	14.7613	40.2498	36.9696	31.8998
ENSG00000068971	PPP2R5B	5.14834	5.37139	5.34989	4.10335	5.32693	4.49261	36.5329	32.7236	34.0236	26.172	33.5921	35.5374	-0.101348	0.967247	-0.169559	1	0.0682109	0.937659	-0.133731	0.694744	-0.175997	0.523039	0.0422656	0.889775	2.80544	6.53601e-06	2.77305	6.76488e-06	2.799	9.05374e-06	NotSig	NotSig	NotSig	NotSig	NotSig	NotSig	UP	UP	UP	1.51071	1.5611	1.51714	1.21362	1.55662	1.30624	11.5983	9.89556	11.3921
ENSG00000068976	PYGM	10.0299	10.2056	12.1859	10.7942	7.11106	6.88174	2.18924	5.53413	0.949962	4.85226	15.7618	24.6946	-0.534475	0.92134	0.169973	1	-0.704448	0.684795	2.2706	0.0560173	-0.447373	0.590966	2.71797	0.00998632	-1.31264	0.0718112	1.49244	0.0435831	-1.92998	0.019342	NotSig	NotSig	NotSig	NotSig	NotSig	UP	UP	Down	NotSig	1.9948	2.01035	2.34219	2.16381	1.4084	1.35615	0.471073	1.13427	0.215584
ENSG00000069020	MAST4	6.88223	7.25138	7.86272	6.08969	6.16802	8.77747	81.8228	77.526	30.7988	19.3587	95.8015	98.6079	0.0772792	0.988571	-0.0338935	1	0.111173	0.917878	0.156491	0.726658	-1.63134	0.0025743	1.78783	0.00148592	3.58092	9.36857e-06	3.66013	8.06345e-06	1.98348	0.000254524	NotSig	NotSig	NotSig	NotSig	Down	UP	UP	UP	UP	0.464589	0.484831	0.512953	0.414346	0.414644	0.587108	5.97596	5.39326	2.37236
ENSG00000069122	ADGRF5	0.373454	0.375998	0.351255	0.156816	0.305852	0.233719	1.17672	2.04522	1.09996	2.137	0.576013	0.340614	-0.4705	0.926456	-0.576593	1	0.106093	0.968342	-1.92736	0.0431872	-0.00180095	1	-1.92555	0.0135193	2.17503	0.00272948	0.718178	0.250237	2.74983	0.00116943	NotSig	NotSig	NotSig	Down	NotSig	Down	NotSig	UP	UP	0.0556332	0.0554767	0.050569	0.0235459	0.045373	0.0344985	0.189654	0.31398	0.186973
ENSG00000069188	SDK2	12.0039	11.7096	20.2918	10.951	13.3555	13.9972	52.7059	78.9937	81.3218	198.063	146.203	155.292	0.203128	0.958932	0.376973	1	-0.173845	0.895237	1.07214	0.0948199	1.06499	0.0458241	0.00715356	0.99318	2.55195	0.000260592	3.42096	5.54737e-05	3.23997	0.000101074	NotSig	NotSig	NotSig	NotSig	UP	NotSig	UP	UP	UP	1.02452	0.989853	1.67372	0.942061	1.13514	1.18372	4.86688	6.94792	7.91977
ENSG00000069248	NUP133	143.62	144.49	144.636	138.416	144.158	141.816	94.9035	87.7762	83.2217	99.9364	103.028	94.0664	-0.0132954	0.995906	-0.0378918	1	0.0245964	0.950193	-0.02208	0.896723	0.00887033	0.952651	-0.0309503	0.820225	-0.570498	0.000436993	-0.579283	0.000396383	-0.523736	0.000943673	NotSig	NotSig	NotSig	NotSig	NotSig	NotSig	Down	Down	Down	23.4007	23.3176	22.7749	22.7316	23.3907	22.8954	16.7298	14.7386	15.4724
ENSG00000069275	NUCKS1	1615.35	1576.77	1782.19	1655.48	1595.35	1690.47	673.191	935.557	800.143	1304.43	1026.17	825.564	0.0389369	0.992428	0.0940176	1	-0.0550807	0.942624	0.0772785	0.813976	0.384645	0.137715	-0.307366	0.231743	-0.90885	0.00178668	-0.870508	0.00227297	-0.618223	0.0158063	NotSig	NotSig	NotSig	NotSig	NotSig	NotSig	Down	Down	Down	244.46	236.342	260.652	252.519	240.43	253.488	110.223	145.907	138.171
ENSG00000069329	VPS35	103.767	99.8273	105.187	106.347	103.811	99.149	191.504	175.985	165.318	181.419	155.445	162.36	-0.00715664	0.999904	0.0435329	1	-0.0506895	0.884577	-0.340415	0.0671518	-0.0744692	0.581279	-0.265946	0.0636168	0.938784	3.29417e-05	0.605525	0.000432047	0.820782	9.70185e-05	NotSig	NotSig	NotSig	NotSig	NotSig	NotSig	UP	UP	UP	10.5616	10.0635	10.3467	10.91	10.5222	9.99928	21.0883	18.4592	19.2
ENSG00000069345	DNAJA2	145.194	141.912	140.313	148.296	133.301	128.338	99.8019	96.318	85.2466	75.7505	94.6757	100.425	-0.136623	0.901141	-0.00340609	1	-0.133217	0.736772	-0.137413	0.504937	-0.264081	0.138875	0.126667	0.472955	-0.463846	0.00896228	-0.464636	0.00885193	-0.724521	0.000953918	NotSig	NotSig	NotSig	NotSig	NotSig	NotSig	Down	Down	Down	28.3979	27.4908	26.5217	29.2345	25.9633	24.8715	21.1189	19.4138	19.025
ENSG00000069399	BCL3	1.44047	1.39656	1.43204	0.705672	2.31938	1.68797	18.9369	20.356	5.54978	2.74039	16.364	22.367	0.495449	0.886633	-0.428651	1	0.9241	0.441878	-0.147241	0.835027	-2.19749	0.00463192	2.05025	0.00555631	3.87286	6.43285e-05	3.23017	0.000150415	2.10403	0.00260129	NotSig	NotSig	NotSig	NotSig	Down	UP	UP	UP	UP	0.440158	0.422663	0.422888	0.217338	0.705775	0.511069	6.26048	6.41005	1.93503
ENSG00000069424	KCNAB2	6.61548	6.28453	9.70005	6.66468	6.6268	7.29724	8.92115	9.02304	6.59974	8.89999	17.647	15.0154	0.107165	0.96088	0.325625	1	-0.21846	0.716931	0.733438	0.0550582	-0.209855	0.432698	0.943294	0.00643165	0.560924	0.0279303	1.1872	0.000504901	0.0254445	0.916744	NotSig	NotSig	NotSig	NotSig	NotSig	UP	UP	NotSig	UP	0.687391	0.646763	0.974052	0.697992	0.685703	0.751295	1.0029	0.966185	0.782488
ENSG00000069482	GAL	24.8347	27.233	29.4784	25.744	28.0874	25.839	8.67486	8.18089	13.1495	0.502824	1.54476	2.95199	0.0484667	1	0.0714335	1	-0.0229668	0.999808	-2.03603	0.227955	-0.207079	0.88269	-1.82895	0.197446	-1.54046	0.172534	-3.62495	0.0121685	-1.81897	0.123696	NotSig	NotSig	NotSig	NotSig	NotSig	NotSig	Down	NotSig	NotSig	18.9249	20.5541	21.7092	19.7733	21.3146	19.5101	7.15205	6.42451	11.4338
ENSG00000069493	CLEC2D	2.29408	2.65884	2.67495	2.43065	2.67621	2.38913	2.54499	2.50239	2.77489	5.63163	5.94341	3.8603	0.0304973	0.998508	0.0311257	1	-0.000628406	1	0.825293	0.129622	0.718573	0.104639	0.106721	0.813287	0.112918	0.761706	0.907714	0.0253246	0.800365	0.0467066	NotSig	NotSig	NotSig	NotSig	NotSig	NotSig	UP	UP	NotSig	0.326666	0.374988	0.368109	0.348856	0.379494	0.33709	0.392081	0.367211	0.450868
ENSG00000069509	FUNDC1	21.5003	20.089	21.3455	21.6929	27.0424	24.3847	20.9346	20.8853	13.9994	16.0652	21.7838	20.3517	0.303635	0.661984	0.0377168	1	0.265918	0.380851	-0.119246	0.5159	-0.467372	0.0140278	0.348126	0.0429376	0.0931663	0.480914	-0.329715	0.0253054	-0.411922	0.0107259	NotSig	NotSig	NotSig	NotSig	Down	UP	Down	Down	NotSig	15.2246	14.0893	14.6074	15.4827	19.0693	17.1091	16.0383	15.2407	11.3115
ENSG00000069535	MAOB	1.81392	1.5577	1.94541	1.82952	1.96255	1.68797	0.109462	0.0962458	0.049998	0.703954	0.418919	0.368999	0.111717	0.994159	0.149609	1	-0.0378923	0.994274	1.78368	0.217213	1.81041	0.135401	-0.0267351	0.984903	-3.91536	0.00162387	-2.2434	0.0126532	-2.25455	0.014099	NotSig	NotSig	NotSig	NotSig	NotSig	NotSig	Down	Down	Down	0.621567	0.528669	0.644239	0.631881	0.669701	0.573119	0.0405814	0.0339872	0.0195493
ENSG00000069667	RORA	4.5348	4.4314	5.83624	6.19423	2.21743	3.71354	21.8377	20.765	13.8994	12.3946	15.3691	14.6464	-0.59966	0.706216	0.412963	1	-1.01262	0.10987	-0.635915	0.114131	-0.676094	0.0475196	0.0401789	0.908572	2.33368	3.01509e-05	2.29743	3.42413e-05	1.24463	0.00133593	NotSig	NotSig	NotSig	NotSig	Down	NotSig	UP	UP	UP	0.263637	0.255164	0.327904	0.362964	0.128377	0.213917	1.37356	1.24407	0.922049
ENSG00000069702	TGFBR3	8.13597	8.6748	7.40338	7.16126	7.06009	8.05034	12.6702	11.5014	6.09976	30.27	21.7838	14.7316	-0.15645	0.988134	-0.218805	1	0.0623544	0.983085	0.461608	0.584402	0.537436	0.446241	-0.0758285	0.92447	0.610733	0.314772	1.22879	0.0598442	1.36697	0.0450522	NotSig	NotSig	NotSig	NotSig	NotSig	NotSig	NotSig	UP	NotSig	0.925888	0.977773	0.814225	0.821423	0.800109	0.907763	1.56001	1.34885	0.792081
ENSG00000069849	ATP1B3	206.04	205.644	228.289	204.462	220.596	203.076	137.211	126.082	155.919	139.207	109.521	111.693	0.0389462	0.98809	0.0586278	1	-0.0196816	0.976305	-0.382229	0.100962	0.184275	0.298946	-0.566503	0.0103069	-0.557951	0.00372266	-0.979126	0.000135559	-0.432304	0.0158933	NotSig	NotSig	NotSig	NotSig	NotSig	Down	Down	Down	Down	78.9909	78.0855	84.5816	79.0071	84.2195	77.1425	56.9124	49.813	68.2075
ENSG00000069869	NEDD4	20.9401	19.6324	16.5901	13.0157	22.5566	29.2149	198.454	194.08	100.721	71.4262	134.761	142.434	0.348251	0.834965	-0.470063	1	0.818314	0.158864	-0.631625	0.100871	-1.15746	0.00461809	0.525831	0.0893241	3.35969	4.30638e-06	2.37981	2.00775e-05	2.67229	1.67393e-05	NotSig	NotSig	NotSig	NotSig	Down	NotSig	UP	UP	UP	2.28034	2.1175	1.74595	1.42862	2.44615	3.15234	23.3816	21.7803	12.5155
ENSG00000069943	PIGB	6.21535	6.20396	7.05213	5.80219	8.61484	7.50499	14.8868	14.485	8.47466	9.85536	16.1546	18.4216	0.373753	0.75499	0.0350356	1	0.338718	0.434088	0.106075	0.691403	-0.672394	0.0123714	0.778469	0.00591907	1.3272	7.80231e-05	1.05952	0.000284957	0.619774	0.00776696	NotSig	NotSig	NotSig	NotSig	Down	UP	UP	UP	UP	1.35561	1.3402	1.48647	1.27553	1.87115	1.62192	3.51291	3.25577	2.10912
ENSG00000069956	MAPK6	176.484	173.093	165.036	177.986	162.255	174.433	135.459	137.343	152.469	154.593	127.796	123.047	-0.0570113	0.958932	-0.0379277	1	-0.0190836	0.967258	-0.250821	0.147724	0.185668	0.182074	-0.436489	0.0104368	-0.272567	0.0342896	-0.466377	0.0023881	-0.0489714	0.686002	NotSig	NotSig	NotSig	NotSig	NotSig	Down	Down	NotSig	Down	27.3689	26.5866	24.7341	27.8207	25.0576	26.8034	22.7277	21.9494	26.98
ENSG00000069966	GNB5	28.8894	31.3421	34.7202	28.3314	28.6736	27.7607	36.1498	40.6879	24.799	29.4655	42.0752	38.1204	-0.0961988	0.929373	0.051536	1	-0.147735	0.661793	-0.0667365	0.736408	-0.492884	0.0116272	0.426147	0.0200312	0.435084	0.00711593	0.464547	0.00497985	-0.109335	0.422428	NotSig	NotSig	NotSig	NotSig	Down	UP	UP	NotSig	UP	2.15149	2.31184	2.4989	2.12666	2.12654	2.04852	2.91273	3.1227	2.10738
ENSG00000069974	RAB27A	8.08262	7.51995	7.51146	6.19423	10.5774	10.7771	40.0904	44.8746	21.1992	14.0288	34.1942	31.5068	0.449698	0.790554	-0.201721	1	0.651419	0.271506	-0.499311	0.176358	-1.2335	0.00372529	0.734186	0.0310151	2.52795	1.63254e-05	1.57894	0.000202135	1.49617	0.000398976	NotSig	NotSig	NotSig	NotSig	Down	UP	UP	UP	UP	1.42855	1.3164	1.28302	1.10346	1.8617	1.88735	7.66614	8.17349	4.27532
ENSG00000069998	HDHD5	81.5731	82.2897	76.952	78.2773	93.3104	85.0479	42.7996	40.0383	51.148	50.5339	43.1748	37.496	0.119879	0.908774	-0.0894928	1	0.209372	0.511126	-0.16987	0.369516	0.310627	0.0682912	-0.480496	0.0134166	-0.897565	0.000118795	-1.18731	2.3638e-05	-0.497445	0.00462668	NotSig	NotSig	NotSig	NotSig	NotSig	Down	Down	Down	Down	16.3715	16.3575	14.9255	15.8346	18.6493	16.9128	9.29344	8.28099	11.7133
ENSG00000070010	UFD1	75.5178	69.4521	71.0887	83.0864	83.9819	74.3488	83.4647	79.7637	78.2219	77.1584	66.0844	60.9132	0.124514	0.92134	0.0791772	1	0.0453364	0.932487	-0.493083	0.0560173	-0.0557497	0.765158	-0.437334	0.0314478	0.257057	0.105476	-0.360539	0.0327456	0.122131	0.434818	NotSig	NotSig	NotSig	NotSig	NotSig	Down	Down	NotSig	NotSig	8.56357	7.80046	7.7906	9.49649	9.48377	8.35388	10.24	9.32127	10.1214
ENSG00000070018	LRP6	109.876	115.942	113.753	105.851	76.8709	101.564	83.8478	87.6799	84.7466	95.2852	85.3809	67.7539	-0.342691	0.719032	-0.0528521	1	-0.289839	0.443623	-0.294182	0.209251	0.080192	0.684397	-0.374374	0.0687961	-0.311791	0.0711765	-0.263282	0.118876	-0.178747	0.285747	NotSig	NotSig	NotSig	NotSig	NotSig	NotSig	NotSig	NotSig	NotSig	10.5299	11.005	10.5354	10.2246	7.33626	9.64434	8.69379	8.6594	9.26731
ENSG00000070019	GUCY2C	2.10735	2.06799	3.32342	2.82269	1.60572	2.12944	0.054731	0.0481229	0.024999	0	0	0.0283845	-0.163811	0.972042	0.542868	1	-0.706679	0.471106	-1.79929	0.342356	-1.78255	0.266745	-0.0167356	0.998337	-5.18192	3.31242e-05	-6.8174	2.09306e-05	-7.50734	1.5496e-05	NotSig	NotSig	NotSig	NotSig	NotSig	NotSig	Down	Down	Down	0.499793	0.48577	0.761734	0.674752	0.37924	0.500413	0.0140437	0.0117617	0.00676526
ENSG00000070047	PHRF1	100.139	108.717	93.0557	104.727	96.7767	101.798	66.6076	74.7589	96.7461	74.0409	74.777	74.5094	-0.0752475	0.972627	-0.0882198	1	0.0129723	0.991687	-0.04919	0.873951	0.303112	0.196372	-0.352302	0.142022	-0.479202	0.0293337	-0.453145	0.0365685	-0.0878703	0.667916	NotSig	NotSig	NotSig	NotSig	NotSig	NotSig	Down	NotSig	Down	17.1958	18.4903	15.4428	18.1261	16.5492	17.3207	12.3747	13.2295	18.9565
ENSG00000070061	ELP1	104.194	109.227	92.9206	99.1861	95.7317	102.577	73.1206	77.2613	78.4469	97.2714	86.8995	74.112	-0.108528	0.904882	-0.162337	1	0.0538087	0.883833	-0.0313613	0.867019	0.230365	0.113906	-0.261726	0.0798593	-0.420339	0.00492101	-0.343172	0.0137506	-0.0276379	0.825933	NotSig	NotSig	NotSig	NotSig	NotSig	NotSig	Down	NotSig	Down	17.0666	17.7201	14.709	16.3751	15.6154	16.6481	12.958	13.0417	14.6619
ENSG00000070081	NUCB2	25.9551	26.3198	26.074	27.3121	28.954	26.5142	80.263	85.4422	64.0974	111.049	83.2601	95.1734	0.0831468	0.968728	0.0193877	1	0.0637591	0.928428	-0.0209644	0.95201	0.0697095	0.778867	-0.0906739	0.715653	1.74878	2.97709e-05	1.64467	4.01449e-05	1.7991	3.45826e-05	NotSig	NotSig	NotSig	NotSig	NotSig	NotSig	UP	UP	UP	2.849	2.86143	2.76594	3.02172	3.16497	2.88375	9.5319	9.66513	8.02822
ENSG00000070087	PFN2	213.536	209.377	242.258	233.185	227.503	209.465	330.493	434.381	359.736	506.621	330.92	363.776	0.0446394	0.983854	0.15657	1	-0.11193	0.808771	-0.263164	0.249418	0.182924	0.333655	-0.446088	0.0359295	0.935571	0.000267689	0.627768	0.00280941	0.961926	0.00030605	NotSig	NotSig	NotSig	NotSig	NotSig	Down	UP	UP	UP	61.4937	59.7197	67.4222	67.6845	65.2434	59.7694	102.971	128.913	118.209
ENSG00000070159	PTPN3	7.20233	7.33195	9.80813	6.27264	6.72875	6.3364	43.6753	50.0719	6.44974	11.8415	43.3057	51.0922	-0.156068	0.951859	0.127621	1	-0.283689	0.702932	-0.11634	0.77806	-2.36744	0.000331939	2.2511	0.000334472	2.77203	1.58346e-05	2.81176	1.43085e-05	0.27697	0.340106	NotSig	NotSig	NotSig	NotSig	Down	UP	UP	NotSig	UP	0.713852	0.719754	0.939478	0.626634	0.664139	0.622281	4.68344	5.11438	0.729433
ENSG00000070214	SLC44A1	159.172	152.816	143.177	159.299	127.642	131.195	55.8529	72.4009	18.0243	30.094	64.4088	55.5485	-0.272242	0.837091	-0.0548911	1	-0.217351	0.678839	-0.222951	0.432409	-1.41888	0.000778418	1.19593	0.0014042	-1.20135	0.000247865	-1.15205	0.000323989	-2.56534	6.22357e-06	NotSig	NotSig	NotSig	NotSig	Down	UP	Down	Down	Down	12.9545	12.3184	11.2615	13.0676	10.3452	10.5799	4.91808	6.07246	1.67387
ENSG00000070269	TMEM260	27.6089	29.8918	29.4784	26.8678	23.1938	23.4239	30.3483	34.8169	25.174	30.0689	41.9704	46.4371	-0.305021	0.636356	-0.0420791	1	-0.262942	0.365598	0.313203	0.104965	-0.229389	0.131708	0.542592	0.00538981	0.264032	0.0519506	0.882256	8.48443e-05	0.0767222	0.554839	NotSig	NotSig	NotSig	NotSig	NotSig	UP	UP	NotSig	NotSig	3.38624	3.63119	3.49412	3.32145	2.83289	2.84666	4.02713	4.40071	3.52313
ENSG00000070366	SMG6	69.2758	65.155	63.8744	74.8535	67.211	75.4914	84.0668	105.269	82.5467	92.5448	107.557	105.647	0.0831008	0.947986	0.0358742	1	0.0472266	0.925674	0.0451951	0.843636	-0.0993095	0.570349	0.144505	0.407499	0.575577	0.00271304	0.537671	0.00393394	0.440393	0.0130243	NotSig	NotSig	NotSig	NotSig	NotSig	NotSig	UP	UP	UP	6.50253	6.05729	5.7942	7.08176	6.28248	7.02114	8.53727	10.1827	8.84115
ENSG00000070367	EXOC5	121.719	126.443	120.967	122.865	110.438	119.976	131.3	144.369	117.645	127.466	139.736	122.848	-0.109683	0.885199	-0.0367213	1	-0.0729621	0.817207	-0.199184	0.20722	-0.156421	0.22954	-0.042763	0.754619	0.235653	0.0480536	0.146153	0.191137	0.115953	0.305013	NotSig	NotSig	NotSig	NotSig	NotSig	NotSig	NotSig	NotSig	UP	9.58892	9.86581	9.20963	9.7559	8.66401	9.36512	11.1909	11.7205	10.5753
ENSG00000070371	CLTCL1	13.7111	12.3005	15.7254	13.4862	9.40495	10.5433	12.0682	9.91332	33.2487	17.8	12.8294	13.1704	-0.385997	0.869055	0.152974	1	-0.538971	0.519702	0.109988	0.841185	1.25734	0.0140417	-1.14735	0.0192628	-0.155123	0.662867	0.340863	0.33511	0.94924	0.0208212	NotSig	NotSig	NotSig	NotSig	UP	Down	NotSig	UP	NotSig	1.35166	1.20101	1.49818	1.34002	0.923298	1.02987	1.28715	1.00711	3.74005
ENSG00000070404	FSTL3	5.17501	5.82796	5.7822	4.9397	5.98961	4.88214	27.776	23.3155	16.7243	10.4336	17.3066	29.4915	-0.0190345	1	-0.0509419	1	0.0319074	0.988335	-0.255702	0.632739	-0.877049	0.0653923	0.621347	0.171285	2.30313	0.000265421	2.06647	0.00049144	1.47703	0.00396776	NotSig	NotSig	NotSig	NotSig	NotSig	NotSig	UP	UP	UP	1.67153	1.86445	1.80494	1.60817	1.9266	1.56251	9.7066	7.76094	6.16398
ENSG00000070413	DGCR2	126.201	129.477	115.455	123.153	121.372	128.13	126.921	140.206	111.196	117.611	129.734	132.158	-0.0378968	0.975468	-0.110317	1	0.0724207	0.81584	-0.156455	0.303061	-0.209056	0.113073	0.0526006	0.693629	0.147081	0.182499	0.0285221	0.79485	0.0483421	0.667881	NotSig	NotSig	NotSig	NotSig	NotSig	NotSig	NotSig	NotSig	NotSig	22.3051	22.6655	19.7206	21.9389	21.3625	22.439	24.27	25.5372	22.4253
ENSG00000070423	RNF126	42.4404	48.3157	52.3371	46.0778	56.7866	53.0284	31.4429	28.2722	37.3485	31.5271	26.7584	28.6116	0.272955	0.827039	0.1037	1	0.169255	0.727655	-0.239867	0.351093	0.22782	0.292212	-0.467687	0.0488537	-0.516351	0.0152876	-1.02917	0.0003317	-0.392231	0.0523285	NotSig	NotSig	NotSig	NotSig	NotSig	Down	Down	NotSig	Down	12.0261	13.5601	14.3325	13.1603	16.0244	14.8889	9.6397	8.25602	12.0761
ENSG00000070444	MNT	24.2479	26.7495	23.5882	28.4098	23.6271	27.5529	24.9573	30.4618	34.0236	41.0053	39.038	39.0004	0.00257877	1	0.0194556	1	-0.0168768	0.983147	0.367166	0.137829	0.446395	0.0397772	-0.0792285	0.696835	0.202612	0.227772	0.567199	0.00561488	0.629551	0.00388034	NotSig	NotSig	NotSig	NotSig	UP	NotSig	UP	UP	NotSig	2.75218	3.00711	2.58739	3.25012	2.67057	3.0987	3.06475	3.56306	4.40648
ENSG00000070476	ZXDC	31.1034	31.6644	31.0726	34.0552	31.5028	35.7851	26.1614	28.1519	32.7237	31.5271	30.8691	29.378	0.0975154	0.935871	0.042988	1	0.0545274	0.908592	0.0207333	0.930757	0.260711	0.135493	-0.239977	0.169838	-0.124363	0.39088	-0.201145	0.17289	0.0933599	0.530822	NotSig	NotSig	NotSig	NotSig	NotSig	NotSig	NotSig	NotSig	NotSig	4.18818	4.22296	4.04352	4.62199	4.22431	4.7745	3.81129	3.90651	5.02791
ENSG00000070495	JMJD6	19.0728	17.5913	15.9416	15.6555	17.3571	16.5941	32.647	29.9806	40.0484	21.898	24.3758	26.0286	-0.11368	0.975437	-0.226785	1	0.113106	0.917875	-0.443824	0.323603	0.0265283	0.952558	-0.470353	0.22124	0.858816	0.0202154	0.528671	0.114877	1.11213	0.00696055	NotSig	NotSig	NotSig	NotSig	NotSig	NotSig	NotSig	UP	UP	3.16542	2.89164	2.5569	2.61885	2.86869	2.72884	5.8621	5.12768	7.5842
ENSG00000070501	POLB	33.5842	32.9266	35.4768	33.4541	37.9002	34.123	25.6962	23.893	23.2241	29.2141	26.4443	26.795	0.112387	0.916417	0.0389053	1	0.0734822	0.847985	-0.0282174	0.891206	0.0837483	0.589342	-0.111966	0.468916	-0.337086	0.0217845	-0.477691	0.00374542	-0.292243	0.0429894	NotSig	NotSig	NotSig	NotSig	NotSig	NotSig	Down	Down	Down	8.10278	7.86821	8.27196	8.13535	9.10605	8.15748	6.70751	5.94066	6.3936
ENSG00000070540	WIPI1	12.7775	12.7033	20.0216	12.6498	12.6929	11.3484	68.9336	56.0151	57.9227	78.8177	40.7922	55.435	-0.0862601	0.97959	0.340039	1	-0.4263	0.503495	-0.507873	0.183588	0.126966	0.689455	-0.634839	0.0587164	2.38241	2.76113e-05	1.9608	7.67601e-05	2.16934	6.00522e-05	NotSig	NotSig	NotSig	NotSig	NotSig	NotSig	UP	UP	UP	3.72073	3.66379	5.63439	3.71275	3.68072	3.27436	21.7174	16.8094	19.246
ENSG00000070610	GBA2	134.31	130.552	126.83	117.22	140.182	146.205	81.7133	73.7724	92.2963	107.428	94.9113	94.038	0.109936	0.884869	-0.131046	1	0.240981	0.334346	0.149755	0.32946	0.367473	0.0174443	-0.217718	0.10634	-0.681386	0.000169783	-0.641566	0.000247413	-0.182867	0.115309	NotSig	NotSig	NotSig	NotSig	UP	NotSig	Down	NotSig	Down	27.7022	26.6697	25.2809	24.3689	28.7931	29.8796	18.2344	15.6806	21.7219
ENSG00000070614	NDST1	188.728	193.29	173.79	191.42	166.995	202.998	415.736	406.446	416.608	298.678	322.725	340.501	-0.0490239	0.99149	-0.0750608	1	0.0260369	0.981084	-0.439691	0.186897	-0.169547	0.533283	-0.270144	0.322337	1.19178	0.000558616	0.801117	0.0052564	1.0973	0.00116155	NotSig	NotSig	NotSig	NotSig	NotSig	NotSig	UP	UP	UP	19.6203	19.9025	17.4607	20.0579	17.2888	20.9109	46.7608	43.545	49.4204
ENSG00000070669	ASNS	1.04034	1.26228	2.756	1.77725	0.713655	0.805034	3.22913	1.78055	7.24971	4.07288	0.890202	0.794767	-0.600669	0.862933	0.957785	1	-1.55845	0.181281	-1.70324	0.0521407	1.21129	0.0497673	-2.91453	0.0016049	1.21089	0.0300891	0.108315	0.842518	1.46439	0.0122872	NotSig	NotSig	NotSig	NotSig	UP	Down	NotSig	UP	UP	0.231337	0.278006	0.592264	0.398333	0.158033	0.177375	0.776871	0.408026	1.8395
ENSG00000070718	AP3M2	27.0754	27.9312	25.1823	25.9792	25.2838	28.0463	26.1067	22.1365	39.0984	42.5389	27.7272	24.0701	-0.047358	0.980366	-0.115658	1	0.0682997	0.884577	-0.0304799	0.900395	0.767638	0.00304741	-0.798118	0.00221141	-0.10126	0.509639	-0.0843819	0.580864	0.782036	0.00072755	NotSig	NotSig	NotSig	NotSig	UP	Down	NotSig	UP	NotSig	4.27376	4.36671	3.84146	4.13322	3.97436	4.38652	4.45841	3.60088	7.0421
ENSG00000070756	PABPC1	1790.82	1806.56	1780.46	1819.8	1759.54	1765.7	988.14	984.378	853.416	832.652	858.941	943.162	-0.0318115	0.988503	-0.0101803	1	-0.0216312	0.965496	-0.259469	0.160649	-0.209749	0.163569	-0.0497207	0.751049	-0.7813	0.000172534	-1.00896	3.91163e-05	-0.980868	6.4332e-05	NotSig	NotSig	NotSig	NotSig	NotSig	NotSig	Down	Down	Down	373.331	373.013	358.706	382.378	365.284	364.726	222.871	211.479	203.007
ENSG00000070759	TESK2	9.81651	9.07765	12.321	9.30442	7.97764	7.86856	1.23145	1.61212	0.99996	2.33813	5.26267	3.94545	-0.256554	0.92826	0.178554	1	-0.435108	0.614383	1.56363	0.0274577	0.213713	0.643061	1.34992	0.0119682	-2.64584	8.93826e-05	-0.825656	0.0348985	-2.61068	0.000127303	NotSig	NotSig	NotSig	UP	NotSig	UP	Down	Down	Down	2.92736	2.68115	3.55082	2.79663	2.3691	2.325	0.397308	0.495427	0.340259
ENSG00000070761	CFAP20	43.1607	42.4072	39.7729	44.4835	52.3007	45.9389	38.6127	33.7342	39.0734	50.2322	38.75	38.8868	0.1968	0.844449	-0.0323516	1	0.229151	0.528977	-0.0299744	0.90256	0.304805	0.10533	-0.334779	0.0811744	-0.154627	0.317093	-0.381401	0.0266104	0.182529	0.249702	NotSig	NotSig	NotSig	NotSig	NotSig	NotSig	Down	NotSig	NotSig	18.0029	17.5195	16.0327	18.7017	21.7246	18.9864	17.4252	14.5007	18.597
ENSG00000070770	CSNK2A2	149.595	151.688	148.311	151.641	149.485	154.956	117.234	119.128	103.796	105.794	123.921	126.113	0.0124143	0.99715	-0.0177008	1	0.0301151	0.935354	-0.0481981	0.763323	-0.158668	0.208679	0.11047	0.382092	-0.264858	0.0263043	-0.32547	0.0100191	-0.405826	0.00377742	NotSig	NotSig	NotSig	NotSig	NotSig	NotSig	Down	Down	Down	21.4621	21.5544	20.5633	21.928	21.3571	22.0278	18.197	17.613	16.9919
ENSG00000070778	PTPN21	19.3663	21.6467	18.4814	15.8384	19.0138	22.515	77.0065	82.8195	61.9475	54.0536	82.815	77.064	0.0154537	0.998508	-0.270621	1	0.286074	0.479813	-0.128519	0.592389	-0.43906	0.0463191	0.310541	0.134102	2.04681	5.34683e-06	1.90284	7.31592e-06	1.87837	1.11967e-05	NotSig	NotSig	NotSig	NotSig	Down	NotSig	UP	UP	UP	2.59398	2.87172	2.39234	2.13826	2.53618	2.98814	11.1594	11.4319	9.46789
ENSG00000070785	EIF2B3	38.039	36.3912	36.5576	35.5188	39.3275	37.1874	40.7472	32.507	39.8484	35.3737	24.7424	26.4544	0.0371955	0.992239	-0.0586405	1	0.0958359	0.865719	-0.649647	0.0450787	0.0558491	0.808086	-0.705497	0.00992832	0.0658714	0.726479	-0.620972	0.00648668	0.180361	0.343818	NotSig	NotSig	NotSig	Down	NotSig	Down	Down	NotSig	NotSig	11.0475	10.468	10.2607	10.3974	11.3742	10.7014	12.8035	9.72921	13.2055
ENSG00000070808	CAMK2A	0.266753	0.187999	0.189138	0.156816	0.152926	0.129844	38.0927	29.3068	5.62478	3.04209	40.9493	42.7187	-0.675426	0.89324	-0.402822	1	-0.272604	0.912028	0.17825	0.725312	-2.92172	0.000415816	3.09997	0.000253742	7.27958	1.90754e-06	8.13326	1.47387e-06	4.76069	2.26335e-05	NotSig	NotSig	NotSig	NotSig	Down	UP	UP	UP	UP	0.0429687	0.0299935	0.0294433	0.0254602	0.0245309	0.020724	6.63864	4.86493	1.03385
ENSG00000070814	TCOF1	429.686	429.121	383.463	413.602	409.867	418.306	96.518	119.97	156.219	172.569	116.276	99.1756	-0.055052	0.967823	-0.118189	1	0.0631368	0.878295	-0.134114	0.475862	0.61702	0.00466604	-0.751134	0.00167176	-1.90619	2.35657e-06	-1.98525	2.00962e-06	-1.17098	3.50652e-05	NotSig	NotSig	NotSig	NotSig	UP	Down	Down	Down	Down	37.2444	36.8399	32.1217	36.1344	35.3788	35.9263	9.05132	10.7164	15.4508
ENSG00000070831	CDC42	142.286	135.386	141.097	137.528	160.878	147.087	254.006	278.03	231.116	182.45	227.604	235.308	0.146768	0.92134	-0.00731672	1	0.154085	0.754892	-0.328719	0.204153	-0.334759	0.124456	0.00604055	0.984004	1.0219	0.00030611	0.546408	0.0104993	0.694453	0.00361065	NotSig	NotSig	NotSig	NotSig	NotSig	NotSig	UP	UP	UP	39.1759	36.9198	37.5438	38.1658	44.1107	40.1274	75.665	78.8884	72.6097
ENSG00000070882	OSBPL3	31.2901	32.8729	33.018	26.5803	25.8955	31.7599	106.123	138.883	31.6237	24.4624	114.26	86.4877	-0.157117	0.940685	-0.121243	1	-0.0358744	0.973135	-0.414565	0.238247	-2.09494	0.000360894	1.68037	0.000730367	2.014	4.53965e-05	1.75656	9.46232e-05	0.0403108	0.879834	NotSig	NotSig	NotSig	NotSig	Down	UP	UP	NotSig	UP	3.82684	3.982	3.90256	3.27658	3.15389	3.84876	14.0423	17.5043	4.41321
ENSG00000070886	EPHA8	5.54846	5.47882	6.1875	5.48856	3.59376	4.02517	0	0.0240614	0.099996	0.125706	0.0261824	0	-0.535927	0.817504	0.0688944	1	-0.604821	0.452418	-0.0288944	0.995593	2.87827	0.0279283	-2.90716	0.0252784	-8.3578	2.87638e-06	-7.85077	3.82479e-06	-5.54843	7.10029e-06	NotSig	NotSig	NotSig	NotSig	UP	Down	Down	Down	Down	1.02586	1.0033	1.10559	1.02283	0.66169	0.737409	0	0.0045846	0.0210963
ENSG00000070950	RAD18	53.6174	53.7945	44.7175	53.8663	46.9993	49.8861	14.5858	17.0596	26.7989	32.4825	19.8201	13.8517	-0.151505	0.921928	-0.132608	1	-0.0188968	0.984401	-0.039806	0.899399	0.913739	0.00445003	-0.953545	0.00320366	-1.67971	2.98451e-05	-1.56801	4.21695e-05	-0.633366	0.00880211	NotSig	NotSig	NotSig	NotSig	UP	Down	Down	Down	Down	7.60644	7.55863	6.13082	7.70231	6.63983	7.01237	2.23872	2.49407	4.33812
ENSG00000070961	ATP2B1	80.0793	75.1726	76.8169	79.2182	61.9351	67.9345	44.4689	75.5289	100.471	118.968	67.1841	63.1556	-0.26054	0.856033	-0.00419033	1	-0.25635	0.634237	-0.00242458	0.99752	0.886307	0.00753408	-0.888732	0.00677002	-0.29478	0.179378	-0.0366641	0.867543	0.595718	0.0186709	NotSig	NotSig	NotSig	NotSig	UP	Down	NotSig	UP	NotSig	8.3567	7.76969	7.74705	8.33235	6.43637	7.02447	5.0207	8.12254	11.9636
ENSG00000071051	NCK2	62.4736	69.103	72.2235	57.3163	62.3938	61.7539	61.1892	68.4308	71.8471	90.9107	70.9806	66.9307	-0.0860829	0.938038	-0.0373364	1	-0.0487465	0.91102	-0.0388193	0.849726	0.334101	0.0492086	-0.37292	0.0329198	0.0623563	0.64019	0.10962	0.406185	0.433793	0.00822707	NotSig	NotSig	NotSig	NotSig	UP	Down	NotSig	UP	NotSig	20.6987	22.6763	23.1255	19.1405	20.5863	20.2731	21.9339	23.3648	27.1622
ENSG00000071054	MAP4K4	352.141	354.727	302.296	374.503	291.426	346.632	426.901	449.516	535.679	472.806	466.597	435.362	-0.150653	0.92134	-0.0711527	1	-0.0795	0.890479	-0.0879112	0.751804	0.225057	0.299972	-0.312968	0.161236	0.394809	0.0485541	0.457551	0.0268182	0.691019	0.00426303	NotSig	NotSig	NotSig	NotSig	NotSig	NotSig	UP	UP	UP	29.1653	29.0987	24.1962	31.2632	24.0364	28.4465	38.2536	38.3672	50.6247
ENSG00000071073	MGAT4A	4.88158	4.59254	6.29558	3.21473	3.49181	3.29804	0.957792	1.01058	2.17491	5.07853	3.50845	1.50438	-0.482896	0.902873	-0.0161151	1	-0.466781	0.743233	1.21474	0.148556	1.85694	0.0191097	-0.642203	0.3139	-2.17898	0.00306158	-0.481339	0.370297	-0.305917	0.573921	NotSig	NotSig	NotSig	NotSig	UP	NotSig	NotSig	NotSig	Down	0.502172	0.467923	0.625882	0.333322	0.357711	0.336168	0.1066	0.107134	0.255295
ENSG00000071082	RPL31	532.519	529.834	548.391	575.515	650.497	569.133	450.573	389.699	318.487	427.828	423.789	475.186	0.196793	0.853524	0.0702753	1	0.126518	0.775345	-0.0339807	0.892875	-0.172788	0.354153	0.138807	0.463829	-0.250335	0.127342	-0.481109	0.0106857	-0.493398	0.011057	NotSig	NotSig	NotSig	NotSig	NotSig	NotSig	Down	Down	NotSig	91.0961	89.7705	90.6608	99.2314	110.815	96.4689	83.3917	68.7002	62.1677
ENSG00000071127	WDR1	446.972	446.873	437.421	478.707	488.726	481.254	655.13	681.228	689.647	435.371	484.165	512.029	0.115348	0.966178	0.0251947	1	0.0901536	0.918615	-0.55245	0.152317	-0.209856	0.494403	-0.342595	0.269549	0.665033	0.0241054	-0.00276603	0.99223	0.429982	0.119078	NotSig	NotSig	NotSig	NotSig	NotSig	NotSig	NotSig	NotSig	UP	56.5721	56.0191	53.5042	61.069	61.5996	60.354	89.7105	88.8545	99.5997
ENSG00000071189	SNX13	40.0396	39.99	41.0158	41.8176	35.4534	39.1091	56.7013	55.1729	40.4234	45.5308	58.5963	55.6337	-0.104882	0.900719	0.0382649	1	-0.143147	0.603548	-0.100434	0.521147	-0.371104	0.0184277	0.27067	0.0586481	0.569131	0.000598749	0.573579	0.000569009	0.159763	0.173346	NotSig	NotSig	NotSig	NotSig	Down	NotSig	UP	NotSig	UP	2.41595	2.38989	2.39174	2.54323	2.13032	2.33821	3.70155	3.43074	2.78316
ENSG00000071205	ARHGAP10	7.22901	7.09024	6.75491	6.58627	10.297	8.98522	43.128	52.9833	35.5736	21.4203	39.8497	43.6554	0.426775	0.831533	-0.114163	1	0.540937	0.442592	-0.328542	0.415071	-0.711187	0.0560287	0.382645	0.269877	2.8282	2.10809e-05	2.07288	0.000101792	2.23118	0.000100648	NotSig	NotSig	NotSig	NotSig	NotSig	NotSig	UP	UP	UP	0.665618	0.646601	0.601078	0.611243	0.944164	0.819754	4.29634	5.02747	3.7375
ENSG00000071242	RPS6KA2	29.2895	29.9992	47.5276	39.1256	24.5446	27.2673	111.569	139.845	231.091	104.738	50.5059	61.6796	-0.197192	0.958932	0.532902	1	-0.730094	0.437084	-1.28873	0.0579959	0.473763	0.310306	-1.76249	0.00559884	2.16587	0.000530874	1.07433	0.0202295	2.10673	0.000786598	NotSig	NotSig	NotSig	NotSig	NotSig	Down	UP	UP	UP	3.52001	3.57085	5.52005	4.73938	2.93751	3.24701	14.5067	17.3199	31.6901
ENSG00000071243	ING3	21.447	22.721	18.3193	27.7564	25.8955	25.4235	14.1753	15.255	14.6744	22.7528	20.815	14.0503	0.214087	0.926182	0.055654	1	0.158433	0.85158	0.113632	0.794585	0.342245	0.30858	-0.228613	0.502912	-0.501104	0.0940707	-0.601559	0.0507937	-0.214512	0.462462	NotSig	NotSig	NotSig	NotSig	NotSig	NotSig	NotSig	NotSig	NotSig	4.07486	4.27566	3.36373	5.31543	4.8996	4.7862	2.91389	2.98691	3.18138
ENSG00000071246	VASH1	12.9642	14.3148	18.3734	12.5191	9.55788	9.97203	94.6846	119.176	148.094	150.546	149.973	154.838	-0.484337	0.612106	0.162394	1	-0.646731	0.136614	0.385595	0.154571	0.500211	0.0384167	-0.114615	0.605726	3.05247	1.48913e-06	3.9224	5.64489e-07	3.39028	1.02237e-06	NotSig	NotSig	NotSig	NotSig	UP	NotSig	UP	UP	UP	1.97523	2.16015	2.70536	1.92253	1.45018	1.50544	15.6079	18.7122	25.7464
ENSG00000071282	LMCD1	13.7911	13.4016	10.6728	10.3237	17.5355	18.8534	134.638	65.014	77.4469	22.3505	181.235	167.639	0.41733	0.938038	-0.385266	1	0.802595	0.611375	0.663243	0.438876	-0.943643	0.201475	1.60689	0.0488257	2.97295	0.00136196	3.21886	0.000869818	2.41457	0.00488791	NotSig	NotSig	NotSig	NotSig	NotSig	UP	UP	UP	UP	1.4964	1.44024	1.11915	1.12905	1.89477	2.02696	15.8055	7.26974	9.58869
ENSG00000071462	BUD23	74.6375	74.5281	75.3848	82.0409	86.2248	79.9061	51.2282	50.3606	60.1226	47.7935	50.4797	52.3979	0.152928	0.92134	0.0673295	1	0.0855981	0.879005	-0.111526	0.676682	0.113433	0.606783	-0.224959	0.30477	-0.468436	0.0240888	-0.73289	0.00246522	-0.422332	0.0403841	NotSig	NotSig	NotSig	NotSig	NotSig	NotSig	Down	Down	Down	9.30756	9.20509	9.08506	10.3119	10.7078	9.87342	6.91164	6.47193	8.55509
[truncated: 13,996 more rows]
[truncated: 3 more columns]
