# Supplementary material for: Loss of UGP2 in brain leads to a severe epileptic encephalopathy, emphasizing that bi-allelic isoform-specific start-loss mutations of essential genes can cause genetic diseases
Source: Acta Neuropathol. 2019 Dec 9;139(3):415–42. doi: 10.1007/s00401-019-02109-6 (PMC7035241; doi:10.1007/s00401-019-02109-6)
Supplement: Supplementary file 7 — Supplementary Table 4: enrichment analysis (XLSX 7124 kb) [file 401_2019_2109_MOESM7_ESM.xlsx]

## Sheet: Overview
Enrichment Results
Tools References:	Tools Links:
PMID: 27141961	https://amp.pharm.mssm.edu/Enrichr/	Enrichr
PMID: 31066453	https://biit.cs.ut.ee/gprofiler/gost	g:Profiler
PMID: 30944313	http://metascape.org/gp/index.html#/main/step1	Metascape

## Sheet: Enrichr
NCS_DEG	Source	Term_Name	P.value	Adjusted.P.value	Combined.Score	Genes
KO_Upregulated_1176 Genes	Genome_Browser_PWMs	AACTTT_UNKNOWN	3.14544e-09	1.93445e-06	30.0212	RAB3C;VIPR2;IRS4;RORB;DACH2;IPO4;CDH7;SOX2;GJA1;RASSF2;DACH1;SOX1;CAPN6;NDST4;ENPP2;SOX6;SOX4;CALN1;SCN1A;PPFIA2;TLE3;EPHA7;MSX2;FST;KCNH8;KCNK12;SLC6A15;LMO3;SOX13;EBF2;SLC6A11;POU3F1;MID1;FOXP2;POU3F3;PYGO1;OLFM1;TCERG1L;RFX4;DDIT3;COL4A6;SPARCL1;ZFPM2;SCG2;KCTD15;RNF122;ZNF431;DLX1;PCDH10;NXPH3;NXPH4;CDCA7;SLC1A3;CABP1;IQGAP2;PCDH18;CACNA1E;CACNA1G;SCUBE3;SNN;HRH3;CALD1;FUT9;PRDM16;STK38L;KCNN…
KO_Upregulated_1176 Genes	Genome_Browser_PWMs	V$SOX9_B1	2.3807e-07	7.32065e-05	38.7434	FBN2;DLX1;FEN1;KLHL13;FBLN5;SOX2;ZIC2;DPYSL5;DPYSL2;ZIC1;E2F1;STK38L;KCNN2;DMD;BSN;SLC13A5;CER1;SOX4;TFAP2B;SYT4;BCL11B;KCNB2;FST;CADPS;C1ORF21;ZIC4;PBX1;GNAO1;OLFM1;NR4A1;WEE1;NASP;DCX;APBA1;TRIB2;FGFR2
KO_Upregulated_1176 Genes	Genome_Browser_PWMs	V$E2F1DP1RB_01	3.37703e-07	6.92292e-05	37.9047	RET;EIF4A1;NRP2;MCM7;NPR3;ONECUT1;CDCA7;SEZ6;PKMYT1;ARHGAP6;ADAMTS2;DPYSL2;PIM1;E2F1;DMD;CLSPN;ZNF367;GRIA4;CDT1;TLE3;PAQR4;PNMA3;CDC6;CDC25A;NELL2;WEE1;TFAP4;RAD51;SLCO3A1;NASP;MCM3;MAPT;MDGA1;EZH2;MCM2
KO_Upregulated_1176 Genes	Genome_Browser_PWMs	V$POU3F2_01	1.99821e-06	0.000307225	43.3368	RAB3C;GPM6A;EPHA7;KCNK10;BCL11B;PPM1L;PRRX1;LMO3;WNT5A;EAF2;TWIST1;FOXP2;MAP2;CDH10;STAC2;HIVEP1;GNB3;ZNF423;SOX4;KCTD15
KO_Upregulated_1176 Genes	Genome_Browser_PWMs	V$POU1F1_Q6	2.12857e-06	0.000261814	31.2055	DLX1;RORB;CYP46A1;PCSK5;ADAMTS5;GBX2;ZIC2;MAP2;SLITRK1;SLITRK4;ZIC1;HIVEP1;GPC3;DMD;ZNF423;SOX4;TLE3;JAG1;ATRNL1;LMO3;EN2;EBF2;EN1;ZIC4;ZIC5;DUSP9;FOXP2;BACE2;MYH2;GAP43;H2AFY2;STAC2;DCX;FGF12
KO_Upregulated_1176 Genes	Genome_Browser_PWMs	V$CHX10_01	1.38278e-05	0.00141735	25.6473	SEMA5B;DLX1;NPR3;LDB2;PCDH18;PPM1E;SLITRK1;NDST4;ZIC1;GPC3;DMD;ZNF423;CHST8;FOXB1;TFAP2B;IRX2;FOXF2;PRRX1;PCDH9;LMO3;WNT5A;EN1;ZIC4;FOXP2;GNAO1;BACE2;LRFN5;GAP43;BAMBI;FGF19;KCNK2
KO_Upregulated_1176 Genes	Genome_Browser_PWMs	V$E2F4DP1_01	1.63282e-05	0.00143455	24.686	RET;EIF4A1;MCM7;NPR3;ONECUT1;CDCA7;SEZ6;PKMYT1;ARHGAP6;ADAMTS2;PIM1;E2F1;DMD;CLSPN;ZNF367;GRIA4;TLE3;PAQR4;CDC6;CDC25A;FANCG;NELL2;TFAP4;SLCO3A1;NASP;FANCD2;MCM3;MCM4;MAPT;MDGA1;EZH2;MCM2
KO_Upregulated_1176 Genes	Genome_Browser_PWMs	V$CART1_01	1.79377e-05	0.00137896	24.7282	KLHL13;CYP46A1;PPM1E;SERTAD4;GBX2;CALD1;ZIC3;GRM8;SLITRK5;SLC16A9;NPTX2;ZNF423;SOX4;WNT3;FOXB1;IRX2;EPHA7;PRRX1;BCL11A;LMO3;PCDHB15;EN1;MID1;PBX1;FOXP2;BACE2;LRFN5;MYH2;BAMBI;ZFPM2;KCTD15
KO_Upregulated_1176 Genes	Genome_Browser_PWMs	TAATTA_V$CHX10_01	1.99167e-05	0.00136098	17.3952	HRK;DPP10;SEMA5B;ONECUT2;PTPRO;COL12A1;RORB;SLC7A11;LDB2;ADARB2;ARHGAP6;HAPLN1;DACH1;NDST4;GRM8;ZIC1;CALN1;CHST8;PAQR9;ENTPD1;KCNH5;MSX2;FST;LMO3;WNT5A;EN1;MID1;FOXP2;MTSS1;DCN;TRDN;BACE2;MYH2;GAP43;CDH10;CANX;ITGA8;GAS2;DCX;KCTD15;RNF122;DLX1;DLX2;NPR3;SEZ6;SLCO5A1;AFP;PPM1E;PCDH18;SERTAD4;GBX2;SLITRK1;CALD1;WIF1;SLITRK3;GPC3;SLITRK5;DMD;CYYR1;ZNF423;TAC1;TFAP2A;IRX2;PRRX1;FOXF2;PCDHB15;ZIC4;NEL…
KO_Upregulated_1176 Genes	Genome_Browser_PWMs	V$OCT1_05	2.05196e-05	0.00126196	23.5717	GPM6A;SH3GL3;DLX1;NRP2;COL12A1;CDCA7;SLC7A11;LDB2;PPM1E;SERTAD4;SLC19A3;PIM1;EMILIN3;DMD;SLIT3;PROM1;ZNF423;GRIA3;LGI1;IRX2;PRRX1;FZD4;SLC6A15;LMO3;MID1;FOXP2;DCN;GADD45G;RHOB;LRFN5;TFAP4;BCL2;FGFR2
KO_Upregulated_1176 Genes	TRANSFAC_and_JASPAR_PWMs	TCFAP2A (human)	3.38833e-10	1.10459e-07	37.1656	ANKRD13B;MIDN;SERPINE2;IRS1;TONSL;IKZF1;METRNL;SOX1;DPYSL4;PIM1;FAM19A5;HES6;ST6GAL2;KCNK10;PAQR4;DAPK2;FIBCD1;C21ORF58;DIO3;SOX11;EBF3;SHISA2;POU3F1;PASK;SRCIN1;GPRIN2;TCERG1L;ZFPM2;KCTD15;FBN2;NECAB2;GNAZ;PKDCC;FOXG1;HTRA1;PDGFA;CACNA1C;CACNA1G;PHF21B;PDZD4;DPP6;HRH3;PRDM16;HIVEP1;CDH23;RHBDL3;WNT3;CDT1;FOXF2;WSCD1;BCL11A;CBX2;XRCC3;IGF2;GNAO1;NR4A1;MEX3B;BCL2;CNIH2;FGF12;FERMT2;FGFR2;EZH2;RAD9…
KO_Upregulated_1176 Genes	TRANSFAC_and_JASPAR_PWMs	SP1 (human)	1.31133e-08	2.13747e-06	29.4178	ANKRD13B;MIDN;VIPR2;IRS1;TONSL;METRNL;DPYSL4;DPYSL2;PPP4R4;WDR90;PIM1;TRIM24;FAM19A5;HES6;ST6GAL2;KCNH8;FIBCD1;C21ORF58;DIO3;SOX11;EBF3;POU3F1;GPRIN2;TCERG1L;DOK5;RFX4;KCNQ2;ZFPM2;KCTD15;NECAB2;GNAZ;BRSK2;PKDCC;CDCA4;NXPH4;LPAR1;PDGFA;LPAR2;SLC1A4;CACNA1C;CACNA1G;GLB1L2;PDZD4;SNN;HRH3;CLTCL1;PRDM16;HIVEP1;CDH23;RHBDL3;LRRC4B;BARD1;FOXF2;FZD4;GRTP1;CBX2;XRCC3;IGF2;MEX3B;BCL2;CNIH2;FERMT2;ZNF135;EZ…
KO_Upregulated_1176 Genes	TRANSFAC_and_JASPAR_PWMs	TEAD4 (human)	3.69548e-05	0.00401575	14.7418	MIDN;VIPR2;IRS1;TONSL;METRNL;SOX2;RIMS3;DPYSL4;DPYSL2;PPP4R4;PIM1;TRIM24;FAM19A5;HES6;SRRM4;ST6GAL2;DIO3;KAZN;SOX11;SRCIN1;RFX4;DGKK;KCTD15;NECAB2;FBN3;ADCYAP1R1;PKDCC;CDCA4;EPB41;FOXG1;LPAR1;SLC1A2;C1ORF198;PDGFA;SLC1A4;CORO1A;CACNA1G;GLB1L2;PHF21B;HRH3;HIVEP1;CDH23;B4GALNT1;GRIA3;LRRC4B;BARD1;BCL11B;FZD4;GRTP1;ZBTB16;CBX2;XRCC3;IGF2;ZBTB12;GADD45G;GNAO1;FGF19;RADIL;CNTN4;FERMT2;EZH2;DPP10;SNAP2…
KO_Upregulated_1176 Genes	TRANSFAC_and_JASPAR_PWMs	ZNF281 (human)	0.000151277	0.0123291	13.0481	HRK;KCNK5;CNTNAP3;DPP10;ROBO2;ONECUT2;KCNC4;RORB;METRNL;CHTF18;ARHGAP6;UNC80;GRM2;PIM1;NEFM;MYBL2;ZNF367;PRKG1;CALN1;GPR37;PTGIS;GRID1;SH2D3C;BGN;KAZN;FAM86B1;RAB3IL1;SOX11;SRCIN1;SYN2;NRG3;TMSB15A;KCNQ2;DNAJB11;SLC29A4;TRIB2;SCN4B;SAMD5;ADCYAP1R1;BRSK2;PKDCC;EPB41;LPAR1;PDGFA;PARD6G;TWIST1;NRXN2;CACNA1E;FBLN5;THBS4;GLB1L2;SCUBE3;PDZD4;C15ORF39;CLTCL1;PRDM16;BEND3;HIVEP1;RAD54L;CKB;RAB11FIP4;IL12…
KO_Upregulated_1176 Genes	TRANSFAC_and_JASPAR_PWMs	PCBP1 (human)	0.000245577	0.0160117	11.5374	TONSL;METRNL;DPYSL4;DPYSL2;PPP4R4;PIM1;FAM19A5;HES6;ST6GAL2;KCNH8;GPT2;FIBCD1;C21ORF58;DIO3;SOX11;EBF3;POU3F1;PASK;GPRIN2;TCERG1L;KCTD15;NECAB2;GNAZ;PKDCC;LPAR1;PDGFA;SLC1A4;CACNA1C;CACNA1G;GLB1L2;SNN;CLTCL1;PRDM16;HIVEP1;CDH23;PIP5K1B;RHBDL3;RAB11FIP4;BARD1;FZD4;GRTP1;CBX2;XRCC3;IGF2;MEX3B;BCL2;CSPG5;CNIH2;FERMT2;EZH2;PTPRT;ONECUT2;MCM7;KCNC4;GRIK3;CHTF18;ZNF48;GLI3;RNF157;MMP25;ZIC2;MDK;GRM8;RB…
KO_Upregulated_1176 Genes	TRANSFAC_and_JASPAR_PWMs	HINFP (human)	0.000654437	0.0355577	8.96192	TFRC;SERPINE2;PREX2;SOX1;DPYSL4;DPYSL2;PPP4R4;TRIM24;CKMT1B;FAM19A5;ANKS1B;HES6;SRRM4;ST6GAL2;KCNK10;EBF1;CCDC80;RFX4;DDIT3;SPARCL1;CCDC81;ZFPM2;FREM2;NECAB2;ADCYAP1R1;TTYH2;CDCA4;CDCA5;C1ORF198;PDGFA;LPAR2;IQGAP2;ACTR3B;FAM124A;TERT;HIVEP1;PIP5K1B;TNRC18;RHBDL3;BARD1;XBP1;FOXF2;BCL11B;ZFR2;FZD4;GRTP1;XRCC3;IGF2;PBX1;DCLK1;MEX3B;SNAI2;MRVI1;HLA-DRB1;ELN;KCNC4;PTH1R;GLI3;RNF157;MMP25;CSRP2;CAMKV;P…
KO_Upregulated_1176 Genes	TRANSFAC_and_JASPAR_PWMs	TEAD2 (mouse)	0.000673777	0.0313787	9.67949	IRS1;IRS4;HS6ST2;GRIP1;RIMS4;RASSF2;SOX1;IGLON5;HMCN1;CALN1;TLE3;RBFOX3;FST;VASH2;EBF2;SOX11;SRCIN1;SOX10;FOXP2;MYCN;RFX4;DDIT3;COL4A6;COL8A1;ZFPM2;KCTD15;PKDCC;RTN1;PARM1;KLHL14;PCDH10;AGAP2;PDGFA;TWIST1;KLHL13;DTX3;CACNA1G;ADAMTS15;IGSF21;NKAIN1;SCUBE3;DPP6;CYP4X1;HRH3;PRDM16;UGT3A1;TNRC18;RHBDL3;LRRC4B;SYT3;BCL11B;BCL11A;ZBTB16;ST8SIA2;IGF2;ZBTB12;GRIN2B;DCLK1;MEX3B;VANGL2;MEX3A;GNB3;FGF12;GPR…
KO_Upregulated_1176 Genes	TRANSFAC_and_JASPAR_PWMs	TFAP2A (human)	0.00106903	0.0435631	8.14695	SERPINE2;TONSL;IKZF1;SLC4A4;SOX1;DPYSL4;DPYSL2;PPP4R4;WDR90;FAM110B;FAM19A5;HES6;ST6GAL2;PAQR4;FIBCD1;SOX11;EBF3;PASK;MAPK8IP2;ASRGL1;TCERG1L;RFX4;KCNQ2;GPR160;CCDC81;ZFPM2;CTXN1;CES3;KCTD15;NECAB2;ADCYAP1R1;CDCA4;EPB41;PCDH10;CDCA5;FOXG1;LPAR1;PDGFA;LPAR2;APCDD1;PLAC9;PGBD5;MAP2;HIVEP1;PIP5K1B;KCNN2;TNRC18;APOE;RAB11FIP4;FOXF2;BCL11B;GRTP1;BCL11A;ST8SIA2;XRCC3;IGF2;RAB39B;AIF1L;GADD45G;CYP26A1;M…
KO_Upregulated_1176 Genes	TRANSFAC_and_JASPAR_PWMs	SP3 (human)	0.00119863	0.0434171	9.01782	MIDN;TONSL;METRNL;DPYSL4;DPYSL2;PPP4R4;PIM1;TRIM24;FAM19A5;HES6;KCNH8;C21ORF58;DIO3;SOX11;POU3F1;GPRIN2;TCERG1L;DDIT3;KCTD15;NECAB2;GNAZ;PKDCC;CDCA4;NXPH4;LPAR1;PDGFA;LPAR2;CACNA1C;CACNA1G;GLB1L2;SNN;HRH3;CLTCL1;HIVEP1;CDH23;RHBDL3;LRRC4B;BARD1;FOXF2;FZD4;GRTP1;CBX2;XRCC3;IGF2;MEX3B;BCL2;RADIL;CNIH2;FERMT2;EZH2;RET;SNAP25;ONECUT2;MCM7;KCNC4;CHTF18;ZNF48;GLI3;GRM2;MMP25;ZIC2;MDK;RBPMS2;MYBL2;ZNF36…
KO_Upregulated_1176 Genes	TRANSFAC_and_JASPAR_PWMs	GLI2 (human)	0.00324884	0.105912	7.38281	ZNF331;EXOC3L1;PLVAP;MIDN;SLC4A4;RASSF2;RIMS3;PPP4R4;DPF1;TRIM24;WLS;RGS7;RBFOX3;KCNH8;AARSD1;POU3F1;ASRGL1;DOK5;HECW2;SPATA13;TIMELESS;KCTD12;TRIB2;ADCYAP1R1;RTN1;ARHGEF26;C3ORF70;CHRNA4;CDCA7;C1ORF198;PDGFA;SLC1A4;PKMYT1;CORO1A;FBLN5;HSP90B1;CACNA1G;GRIN2A;C1ORF226;HRH3;HIVEP1;KCNN2;RHBDL3;ZBTB16;IGF2;CDC6;GADD45G;EZH2;TRIM71;DPP10;NRP2;CPXM2;TNFRSF13C;ZNF48;LTB4R;GLI3;GRM2;ADAMTS2;GRM8;NEFL;EM…
KO_Upregulated_1176 Genes	Transcription_Factor_PPIs	EBF1	0.00593415	1	37.369	PAX5;ZNF423;ZNF521
KO_Upregulated_1176 Genes	Transcription_Factor_PPIs	NR2F2	0.0372528	1	10.1732	TFAP4;BCL11B;BCL11A;TRIM24
KO_Upregulated_1176 Genes	Transcription_Factor_PPIs	FOXA2	0.0542942	1	9.90931	ONECUT1;EN2;PPARGC1B
KO_Upregulated_1176 Genes	Transcription_Factor_PPIs	CEBPD	0.0878295	1	5.70574	CEBPA;FANCD2;E2F1;IPO4
KO_Upregulated_1176 Genes	Transcription_Factor_PPIs	POU3F2	0.0944579	1	8.91761	SOX11;SOX10
KO_Upregulated_1176 Genes	Transcription_Factor_PPIs	FOXA1	0.113619	1	7.39764	DLX1;ONECUT1
KO_Upregulated_1176 Genes	Transcription_Factor_PPIs	SPATA20	0.114145	1	18.4548	CORO1A
KO_Upregulated_1176 Genes	Transcription_Factor_PPIs	KDM5B	0.1645	1	2.9233	ONECUT2;FOXG1;SLITRK3;AXIN2;GRIN2B;VGLL3
KO_Upregulated_1176 Genes	Transcription_Factor_PPIs	ZNF652	0.166238	1	10.172	RUNX1T1
KO_Upregulated_1176 Genes	Transcription_Factor_PPIs	GABPB1	0.197438	1	3.94153	LMO3;FANCG
KO_Upregulated_1176 Genes	ChEA_2013	SUZ12-20075857-MESC-MOUSE	1.95182e-57	6.88993e-55	250.826	SERPINE2;COL12A1;XYLT1;ADARB2;SLC4A4;PREX2;GCSH;DPYSL4;DPYSL5;DPYSL2;PPP4R4;FAM19A5;XYLB;ANKS1B;HES6;DAPK2;FIBCD1;COL23A1;SOX13;UNC5C;SOX11;HPCAL4;SOX10;DKK2;EML5;RFX4;HECW2;HECW1;PRR16;PLBD1;FREM2;TTYH2;CRABP1;AGAP2;PDGFA;SLCO5A1;ADAMTS15;GRIN2A;FLRT2;ADAMTS19;PRDM16;RRS1;PIP5K1B;ST3GAL6;RHBDL3;PROM1;PPARGC1B;CADM3;FZD3;JAG1;BTBD17;FZD4;GRIN2B;SLC16A14;AIF1L;ABTB2;XKR7;MEX3B;CPEB1;H2AFY2;SNAI2;P…
KO_Upregulated_1176 Genes	ChEA_2013	SUZ12-18692474-MESC-mouse	2.39611e-50	4.22914e-48	285.004	VIPR2;COL12A1;ADARB2;SLC4A4;HS6ST2;RASSF2;EDNRB;SOX1;DPYSL4;DPYSL5;SOX6;SOX4;CALN1;PAQR9;ST6GAL2;EPHA8;KCNK12;FIBCD1;SOX13;EBF1;EBF2;UNC5C;SOX11;EBF3;MAPK8IP2;DKK2;RFX4;HECW2;HECW1;PRR16;ZFPM2;TRIB2;ADCYAP1R1;PCDH10;FOXG1;CRABP1;TWIST1;SLCO5A1;AARD;PCDH18;ADAMTS15;GRIN2A;FLRT2;ADAMTS19;PRDM16;ST3GAL6;RHBDL3;PROM1;PAG1;FZD3;FOXF2;BCL11B;LRRN2;ST8SIA1;FZD4;BCL11A;ST8SIA2;ST8SIA3;IGF2;GDF6;GRIN2B;SL…
KO_Upregulated_1176 Genes	ChEA_2013	MTF2-20144788-MESC-MOUSE	1.10463e-47	1.29978e-45	225.148	VIPR2;TFRC;THSD7B;SERPINE2;COL12A1;IKZF1;SLC4A4;HS6ST2;EDNRA;EDNRB;SOX1;DPYSL4;BSN;SOX6;SOX4;CALN1;HES6;PAQR9;EPHA7;ST6GAL2;PAQR4;EPHA8;LIMCH1;KCNK12;FIBCD1;COL23A1;SOX13;EBF1;EBF2;UNC5C;SOX11;EBF3;SLC6A11;DKK2;TCERG1L;RFX4;HECW2;KCNQ2;PRR16;KCTD12;ZFPM2;TRIB2;KCTD15;FREM2;ADCYAP1R1;PCDH10;FOXG1;CRABP1;LPAR1;PDGFA;TWIST1;SLCO5A1;AARD;APCDD1;PCDH18;ADAMTS15;GRIN2A;PGBD5;FLRT2;ADAMTS19;PRDM16;HIVEP…
KO_Upregulated_1176 Genes	ChEA_2013	SUZ12-18974828-MESC-MOUSE	2.46999e-47	2.17976e-45	261.002	THSD7B;SERPINE2;COL12A1;XYLT1;IKZF1;ADARB2;SLC4A4;HS6ST2;RASSF2;EDNRB;SOX1;DPYSL4;DPYSL5;SOX6;SOX4;CALN1;PAQR9;EPHA7;ST6GAL2;KCNK12;FIBCD1;EBF1;EBF2;UNC5C;SOX11;EBF3;SLC6A11;HPCAL4;DKK2;RFX4;HECW2;KCNQ2;HECW1;PRR16;KCTD12;ZFPM2;TRIB2;FREM2;ADCYAP1R1;PCDH10;FOXG1;CRABP1;TWIST1;PCDH18;ADAMTS15;GRIN2A;CYP4X1;FLRT2;ADAMTS19;ARSJ;TSPAN7;PRDM16;B4GALNT1;ST3GAL6;RHBDL3;PROM1;PAG1;FOXF2;BCL11B;LRRN2;FZD4…
KO_Upregulated_1176 Genes	ChEA_2013	JARID2-20075857-MESC-MOUSE	4.07214e-39	2.87493e-37	236.615	THSD7B;IKZF1;SLC4A4;HS6ST2;SOX1;XYLB;SOX4;CALN1;MFSD2A;PAQR9;EPHA8;KCNK12;FIBCD1;EBF1;EBF2;SOX11;EBF3;SLC6A11;SOX10;RFX4;PLBD1;KCTD12;ZFPM2;FREM2;PCDH10;CRABP1;TWIST1;SLCO5A1;GRIN2A;FLRT2;PRDM16;ST3GAL6;RAB11FIP4;CADM3;FOXF2;BCL11B;LRRN2;BCL11A;ST8SIA2;IGF2;GDF6;GADD45G;GDF7;ABTB2;CYP26A1;MEX3B;CPEB1;KLHDC8A;HRK;GPR27;PTPRT;RET;NRP2;PTPRS;TMEM151B;KCNC4;PTH1R;ARHGAP6;PCSK5;TRIM9;NEFL;NEFM;KIF1A;C…
KO_Upregulated_1176 Genes	ChEA_2013	EZH2-18974828-MESC-MOUSE	1.11757e-38	6.57503e-37	230.139	COL12A1;SLC4A4;HS6ST2;RASSF2;SOX1;DPYSL4;DPYSL5;SOX4;CALN1;PAQR9;EPHA7;KCNK12;FIBCD1;SOX13;EBF1;EBF2;UNC5C;SOX11;EBF3;HPCAL4;DKK2;RFX4;KCTD12;ZFPM2;TRIB2;FREM2;PCDH10;FOXG1;CRABP1;PCDH18;ADAMTS15;FLRT2;ADAMTS19;PRDM16;B4GALNT1;RHBDL3;PROM1;PPARGC1B;PAG1;CADM3;JAG1;FOXF2;BCL11B;LRRN2;ST8SIA1;FZD4;BCL11A;ST8SIA2;IGF2;GDF6;GRIN2B;GADD45G;GDF7;ABTB2;CYP26A1;CPEB1;KLHDC8A;HRK;GPR27;PTPRT;RET;RYR2;NRP2…
KO_Upregulated_1176 Genes	ChEA_2013	RNF2-18974828-MESC-MOUSE	1.11757e-38	5.63574e-37	230.139	COL12A1;SLC4A4;HS6ST2;RASSF2;SOX1;DPYSL4;DPYSL5;SOX4;CALN1;PAQR9;EPHA7;KCNK12;FIBCD1;SOX13;EBF1;EBF2;UNC5C;SOX11;EBF3;HPCAL4;DKK2;RFX4;KCTD12;ZFPM2;TRIB2;FREM2;PCDH10;FOXG1;CRABP1;PCDH18;ADAMTS15;FLRT2;ADAMTS19;PRDM16;B4GALNT1;RHBDL3;PROM1;PPARGC1B;PAG1;CADM3;JAG1;FOXF2;BCL11B;LRRN2;ST8SIA1;FZD4;BCL11A;ST8SIA2;IGF2;GDF6;GRIN2B;GADD45G;GDF7;ABTB2;CYP26A1;CPEB1;KLHDC8A;HRK;GPR27;PTPRT;RET;RYR2;NRP2…
KO_Upregulated_1176 Genes	ChEA_2013	SUZ12-18555785-MESC-mouse	2.90156e-37	1.28031e-35	236.662	THSD7B;SERPINE2;IRS1;COL12A1;IRS4;RORB;IKZF1;ADARB2;SLC4A4;RASSF2;EDNRB;SOX1;SVEP1;SLC16A9;SOX4;CALN1;PAQR9;CADPS2;EPHA7;KCNH5;PAQR4;MSX2;SLC30A3;FST;KCNK12;FIBCD1;VASH2;EBF1;UNC5C;EBF3;FOXP2;DKK2;FRMD3;RFX4;PRR16;ROR2;TRIB2;FBN2;DLX1;DLX2;ADCYAP1R1;FOXG1;CRABP1;NPR3;SLC1A2;HTRA1;LIN7A;SLC1A6;DTX4;PCDH18;CACNA1E;ADAMTS15;TMEM26;IGSF21;GRIN2A;SNN;FLRT2;HRH3;ADAMTS19;B4GALNT1;NPTX2;TAC1;PROM1;PAG1;…
KO_Upregulated_1176 Genes	ChEA_2013	JARID2-20064375-MESC-MOUSE	2.85931e-36	1.12149e-34	223.049	SEMA5B;COL12A1;IKZF1;SLC4A4;HS6ST2;PREX2;DACH1;SOX1;SOX6;CALN1;ANKS1B;PAQR9;CADPS2;EPHA7;ST6GAL2;KCNK10;MSX2;SLC30A3;FST;KCNK12;FIBCD1;WNT5A;VASH2;EBF1;DIO3;EBF2;UNC5C;EBF3;SLC6A11;POU3F1;POU3F3;HECW2;PRR16;KCTD12;ZFPM2;FREM2;FBN2;NECAB2;DLX1;DLX2;ADCYAP1R1;KLHL14;PCDH10;CHRNA4;FOXG1;CRABP1;NPR3;AGAP2;SLC1A2;HTRA1;TWIST1;LIN7A;CACNA1C;CACNA1E;IGSF21;GRIN2A;FLRT2;ADAMTS19;PRDM16;CDH23;B4GALNT1;ST3…
KO_Upregulated_1176 Genes	ChEA_2013	SUZ12-16625203-MESC-mouse	3.0097e-23	1.06243e-21	115.276	SEMA5B;SERPINE2;COL12A1;IRS4;ADARB2;METRNL;DACH1;DPYSL4;DPYSL5;SVEP1;SLC16A9;CALN1;PPFIA2;PAQR9;CADPS2;EPHA7;ST6GAL2;PAQR4;MSX2;SLC30A3;EPHA8;FST;KCNK12;WNT5A;EBF1;DIO3;EBF2;UNC5C;EBF3;HPCAL4;POU3F3;DKK2;HECW2;ROR2;ZFPM2;KCTD15;FBN2;DLX1;DLX2;ADCYAP1R1;PCDH10;CRABP1;NPR3;SLC1A6;PCDH18;CACNA1E;CACNA1G;GRIN2A;FLRT2;ADAMTS19;PRDM16;RRS1;NPTX2;WNT3;FZD3;FOXF2;BCL11A;ST8SIA2;CBX2;ST8SIA3;IGF2;CDC6;NSG…
KO_Upregulated_1176 Genes	Drug_Perturbations_from_GEO_2014	cisplatin_homo sapiens_gpl6480_gse33482_chdir_down	1.11939e-15	7.81335e-13	133.326	PARM1;CTTNBP2;NRXN1;CRABP1;TWIST1;DTX3;LRRC55;GLI3;SLC7A3;SOX2;NUDT10;ATCAY;TMEM246;DPYSL5;PIP5K1B;TAC1;LZTS1;GRIA3;SEC11C;SYT4;EPHA7;NLGN4X;PCDH9;TRPC4;ITGA1;FAM189A2;EN1;DIO3;SHROOM3;PBX1;CPED1;GPRIN3;MFAP4;PPP1R1A;MMRN1;KLHDC8A;ZNF738;TNMD;ASXL3;FGF18;PRR16;PI15;ZNF415;L1TD1;ALPK2;ITM2A
KO_Upregulated_1176 Genes	Drug_Perturbations_from_GEO_2014	valproic acid_homo sapiens_gpl6244_gse23909_chdir_down	6.45234e-09	2.25187e-06	58.154	SNAP25;PARM1;BEX1;SERPINE2;ATP1A3;IQGAP2;NID2;GLB1L2;ZNF204P;RNF157;EDNRB;DPYSL5;ENPP2;GPC3;KIF1A;CKB;WDR17;CADM3;STARD5;SLC30A3;RAB39B;DNAJC12;TEX15;NMNAT2;SYT13;PNMA2;NELL2;FRAS1;GPR160;ITGA8;SLC29A4;ITM2A;HLA-DRB1
KO_Upregulated_1176 Genes	Drug_Perturbations_from_GEO_2014	estradiol_homo sapiens_gpl14550_gse35034_chdir_up	6.41749e-07	0.000149314	27.1843	ROBO2;NRP2;SERPINE2;ONECUT2;ELN;CXCL1;GRIK2;EDNRA;EDNRB;DPYSL4;KIF5C;PPP4R4;ZIC1;RBPMS2;FAM19A5;EDIL3;SOX4;CAMK1D;GRID1;LIMCH1;DAPK2;PRLR;MTSS1;OLFM1;MN1;ALDH1A3;ESRP1;GPR160;KIT;SHANK2;ADCYAP1R1;SLC24A3;SLC47A1;PCDH10;PDGFA;TMTC2;ADCY1;ART5;DLL1;C1ORF226;FAM124A;CYYR1;GDF10;FOXB1;KCNJ6;WSCD1;GRTP1;EYA2;TMEM132B;IGF2;C1ORF21;ZIC4;NMNAT2;FBXL16;SLC16A14;ENOX1;FAM167A;NMU;BCL2;CYB5RL;IL17D;SCRG1;MD…
KO_Upregulated_1176 Genes	Drug_Perturbations_from_GEO_2014	letrozole_homo sapiens_gpl3921_gse33366_chdir_up	6.69889e-06	0.00116896	23.1421	RET;EIF4A1;FEN1;TFRC;MCM7;MCM10;TSEN2;PFAS;IPO4;LMNB1;CHAF1A;EXO1;MYBL2;HELLS;GFRA1;IL17RB;TRAIP;OLFM1;PCP4;MPPED2;TIMELESS;DTL;MCM2;GNAZ;BLM;FOXC1;CDCA4;NXPH3;PRIM1;CRABP1;AMIGO2;PKMYT1;PPM1E;ORC6;CDC45;JAM2;GINS1;PCDH9;ATRNL1;XRCC2;TPBG;FANCA;CDC6;FANCG;DCLK1;RAD51;NMU;BCL2;EZH2
KO_Upregulated_1176 Genes	Drug_Perturbations_from_GEO_2014	dexamethasone_homo sapiens_gpl570_gse37474_chdir_down	1.75343e-05	0.0024478	26.0746	TAGLN;SYNPO2;COL11A1;APCDD1;IQGAP2;ACTG2;ADAMTS2;EDNRB;ABLIM2;KCNT2;DMD;SVEP1;LMO3;ZBTB16;ADRA2C;LYVE1;PRLR;RHOB;FRMD3;ACTA2;MMRN1;CRISPLD2;PLP1;SPARCL1;SNAI2;MRVI1;TRIB2;SCRG1
KO_Upregulated_1176 Genes	Drug_Perturbations_from_GEO_2014	calcitriol_homo sapiens_gpl570_gse35925_chdir_up	1.96253e-05	0.00228307	24.798	RET;ZNF331;PCOLCE2;SYNPO2;PTN;PTGS2;MEOX1;APOLD1;TCEAL7;EDNRB;CYP4X1;DACH1;CAPN6;PTPRZ1;WIF1;ADAMTS1;CNR1;GPC3;ENPP2;MCOLN3;NLGN4X;DCLK1;NR4A1;FABP7;PRR16;PTX3;ST6GALNAC3;CDO1;ITM2A;SCG2
KO_Upregulated_1176 Genes	Drug_Perturbations_from_GEO_2014	progesterone_homo sapiens_gpl570_gse29437_chdir_up	2.20758e-05	0.00220127	32.4945	ONECUT2;BCL11A;AMIGO2;CXCL1;SLC35F1;MEOX1;INHBE;ADAMTS5;KITLG;FLRT2;LIX1;FUT9;ADAMTS1;NFKBIZ;ALPK2;ZNF423;PROM1;SOX4
KO_Upregulated_1176 Genes	Drug_Perturbations_from_GEO_2014	progesterone_homo sapiens_gpl570_gse29435_chdir_up	2.20758e-05	0.00192611	32.4945	ONECUT2;BCL11A;AMIGO2;CXCL1;SLC35F1;MEOX1;INHBE;ADAMTS5;KITLG;FLRT2;LIX1;FUT9;ADAMTS1;NFKBIZ;ALPK2;ZNF423;PROM1;SOX4
KO_Upregulated_1176 Genes	Drug_Perturbations_from_GEO_2014	carboplatin_homo sapiens_gpl570_gse13525_chdir_up	3.94529e-05	0.00305979	23.5167	BLM;PRIM1;MCM10;PKMYT1;PSMC3IP;ORC6;EXO1;ZNF826P;RAD54L;CLSPN;ZNF367;SNHG1;JAG1;GINS3;GPT2;ASNS;CDC7;CDC6;RHOB;PSAT1;DDIT3;CTH;SNAI2;AUNIP;PTX3;DTL;C19ORF48
KO_Upregulated_1176 Genes	Drug_Perturbations_from_GEO_2014	cisplatin_homo sapiens_gpl6480_gse33482_chdir_up	4.27111e-05	0.00298123	23.6636	BEX1;COL11A1;COL12A1;HTRA1;SLC4A4;TMEM26;MDK;PRDM16;NPTX2;FAM19A5;CALN1;GABRA5;ECEL1;DNAJC12;HSPA12A;SYN2;DKK2;OLFM1;FAM133A;BACE2;KITLG;KIF26B;SPATA13;NMU;CCDC3;TRIB2
KO_Upregulated_1176 Genes	ENCODE_TF_ChIP-seq_2014	SUZ12_H1	0.0170127	1	6.627	SAMD5;FOXF2;MSX2;SLC30A3;C3ORF70;WSCD1;COL12A1;NPR3;EBF1;EN1;ATP1A3;EBF3;NTN1;POU3F3;TBX3;GDF7;DMRTA2;SOX1;FLRT2;GBX2;PRRT4;SCN4B
KO_Upregulated_1176 Genes	ENCODE_TF_ChIP-seq_2014	NRSF_U87	0.0399183	1	4.67385	RAB3C;ONECUT2;SEZ6;SLC35F1;FBLL1;PPM1E;UNC80;GRM2;HRH3;NEFM;ZNF367;RGS7;CHGA;GUCY1A2;PAQR4;KCNB1;CADPS;MYRIP;MAPK8IP2;XKR7;TMEM179;COL1A2;FGF18;EGFEM1P;CDK5R1
KO_Upregulated_1176 Genes	ENCODE_TF_ChIP-seq_2014	E2F6_H1	0.0426112	1	3.45524	EIF4A1;CCT6P1;SLC4A4;PREX2;GCSH;SOX1;DPYSL2;WDR90;PIEZO2;HMCN1;SOX4;MFSD2A;ANKS1B;HES6;PAQR9;EPHA7;STARD5;EPHA8;KCNK12;EBF2;SOX11;EBF3;AARSD1;HPCAL4;EML5;INPP4B;TCERG1L;PRR16;PLBD1;ZFPM2;PIF1;CDCA4;EPB41;PCDH10;FOXG1;SDC2;LPAR1;WDR62;ART5;GRIN2A;CYP4X1;TERT;ADAMTS19;MAP6;PIP5K1B;B4GALNT1;KCNN2;ST3GAL6;PPARGC1B;BARD1;SNHG1;CDT1;JAG1;TMEM74B;ZFR2;FZD4;XRCC3;EAF2;DCLK2;CDC6;GDF6;GADD45G;MANF;COL1A2;…
KO_Upregulated_1176 Genes	ENCODE_TF_ChIP-seq_2014	BACH1_H1	0.0700327	1	2.8322	VIPR2;SERPINE2;TONSL;CCT6P1;XYLT1;IKZF1;PREX2;SOX2;DPYSL4;DPYSL5;IGLON5;WDR90;PIEZO2;HMCN1;WLS;ANKS1B;PAQR9;SRRM4;STARD5;KCNK10;PAQR4;EPHA8;SLC6A15;FIBCD1;EBF1;EBF2;EBF3;AARSD1;PASK;HPCAL4;EML5;INPP4B;TCERG1L;RFX4;DDIT3;HECW2;KCTD12;ZFPM2;CTXN1;KCTD15;RNF122;NECAB2;PIF1;ADCYAP1R1;BEX1;CDCA4;EPB41;PCDH10;FOXG1;CDCA7;LPAR1;PDGFA;LPAR2;TWIST1;TMTC2;WDR62;ART5;APCDD1;ADAMTS15;GRIN2A;ZNF829;FAM124A;AD…
KO_Upregulated_1176 Genes	ENCODE_TF_ChIP-seq_2014	SMC3_SK-N-SH	0.1199	1	2.52406	NECAB2;ROBO2;SEMA5B;RYR2;NPR3;NRXN2;MCM10;IQGAP2;DTX4;PSMC3IP;GHR;CUX2;FLRT2;DPYSL5;FAM184A;RRS1;CDH23;RNF152;XYLB;RPRM;EPHB3;LRRC45;KCNJ6;JAG1;LGI4;DAPK2;PLCL1;SOX11;SRCIN1;SYT17;GADD45G;ABTB2;FRMD3;SH3RF3;FAM167A;MMP16;SLCO3A1;TCERG1L;BAMBI;FGF19;GPR160;FGF18;BCL2;APBA1;ROR2;DTL;CES3;HCN1
KO_Upregulated_1176 Genes	ENCODE_TF_ChIP-seq_2014	SUZ12_NT2D1	0.173132	1	2.59346	SH3RF3;SLC30A3;COL12A1;NEFL;MAP6;HPCAL4;CACNA1E;POU3F3
KO_Upregulated_1176 Genes	ENCODE_TF_ChIP-seq_2014	TCF12_SK-N-SH	0.189014	1	1.95394	SNAP25;XYLT1;SLC7A11;DNM3OS;PCDH18;NID2;APOLD1;SERTAD4;FLRT2;MDK;ADAMTS1;ARSJ;EMILIN1;TNRC18;SVEP1;S1PR2;ZNF367;RUNX1T1;PRRX1;LUM;FST;SPRY4;MFAP4;COL3A1;CCDC80;TFAP4;COL7A1;MCM3;PI15;SNAI2;APBA1;ALPK2;KCNK2;DDR2
KO_Upregulated_1176 Genes	ENCODE_TF_ChIP-seq_2014	RAD21_H1	0.192961	1	1.70885	VIPR2;TFRC;SERPINE2;CCT6P1;XYLT1;ADARB2;PREX2;SOX2;SOX1;DPYSL2;TRIM24;ZNF826P;HMCN1;FAM19A5;XYLB;WLS;EPHB3;MFSD2A;EPHA7;SRRM4;ST6GAL2;LIMCH1;KCNK12;DAPK2;SLC6A15;FIBCD1;COL23A1;SOX13;EBF1;EBF2;UNC5C;SOX11;EBF3;AARSD1;EML5;FAM133A;INPP4B;CRISPLD1;TCERG1L;CRISPLD2;RFX4;HECW2;GPR160;PRR16;PLBD1;KCTD12;ALPK2;CES3;TRIB2;FREM2;NECAB2;PIF1;ADCYAP1R1;TTYH2;EPB41;SDC2;AGAP2;LPAR1;PDGFA;TWIST1;TMTC2;IQGAP2…
KO_Upregulated_1176 Genes	ENCODE_TF_ChIP-seq_2014	NRSF_H1	0.261976	1	1.46227	RAB3C;ONECUT2;SLC35F1;FBLL1;UNC80;GRM3;SOX2;GRM2;TRIM4;NEFM;ZNF367;GUCY1A2;PTGIS;PAQR4;PAX5;MYRIP;POU3F1;MAPK8IP2;MID1;IL17RB;PDIA4;TMEM179;FANCD2;RFX4;MPPED2;CES3;CRB2;PCDH10;NRXN1;SEZ6;PDGFA;LRP3;SLC1A4;SLC3A2;CABP1;PPM1E;PHF21B;GRIN2A;HRH3;SLITRK5;PROM1;SNHG1;XBP1;KCNB1;LGI4;ST8SIA2;CADPS;LHFPL4;AIF1L;XKR7;COL1A2;KIF18B;FABP7;FGF18;EGFEM1P;CDK5R1;HCN1
KO_Upregulated_1176 Genes	ENCODE_TF_ChIP-seq_2014	ZNF143_H1	0.300774	1	1.22486	SERPINE2;ADARB2;SLC4A4;PREX2;GCSH;DPYSL5;DPYSL2;PPP4R4;WDR90;FAM19A5;XYLB;HES6;DAPK2;FIBCD1;COL23A1;SOX13;UNC5C;SOX11;PASK;HPCAL4;EML5;FAM133A;RFX4;HECW2;PRR16;FREM2;PIF1;TTYH2;CDCA4;CDCA5;CDCA7;PDGFA;WDR62;IQGAP2;ADAMTS15;PLAC9;GRIN2A;FAM124A;FLRT2;TERT;ADAMTS19;SLC19A3;RRS1;PIP5K1B;ST3GAL6;RHBDL3;PROM1;PPARGC1B;CADM3;FZD3;DNAH11;JAG1;BTBD17;FZD4;CDC6;GRIN2B;PBX1;AIF1L;ABTB2;CPEB1;COL1A2;VANGL2;…
KO_Upregulated_1176 Genes	BioCarta_2013	SLRP_PATHWAY	0.00354548	0.882825	47.9769	LUM;BGN;DCN
KO_Upregulated_1176 Genes	BioCarta_2013	ATRBRCA_PATHWAY	0.00792604	0.986792	18.6982	RAD51;FANCD2;FANCA;FANCG;RAD9A
KO_Upregulated_1176 Genes	BioCarta_2013	PARKIN_PATHWAY	0.0299146	1	14.921	GPR37;UBE2G2;SNCAIP
KO_Upregulated_1176 Genes	BioCarta_2013	METHIONINE_PATHWAY	0.030666	1	23.7048	CBS;CTH
KO_Upregulated_1176 Genes	BioCarta_2013	NO1_PATHWAY	0.0331029	1	9.34862	RYR2;FLT1;PDE3B;TNNI1;PRKG1
KO_Upregulated_1176 Genes	BioCarta_2013	BAD_PATHWAY	0.0372528	1	10.1732	KITLG;KIT;BCL2;ADCY1
KO_Upregulated_1176 Genes	BioCarta_2013	REELIN_PATHWAY	0.0595431	1	13.7077	RELN;CDK5R1
KO_Upregulated_1176 Genes	BioCarta_2013	CDC25_PATHWAY	0.0944579	1	8.91761	WEE1;CDC25A
KO_Upregulated_1176 Genes	BioCarta_2013	FLUMAZENIL_PATHWAY	0.0944579	1	8.91761	GABRA5;GABRA3
KO_Upregulated_1176 Genes	BioCarta_2013	P35ALZHEIMERS_PATHWAY	0.133658	1	6.22285	MAPT;CDK5R1
KO_Upregulated_1176 Genes	Reactome_2013	DNA Replication	0.0069275	0.540345	11.1511	GINS1;GINS2;CDT1;FEN1;MCM7;PRIM1;MCM3;MCM4;MCM5;CDC7;CDC6;MCM2
KO_Upregulated_1176 Genes	Reactome_2013	Synaptic Transmission	0.0083472	0.325541	11.4636	GRIA1;GRIP1;SLC1A2;SLC1A3;SLC1A6;SYN2;CACNA1E;GRIA3;CACNG4;GRIA4
KO_Upregulated_1176 Genes	Reactome_2013	Opioid Signalling	0.0121455	0.315783	10.0018	GNAO1;GNAZ;GNAL;GNG7;ITPR1;PLA2G4A;GNB3;ADCY2;ADCY1;ADCY5
KO_Upregulated_1176 Genes	Reactome_2013	Transmembrane transport of small molecules	0.0349523	0.68157	8.14813	SLC6A15;SLC43A1;SLC1A4;SLC3A2;SLC7A11;SLC7A3
KO_Upregulated_1176 Genes	Reactome_2013	Cell Cycle Checkpoints	0.0372177	0.580597	6.03586	WEE1;MCM7;MCM3;MCM4;CDC7;MCM5;CLSPN;CDC6;CDC25A;RAD9A;MCM2
KO_Upregulated_1176 Genes	Reactome_2013	Activation of Cdc25A by c-myc	0.0587998	0.764397	48.1908	CDC25A
KO_Upregulated_1176 Genes	Reactome_2013	Synthesis of Cx43	0.0587998	0.655197	48.1908	GJA1
KO_Upregulated_1176 Genes	Reactome_2013	Signaling by VEGF	0.113619	1	7.39764	NRP2;FLT1
KO_Upregulated_1176 Genes	Reactome_2013	Inhibition of HSL	0.114145	0.989257	18.4548	PDE3B
KO_Upregulated_1176 Genes	Reactome_2013	Axon guidance	0.147891	1	3.71482	NCAN;ST8SIA2;CNTN2;GFRA1
KO_Upregulated_1176 Genes	WikiPathways_2013	Hs_DNA_Replication_WP466_21660	0.000347317	0.0576547	31.2609	CDT1;MCM7;PRIM1;MCM3;MCM4;MCM10;CDC7;MCM5;CDC6
KO_Upregulated_1176 Genes	WikiPathways_2013	Hs_Endochondral_Ossification_WP474_28899	0.00243681	0.202255	17.0552	ADAMTS5;COL2A1;ADAMTS1;FRZB;FGF18;IGF2;PTH1R;SOX6;GLI3;DDR2
KO_Upregulated_1176 Genes	WikiPathways_2013	Hs_Endochondral_Ossification_WP474_29737	0.00243681	0.134837	17.0552	ADAMTS5;COL2A1;ADAMTS1;FRZB;FGF18;IGF2;PTH1R;SOX6;GLI3;DDR2
KO_Upregulated_1176 Genes	WikiPathways_2013	Hs_SIDS_Susceptibility_Pathways_WP706_29979	0.0116941	0.485306	11.42	RET;CHRNB2;RYR2;ADCYAP1R1;VIPR2;EN1;GNB3;PPARGC1B
KO_Upregulated_1176 Genes	WikiPathways_2013	Hs_Cell_cycle_WP179_28966	0.0128652	0.427126	9.36068	WEE1;MCM7;MCM3;E2F1;MCM4;E2F2;MCM5;CDC7;CDC6;PKMYT1;CDC25A
KO_Upregulated_1176 Genes	WikiPathways_2013	Hs_G1_to_S_cell_cycle_control_WP45_20771	0.0133858	0.370341	10.1575	WEE1;MCM7;PRIM1;MCM3;E2F1;MCM4;E2F2;MCM5;CDC25A
KO_Upregulated_1176 Genes	WikiPathways_2013	Hs_Calcium_Regulation_in_the_Cardiac_Cell_WP536_21808	0.0207374	0.491773	7.09856	GNAZ;RYR2;KCNB1;ITPR1;ADCY2;CACNA1C;ADCY1;CACNA1E;ADCY5;GNAO1;GJA1;GNG7;GNB3;RGS7
KO_Upregulated_1176 Genes	WikiPathways_2013	Hs_Small_Ligand_GPCRs_WP247_21199	0.0234413	0.486408	17.4084	LPAR1;S1PR3;S1PR2
KO_Upregulated_1176 Genes	WikiPathways_2013	Hs_G_Protein_Signaling_Pathways_WP35_20751	0.0292139	0.538833	6.98685	GNAO1;GNAZ;GNAL;GNG7;ITPR1;GNB3;ADCY2;ADCY1;PDE7A;ADCY5
KO_Upregulated_1176 Genes	WikiPathways_2013	Hs_Adipogenesis_WP236_28133	0.0318189	0.528193	6.28224	GDF10;CEBPA;KLF7;PTGIS;IRS1;FRZB;DDIT3;IRS4;EBF1;E2F1;TWIST1;KLF15
KO_Upregulated_1176 Genes	Disease_Signatures_from_GEO_up_2014	Type 1 diabetes mellitus_GSE10586	0.00166978	0.237109	11.2385	PARM1;PPM1L;COL12A1;CRABP1;NID2;PHF21B;THBD;GJA1;DACH1;KCNT2;CAPN6;ADAMTS19;ZNF423;TAC1;RNF152;SCN1A;GRIA4;GPR37;LUM;KCNH8;WNT5A;AARSD1;TRDN;MMRN1;NAT2;PLP1;CYB5RL;ZNF732;CCDC81;SCG2;FGF12
KO_Upregulated_1176 Genes	Disease_Signatures_from_GEO_up_2014	Nutritional deficiency NEC_GSE1776	0.00321466	0.228241	9.76196	PARM1;SLC24A3;SLC47A1;DERL3;HTRA1;SLC1A4;SLC3A2;PCDH18;IPO4;HERPUD1;UGT8;RRS1;PIM1;BAALC;PHGDH;PPARGC1B;HSPA5;LUM;GPT2;VASH2;ASNS;DCN;MANF;MYH2;MYCN;PSAT1;DDIT3;CTH;PLBD1;ALPK2
KO_Upregulated_1176 Genes	Disease_Signatures_from_GEO_up_2014	Ankylosing Spondylitides_GSE11886	0.0186419	0.882381	6.09543	RAB3C;THSD7B;ADCY1;SLC1A6;PSMC3IP;EDNRA;CUX2;CAPN6;NDST4;TSPAN7;ZNF568;KIF1A;UG0898H09;FAM19A5;GRID1;LRRIQ1;SNCAIP;HPDL;KITLG;GNAL;FRAS1;SPARCL1;FAT3;TLL1;ROR2;SOX2-OT;HCN1
KO_Upregulated_1176 Genes	Disease_Signatures_from_GEO_up_2014	Cardiac Hypertrophy_GSE5500	0.0186419	0.661786	6.09543	TAGLN;SERPINE2;PDE3B;LPAR1;MEOX1;NID2;PRRG3;CSRP2;SERTAD4;ORC6;FRZB;ADAMTS1;MARCKSL1;LUM;ITGA1;BGN;COL3A1;COL1A2;PSAT1;COL5A2;GAS2;MCM3;SPARCL1;COL8A1;MCM5;KCTD12;ABCG2
KO_Upregulated_1176 Genes	Disease_Signatures_from_GEO_up_2014	Septic Shock_GSE9692	0.0311899	0.885794	5.11106	SAMD5;SYNPO2;SLC7A11;DPYSL5;FGF14-AS2;CLSPN;ZNF521;PRKG1;GRID1;VASH2;KIF24;DNAJC12;MYRIP;STXBP5L;ACTA2;PDE10A;C9ORF47;PRR16;DYDC2;ZNF778;CDH13;ITGB1BP2;SCLY;SCRG1;FGF12;VGLL3
KO_Upregulated_1176 Genes	Disease_Signatures_from_GEO_up_2014	Synovial sarcoma_GSE6461	0.0311899	0.738162	5.11106	DLX1;ONECUT2;CDCA4;PRIM1;DTX3;NTN1;EFS;CLMP;CACNG4;EPHB3;PURG;RUNX1T1;TLE3;IRX2;LRRC45;FST;COL23A1;WNT5A;SRCIN1;PBX1;EML5;MEX3B;CENPJ;KIF26B;EVL;CRELD2
KO_Upregulated_1176 Genes	Disease_Signatures_from_GEO_up_2014	Huntington's Disease_GSE8762	0.0781959	1	3.4674	EPHA7;ADCYAP1R1;ZFR2;B3GAT2;FAM86B1;EBF3;NMNAT2;AXIN2;IL17RB;DCN;MGAT4C;NUDT10;PDE10A;ADAMTS19;MPPED2;MIR17HG;P2RY1;GPC3;DYDC2;CYYR1;DGCR5;FAM19A5;ZNF333;RPRM
KO_Upregulated_1176 Genes	Disease_Signatures_from_GEO_up_2014	MDS - Myelodysplastic syndrome_GSE4619	0.0781959	1	3.4674	GRIA1;TFAP2A;GABRA5;ATRNL1;KCNK12;LMO3;TMEM132B;NRXN1;GRIK3;EBF2;EN1;AFP;DACH2;POU3F3;GLB1L2;UNC80;TOX3;KCNT2;PTPRZ1;MMP15;FABP7;SLC19A3;ZBTB8B;RGS7
KO_Upregulated_1176 Genes	Disease_Signatures_from_GEO_up_2014	Serous carcinoma_GSE10971	0.0781959	1	3.4674	GINS2;EDA;ONECUT2;CBX2;EAF2;EMP2;DKK2;TICRR;MYCN;FRAS1;TRIM17;ZNF93;CNR1;KIF26B;CLVS2;STK38L;E2F2;APBA1;DGCR5;XYLB;RAB11FIP4;CCDC150;CALN1;C19ORF48
KO_Upregulated_1176 Genes	Disease_Signatures_from_GEO_up_2014	Simian Acquired Immune Deficiency Syndrome_GSE4785	0.0781959	1	3.4674	MYLK2;DLX1;PARM1;SLC30A3;CHRNA5;IRS1;GINS3;LRRC6;SNCAIP;SLC16A14;DPP6;SERTAD4;TMSB15A;FAM174B;BAMBI;ST7;RRS1;E2F1;B4GALNT1;S1PR3;SLC16A9;CNTN4;ZNF367;SCN4B
KO_Upregulated_1176 Genes	KEGG_2013	HSA04080 NEUROACTIVE LIGAND RECEPTOR INTERACTION	0.00104391	0.208783	12.8699	OPRD1;GRIA1;ADCYAP1R1;VIPR2;GRIK3;GRIK2;LTB4R;GHR;GRM3;GRM2;EDNRA;GRIN2A;EDNRB;GRM4;HRH3;CNR1;GRM8;P2RY1;GRIA3;GRIA4;GRID2;GABRA5;GRID1;GABRA3;GPR50;ADRA2C;GRIN2B;PRLR
KO_Upregulated_1176 Genes	KEGG_2013	HSA04512 ECM RECEPTOR INTERACTION	0.0048235	0.48235	12.5129	COL3A1;COL2A1;RELN;COL1A2;LAMC3;SDC2;COL11A1;ITGA1;COL5A2;ITGA8;COL4A6;THBS4
KO_Upregulated_1176 Genes	KEGG_2013	HSA00604 GLYCOSPHINGOLIPID BIOSYNTHESIS GANGLIOSERIES	0.0122502	0.816678	18.7169	ST8SIA1;B4GALNT1;ST6GALNAC3;ST6GALNAC5
KO_Upregulated_1176 Genes	KEGG_2013	HSA04110 CELL CYCLE	0.0175846	0.879231	7.76834	MCM7;CDC7;CDC6;PKMYT1;CDC25A;GADD45G;WEE1;MCM3;E2F1;MCM4;E2F2;MCM5;MCM2
KO_Upregulated_1176 Genes	KEGG_2013	HSA05030 AMYOTROPHIC LATERAL SCLEROSIS	0.0226813	0.907254	13.5561	SLC1A2;BCL2;NEFL;NEFM
KO_Upregulated_1176 Genes	KEGG_2013	HSA01031 GLYCAN STRUCTURES BIOSYNTHESIS 2	0.0281505	0.938349	7.83452	FUT9;ST8SIA1;B3GALT2;B3GALT1;ST3GAL6;B4GALNT1;ST6GALNAC3;ST6GALNAC5
KO_Upregulated_1176 Genes	KEGG_2013	HSA04730 LONG TERM DEPRESSION	0.0338001	0.965718	6.82188	GRIA1;GNAO1;GUCY1A2;GNAZ;GRID2;ITPR1;PLA2G4A;PRKG1;GRIA3
KO_Upregulated_1176 Genes	KEGG_2013	HSA04916 MELANOGENESIS	0.0372177	0.930443	6.03586	GNAO1;FZD3;KITLG;EDNRB;FZD4;WNT5A;KIT;ADCY2;ADCY1;WNT3;ADCY5
KO_Upregulated_1176 Genes	KEGG_2013	HSA04930 TYPE II DIABETES MELLITUS	0.0426422	0.947605	7.31658	IRS1;ABCC8;IRS4;CACNA1C;CACNA1E;CACNA1G
KO_Upregulated_1176 Genes	KEGG_2013	HSA05217 BASAL CELL CARCINOMA	0.0449035	0.898069	6.59703	APC2;FZD3;FZD4;WNT5A;AXIN2;GLI3;WNT3
KO_Upregulated_1176 Genes	TF-LOF_Expression_from_GEO	bcl11b_18199763_brain_lof_mouse_gpl1261_gds3178_up	8.9157e-09	2.39832e-06	34.5509	DPP10;ANKRD13B;TENM1;PTPRS;ONECUT2;THSD7B;IRS1;KCNC4;PTPRO;GRIK3;CELF5;ADARB2;GRM3;SOX2;GRIP1;RIMS4;DPYSL5;KIF5C;GDAP1L1;NEFL;BAALC;NEFM;RNF152;PRKG1;WLS;SCN1A;DACT1;CADPS2;SHROOM2;EBF1;GFRA1;MTSS1;RHOB;OLFM1;INPP4B;TMEM179;NRG3;CDH10;SPATA13;KCNQ2;KIT;MPPED2;DCX;SCG2;GRIA1;DLX1;KHDRBS2;DLX2;ITIH3;PPM1L;COL11A1;SEZ6;SLC1A2;NRXN2;AFP;DTX4;PPM1E;DLL1;IGSF21;STOX2;CYP4X1;CUX2;CALD1;MAP2;SLITRK4;ZMAT…
KO_Upregulated_1176 Genes	TF-LOF_Expression_from_GEO	smarcc2_00000000_e12dot5_embryonic_cortex_lof_mouse_gpl6887_gse45629_up	1.75029e-07	2.35414e-05	27.0919	ONECUT2;SERPINE2;HS6ST2;SOX2;GRIP1;TMEM145;RASSF2;GRM4;CSRP2;RIMS3;EDNRB;CAPN6;EME1;MDK;ZIC3;ZIC1;NEFM;MYBL2;WLS;RGS7;SLC15A2;RBFOX3;LIMCH1;UNC5C;SHISA2;FOXP2;OLFM1;LIX1;DOK5;RFX4;KIT;FAM181B;CDH13;MASP1;MAPT;DLX1;GNAZ;GPM6A;DLX2;PARM1;SLC24A3;CHRNA4;NXPH4;CDCA7;LPAR1;TMTC2;NRXN2;LIN7A;IQGAP2;APCDD1;ACTR3B;RASGRP1;DPP6;ORC6;ADAMTS19;WIF1;GPC3;E2F2;SLIT3;CKB;RHBDL3;PROM1;GRIA3;RUNX1T1;RPRM;CHGA;SY…
KO_Upregulated_1176 Genes	TF-LOF_Expression_from_GEO	pou5f1_20526341_human_embryonic_stem_cells_hesc_lof_human_gpl6947_gse21135_up	5.49599e-06	0.000492807	21.5402	ROBO2;SERPINE2;PDE3B;HAPLN1;DACH1;ADAMTS1;DACT2;DACT3;LZTS1;CER1;WLS;GPR37;PTGIS;BGN;SHISA2;AXIN2;IL17RD;ANO4;RHOB;INPP4B;MN1;ALDH1A3;LIX1;KIT;ROR2;ALPK2;MASP1;FBN2;PKDCC;PCDH10;NXN;FOXG1;SDC2;C1ORF198;LPAR1;FIGNL2;SLC1A3;APCDD1;NTN1;TCEAL7;SERTAD4;RELN;FLRT2;MAP2;CALD1;ZNF704;P2RY1;TSPAN7;SLITRK5;S1PR3;CYYR1;RHBDL3;JAM2;LGI1;FOXF2;TMEM50B;CADPS;FAM189A2;HSPA12A;C1ORF61;TBX3;FAM167A;FGF18;C5ORF30
KO_Upregulated_1176 Genes	TF-LOF_Expression_from_GEO	eomes_23431145_e14dot5_neocortex_lof_mouse_gpl6246_gse43387_up	7.14332e-05	0.00480388	21.0466	NRP2;NXPH4;NRXN1;CRABP1;PDE3B;SLC1A2;TMTC2;GRIK2;IGSF21;CDH23;NEFL;NEFM;GRIA4;CADM3;VCAM1;ANGPT1;ZIC5;GADD45G;STXBP5L;SH3RF3;NELL2;EML5;HPDL;CPEB1;SYT11;STAC2;TLL1;ZFPM2
KO_Upregulated_1176 Genes	TF-LOF_Expression_from_GEO	esr1_21713035_mcf7_lof_human_gpl570_gds4061_down	0.000729345	0.0392387	11.9585	RET;DLX1;SLC24A3;PPM1L;SYNPO2;CRABP1;LIN7A;LRP3;ADCY1;KLHL13;HS6ST2;ACTG2;GHR;ADAMTS19;CBS;MARC1;LONRF2;RAB11FIP4;WWOX;IRX2;FZD3;MSX2;GRTP1;CBX2;DNAJC12;GFRA1;FBXL16;PRLR;PBX1;TBX3;AIF1L;SYT17;GADD45G;FAM155B;OLFM1;INPP4B;HPDL;PCP4;TSPAN13;ESRP1;MPPED2;KCNK2;KCTD15;FGFR2
KO_Upregulated_1176 Genes	TF-LOF_Expression_from_GEO	cdkn1b_00000000_mouse_embryonic_fibroblast_mef_lof_mouse_gpl6246_gse27672_up	0.000742463	0.0332871	13.4663	ELN;CDCA7;LPAR1;LRP3;CACNA1C;IQGAP2;PTGS2;DTX4;ADAMTS2;OLFML1;E2F1;EMILIN2;S1PR3;HMCN1;KIF1A;TFAP2A;SNHG1;STARD5;FOXF2;FZD4;NSG1;CYP7B1;DCLK1;PCP4;SLCO3A1;KLHDC8A;KIF26B;PRR16;RNF122;HCN1
KO_Upregulated_1176 Genes	TF-LOF_Expression_from_GEO	eomes_23431145_e14dot5_neocortex_lof_mouse_gpl6246_gse43387_down	0.000954442	0.0366778	14.6965	ROBO2;TLE3;EPHA7;KCNH5;TMEM50B;KCNC4;HUNK;WDR62;CPLX2;RAB33A;PHF21B;TTC28;MMP16;KIF26B;TSPAN7;KIT;PLBD1;KCNN2;FAT3;CYYR1;LZTS1
KO_Upregulated_1176 Genes	TF-LOF_Expression_from_GEO	lmx1b_18351676_hind_limb_bud_lof_mouse_gpl1261_gds3320_down	0.00169996	0.0571612	10.7839	SAMD5;NRP2;CTTNBP2;SEMA3D;SDC2;TMTC2;PCDH18;HS6ST2;HAPLN1;EDNRA;FUT9;GRM8;ATOH8;DMD;PAG1;PRKG1;CADPS2;EPHA7;VCAM1;PRRX1;PCDH9;BCL11A;LUM;SYT13;CYP7B1;ADAMTS20;PYGO1;KLF7;GAP43;FRAS1;BCL2;DCX;FAM181B;PDE7A;FERMT2
KO_Upregulated_1176 Genes	TF-LOF_Expression_from_GEO	emx2_20962046_e10dot5_urogenital_epithelium_lof_mouse_gpl1261_gds3173_up	0.00271347	0.0811026	9.09979	FBN2;GPM6A;FOXC1;PKDCC;EDA;SEMA3D;PCDH10;LAMC3;IRS4;TMTC2;TWIST1;LIN7A;PTN;ADARB2;DACH2;DNM3OS;PCSK5;ADAMTS5;STOX2;FGD5;RASSF2;FUT9;EMILIN3;PIEZO2;BAALC;DACT1;CHST8;CDT1;EPHA7;ANGPT1;ST8SIA1;COL23A1;PRRX2;BGN;LHFPL4;SNCAIP;POU3F1;FOXP2;FANCG;DCN;COL1A2;MMP16;MRVI1;ALPK2;ITM2A
KO_Upregulated_1176 Genes	TF-LOF_Expression_from_GEO	klf5_18983969_embryonic_stem_cell_lof_mouse_gpl1261_gds3509_up	0.00465522	0.125225	9.52931	VCAM1;SYT2;PRRX1;FST;COL12A1;BGN;PLA2G4A;PTGS2;CPLX2;SRCIN1;DCLK1;ACTG2;POU3F3;DCN;ADD2;GHR;THBD;CCDC80;COL1A2;ENPP2;SLIT3;S1PR3;MASP1;SDK2
KO_Upregulated_1176 Genes	TargetScan_microRNA	CAATGCA	0.00032826	0.0728737	22.0038	LGI1;EPHA8;BCL11A;EN2;SOX11;CACNA1C;OLFM1;SGCD;MMP16;DPYSL5;B3GALT2;SLITRK3;CNTN4;SHANK2;GRIA3
KO_Upregulated_1176 Genes	TargetScan_microRNA	AAGCACA	0.000818977	0.0909065	12.0274	RET;ROBO2;FBN2;HCN4;ANKRD13B;GPM6A;SDC2;NRXN1;GRIK3;SLC1A2;SLCO5A1;GRIK2;HAPLN1;LMNB1;TRIM9;GJA1;RIMS4;RIMS3;SGCD;RELN;ZMAT4;HIVEP1;TAC1;PRKG1;CHST8;GUCY1A2;BCL11B;FZD4;EPHA8;LMO3;SOX11;EBF3;SYT13;PRLR;DKK2;GNAO1;KIT;RIMBP2;MDGA1;SHANK2
KO_Upregulated_1176 Genes	TargetScan_microRNA	ATGTCAC	0.00204551	0.151367	15.3821	EIF4A1;BRSK2;BCL11B;PCDH10;BCL11A;ST8SIA2;WNT5A;HUNK;ADAMTS5;DCX;BAALC;TRIB2;PURG
KO_Upregulated_1176 Genes	TargetScan_microRNA	CTTGTAT	0.00237908	0.132039	11.4708	CEBPA;SLC24A3;BCL11B;FOXF2;EPB41;BCL11A;ST8SIA2;NRXN1;WNT5A;GFRA1;CACNA1C;MTSS1;GJA1;COL3A1;WEE1;GRM8;GAS2;TLN2;ZFPM2;SOX4;KCTD15;SHANK2;PURG
KO_Upregulated_1176 Genes	TargetScan_microRNA	TGGTGCT	0.00237914	0.105634	9.26814
KO_Upregulated_1176 Genes	TargetScan_microRNA	CCATCCA	0.00276413	0.102273	16.4242	SOX2;GPM6A;CAPN6;PCDH10;HECW2;COL11A1;PPM1E;PRKG1;SOX4;CALN1
KO_Upregulated_1176 Genes	TargetScan_microRNA	AAGCAAT	0.00668739	0.212086	8.74432	EPHA7;SLC24A3;KCNB2;KCNA2;CADPS;SOX11;ADCY1;RORB;PPM1E;THBS4;CACNA1G;GRIN2A;RIMS4;RIMS3;SGCD;FLRT2;MMP16;WIF1;RFX4;ATOH8;HMCN1;BSN;SHANK2
KO_Upregulated_1176 Genes	TargetScan_microRNA	GTGCAAT	0.00967491	0.268479	7.35549	ROBO2;DPP10;CEBPA;SLC24A3;KLHL14;SDC2;COL12A1;PTPRO;ITPR1;IQGAP2;CXCL5;SCUBE3;SNN;HIVEP1;RBPMS2;DNAJB9;BSN;SOX4;GRIA3;KCNK10;EPHA8;BCL11A;SOX11;SYN2;GAP43;COL1A2;CDH10;CNTN4;PIK3AP1
KO_Upregulated_1176 Genes	TargetScan_microRNA	TAGCTTT	0.0121612	0.299976	7.3085	GPM6A;TFAP2B;EPHA7;BCL11B;C1ORF21;DTX3;PCDH18;HS6ST2;SOX2;THBD;FRAS1;CRISPLD1;MMP16;ZIC2;CALD1;NFKBIZ;SLITRK3;DCX;PI15;KCNN2;CNTN4;ZFPM2;SOX4
KO_Upregulated_1176 Genes	TargetScan_microRNA	TTGCCAA	0.0125296	0.278158	6.75082	RET;CEBPA;SLC1A2;ADCY2;PCDH18;PPM1E;SOX2;PDZD4;STOX2;PRRG3;EDNRB;RIMS3;SLITRK4;ATOH8;EPHA7;XBP1;FZD3;FOXF2;PRRX1;BCL11A;TMEM50B;SPRY4;EBF3;ADRA2C;KLF15;MTSS1;KLF7;MMP16;RIMBP2;BCL2
KO_Upregulated_1176 Genes	PPI_Hub_Proteins	DLG4	0.000164103	0.0631798	15.5825	GRIA1;NLGN3;SNAP25;EIF4A1;GPM6A;NXPH3;NRXN1;KCNA2;ADAM22;SLC1A2;SLC1A3;LIN7A;GRIK2;CACNA1C;SLC4A4;GRM3;GRIP1;GRIN2A;CUX2;PTPRZ1;NEFL;NEFM;DLGAP3;GRIA3;ANKS1B;GRIA4;KCNJ4;LGI1;GUCY1A2;NLGN4X;HSPA5;FZD4;PLA2G4A;HSPA12A;GRIN2B;SYN2;ASRGL1;GNAO1;SLC6A9;PSAT1;PLP1;TAGLN3;SHANK2
KO_Upregulated_1176 Genes	PPI_Hub_Proteins	YWHAB	0.000839989	0.161698	10.3831	SNAP25;RYR2;PTPRS;IRS1;NCAN;PDE3B;ARHGAP39;SLC4A4;HAPLN1;GRM3;GJA1;DPYSL4;CAMKV;DPYSL5;DPYSL2;GDAP1L1;NEFL;NEFM;BSN;RGS7;GUCY1A2;SLC30A3;SRCIN1;SYN2;CDC25A;OLFM1;GAP43;KCNQ2;CANX;MAPT;SHANK2;GRIA1;NLGN3;GNAZ;GPM6A;RTN1;EPB41;KCNA2;AGAP2;ADAM22;SLC1A2;ITPR1;ATP1A3;LIN7A;CACNA1C;CACNA1E;HSP90B1;ADD2;IGSF21;GRIN2A;DPP6;PTPRZ1;ORC1;MAP2;STK38L;MAP6;GRIA3;LGI1;HSPA5;HSPA12A;GRIN2B;DCLK1;STXBP5L;GNAO1;…
KO_Upregulated_1176 Genes	PPI_Hub_Proteins	MAPK13	0.00330083	0.423607	11.8841	EIF4A1;DUSP2;HSPA5;MAPK8IP2;CACNA1E;DUSP9;HSP90B1;NASP;DDIT3;CANX;NEFL;PHGDH;NEFM;MAPT;CKB;FGF12;PTPN5
KO_Upregulated_1176 Genes	PPI_Hub_Proteins	GRIN2B	0.00510644	0.491495	9.42571	LGI1;SNAP25;RTN1;IRS1;NRXN1;ADAM22;SLC1A2;PLA2G4A;ATP1A3;LIN7A;GRIK2;GRIN2B;LMNB1;GRIN2A;GAP43;MAP2;DPYSL2;PLP1;NEFL;NEFM;BSN;PTPN5;SHANK2
KO_Upregulated_1176 Genes	PPI_Hub_Proteins	PRKACB	0.00688086	0.529826	9.24635	GRIA1;RYR2;KCNB1;ITPR1;PLA2G4A;CACNA1C;GRIN2B;CDC25A;DCLK1;GLI3;LMNB1;PPP1R1A;CALD1;MAP2;KIT;NEFL;MAPT;PDE7A;GRIA4
KO_Upregulated_1176 Genes	PPI_Hub_Proteins	PCNA	0.0120563	0.773611	8.23441	BARD1;CDT1;FEN1;ATAD5;EPB41;FANCA;CDC6;CHTF18;IL17RB;GADD45G;CHAF1A;EXO1;TIMELESS;CLSPN;RAD9A;MUTYH
KO_Upregulated_1176 Genes	PPI_Hub_Proteins	CDK1	0.0274222	1	4.73343	EIF4A1;FEN1;IRS1;PTH1R;CHTF18;LMNB1;GJA1;SCML2;EXO1;DPYSL2;PHGDH;MYBL2;LZTS1;TLE3;KIF24;SRCIN1;CDC25A;PTBP2;MN1;DDIT3;CANX;MCM3;DCX;MCM4;MAPT;CEBPA;BLM;EPB41;ITPR1;PKMYT1;CACNA1G;GRIN2A;ORC1;MAP2;CALD1;E2F1;CEP72;BARD1;CDT1;KCNB1;ZBTB16;FANCA;CDC7;FANCG;GADD45G;WEE1;PPP1R1A;NASP;BCL2;EZH2;RAD9A
KO_Upregulated_1176 Genes	PPI_Hub_Proteins	PRKCA	0.0323722	1	4.58623	GRIA1;OPRD1;SNAP25;GPM6A;GNAZ;TAGLN;TFRC;IRS1;SDC2;KCNC4;ADCY2;GRIK2;CACNA1C;SLC4A4;ACTG2;ADCY5;LMNB1;ADD2;GJA1;GRIN2A;TERT;MAP2;E2F1;JAM2;PRKG1;PAG1;GRIA4;RGS7;KCNJ4;GRID2;PLA2G4A;PASK;GRIN2B;SRCIN1;RHOB;ACTA2;GAP43;SLC6A9;PPP1R1A;KCNQ2;KIT;BCL2;MAPT
KO_Upregulated_1176 Genes	PPI_Hub_Proteins	MAPK8	0.0422985	1	4.43178	RET;CEBPA;BLM;IRS1;IRS4;TWIST1;WDR62;ADD2;GJA1;SCML2;SNN;CALD1;DPYSL2;NEFM;BSN;WWOX;DUSP2;MARCKSL1;PLA2G4A;SOX11;MAPK8IP2;DUSP9;DCLK1;NR4A1;NASP;BCL2;DCX;MAPT;PTPN5
KO_Upregulated_1176 Genes	PPI_Hub_Proteins	PRKACA	0.0430777	1	4.25426	RET;GRIA1;HCN4;SNAP25;RYR2;GNAZ;BRSK2;PDE3B;ITPR1;CACNA1C;SLC4A4;GLI3;ADCY5;ADD2;GRIN2A;MAP2;DPYSL2;NEFL;PIP5K1B;NEFM;KCNN2;GRIA4;DACT1;KCNJ4;TFAP2A;KCNB1;PLCL1;EN2;SYN2;PDE10A;PPP1R1A;BCL2;DCX;MAPT;PTPN5
KO_Upregulated_1176 Genes	GO_Molecular_Function_2015	glutamate receptor activity (GO:0008066)	8.70444e-10	9.88825e-07	170.828	GRIA1;GRID2;GRID1;GRIK3;GRIK2;GRIN2B;GRM3;GRM2;GRIN2A;GRM4;GRM8;GRIA3;GRIA4
KO_Upregulated_1176 Genes	GO_Molecular_Function_2015	gated channel activity (GO:0022836)	8.37584e-09	4.75748e-06	46.0238	GRIA1;KCNK5;HCN4;RYR2;CHRNA5;CHRNA4;KCNC4;KCNA2;GRIK3;ITPR1;GRIK2;CACNA1C;CACNA1E;CACNA1G;GRIN2A;KCNT2;KCNMB1;PIEZO2;KCNN2;GRIA3;CACNG4;SCN1A;GRIA4;CHRNB2;KCNJ4;GRID2;KCNJ6;KCNH5;KCNK10;KCNB1;GABRA5;TRPC4;GRID1;KCNK12;KCNB2;KCNH8;KCNIP3;GABRA3;SHROOM2;ANO4;KCNAB3;GRIN2B;ANO2;KCNQ2;SCN4B;KCNK2;HCN1
KO_Upregulated_1176 Genes	GO_Molecular_Function_2015	extracellular-glutamate-gated ion channel activity (GO:0005234)	2.44414e-07	9.25514e-05	129.459	GRIA1;GRID2;GRIN2A;GRID1;GRIK3;GRIK2;GRIN2B;GRIA3;GRIA4
KO_Upregulated_1176 Genes	GO_Molecular_Function_2015	ion channel activity (GO:0005216)	2.84128e-07	8.06925e-05	32.3684	KCNK5;RYR2;KCNC4;GRIK3;GRIK2;KCNT2;PIEZO2;SCN1A;CHRNB2;GRID2;KCNH5;KCNK10;TRPC4;GRID1;KCNH8;KCNK12;SHROOM2;KCNAB3;ANO4;ANO2;KCNQ2;SCN4B;GRIA1;HCN4;GPM6A;TTYH2;CHRNA5;CHRNA4;KCNA2;ITPR1;SLC1A4;CACNA1C;CACNA1E;CACNA1G;GRIN2A;KCNMB1;KCNN2;GRIA3;CACNG4;GRIA4;KCNJ4;KCNJ6;KCNB1;GABRA5;KCNB2;KCNIP3;GABRA3;GRIN2B;KCNK2;HCN1
KO_Upregulated_1176 Genes	GO_Molecular_Function_2015	ionotropic glutamate receptor activity (GO:0004970)	4.40109e-07	9.99928e-05	117.907	GRIA1;GRID2;GRIN2A;GRID1;GRIK3;GRIK2;GRIN2B;GRIA3;GRIA4
KO_Upregulated_1176 Genes	GO_Molecular_Function_2015	channel activity (GO:0015267)	5.13818e-07	9.72828e-05	29.9922	KCNK5;RYR2;KCNC4;GRIK3;GRIK2;GJA1;KCNT2;PIEZO2;SCN1A;CHRNB2;GRID2;KCNH5;KCNK10;TRPC4;GRID1;KCNH8;KCNK12;SHROOM2;KCNAB3;ANO4;ANO2;KCNQ2;SCN4B;GRIA1;HCN4;GPM6A;TTYH2;CHRNA5;CHRNA4;KCNA2;ITPR1;SLC1A4;CACNA1C;CACNA1E;CACNA1G;GRIN2A;KCNMB1;KCNN2;GRIA3;CACNG4;GRIA4;KCNJ4;KCNJ6;KCNB1;GABRA5;KCNB2;KCNIP3;GABRA3;GRIN2B;BCL2;KCNK2;HCN1
KO_Upregulated_1176 Genes	GO_Molecular_Function_2015	passive transmembrane transporter activity (GO:0022803)	5.13818e-07	8.33853e-05	29.9922	KCNK5;RYR2;KCNC4;GRIK3;GRIK2;GJA1;KCNT2;PIEZO2;SCN1A;CHRNB2;GRID2;KCNH5;KCNK10;TRPC4;GRID1;KCNH8;KCNK12;SHROOM2;KCNAB3;ANO4;ANO2;KCNQ2;SCN4B;GRIA1;HCN4;GPM6A;TTYH2;CHRNA5;CHRNA4;KCNA2;ITPR1;SLC1A4;CACNA1C;CACNA1E;CACNA1G;GRIN2A;KCNMB1;KCNN2;GRIA3;CACNG4;GRIA4;KCNJ4;KCNJ6;KCNB1;GABRA5;KCNB2;KCNIP3;GABRA3;GRIN2B;BCL2;KCNK2;HCN1
KO_Upregulated_1176 Genes	GO_Molecular_Function_2015	substrate-specific channel activity (GO:0022838)	6.06551e-07	8.61303e-05	29.9828	KCNK5;RYR2;KCNC4;GRIK3;GRIK2;KCNT2;PIEZO2;SCN1A;CHRNB2;GRID2;KCNH5;KCNK10;TRPC4;GRID1;KCNH8;KCNK12;SHROOM2;KCNAB3;ANO4;ANO2;KCNQ2;SCN4B;GRIA1;HCN4;GPM6A;TTYH2;CHRNA5;CHRNA4;KCNA2;ITPR1;SLC1A4;CACNA1C;CACNA1E;CACNA1G;GRIN2A;KCNMB1;KCNN2;GRIA3;CACNG4;GRIA4;KCNJ4;KCNJ6;KCNB1;GABRA5;KCNB2;KCNIP3;GABRA3;GRIN2B;KCNK2;HCN1
KO_Upregulated_1176 Genes	GO_Molecular_Function_2015	metal ion transmembrane transporter activity (GO:0046873)	9.1721e-07	0.000115772	28.9624	KCNK5;RYR2;KCNC4;SLC4A4;KCNT2;SCN1A;KCNH5;SLC13A4;KCNK10;SLC30A3;TRPC4;ABCC8;KCNH8;KCNK12;SLC6A15;SHROOM2;SLC6A11;KCNAB3;KCNQ2;SCN4B;HCN4;GPM6A;SLC24A3;KCNA2;ITPR1;SLC1A2;SLC1A3;ATP1A3;SLC1A4;ATP1A2;SLC3A2;CACNA1C;SLC1A6;CACNA1E;CACNA1G;GRIN2A;KCNMB1;KCNN2;SLC13A5;CACNG4;KCNJ4;KCNJ6;KCNB1;KCNB2;KCNIP3;GRIN2B;SLC6A9;KCNK2;HCN1
KO_Upregulated_1176 Genes	GO_Molecular_Function_2015	potassium ion transmembrane transporter activity (GO:0015079)	1.58851e-06	0.000180454	39.4934	KCNK5;HCN4;KCNJ4;KCNJ6;KCNH5;SLC24A3;KCNK10;ABCC8;KCNB1;KCNH8;KCNK12;KCNB2;KCNIP3;KCNC4;KCNA2;ATP1A3;ATP1A2;KCNAB3;KCNT2;KCNMB1;KCNQ2;KCNN2;KCNK2;HCN1
KO_Upregulated_1176 Genes	GeneSigDB	19168792-TableS3	2.03091e-19	4.34411e-16	104.827	RAB3C;IRS4;DPYSL4;CADPS2;EPHA7;KCNH5;ST6GAL2;PAQR4;MSX2;KCNK12;SLC6A15;ANKRD45;SOX13;DIO3;SOX11;SLC6A11;PRLR;FRMD3;PYGO1;GPRIN2;TCERG1L;DOK5;HECW2;HECW1;SCG3;KCTD12;FBN2;DLX2;CDCA4;FOXG1;HTRA1;TWIST1;LIN7A;SLC1A6;CPLX2;PCDH18;CACNA1E;CACNA1G;ADAMTS15;IGSF21;SCUBE3;FLRT2;ADAMTS19;FUT9;MAP6;B4GALNT1;KCNN2;RHBDL3;TAC1;ASNS;HSPA12A;GRIN2B;C1ORF61;LRFN5;PPP1R1A;H2AFY2;FGF19;NMU;L1TD1;PTPRT;NRP2;PTPRO;…
KO_Upregulated_1176 Genes	GeneSigDB	15489886-TableS1b	1.29218e-13	1.38199e-10	76.8987	SNAP25;FEN1;MCM7;ELN;MCM10;SLC7A11;SLC4A4;ACTG2;LMNB1;ADAMTS5;EDNRA;CSRP2;CHAF1A;SGCD;EDNRB;RASSF2;MDK;ADAMTS1;ENPP2;PHGDH;MYBL2;EDIL3;SOX4;HELLS;FST;SOX11;CDC25A;DCN;ACTA2;KIT;MCM3;TIMELESS;MCM4;MCM5;ZFPM2;SCG2;MCM2;FBN2;TAGLN;C1S;SDC2;PRIM1;AMIGO2;NPR3;LIN7A;SLC1A4;PTN;RECQL4;RELN;EFS;CALD1;E2F1;BARD1;CDT1;PRRX1;LUM;PRRX2;FANCA;CDC7;CDC6;PBX1;FANCG;MFAP4;WEE1;RAD51;H2AFY2;NASP;COL7A1;COL5A2;KCN…
KO_Upregulated_1176 Genes	GeneSigDB	19377508-SuppTable1	2.17463e-10	1.55051e-07	45.3218	HRK;PTPRT;ROBO2;SERPINE2;LAMC3;GRIK2;SLC4A4;ACTG2;TRIM9;CSRP2;ATCAY;DPYSL4;NFKBIZ;GDAP1L1;GRM8;RNF150;ZNF563;EPHB3;PPFIA2;ENTPD1;GRID1;ABCC8;COL23A1;LRRIQ1;GFRA1;MYRIP;DKK2;MTSS1;DCN;BACE2;INPP4B;ALDH1A3;COL2A1;HECW2;KCNQ2;SPARCL1;ROR2;ALPK2;SHANK2;SLC24A3;RTN1;PCOLCE2;KLHL14;NXN;NPR3;ITPR1;APCDD1;APOLD1;NKD2;SERTAD4;CBS;CNR1;KCNMB1;TNNI1;MAP6;PIP5K1B;DMD;KCNN2;CTNNA3;GPC4;JAM2;PURG;MDH1B;WDR17;S…
KO_Upregulated_1176 Genes	GeneSigDB	20421987-TableS1	2.26605e-09	1.21177e-06	38.4988	ROBO2;SH3GL3;FEN1;LAMC3;MCM10;LDB2;ARHGAP6;TTC28;GHR;THBD;EDNRA;EDNRB;RASSF2;KCNT2;EXO1;ADAMTS1;DPYSL2;ZNF385B;MYBL2;ADAMTS8;PRKG1;SCN1A;HELLS;SLC15A2;LIMCH1;GPT2;ITGA1;SH2D3C;EMP2;DKK2;CDC25A;RHOB;HECW2;ITGA8;TIMELESS;SPARCL1;MCM4;ZFPM2;DTL;SCN4B;MCM2;VGLL3;GRIA1;GPM6A;PCOLCE2;CDCA5;SYNPO2;COL11A1;CDCA7;ATP1A2;FBLN5;PLAC9;WIF1;FAM184A;TMEM204;CNR1;OLFML1;RAD54L;PIP5K1B;DMD;CYYR1;JAM2;GINS1;GDF10…
KO_Upregulated_1176 Genes	GeneSigDB	17471573-Table2	5.03523e-09	2.15407e-06	81.2364	BLM;MCM7;PAQR4;FZD4;EPDR1;CDC7;PTN;CDC6;GHR;EDNRA;GPR143;EDNRB;EXO1;KIT;ITGA8;MCM3;MCM4;RAD54L;MCM5;APOE;MCM2;DDR2
KO_Upregulated_1176 Genes	GeneSigDB	19168792-TableS2	1.22097e-08	4.35275e-06	40.512	RET;SNAP25;ONECUT2;IRS4;GRIK3;GRIK2;NEFL;NEFM;CHRNB2;GUCY1A2;CADPS2;EPHA7;GPR37;ST6GAL2;MSX2;KCNK12;SLC6A15;GFRA1;PRLR;FRMD3;DMRTA2;TCERG1L;KCTD12;FBN2;CEBPA;SLC47A1;CDCA4;FOXG1;LIN7A;ADCY1;CACNA1E;IGSF21;RELN;FLRT2;ADAMTS19;MAP6;ST3GAL6;KCNN2;TAC1;MARCKSL1;PRRX1;KCNB2;CADPS;LHFPL4;ZIC4;HSPA12A;GRIN2B;C1ORF61;LRFN5;H2AFY2;CENPJ;FGF19;NMU;CSPG5;L1TD1;TLL1;CBLN1
KO_Upregulated_1176 Genes	GeneSigDB	20096135-Table2	1.66815e-08	5.09739e-06	81.5058	CNTNAP3;NRP2;ST6GAL2;JAG1;PCOLCE2;SEMA3D;PTPRO;EBF1;UNC5C;DCLK1;GAP43;RELN;CDH10;KIT;ENPP2;COL4A6;SLIT3;HMCN1;PRKG1
KO_Upregulated_1176 Genes	GeneSigDB	16135788-Table13	2.13388e-08	5.70546e-06	45.058	SAMD5;TAGLN;RTN1;C1S;PCDH10;IRS1;SDC2;COL12A1;KCNC4;AMIGO2;IQGAP2;NID2;DLL1;HS6ST2;ADD2;GHR;DACH1;CALD1;S1PR3;HMCN1;EDIL3;ZNF521;DACT1;TLE3;JAG1;NLGN4X;PRRX1;LUM;TPBG;FIBCD1;PRRX2;DCN;ACTA2;BACE2;KLF7;COL3A1;FRAS1;PLP1;COL8A1;PTX3;TRIB2;ITM2A
KO_Upregulated_1176 Genes	GeneSigDB	19043454-TableS2	1.30501e-07	3.10159e-05	45.9528	PIF1;BLM;FEN1;CDCA5;CDCA7;PKMYT1;CHTF18;RECQL4;CHAF1A;EXO1;CEP72;RAD54L;MYBL2;CDT1;GINS2;CDC7;PBX4;CDC6;PASK;FANCG;TRAIP;KIF18B;RAD51;FANCD2;CENPJ;TIMELESS;MCM3;MCM4;DTL;MCM2
KO_Upregulated_1176 Genes	GeneSigDB	18435859-ShorterGeneList	4.64773e-07	9.94149e-05	30.5493	NRP2;COL12A1;ACTG2;LMNB1;GHR;ADAMTS5;THBD;ADAMTS2;SGCD;ADAMTS1;EMILIN2;EMILIN1;SVEP1;ADAMTS8;CHST8;PTGIS;FST;WNT5A;BGN;CYP7B1;MID1;ACTA2;COL2A1;MMP16;CDH10;CDH13;MAPT;MASP1;ABCG2;TAGLN;LPAR1;HTRA1;PTGS2;FLRT2;TNNI1;S1PR3;JAM2;FZD3;VCAM1;ANGPT1;HSPA12A;GADD45G;SMOC2;COL3A1;COL1A2;COL7A1;COL5A2;FGF18;PI15;SNAI2;CSPG5
KO_Upregulated_1176 Genes	Chromosome_Location	chr5q	0.0442263	1	17.6782	KCNN2;IQGAP2
KO_Upregulated_1176 Genes	Chromosome_Location	chr5q34	0.126375	1	4.26408	MSX2;KCNMB1;FGF18;EBF1
KO_Upregulated_1176 Genes	Chromosome_Location	chr8p22	0.131607	1	3.74877	NAT2;DPYSL2;TEX15;LZTS1;MTSS1
KO_Upregulated_1176 Genes	Chromosome_Location	chr12q21	0.13894	1	3.08658	MGAT4C;CSRP2;LUM;SLC6A15;LRRIQ1;TMTC2;LIN7A;PPFIA2
KO_Upregulated_1176 Genes	Chromosome_Location	chr4q22	0.140604	1	3.54937	GPRIN3;GRID2;MMRN1;SPARCL1;ABCG2
KO_Upregulated_1176 Genes	Chromosome_Location	chr19q11	0.166238	1	10.172	LRP3
KO_Upregulated_1176 Genes	Chromosome_Location	chr4q11	0.197438	1	3.94153	KIT;AFP
KO_Upregulated_1176 Genes	Chromosome_Location	chr19p12	0.209471	1	2.34569	ZNF682;ZNF90;ZNF93;ZNF738;PBX4;ZNF431
KO_Upregulated_1176 Genes	Chromosome_Location	chrxq12	0.257669	1	2.30626	EDA;ITGB1BP2;SLC7A3
KO_Upregulated_1176 Genes	Chromosome_Location	chr2q34	0.257669	1	2.30626	NRP2;MAP2;MDH1B
KO_Upregulated_1176 Genes	Human_Gene_Atlas	Fetalbrain	1.29578e-10	1.08846e-08	60.7589	NCAN;PTPRO;TTC28;CSRP2;CAMKV;DPF1;GDAP1L1;DACT1;APC2;LMO3;SOX11;MTSS1;PTBP2;MN1;GAP43;MYCN;DOK5;DCX;SHANK2;GRIA1;GNAZ;DLX1;FBN3;DLX2;RTN1;FOXG1;NRXN1;SEZ6;NRXN2;ADCY1;NKAIN1;PDZD4;FLRT2;PTPRZ1;FUT9;CNR1;RAB11FIP4;RPRM;RUNX1T1;LGI1;NLGN4X;BCL11A;DCLK1;ENOX1;REEP1;NELL2;CYP26A1;LRFN5;FABP7;CSPG5;CDK5R1
KO_Upregulated_1176 Genes	Human_Gene_Atlas	Amygdala	1.74459e-07	7.32727e-06	35.287	GRIA1;DPP10;GPM6A;SH3GL3;RTN1;SLC24A3;FOXG1;NCAN;XYLT1;NRXN2;SLC1A4;SLC7A11;ACTR3B;SNN;DPP6;PGBD5;PTPRZ1;WIF1;B3GALT2;NEFL;LRRC8B;RNF175;FAM19A5;KCNJ4;NLGN4X;SLC30A3;PCDH9;GABRA5;LMO3;MYRIP;FBXL16;MAPK8IP2;HPCAL4;SYN2;DCLK1;GNAO1;LRFN5;GNAL;SYT11;KCNQ2;MAPT;LRRC3B;CNIH2;FGF12;C5ORF30;CDK5R1
KO_Upregulated_1176 Genes	Human_Gene_Atlas	PrefrontalCortex	3.74562e-05	0.00104877	17.966	PTPRT;RYR2;TMEM151B;PTPRO;LDB2;SOX2;TRIM9;RIMS3;KIF5C;B3GALT2;ENPP2;BSN;LZTS1;EDIL3;SCN1A;RGS7;LIMCH1;LMO3;ZDHHC11;MAPK8IP2;AP3B2;IL17RB;RGMA;GAP43;KCNQ2;SPARCL1;TLN2;SHANK2;TTYH2;COL11A1;C1ORF198;ITPR1;SLC1A2;SLC1A3;ADCY2;ATP1A2;CABP1;DTX3;APOLD1;SNN;FLRT2;FUT9;ZMAT4;STK38L;LRRC8B;ARNT2;KCNJ6;NLGN4X;PCDH9;ATRNL1;LGI4;PNMA2;FAM131B;MRVI1
KO_Upregulated_1176 Genes	Human_Gene_Atlas	Leukemialymphoblastic(MOLT-4)	0.000180248	0.00378522	22.3655	CDT1;CDCA5;CDC25A;FANCG;RCBTB2;KIF18B;CHAF1A;CDC45;EME1;ZNF93;BCL7A;TMSB15A;TRIM24;RAD54L;MASP1;ITM2A;SOX4;MUTYH
KO_Upregulated_1176 Genes	Human_Gene_Atlas	CerebellumPeduncles	0.00042336	0.00711245	18.32	CADPS2;SNAP25;BRSK2;CADM3;SYT2;TMEM151B;DIO3;NRXN2;GRM4;RELN;ZIC2;SYT11;ZIC1;ZFPM2;DGCR5;ZNF521;CACNG4;CALN1;CBLN1
KO_Upregulated_1176 Genes	Human_Gene_Atlas	Cerebellum	0.00161845	0.0226584	15.1792	WWOX;CADM3;NXPH3;MEGF11;ITPR1;EN2;SEZ6;SLC1A6;C1ORF61;CACNA1G;CALB1;ZIC1;CA8;ZFPM2;CBLN1
KO_Upregulated_1176 Genes	Human_Gene_Atlas	Uterus	0.00172792	0.020735	12.3785	CADPS2;TAGLN;SLC24A3;LUM;SYNPO2;WNT5A;KLHL13;PBX1;ACTG2;DCN;PHF21B;TTC28;ACTA2;SMOC2;ADAMTS5;EDNRA;COL3A1;CALD1;KCNMB1;COL4A6;CDH13;EMILIN1;FERMT2
KO_Upregulated_1176 Genes	Human_Gene_Atlas	Wholebrain	0.00197987	0.0207886	11.4685	FOXG1;SLC1A2;PDGFA;CABP1;CYP46A1;ACTR3B;RNF157;PDZD4;SNN;ATCAY;PGBD5;GDAP1L1;SLITRK5;NPTX2;LZTS1;SYT3;GABRA5;ATRNL1;PNMA2;SYN2;RAB33A;GNAO1;OLFM1;MAPT;CDK5R2;HCN1
KO_Upregulated_1176 Genes	Human_Gene_Atlas	Thalamus	0.00213948	0.0199685	15.8801	OPRD1;NLGN3;PCP4;DPP6;RIMS3;SLC24A3;CNTN2;NEFM;PNMA3;CNTN4;RNF175;HSPA12A
KO_Upregulated_1176 Genes	Human_Gene_Atlas	Caudatenucleus	0.00218078	0.0183185	16.6146	NECAB2;CALB1;GNAL;PDE10A;CAMKV;HRH3;GNG7;CYP46A1;CPLX2;TAC1;LZTS1
KO_Upregulated_1176 Genes	Mouse_Gene_Atlas	olfactory_bulb	9.19038e-16	8.82277e-14	99.5606	DPP10;PTPRT;ROBO2;VIPR2;NCAN;PTPRO;ADARB2;TRIM9;GRIP1;GRM2;RIMS4;ATCAY;EDNRB;IGLON5;DPF1;GRM8;BAALC;PPFIA2;SRRM4;KCNH5;TRPC4;SOX11;SLC6A11;KCNAB3;ANO4;AP3B2;EML5;CDH10;KCNQ2;DCX;FAM181B;MASP1;GRIA1;DLX1;DLX2;ADCYAP1R1;PCDH10;CTTNBP2;NXPH4;SEZ6;SLC1A3;ATP1A3;NRXN2;PPM1E;RASGRP1;APOLD1;CACNA1G;STOX2;CUX2;FRZB;FAM184A;ZMAT4;CLVS2;CHSY3;CKB;RAB11FIP4;LRRC4B;KCNJ4;GABRA5;ZFR2;DCLK2;PBX1;DCLK1;FABP7;SY…
KO_Upregulated_1176 Genes	Mouse_Gene_Atlas	osteoblast_day21	8.06849e-12	3.87288e-10	77.3374	CPXM2;SEMA3D;COL11A1;COL12A1;NPR3;LPAR1;TWIST1;PCSK5;HAPLN1;RCBTB2;EDNRA;ADAMTS2;SERTAD4;FLRT2;CAPN6;MDK;OLFML1;SVEP1;EMILIN1;S1PR3;EDIL3;WLS;PURG;GDF10;VCAM1;PTGIS;PRRX1;LUM;IL34;TPBG;PRRX2;IGF2;BGN;GPX7;ZIC4;PYGO1;SMOC2;MFAP4;COL1A2;CRISPLD1;MMP16;TNMD;COL5A2;PI15;COL8A1;IL17D;MDGA1
KO_Upregulated_1176 Genes	Mouse_Gene_Atlas	nucleus_accumbens	3.01166e-11	9.63731e-10	62.3925	CELF5;SLC35F1;GRIK2;CYP46A1;CDH7;GRM3;CAMKV;FAM110B;DPF1;DACT2;DLGAP3;FAM19A5;ANKS1B;CALN1;APC2;EPHA8;GRID1;SOX11;ADRA2C;HPCAL4;FOXP2;TRAIP;GPRIN3;GAP43;TCERG1L;KCNQ2;MPPED2;TLN2;CTXN1;NECAB2;GRIA1;NLGN3;KHDRBS2;PCDH10;NRXN1;SEZ6;CPLX2;ADCY5;ADD2;PDZD4;DPP6;ABLIM2;HRH3;GNG7;RHBDL3;TAC1;LONRF2;CACNG4;RUNX1T1;ARNT2;BCL11B;ZFR2;FBXL16;GNAL;FRAS1;PDE10A;CSPG5;PTPN5
KO_Upregulated_1176 Genes	Mouse_Gene_Atlas	cerebral_cortex_prefrontal	3.64326e-11	8.74383e-10	64.1671	HRK;TMEM151B;GRIK3;SLC35F1;LDB2;CYP46A1;FBLL1;GRM3;KCNT2;BCL7A;DPF1;GRM8;DACT2;BAALC;DACT3;BSN;RGS7;ST6GAL2;HPCAL4;SYN2;GFRA2;SRCIN1;RAB33A;OLFM1;NRG3;CDH10;KCNQ2;SHANK2;BRSK2;SLC1A2;ADCY2;ZDHHC22;CABP1;CPLX2;IGSF21;FAM124A;CUX2;SLITRK1;SLITRK5;NPTX2;GRIA3;TMEM132D;ARNT2;KCNJ6;GABRA3;HS3ST4;DCLK1;SYT17;SH3RF3;NELL2;FAM131B;RIMBP2;CNTN4;SDK2
KO_Upregulated_1176 Genes	Mouse_Gene_Atlas	dorsal_striatum	7.53095e-11	1.44594e-09	54.8504	HRK;ROBO2;RAB3C;SH3GL3;GRIK2;CYP46A1;FBLL1;GRM3;DACH1;CALB1;FAM110B;B3GALT1;DPF1;RNF150;DLGAP3;EDIL3;ANKS1B;ZIK1;CALN1;LMO3;SHROOM2;ADRA2C;POU3F1;FOXP2;POU3F3;GPRIN3;MN1;PCP4;HECW2;MPPED2;SCN4B;PCDH10;CTTNBP2;FOXG1;NRXN1;ADAM22;KLHL13;CPLX2;ACTR3B;RASGRP1;ADCY5;ABLIM2;HRH3;CNR1;SLITRK4;GNG7;SLITRK3;RHBDL3;TAC1;ZSWIM5;CACNG4;WDR17;FZD3;BCL11B;ST8SIA3;FBXL16;GRIN2B;HS3ST4;DCLK1;GNAL;PDE10A;FAT3;PTP…
KO_Upregulated_1176 Genes	Mouse_Gene_Atlas	cerebral_cortex	1.94036e-10	3.10457e-09	57.7567	DPP10;PTPRS;GRIK3;ARHGAP39;TRIM9;RIMS4;RIMS3;ATCAY;KCNT2;KIF5C;BAALC;DACT3;KIF1A;BSN;RGS7;KCNH5;GRID1;SRCIN1;POU3F3;OLFM1;NRG3;CDH10;HECW1;KCNQ2;BRSK2;FOXG1;NRXN1;SLC1A2;NRXN2;ADCY2;CABP1;CPLX2;RASGRP1;CUX2;SLITRK1;ZMAT4;HIVEP1;NPTX2;RAB11FIP4;GRIA3;ARNT2;PCDH9;KCNB1;KCNIP3;GABRA3;GPR3;GRIN2B;DCLK1;SGSM1;NELL2;LRFN5;CSPG5;CNTN4
KO_Upregulated_1176 Genes	Mouse_Gene_Atlas	hippocampus	6.82466e-10	9.35953e-09	69.3395	GRIA1;HRK;CTTNBP2;NRXN1;ARHGAP39;ACTR3B;RASGRP1;ADD2;GRIN2A;DPP6;PGBD5;NDST4;ZMAT4;SLITRK3;CLVS2;ANKS1B;LGI1;EPHA7;KCNJ6;LRRN2;TRPC4;GABRA5;FIBCD1;GRIN2B;HS3ST4;SHISA6;STXBP5L;NELL2;OLFM1;NRG3;KCNQ2;CNIH2;ST6GALNAC5;CDK5R1
KO_Upregulated_1176 Genes	Mouse_Gene_Atlas	cerebellum	9.78761e-08	1.17451e-06	34.6309	SNAP25;TMEM151B;MEGF11;CHD7;GRIK2;CDH7;UNC80;RIMS4;CALB1;GRM4;DPYSL4;KIF5C;ZIC1;ANKS1B;CALN1;CADPS2;GRID2;KCNK10;EPHA8;EN2;MAPK8IP2;SHISA6;INPP4B;TAGLN3;ZFPM2;SHANK2;NRXN1;KCNA2;ITPR1;SLC1A3;LIN7A;ADCY1;SLC1A6;CACNA1G;IGSF21;NKAIN1;TMEM201;RELN;PTPRZ1;CNR1;GRIA4;GDF10;CADM3;KCNJ6;SYT2;BTBD17;PCDH9;WSCD2;LGI4;NSG1;ZIC5;STXBP5L;CNTN2;CBLN1
KO_Upregulated_1176 Genes	Mouse_Gene_Atlas	amygdala	1.19692e-07	1.27672e-06	37.8428	HRK;PTPRT;GPR27;DPP10;GPM6A;RAB3C;PCDH10;NRXN1;SLC1A2;SLC35F1;LDB2;FBLL1;CACNA1E;PDZD4;SLITRK1;SLITRK4;SLITRK3;LONRF2;EDIL3;GRIA3;ANKS1B;RGS7;LGI1;GRID1;LMO3;GABRA3;NMNAT2;PNMA2;HPCAL4;SYN2;DCLK1;RAB33A;STXBP5L;SYT17;TMEM179;LRFN5;GAP43;NRG3;DOK5;KCNQ2;SCRG1;ST6GALNAC5;CDK5R1
KO_Upregulated_1176 Genes	Mouse_Gene_Atlas	osteoblast_day14	3.02469e-06	2.9037e-05	28.0041	EDA;CPXM2;SDC2;ELN;COL11A1;COL12A1;NPR3;LPAR1;HAPLN1;RCBTB2;EDNRA;CAPN6;OLFML1;PABPC4L;EMILIN1;S1PR3;EDIL3;WLS;PURG;DACT1;VCAM1;PRRX1;LUM;XRCC2;TPBG;PRRX2;IGF2;GPX7;ZIC4;IL17RD;PYGO1;SMOC2;CRISPLD1;MMP16;TNMD;PI15;COL8A1;IL17D;MDGA1
KO_Upregulated_1176 Genes	GO_Cellular_Component_2015	synapse part (GO:0044456)	3.28593e-15	2.10628e-12	96.2022	RAB3C;SNAP25;GRIK3;GRIK2;GRM3;TRIM9;GRIP1;GRM2;RIMS4;RIMS3;GRM4;GRM8;DLGAP3;BSN;LZTS1;ANKS1B;PPFIA2;CHRNB2;CADPS2;GRID2;EPHA7;SLC30A3;GRID1;AXIN2;MAPK8IP2;SRCIN1;SYN2;ITGA8;KCTD12;SHANK2;GRIA1;OPRD1;HCN4;CHRNA5;CHRNA4;CTTNBP2;NRXN1;ITPR1;LIN7A;CACNA1C;CABP1;GRIN2A;P2RY1;DMD;GRIA3;GRIA4;KCNJ4;SYT4;FZD3;SYT3;NLGN4X;SYT2;KCNB1;GABRA5;GABRA3;SNCAIP;GRIN2B;SYT17;CPEB1;PPFIBP2;SYT11;SYT10;NMU;APBA1;CNI…
KO_Upregulated_1176 Genes	GO_Cellular_Component_2015	synaptic membrane (GO:0097060)	3.3851e-11	1.08493e-08	75.5296	OPRD1;GRIA1;SNAP25;CHRNA5;CHRNA4;NRXN1;GRIK3;LIN7A;GRIK2;CABP1;GRM3;GRIP1;GRM2;GRIN2A;RIMS4;GRM4;GRM8;P2RY1;DMD;DLGAP3;LZTS1;GRIA3;ANKS1B;GRIA4;CHRNB2;KCNJ4;CADPS2;EPHA7;GRID2;NLGN4X;KCNB1;GABRA5;GRID1;GABRA3;SNCAIP;GRIN2B;SRCIN1;CPEB1;KCTD12;CNIH2;SHANK2;CBLN1
KO_Upregulated_1176 Genes	GO_Cellular_Component_2015	extracellular matrix (GO:0031012)	5.20123e-10	1.11133e-07	54.3241	SERPINE2;LAMC3;CPXM2;ELN;COL12A1;HAPLN1;ADAMTS5;MMP25;ADAMTS2;EMILIN3;EMILIN2;EMILIN1;HMCN1;ADAMTS8;WNT5A;BGN;DCN;ADAMTS20;CCDC80;COL2A1;MMP16;CRISPLD2;MMP15;SPARCL1;COL8A1;FBLN7;FBN2;FBN3;HTRA1;NID2;FBLN5;THBS4;HSP90B1;ADAMTS15;RELN;FLRT2;PTPRZ1;ADAMTS19;GPC3;APOE;GPC4;WNT3;COL26A1;LUM;SMOC2;MFAP4;COL3A1;COL1A2;FRAS1;COL7A1;COL5A2;FGFR2
KO_Upregulated_1176 Genes	GO_Cellular_Component_2015	extracellular matrix part (GO:0044420)	9.63345e-10	1.54376e-07	77.8426	FBN2;LAMC3;ELN;COL11A1;COL12A1;SLC1A3;NID2;NTN1;FBLN5;THBS4;PTPRZ1;ADAMTS1;HMCN1;ENTPD1;LUM;MFAP4;SMOC2;COL3A1;CCDC80;COL1A2;COL2A1;FRAS1;COL7A1;SMOC1;COL5A2;COL4A6;COL8A1;FREM2
KO_Upregulated_1176 Genes	GO_Cellular_Component_2015	postsynaptic membrane (GO:0045211)	2.98366e-09	3.82505e-07	59.921	OPRD1;GRIA1;CHRNA5;CHRNA4;GRIK3;LIN7A;GRIK2;CABP1;GRM3;GRIP1;GRIN2A;P2RY1;DMD;DLGAP3;LZTS1;GRIA3;ANKS1B;GRIA4;CHRNB2;KCNJ4;CADPS2;EPHA7;GRID2;NLGN4X;KCNB1;GABRA5;GRID1;GABRA3;GRIN2B;SRCIN1;CPEB1;KCTD12;CNIH2;SHANK2;CBLN1
KO_Upregulated_1176 Genes	GO_Cellular_Component_2015	ion channel complex (GO:0034702)	5.78522e-09	6.18055e-07	51.2634	GRIA1;RYR2;TTYH2;CHRNA5;CHRNA4;KCNC4;KCNA2;GRIK3;GRIK2;CACNA1C;CACNA1E;CACNA1G;GRIN2A;KCNT2;KCNMB1;GRIA3;CACNG4;SCN1A;GRIA4;CHRNB2;KCNJ4;GRID2;KCNJ6;KCNB1;GABRA5;TRPC4;ABCC8;GRID1;KCNB2;GABRA3;GRIN2B;ANO2;SHISA6;TRDN;OLFM1;KCNQ2;CNTN2;CNIH2;SCN4B;KCNK2;SHANK2
KO_Upregulated_1176 Genes	GO_Cellular_Component_2015	transmembrane transporter complex (GO:1902495)	1.35388e-08	1.23977e-06	46.3264	GRIA1;RYR2;TTYH2;CHRNA5;CHRNA4;KCNC4;KCNA2;GRIK3;ATP1A3;ATP1A2;GRIK2;CACNA1C;CACNA1E;CACNA1G;GRIN2A;KCNT2;KCNMB1;GRIA3;CACNG4;SCN1A;GRIA4;CHRNB2;KCNJ4;GRID2;KCNJ6;KCNB1;GABRA5;TRPC4;ABCC8;GRID1;KCNB2;GABRA3;GRIN2B;ANO2;SHISA6;TRDN;OLFM1;KCNQ2;CNTN2;CNIH2;SCN4B;KCNK2;SHANK2
KO_Upregulated_1176 Genes	GO_Cellular_Component_2015	transporter complex (GO:1990351)	2.27677e-08	1.82426e-06	44.2242	GRIA1;RYR2;TTYH2;CHRNA5;CHRNA4;KCNC4;KCNA2;GRIK3;ATP1A3;ATP1A2;GRIK2;CACNA1C;CACNA1E;CACNA1G;GRIN2A;KCNT2;KCNMB1;GRIA3;CACNG4;SCN1A;GRIA4;CHRNB2;KCNJ4;GRID2;KCNJ6;KCNB1;GABRA5;TRPC4;ABCC8;GRID1;KCNB2;GABRA3;GRIN2B;ANO2;SHISA6;TRDN;OLFM1;KCNQ2;CNTN2;CNIH2;SCN4B;KCNK2;SHANK2
KO_Upregulated_1176 Genes	GO_Cellular_Component_2015	dendrite (GO:0030425)	4.56135e-08	3.24869e-06	45.069	GRIA1;CHRNA4;GRIK3;SEZ6;ADCY2;SLC1A4;GRIK2;CABP1;CPLX2;TRIM9;GRIP1;GRIN2A;RELN;ATCAY;CALB1;DPYSL5;DPYSL2;P2RY1;APOE;BSN;SOX6;GRIA3;GRIA4;EPHA7;FZD3;GRID2;NLGN4X;KCNB1;GABRA5;GRID1;KCNIP3;GRIN2B;SRCIN1;FAT3;CNIH2;CDK5R1;HCN1
KO_Upregulated_1176 Genes	GO_Cellular_Component_2015	ionotropic glutamate receptor complex (GO:0008328)	5.29996e-07	3.39728e-05	70.2157	GRIA1;GRID2;GRID1;GRIK3;GRIK2;GRIN2B;SHISA6;OLFM1;GRIN2A;CNIH2;SHANK2;GRIA3;CACNG4;GRIA4
KO_Upregulated_1176 Genes	GO_Biological_Process_2015	synaptic transmission (GO:0007268)	3.43474e-13	1.78332e-09	75.3502	MYLK2;SNAP25;KCNC4;GRIK3;GRIK2;GRM3;GRIP1;GRM2;GRM4;NEFL;BSN;CHRNB2;GRID2;KCNH5;KCNK10;GRID1;ABCC8;KCNH8;SLC6A11;KCNAB3;SYN2;KCNQ2;GRIA1;HCN4;CHRNA5;CHRNA4;NRXN1;KCNA2;SLC1A2;SLC1A3;NRXN2;ADCY2;SLC1A4;ADCY1;CACNA1C;SLC1A6;CACNA1E;ADCY5;CACNA1G;GRIN2A;KCNMB1;GNG7;SLITRK5;KCNN2;APOE;NPTX2;TAC1;GRIA3;CACNG4;GRIA4;KCNJ4;KCNJ6;SYT2;KCNB1;GABRA5;KCNB2;GABRA3;GRIN2B;GNAL;PLP1;GNB3;APBA1;CNIH2;KCNK2;FGF1…
KO_Upregulated_1176 Genes	GO_Biological_Process_2015	behavior (GO:0007610)	1.79312e-11	4.65493e-08	58.7791	FEN1;SERPINE2;CHD7;GRIK2;PREX2;DACH1;CALB1;GRM4;MDK;ZIC1;SOX6;SCN1A;CHRNB2;TCF15;GRID1;MAPK8IP2;FOXP2;ALDH1A3;KIT;ITGA8;GNB1L;MAPT;SHANK2;GRIA1;NLGN3;OPRD1;CHRNA5;CHRNA4;NRXN1;ADAM22;SEZ6;SLC1A2;SLC1A3;ATP1A3;NRXN2;ATP1A2;ADCY1;PTN;CACNA1C;PTGS2;THBS4;ADCY5;GRIN2A;CUX2;RELN;PTPRZ1;HRH3;SLITRK1;CNR1;GNG7;P2RY1;SLITRK5;GCNT4;TAC1;FOXB1;MCOLN3;NLGN4X;GABRA5;LGI4;KCNIP3;IGF2;GRIN2B;GNAO1;NMU;BCL2;CNT…
KO_Upregulated_1176 Genes	GO_Biological_Process_2015	single-organism behavior (GO:0044708)	2.83841e-11	4.91234e-08	63.8916	FEN1;SERPINE2;CHD7;GRIK2;PREX2;CALB1;GRM4;MDK;ZIC1;SOX6;SCN1A;CHRNB2;MAPK8IP2;FOXP2;KIT;ITGA8;MAPT;SHANK2;OPRD1;GRIA1;NLGN3;CHRNA5;CHRNA4;NRXN1;ADAM22;SEZ6;SLC1A2;SLC1A3;ATP1A3;NRXN2;ATP1A2;ADCY1;PTN;CACNA1C;PTGS2;THBS4;GRIN2A;CUX2;RELN;HRH3;PTPRZ1;SLITRK1;CNR1;GNG7;SLITRK5;TAC1;FOXB1;NLGN4X;GABRA5;LGI4;KCNIP3;IGF2;GRIN2B;BCL2;CNTN2;FGF12
KO_Upregulated_1176 Genes	GO_Biological_Process_2015	glutamate receptor signaling pathway (GO:0007215)	3.17552e-09	4.12183e-06	124.795	GRIA1;GRID2;GRID1;GRIK3;ATP1A3;GRIK2;GRIN2B;GRM3;GRM2;GRIN2A;GRM4;GRM8;GRIA3;GRIA4;CDK5R1
KO_Upregulated_1176 Genes	GO_Biological_Process_2015	nervous system development (GO:0007399)	5.10776e-09	5.3039e-06	50.4051	TENM1;SEMA5B;BEX1;SEMA3D;CXCL1;PTN;CYP46A1;CPLX2;EDNRB;DPYSL4;GBX2;DPYSL5;FUT9;MDK;DPYSL2;DPF1;ATOH8;ZNF423;CER1;LGI1;HES6;SRRM4;JAG1;ST8SIA2;PCDHB15;PAX5;GFRA2;DCLK1;OLFM1;DOK5;FABP7;FGF19;KCNQ2;MPPED2;FGF18;DCX;CSPG5;APBA1;EVL;CNTN4;SCRG1;FGF12;CBLN1
KO_Upregulated_1176 Genes	GO_Biological_Process_2015	cognition (GO:0050890)	1.59564e-08	1.38076e-05	49.7674	GRIA1;NLGN3;FEN1;CHRNA4;NRXN1;CHD7;ATP1A3;NRXN2;SLC1A4;ATP1A2;ADCY1;PTN;CACNA1C;PTGS2;GRIN2A;CUX2;RELN;CALB1;GRM4;HRH3;PTPRZ1;MDK;CNR1;SOX6;TAC1;CHRNB2;FOXB1;NLGN4X;GABRA5;IGF2;MAPK8IP2;GRIN2B;FOXP2;KIT;ITGA8;CNTN2;SHANK2
KO_Upregulated_1176 Genes	GO_Biological_Process_2015	learning or memory (GO:0007611)	1.59785e-08	1.18514e-05	52.4264	GRIA1;NLGN3;FEN1;NRXN1;ATP1A3;NRXN2;ATP1A2;ADCY1;PTN;CACNA1C;PTGS2;GRIN2A;CUX2;RELN;CALB1;GRM4;HRH3;PTPRZ1;MDK;CNR1;SOX6;TAC1;CHRNB2;FOXB1;NLGN4X;GABRA5;IGF2;MAPK8IP2;GRIN2B;FOXP2;KIT;ITGA8;CNTN2;SHANK2
KO_Upregulated_1176 Genes	GO_Biological_Process_2015	ionotropic glutamate receptor signaling pathway (GO:0035235)	3.40315e-08	2.20865e-05	134.039	GRIA1;GRID2;GRIN2A;GRID1;GRIK3;ATP1A3;GRIK2;GRIN2B;GRIA3;CDK5R1;GRIA4
KO_Upregulated_1176 Genes	GO_Biological_Process_2015	regulation of membrane potential (GO:0042391)	4.29324e-08	2.47672e-05	43.383	OPRD1;HCN4;NLGN3;RYR2;CHRNA4;NRXN1;GRIK3;SEZ6;ATP1A2;GRIK2;CACNA1C;SLC1A6;CACNA1E;CACNA1G;GJA1;GRIN2A;RIMS4;DPP6;CUX2;RELN;RIMS3;PIEZO2;DMD;S1PR2;CACNG4;SCN1A;CHRNB2;GRID2;KCNH5;NLGN4X;KCNH8;MAPK8IP2;GRIN2B;TRDN;BCL2;CNIH2;FGF12;SCN4B;KCNK2;HCN1
KO_Upregulated_1176 Genes	GO_Biological_Process_2015	neuron projection guidance (GO:0097485)	1.7052e-07	8.8534e-05	34.6648	ROBO2;DRAXIN;NRP2;NCAN;NRXN1;PTPRO;AGAP2;ARHGAP39;CACNA1C;NTN1;GLI3;CACNA1G;RELN;ABLIM2;DPYSL4;FLRT2;GBX2;ZIC2;DPYSL5;KIF5C;DPYSL2;SLIT3;WNT3;EPHB3;LGI1;EPHA7;FZD3;BCL11B;EPHA8;TRPC4;ST8SIA2;WNT5A;ITGA1;UNC5C;GFRA1;GDF7;RGMA;RHOB;KLF7;COL3A1;COL2A1;KCNQ2;COL5A2;DCX;CNTN2;EVL;CNTN4;CDK5R1
KO_Upregulated_1176 Genes	Human_Phenotype_Ontology	Clinodactyly of the 5th finger (HP:0004209)	8.64029e-08	0.000153711	46.1005	AMER1;BLM;ELN;COL11A1;CHD7;XYLT1;TWIST1;SLCO5A1;PTH1R;GJA1;ORC6;ORC1;PRDM16;PIEZO2;GPC3;GPC4;TFAP2A;TFAP2B;CDT1;JAG1;WNT5A;FANCA;CDC6;FANCG;FANCD2;CENPJ;SMOC1;ROR2;MASP1;CNTN4;ZFPM2;FGFR2
KO_Upregulated_1176 Genes	Human_Phenotype_Ontology	Radial deviation of finger (HP:0009466)	1.98211e-07	0.000176308	40.1173	AMER1;BLM;ELN;COL11A1;CHD7;XYLT1;TWIST1;SLCO5A1;PTH1R;GJA1;ORC6;ORC1;PRDM16;PIEZO2;GPC3;PHGDH;GPC4;TFAP2A;CDT1;TFAP2B;JAG1;ABCC8;WNT5A;FANCA;CDC6;FANCG;FANCD2;CENPJ;SMOC1;ROR2;MASP1;CNTN4;ZFPM2;FGFR2;EZH2
KO_Upregulated_1176 Genes	Human_Phenotype_Ontology	Broad long bones (HP:0005622)	1.43396e-06	0.00085034	70.4085	GJA1;COL1A2;COL2A1;COL11A1;WNT5A;GPC3;XYLT1;ROR2;GLI3;FGFR2;EZH2;DDR2
KO_Upregulated_1176 Genes	Human_Phenotype_Ontology	Cryptorchidism (HP:0000028)	2.5326e-06	0.00112638	26.5992	BLM;ELN;CHD7;TWIST1;GLI3;ACTG2;SOX2;RECQL4;GRIP1;ORC6;ORC1;PRDM16;PIEZO2;GPC3;PHGDH;GPC4;WNT3;TFAP2A;CDT1;ARNT2;JAG1;ZBTB16;WNT5A;SPRY4;IGF2;FANCA;SOX11;CDC6;IL17RD;SOX10;MID1;FANCG;TBX3;ACTA2;COL3A1;FRAS1;SETBP1;FANCD2;SMOC1;KIT;ROR2;CNTN4;ZFPM2;FREM2;FGFR2;EZH2
KO_Upregulated_1176 Genes	Human_Phenotype_Ontology	Ectopic anus (HP:0004397)	6.76612e-06	0.00240739	65.3038	RECQL4;GRIP1;FRAS1;WNT5A;ROR2;GDF6;MEOX1;TBX3;FREM2;FGFR2
KO_Upregulated_1176 Genes	Human_Phenotype_Ontology	Camptodactyly of finger (HP:0100490)	7.24592e-06	0.00214841	34.9323	FBN2;CDT1;COL11A1;COL12A1;WNT5A;XYLT1;CDC6;ACTG2;TBX3;GJA1;ORC6;ORC1;SETBP1;SMOC1;PRDM16;PIEZO2;GPC3;ROR2;GPC4;FGFR2;EZH2
KO_Upregulated_1176 Genes	Human_Phenotype_Ontology	Umbilical hernia (HP:0001537)	8.03382e-06	0.00204174	31.712	ELN;WNT5A;CHD7;FANCA;SLCO5A1;ACTG2;FBLN5;FANCG;GLI3;GRIP1;GJA1;ADAMTS2;COL3A1;COL2A1;FRAS1;FANCD2;COL5A2;GPC3;ROR2;CNTN4;GPC4;FREM2;FGFR2;EZH2
KO_Upregulated_1176 Genes	Human_Phenotype_Ontology	Hypertelorism (HP:0000316)	1.00286e-05	0.00223011	23.8719	RET;AMER1;FOXC1;ELN;COL11A1;CHD7;TWIST1;PTH1R;GLI3;FBLN5;RECQL4;GRIP1;GJA1;ADAMTS2;ZIC2;PIEZO2;GPC3;PHGDH;GPC4;TFAP2A;TFAP2B;JAG1;WNT5A;FANCA;MID1;FANCG;COL3A1;COL2A1;FRAS1;SETBP1;FANCD2;PSAT1;ITGA8;ROR2;MASP1;CNTN4;FREM2;FGFR2;EZH2;DDR2
KO_Upregulated_1176 Genes	Human_Phenotype_Ontology	Choanal stenosis (HP:0000452)	1.01141e-05	0.00199923	91.2824	RECQL4;GRIP1;FRAS1;SETBP1;PTH1R;FREM2;FGFR2
KO_Upregulated_1176 Genes	Human_Phenotype_Ontology	Atresia of the external auditory canal (HP:0000413)	1.31868e-05	0.00234594	52.5507	GRIP1;CDT1;ORC6;FRAS1;ORC1;COL7A1;TWIST1;CDC6;GLI3;FREM2;FGFR2
KO_Upregulated_1176 Genes	Epigenomics_Roadmap_HM_ChIP-seq	H3K27me3 Mobilized CD34 Primary Cells	2.93413e-49	1.12377e-46	204.861	COL12A1;ADARB2;SLC4A4;GJA1;DPYSL2;PPP4R4;NDST4;FAM110B;FAM19A5;WLS;ANKS1B;HES6;DAPK2;COL23A1;SOX13;UNC5C;SOX11;DKK2;EML5;FAM133A;RFX4;HECW2;HECW1;PRR16;PLBD1;FREM2;TTYH2;CRABP1;C1ORF198;PDGFA;SLCO5A1;UGT8;ADAMTS15;PLAC9;FAM124A;ADAMTS19;SLC19A3;RHBDL3;CADM3;FZD3;DNAH11;JAG1;BTBD17;FZD4;GRTP1;SLC16A14;AIF1L;XKR7;COL1A2;VANGL2;PPFIBP2;SLC6A9;H2AFY2;SNAI2;L1TD1;ZBTB8B;PRRT4;FERMT2;HRK;GPR27;RET;NCAN…
KO_Upregulated_1176 Genes	Epigenomics_Roadmap_HM_ChIP-seq	H3K27me3 Colonic Mucosa	8.45326e-47	1.6188e-44	219.073	VIPR2;SERPINE2;COL12A1;IKZF1;ADARB2;SLC4A4;PREX2;DPYSL4;DPYSL2;FAM110B;PIEZO2;HMCN1;BSN;FAM19A5;ANKS1B;EPHA7;SRRM4;ST6GAL2;LIMCH1;KCNK12;SLC6A15;EBF2;UNC5C;EBF3;SLC6A11;ASRGL1;DKK2;EML5;FAM133A;INPP4B;CRISPLD1;TRIM17;RFX4;HECW2;GPR160;PRR16;TAGLN3;ZFPM2;FREM2;NECAB2;TTYH2;PCDH10;CDCA7;LPAR1;PDGFA;SLCO5A1;APCDD1;UGT8;ADAMTS15;NKAIN1;PLAC9;GRIN2A;CYP4X1;FLRT2;ADAMTS19;MAP2;ARSJ;TSPAN7;PRDM16;MARC1;…
KO_Upregulated_1176 Genes	Epigenomics_Roadmap_HM_ChIP-seq	H3K27me3 Penis Foreskin Keratinocyte Primary Cells	7.37628e-35	9.41704e-33	269.494	RAB3C;VIPR2;RORB;IKZF1;ADARB2;CDH7;PREX2;DPYSL2;PIEZO2;BAALC;BSN;FAM19A5;PPFIA2;PAQR9;GUCY1A2;CADPS2;SRRM4;KCNH8;KCNK12;LMO3;EBF1;EBF2;UNC5C;EBF3;PRLR;DKK2;ASRGL1;FRMD3;DOK5;RFX4;PRR16;SCG3;MASP1;DGKK;ZFPM2;GPM6A;PARM1;RTN1;C3ORF70;PCDH10;CRABP1;SLC1A2;CACNA1C;LRRC55;PLAC9;TMEM26;PDZD4;GRIN2A;DPP6;CYP4X1;FUT9;UGT3A2;MAP6;PIP5K1B;KCNN2;TAC1;LONRF2;GRIA4;TMEM132D;TMEM132C;CADM3;FOXF2;GRIN2B;GNAO1;L…
KO_Upregulated_1176 Genes	Epigenomics_Roadmap_HM_ChIP-seq	H3K27me3 CD8 Naive Primary Cells	3.25844e-33	3.11995e-31	153.811	VIPR2;ADARB2;SOX2;DPYSL4;DPYSL5;PIEZO2;FAM19A5;SOX4;WLS;ANKS1B;PAQR9;EPHA7;EPHA8;KCNK12;SLC6A15;EBF2;SOX11;SLC6A11;MAPK8IP2;DKK2;EML5;INPP4B;CRISPLD1;TCERG1L;HECW2;HECW1;PRR16;PLBD1;CCDC81;ZFPM2;FREM2;PIF1;GPM6A;ADCYAP1R1;PCDH10;SDC2;CDCA7;LPAR1;PDGFA;FIGNL2;TMTC2;SLCO5A1;APCDD1;UGT8;ADAMTS15;NKAIN1;PLAC9;GRIN2A;ADAMTS19;ZNF704;ARSJ;MAP6;PIP5K1B;TNRC18;APOE;DNAH11;TMEM74B;LRRN2;ZFR2;ST8SIA1;GRTP1…
KO_Upregulated_1176 Genes	Epigenomics_Roadmap_HM_ChIP-seq	H3K27me3 H1 BMP4 Derived Trophoblast Cultured Cells	7.22878e-33	5.53724e-31	143.548	EIF4A1;VIPR2;COL12A1;IKZF1;ADARB2;SLC4A4;SOX2;EDNRA;DPYSL5;DPF1;PIEZO2;BSN;FAM19A5;MFSD2A;PAQR9;SRRM4;EPHA8;LIMCH1;EBF2;SOX11;MAPK8IP2;HPCAL4;ASRGL1;DKK2;EML5;INPP4B;RFX4;PRR16;ZFPM2;NECAB2;ADCYAP1R1;PCDH10;LPAR1;PDGFA;TWIST1;SLCO5A1;IQGAP2;UGT8;ADAMTS15;GRIN2A;FAM124A;CYP4X1;TERT;ARSJ;PRDM16;MAP6;PIP5K1B;KCNN2;RHBDL3;PAG1;CADM3;BTBD17;TMEM74B;LRRN2;ZFR2;ST8SIA1;ST8SIA2;ST8SIA3;DCLK2;HSPA12A;DCLK…
KO_Upregulated_1176 Genes	Epigenomics_Roadmap_HM_ChIP-seq	H3K27me3 CD4 Memory Primary Cells	1.13252e-32	7.22925e-31	170.084	SLC4A4;PREX2;SOX2;SOX1;DPYSL2;BSN;FAM19A5;SOX4;ANKS1B;EPHA7;SRRM4;LIMCH1;KCNK12;SLC6A15;SOX13;SOX11;EBF3;SLC6A11;CCDC80;TRIM17;TCERG1L;HECW2;COL8A1;CCDC81;PCDH10;SDC2;CDCA7;C1ORF198;ART5;UGT8;PLAC9;FAM124A;ARSJ;MAP6;ST3GAL6;TNRC18;APOE;PROM1;DNAH11;JAG1;TMEM74B;LRRN2;ZFR2;FZD4;GRTP1;RAB39A;GRIN2B;GDF7;CYP26A1;MEX3A;PPP1R1A;SNAI2;ZBTB8B;MRAP2;FERMT2;GPR27;PTPRT;NRP2;ELN;PTPRO;KCNT2;RBPMS2;NEFM;RNF…
KO_Upregulated_1176 Genes	Epigenomics_Roadmap_HM_ChIP-seq	H3K27me3 Breast vHMEC	5.22243e-30	2.85741e-28	154.375	VIPR2;COL12A1;XYLT1;ADARB2;SLC4A4;PREX2;DPYSL2;IGLON5;FAM110B;DPF1;PIEZO2;FAM19A5;CER1;PAQR9;SRRM4;ST6GAL2;LIMCH1;EBF1;SLC6A11;FAM133A;HECW2;GPM6A;BEX1;PCDH10;TWIST1;APCDD1;UGT8;PLAC9;ADAMTS19;MARC1;MAP6;PIP5K1B;KCNN2;RAB11FIP4;ST8SIA1;ST8SIA3;RAB39A;RAB39B;HSPA12A;DCLK1;AIF1L;PPFIBP2;L1TD1;MRVI1;PRRT4;MRAP2;ITM2A;PTPRT;RET;ROBO2;ELN;MEOX1;RNF157;SCML2;RBPMS2;NEFM;RNF150;DUSP2;TCF15;DUSP9;IL17RB;…
KO_Upregulated_1176 Genes	Epigenomics_Roadmap_HM_ChIP-seq	H3K27me3 H1	3.24426e-29	1.55319e-27	104.257	SERPINE2;COL12A1;XYLT1;ADARB2;SLC4A4;PREX2;DPYSL4;DPYSL2;IGLON5;FAM110B;XYLB;WLS;ANKS1B;DAPK2;FIBCD1;UNC5C;SOX11;PASK;SOX10;DKK2;EML5;RFX4;HECW1;PRR16;PLBD1;RNF122;TTYH2;CRABP1;SLCO5A1;IQGAP2;PLAC9;GRIN2A;FAM124A;FLRT2;TERT;ADAMTS19;PRDM16;SLC19A3;PIP5K1B;ST3GAL6;RHBDL3;PROM1;PPARGC1B;BARD1;CADM3;DNAH11;FZD4;GRTP1;PBX4;GRIN2B;SLC16A14;AIF1L;MEX3B;CPEB1;PPFIBP2;SNAI2;GPR27;RET;ELN;KCNC4;LRRC6;ARHG…
KO_Upregulated_1176 Genes	Epigenomics_Roadmap_HM_ChIP-seq	H3K27me3 Duodenum Mucosa	8.59121e-29	3.65604e-27	135.467	COL12A1;XYLT1;ADARB2;PREX2;EDNRA;RASSF2;HMCN1;BSN;FAM19A5;CER1;WLS;ANKS1B;PAQR9;EPHA7;SRRM4;SLC6A15;SOX13;UNC5C;ASRGL1;INPP4B;CRISPLD1;KCTD12;CCDC81;ZFPM2;FREM2;PCDH10;CRABP1;CDCA7;SLCO5A1;APCDD1;ADAMTS15;NKAIN1;PLAC9;MAP2;ZNF704;ARSJ;MAP6;PIP5K1B;APOE;PROM1;RAB11FIP4;FZD3;ST8SIA1;FZD4;RAB39A;HSPA12A;DCLK1;AIF1L;ABTB2;CYP26A1;KLHDC8A;NMU;SNAI2;L1TD1;GPR27;NRP2;PTPRS;NCAN;ELN;KCNC4;SLC35F1;GRIK2;T…
KO_Upregulated_1176 Genes	Epigenomics_Roadmap_HM_ChIP-seq	H3K27me3 iPS DF 6.9	2.21573e-26	8.48624e-25	124.034	VIPR2;SERPINE2;COL12A1;XYLT1;IKZF1;EDNRA;DPYSL4;DPYSL2;DPF1;PIEZO2;MYOZ1;XYLB;CER1;WLS;PAQR9;EPHA7;KCNK12;EBF3;HPCAL4;DKK2;EML5;INPP4B;PRR16;PLBD1;KCTD12;TAGLN3;ZFPM2;GPM6A;ADCYAP1R1;PCDH10;LPAR1;SLCO5A1;PLAC9;GRIN2A;MAP2;ZNF704;PRDM16;MAP6;PIP5K1B;ST3GAL6;RAB11FIP4;PAG1;TMEM74B;ST8SIA1;DCLK2;DCLK1;SLC16A14;CYP26A1;NMU;SNAI2;GPR27;PTPRT;ROBO2;RYR2;NRP2;NCAN;LRRC6;SLC35F1;ARHGAP6;RNF157;TRIM9;SCML…
KO_Upregulated_1176 Genes	KEA_2013	CDC7	4.27811e-05	0.0202782	66.5305	CHAF1A;MCM7;MCM3;MCM4;MCM10;MCM5;MCM2
KO_Upregulated_1176 Genes	KEA_2013	CHEK1	0.000143095	0.0339134	38.7114	BLM;RAD51;FANCD2;E2F1;TIMELESS;MCM4;CLSPN;MAPT;CDC25A
KO_Upregulated_1176 Genes	KEA_2013	ATR	0.000264538	0.041797	26.6846	GINS2;BLM;MARCKSL1;FLT1;IRS1;FANCD2;MCM3;E2F1;FANCA;CLSPN;CHTF18;MCM2
KO_Upregulated_1176 Genes	KEA_2013	CASK	0.000623458	0.0738797	26.8959	KCNJ4;GRIN2A;EPB41;SDC2;NRXN1;NRXN2;LIN7A;APBA1;GRIK2
KO_Upregulated_1176 Genes	KEA_2013	CAMK2A	0.00121196	0.114894	16.3156	GRIA1;RYR2;DAPK2;PLA2G4A;CACNA1C;CABP1;MYRIP;GRIN2B;GRIN2A;MAP2;NEFL;MAPT;CDK5R2;GRIA4;CDK5R1
KO_Upregulated_1176 Genes	KEA_2013	TTBK1	0.00354548	0.280093	47.9769	MAP2;MAPT;CDK5R1
KO_Upregulated_1176 Genes	KEA_2013	MARK1	0.00354548	0.24008	47.9769	MAP2;DCX;MAPT
KO_Upregulated_1176 Genes	KEA_2013	CDK5	0.0073226	0.433864	10.5538	AGAP2;CACNA1C;CORO1A;GRIN2A;PPP1R1A;DPYSL2;BCL2;DCX;NEFL;NEFM;MAPT;CDK5R2;CDK5R1
KO_Upregulated_1176 Genes	KEA_2013	CDK1	0.0111867	0.589166	6.33398	CEBPA;BLM;FEN1;IRS1;EPB41;ITPR1;PTH1R;PKMYT1;CHTF18;CACNA1G;LMNB1;GJA1;GRIN2A;SCML2;ORC1;EXO1;MAP2;CALD1;DPYSL2;E2F1;MYBL2;LZTS1;BARD1;TLE3;CDT1;KCNB1;ZBTB16;FANCA;CDC7;SRCIN1;CDC25A;FANCG;PTBP2;GADD45G;MN1;WEE1;PPP1R1A;NASP;DDIT3;CANX;BCL2;MCM3;DCX;MCM4;MAPT;EZH2;RAD9A
KO_Upregulated_1176 Genes	KEA_2013	DDR1	0.0152875	0.724628	16.7296	COL3A1;COL2A1;COL11A1;COL5A2
KO_Upregulated_1176 Genes	NURSA_Human_Endogenous_Complexome	BL3015 (DDX18)	0.0493562	1	8.52804	HSPA5;CLTCL1;IQGAP2;PPFIA2
KO_Upregulated_1176 Genes	NURSA_Human_Endogenous_Complexome	BL1000 (FANCI)	0.0554765	1	5.12294	ABTB2;C1ORF226;GRIN2A;HSPA5;IRS4;MCM3;TEX15;APOE;ACTG2;HSP90B1
KO_Upregulated_1176 Genes	NURSA_Human_Endogenous_Complexome	BL625 (PUM2)	0.0968605	1	5.29361	TLE3;HSPA5;SHROOM3;RGS7
KO_Upregulated_1176 Genes	NURSA_Human_Endogenous_Complexome	BL7271 (NRBF2)	0.120217	1	3.43125	GNAL;HSPA5;WDR62;PDE7A;ACTR3B;IPO4;ACTG2;HSP90B1
KO_Upregulated_1176 Genes	NURSA_Human_Endogenous_Complexome	BL2695 (PRMT1)	0.124263	1	3.66882	TRIM71;EIF4A1;VIPR2;RAD51;HSPA5;CLTCL1
KO_Upregulated_1176 Genes	NURSA_Human_Endogenous_Complexome	BL702 (TBK1)	0.159144	1	3.47306	HSPA5;E2F1;APCDD1;ACTG2
KO_Upregulated_1176 Genes	NURSA_Human_Endogenous_Complexome	SC-28746 (HEY1)	0.159368	1	3.18711	HELLS;GRID2;HSPA5;CBS;CDC6
KO_Upregulated_1176 Genes	NURSA_Human_Endogenous_Complexome	BL5202 (ROBO1)	0.175712	1	4.54973	ACTG2;PTBP2
KO_Upregulated_1176 Genes	NURSA_Human_Endogenous_Complexome	SC-13064 (NR0B1)	0.182536	1	3.04477	PSMC3IP;EIF4A1;HSPA5;ADPRHL1
KO_Upregulated_1176 Genes	NURSA_Human_Endogenous_Complexome	BL780 (MCM5)	0.189263	1	2.7221	MCM7;MCM3;MCM4;MCM5;MCM2
KO_Upregulated_1176 Genes	CORUM	(ER)-localized multiprotein complex Ig heavy chains associated (mouse)	2.44959e-07	0.000406143	181.216	SDF2L1;HSPA5;DNAJB11;HYOU1;CABP1;PDIA4;HSP90B1
KO_Upregulated_1176 Genes	CORUM	MCM complex (human)	3.97919e-06	0.00329875	176.225	MCM7;MCM3;MCM4;MCM5;MCM2
KO_Upregulated_1176 Genes	CORUM	GINS complex (human)	0.000775529	0.428609	91.3516	GINS1;GINS2;GINS3
KO_Upregulated_1176 Genes	CORUM	hRAD51C-hXRCC3 complex (human)	0.00345462	1	96.3953	RAD51;XRCC2
KO_Upregulated_1176 Genes	CORUM	ERdj3-BiP complex (mouse)	0.00345462	1	96.3953	HSPA5;DNAJB11
KO_Upregulated_1176 Genes	CORUM	C/EBPalpha-HNF6 complex (human)	0.00345462	0.954627	96.3953	CEBPA;ONECUT1
KO_Upregulated_1176 Genes	CORUM	BLM-RAD51L3-XRCC2 complex (human)	0.00995829	1	52.2602	BLM;XRCC2
KO_Upregulated_1176 Genes	CORUM	Histone H3.1 complex (human)	0.0178148	1	20.5496	CHAF1A;NASP;IPO4
KO_Upregulated_1176 Genes	CORUM	FA complex (Fanconi anemia complex) cytoplasmic (human)	0.0191411	1	33.6388	FANCA;FANCG
KO_Upregulated_1176 Genes	CORUM	LIN2-LIN7-SAP97-MINT1 complex (human)	0.0191411	1	33.6388	LIN7A;APBA1
KO_Upregulated_1176 Genes	SILAC_Phosphoproteomics	up PTP1B_KO_EGF vs basal_MEF (Mouse) [18515860]	0.335228	1	1.42981	GJA1;PDGFA;SHANK2;EPHB3;DDR2
KO_Upregulated_1176 Genes	SILAC_Phosphoproteomics	down starvation_PTP1B_KO vs wt_MEF (Mouse) [18515860]	0.395388	1	1.37221	PDGFA;EPHB3
KO_Upregulated_1176 Genes	SILAC_Phosphoproteomics	down PDGF_PTP1B_KO vs wt_MEF (Mouse) [18515860]	0.395388	1	1.37221	TFRC;PDGFA
KO_Upregulated_1176 Genes	SILAC_Phosphoproteomics	up PTP1B_KO_PDGF vs basal_MEF (Mouse) [18515860]	0.453222	1	0.897247	GJA1;PDGFA;SHANK2;EPHB3;DDR2
KO_Upregulated_1176 Genes	SILAC_Phosphoproteomics	up starvation_PTP1B_KO vs wt_MEF (Mouse) [18515860]	0.467656	1	0.901783	GJA1;EPHB3;DDR2
KO_Upregulated_1176 Genes	SILAC_Phosphoproteomics	down PTP1B_KO_EGF vs basal_MEF (Mouse) [18515860]	0.476947	1	0.932665	PDGFA;EPHB3
KO_Upregulated_1176 Genes	SILAC_Phosphoproteomics	up basal_PTP1B_KO vs wt_MEF (Mouse) [18515860]	0.596935	1	0.506228	GJA1;FERMT2;DDR2
KO_Upregulated_1176 Genes	SILAC_Phosphoproteomics	up EGF_PTP1B_KO vs wt_MEF (Mouse) [18515860]	0.6352	1	0.42098	GJA1;EPHB3;DDR2
KO_Upregulated_1176 Genes	SILAC_Phosphoproteomics	down basal_PTP1B_KO vs wt_MEF (Mouse) [18515860]	0.662942	1	0.367945	PDGFA;EPHB3
KO_Upregulated_1176 Genes	SILAC_Phosphoproteomics	up 30min_BMP4 vs ctrl_hESC (Human) [19664995]	0.679621	1	0.343124	TLE3;WEE1;SPRY4;MID1;DCLK1;LMNB1;RUNX1T1
KO_Upregulated_1176 Genes	MGI_Mammalian_Phenotype_Level_3	MP0003633_abnormal_nervous_system_	5.37456e-14	3.81594e-12	56.8887	SERPINE2;SOX2;GRIP1;GJA1;ATCAY;EDNRB;SOX1;DPYSL4;BSN;SCN1A;CHRNB2;CADPS2;ENTPD1;MSX2;EBF2;UNC5C;SLC6A11;POU3F1;PASK;MAPK8IP2;PRLR;SOX10;FOXP2;OLFM1;DDIT3;KCNQ2;GRIA1;DLX1;DLX2;ADCYAP1R1;CHRNA5;CHRNA4;FOXG1;LPAR1;SLC1A2;ITPR1;SLC1A3;LIN7A;CACNA1C;SLC1A6;CPLX2;CACNA1E;CACNA1G;GRIN2A;HRH3;CDH23;B4GALNT1;KCNN2;APOE;PROM1;GRIA3;GRIA4;CADM3;JAG1;SYT2;ST8SIA1;FZD4;ST8SIA2;XRCC2;DCLK2;GRIN2B;GNAO1;CPEB1;…
KO_Upregulated_1176 Genes	MGI_Mammalian_Phenotype_Level_3	MP0003632_abnormal_nervous_system_	3.57099e-10	1.2677e-08	34.4784	TFRC;SERPINE2;PREX2;SOX2;GRIP1;GJA1;EDNRA;ATCAY;EDNRB;DPYSL4;KIF5C;ENPP2;CER1;SOX4;EPHB3;SCN1A;CHRNB2;CADPS2;EPHA7;MSX2;SLC30A3;EPHA8;FST;SLC6A15;WNT5A;EBF1;EBF2;UNC5C;SOX11;EBF3;SHISA2;POU3F1;MAPK8IP2;MID1;SOX10;FOXP2;POU3F3;PYGO1;MYCN;RFX4;DDIT3;SPARCL1;ROR2;FREM2;GRIA1;DLX1;GNAZ;DLX2;PCDH10;CHRNA4;FOXG1;LPAR1;SLC1A2;ITPR1;PDGFA;SLC1A3;TWIST1;PRDM16;CDH23;B4GALNT1;APOE;NPTX2;PROM1;BARD1;XBP1;FZ…
KO_Upregulated_1176 Genes	MGI_Mammalian_Phenotype_Level_3	MP0002133_abnormal_respiratory_system_	9.2639e-06	0.000219246	20.2802	KCNK5;SNAP25;ELN;IKZF1;GLI3;LMNB1;SOX2;GJA1;ADAMTS2;EDNRA;DACH1;EDNRB;SOX6;EDARADD;HELLS;TCF15;FST;WNT5A;PLA2G4A;SOX11;PASK;POU3F1;FOXP2;DCN;ALDH1A3;COL2A1;MYCN;KCNQ2;ROR2;MCM2;CEBPA;DLX2;FOXC1;PKDCC;COL11A1;FOXG1;NRXN1;KCNA2;PDGFA;NRXN2;LIN7A;ATP1A2;FBLN5;EFS;PRDM16;GPC3;E2F2;DMD;B4GALNT1;SLIT3;APOE;FZD3;PRRX1;HSPA5;NOS2;XRCC2;ECEL1;CADPS;KLF7;SLC6A9;COL5A2;FGF18;PTX3;FGFR2
KO_Upregulated_1176 Genes	MGI_Mammalian_Phenotype_Level_3	MP0001968_abnormal_touch/_nociception_	1.78472e-05	0.000316788	25.5567	OPRD1;GRIA1;GNAZ;SNAP25;CHRNA4;ATP1A2;ADCY1;CACNA1C;PTGS2;EDNRB;CSRP2;PTPRZ1;FRZB;CNR1;E2F1;APOE;KIF1A;TAC1;GRIA3;GRIA4;CHRNB2;NOS2;KCNIP3;GPR3;GNAO1;KLF7;SLC6A9;BAMBI;CDK5R1
KO_Upregulated_1176 Genes	MGI_Mammalian_Phenotype_Level_3	MP0004924_abnormal_behavior_	3.40456e-05	0.000483447	13.6315	VIPR2;SERPINE2;IRS4;RORB;DNM3OS;PREX2;SOX2;GJA1;ATCAY;DACH1;SOX1;MYOZ1;SCN1A;RGS7;CHRNB2;CADPS2;KCNH5;MSX2;EBF2;UNC5C;SLC6A11;POU3F1;MAPK8IP2;PRLR;MID1;SOX10;FOXP2;MYCN;DDIT3;KCNQ2;GRIA1;FBN2;GNAZ;DLX2;ADCYAP1R1;PKDCC;CHRNA5;NXPH3;CHRNA4;FOXG1;NPR3;LPAR1;SLC1A2;ITPR1;SLC1A3;TWIST1;CACNA1C;CPLX2;CACNA1E;CACNA1G;GRIN2A;HRH3;CDH23;B4GALNT1;KCNN2;APOE;NPTX2;TAC1;PROM1;PPARGC1B;GRIA3;GRIA4;SYT4;FZD3;J…
KO_Upregulated_1176 Genes	MGI_Mammalian_Phenotype_Level_3	MP0000462_abnormal_digestive_system_	3.70019e-05	0.000437856	16.8516	RET;FEN1;EDA;ONECUT1;CHD7;PTH1R;SLC4A4;PCSK5;GLI3;SOX2;EDNRA;EDNRB;ZIC3;PRKG1;SOX4;DACT1;MSX2;FST;WNT5A;SHROOM3;SOX11;GFRA1;SOX10;GFRA2;CDC25A;DCN;MN1;COL2A1;MYCN;KIT;MCM4;ROR2;MCM2;DLX1;DLX2;FOXC1;PKDCC;COL11A1;FOXG1;TWIST1;PTGS2;RECQL4;GBX2;PRDM16;E2F1;GPC3;GCNT4;DMD;SLIT3;IL12RB2;RUNX1T1;PRRX1;FOXF2;FZD4;CBX2;PBX1;TBX3;BMP5;CYP26A1;COL3A1;VANGL2;COL7A1;FGF18;BCL2;SNAI2;MRVI1;FGFR2
KO_Upregulated_1176 Genes	MGI_Mammalian_Phenotype_Level_3	MP0002873_normal_phenotype_	4.02142e-05	0.000407887	14.564	RAB3C;DACH2;HS6ST2;SOX2;GJA1;EDNRA;KIF5C;ENPP2;SOX6;CER1;SOX4;CHRNB2;MSX2;LMO3;EBF2;POU3F1;MID1;SOX10;CDC25A;PYGO1;MYCN;FANCD2;COL4A6;TLN2;ZFPM2;TRIB2;GRIA1;PIF1;BLM;ADCYAP1R1;BRSK2;PKDCC;NXPH3;FOXG1;CRABP1;LPAR2;LIN7A;CACNA1E;NID2;PDZD4;TERT;FUT9;KCNN2;PROM1;BARD1;JAG1;HSPA5;ST8SIA1;FZD4;CDC7;INHBE;GADD45G;CYP26A1;SLC6A9;NAT2;BAMBI;FGFR2;EZH2;RET;ROBO2;RYR2;FEN1;FLT1;LDB2;ARHGAP6;GRM3;ADAMTS5;TH…
KO_Upregulated_1176 Genes	MGI_Mammalian_Phenotype_Level_3	MP0002169_no_abnormal_phenotype_	4.02142e-05	0.000356901	14.564	RAB3C;DACH2;HS6ST2;SOX2;GJA1;EDNRA;KIF5C;ENPP2;SOX6;CER1;SOX4;CHRNB2;MSX2;LMO3;EBF2;POU3F1;MID1;SOX10;CDC25A;PYGO1;MYCN;FANCD2;COL4A6;TLN2;ZFPM2;TRIB2;GRIA1;PIF1;BLM;ADCYAP1R1;BRSK2;PKDCC;NXPH3;FOXG1;CRABP1;LPAR2;LIN7A;CACNA1E;NID2;PDZD4;TERT;FUT9;KCNN2;PROM1;BARD1;JAG1;HSPA5;ST8SIA1;FZD4;CDC7;INHBE;GADD45G;CYP26A1;SLC6A9;NAT2;BAMBI;FGFR2;EZH2;RET;ROBO2;RYR2;FEN1;FLT1;LDB2;ARHGAP6;GRM3;ADAMTS5;TH…
KO_Upregulated_1176 Genes	MGI_Mammalian_Phenotype_Level_3	MP0002102_abnormal_ear_morphology_	6.9252e-05	0.000546321	18.0986	DLX1;DLX2;FOXG1;CHD7;SLC1A3;NTN1;DLL1;GLI3;HAPLN1;SOX2;GJA1;EDNRA;EDNRB;GBX2;ZIC3;CDH23;APOE;S1PR2;EDARADD;CHRNB2;FZD3;MCOLN3;JAG1;TCF15;PRRX1;FZD4;GABRA5;GRID1;WNT5A;GDF6;PBX1;FOXP2;POU3F3;BMP5;VANGL2;KIT;BCL2;ITGA8;ROR2;FREM2;FGFR2
KO_Upregulated_1176 Genes	MGI_Mammalian_Phenotype_Level_3	MP0002132_abnormal_respiratory_system_	0.000107009	0.000759761	15.578	RET;TRIM71;NRP2;FEN1;EDA;ELN;CHD7;PCSK5;GLI3;LMNB1;SOX2;THBD;ADAMTS2;ZIC3;SOX4;EDARADD;ENTPD1;FST;WNT5A;EBF2;SOX11;ALDH1A3;COL2A1;MYCN;ROR2;ZFPM2;FREM2;CEBPA;FOXC1;PKDCC;COL11A1;FOXG1;PDGFA;PTGS2;FBLN5;GBX2;CBS;PRDM16;E2F1;GPC3;S1PR3;APOE;FZD3;PRRX1;HSPA5;NOS2;XRCC2;PBX1;BMP5;COL3A1;FRAS1;BCL2;FGFR2
KO_Upregulated_1176 Genes	MGI_Mammalian_Phenotype_Level_4	MP0003635_abnormal_synaptic_transmissio_	1.87581e-18	8.92886e-16	121.059	RET;SNAP25;SERPINE2;NCAN;GRIK3;GRIK2;GRIP1;GRM2;GRM4;DPYSL4;ZIC2;MDK;DLGAP3;BSN;PRKG1;SCN1A;DACT1;CHRNB2;CADPS2;GRID2;ENTPD1;GPR37;EN1;GFRA1;MAPK8IP2;SYN2;FOXP2;KCNQ2;DCX;GNB1L;MAPT;GRIA1;NLGN3;ADCYAP1R1;CHRNA4;NRXN1;KCNA2;SEZ6;ITPR1;LPAR1;SLC1A3;NRXN2;LIN7A;ATP1A2;ADCY1;PTN;CACNA1C;PTGS2;CPLX2;CACNA1E;ADD2;GRIN2A;PTPRZ1;HRH3;CNR1;SLITRK5;KCNN2;S1PR2;GRIA3;GRIA4;LGI1;KCNJ6;SYT2;GABRA5;KCNIP3;GABR…
KO_Upregulated_1176 Genes	MGI_Mammalian_Phenotype_Level_4	MP0002152_abnormal_brain_morphology_	2.05477e-10	4.89035e-08	39.5953	SERPINE2;PREX2;SOX2;GRIP1;GJA1;ATCAY;EDNRB;SOX1;DPYSL4;KIF5C;ENPP2;CER1;SCN1A;CHRNB2;CADPS2;EPHA7;MSX2;SLC30A3;EBF1;EBF2;UNC5C;EBF3;SHISA2;POU3F1;MAPK8IP2;MID1;FOXP2;POU3F3;PYGO1;MYCN;RFX4;DDIT3;SPARCL1;FREM2;GNAZ;DLX2;PCDH10;CHRNA4;FOXG1;LPAR1;SLC1A2;ITPR1;SLC1A3;TWIST1;PRDM16;B4GALNT1;APOE;FZD3;JAG1;FZD4;ST8SIA2;XRCC2;DCLK2;GRIN2B;DCLK1;GDF7;CYP26A1;VANGL2;HYOU1;FGFR2;TRIM71;KCNK5;ROBO2;SNAP25;…
KO_Upregulated_1176 Genes	MGI_Mammalian_Phenotype_Level_4	MP0002572_abnormal_emotion/affect_behav_	7.12199e-10	1.13002e-07	51.998	SNAP25;GRIK2;RORB;GRM3;GRM2;MDK;B3GALT2;GRM8;DLGAP3;CER1;RGS7;CHRNB2;CADPS2;GRID2;KCNH5;EN2;EN1;PLA2G4A;MAPK8IP2;ADRA2C;FOXP2;CANX;MAPT;OPRD1;GRIA1;NLGN3;ADCYAP1R1;CHRNA4;ATP1A2;ADCY1;CACNA1C;PTGS2;CPLX2;CACNA1E;GRIN2A;HRH3;FRZB;SLITRK1;CNR1;CDH23;SLITRK5;GCNT4;APOE;CKB;TAC1;GRIA4;ST8SIA2;KCNIP3;GRIN2B;GNAL;PDE10A;FABP7;FGF12;HCN1
KO_Upregulated_1176 Genes	MGI_Mammalian_Phenotype_Level_4	MP0002064_seizures_	9.75839e-10	1.16125e-07	53.5287	RYR2;SNAP25;NRP2;SERPINE2;PTPRO;GRIK2;SOX2;ATCAY;BSN;SCN1A;MSX2;SLC6A11;AP3B2;SYN2;GFRA2;COL2A1;KCNQ2;MAPT;OPRD1;CHRNA5;CHRNA4;KCNA2;ADAM22;SEZ6;SLC1A2;ITPR1;SLC1A3;ATP1A3;PTGS2;CACNA1G;GRIN2A;CNR1;B4GALNT1;APOE;CKB;S1PR2;GRIA3;GRIA4;LGI1;KCNJ6;MCOLN3;NOS2;PLCL1;DCLK2;GNAO1;PLP1;CNTN2;KCNK2;CDK5R1
KO_Upregulated_1176 Genes	MGI_Mammalian_Phenotype_Level_4	MP0003861_abnormal_nervous_system_	1.35645e-09	1.29134e-07	38.5835	TRIM71;RET;ROBO2;NRP2;FEN1;PTPRS;EDA;TFRC;SERPINE2;CHD7;GLI3;SOX2;GRIP1;GJA1;ZIC2;MDK;ZIC3;ZIC1;ENPP2;NEFM;PHGDH;CER1;SOX4;EPHB3;DACT1;CADPS2;GRID2;EPHA7;MSX2;EPHA8;FST;SH2D3C;EN2;EBF1;SHROOM3;UNC5C;SOX11;GFRA1;PAX5;SYN2;MID1;SOX10;FOXP2;ADAMTS20;RGMA;ZDHHC15;PYGO1;GAP43;COL2A1;MYCN;RFX4;DCX;MAPT;FREM2;DLX1;GNAZ;DLX2;FOXC1;FOXG1;NRXN1;LPAR1;PDGFA;TWIST1;DLL1;RELN;CUX2;GBX2;CNR1;E2F1;APOE;BARD1;FO…
KO_Upregulated_1176 Genes	MGI_Mammalian_Phenotype_Level_4	MP0002081_perinatal_lethality_	1.43058e-09	1.13493e-07	37.0707	SOX2;GRIP1;GJA1;DACH1;EDNRB;SOX6;FST;WNT5A;DIO3;SOX11;EBF3;POU3F1;SOX10;FOXP2;POU3F3;PYGO1;MYCN;FANCD2;RFX4;KCNQ2;ROR2;ZFPM2;FREM2;DLX1;DLX2;PKDCC;CHRNA4;FOXG1;LPAR1;TWIST1;LIN7A;CALD1;PRDM16;FZD3;JAG1;FOXF2;BCL11B;HSPA5;BCL11A;XRCC2;CBX2;GRIN2B;GNAO1;CYP26A1;VANGL2;SLC6A9;COL5A2;FGF18;SNAI2;FGFR2;RET;ROBO2;SNAP25;NRP2;FEN1;PTPRS;EDA;CHD7;PTH1R;MEOX1;GLI3;HAPLN1;LMNB1;GHR;ADAMTS1;ZIC1;KIF1A;DACT1…
KO_Upregulated_1176 Genes	MGI_Mammalian_Phenotype_Level_4	MP0002063_abnormal_learning/memory/cond_	4.80605e-09	3.26811e-07	44.4556	SNAP25;RORB;GRIK2;GHR;GRM4;MDK;GRM8;RGS7;CHRNB2;CADPS2;GRID2;EN2;PLA2G4A;ADRA2C;MAPK8IP2;MID1;FOXP2;CANX;DCX;MAPT;GRIA1;NLGN3;ADCYAP1R1;CHRNA4;NXPH3;SEZ6;ATP1A3;ATP1A2;ADCY1;CACNA1C;CPLX2;ADD2;GRIN2A;PTPRZ1;HRH3;CNR1;CDH23;KCNN2;CKB;APOE;NPTX2;GRIA4;FOXB1;SYT4;NOS2;GABRA5;KCNIP3;ST8SIA2;GRIN2B;PDE10A;SLC6A9;FABP7;FGF12;CDK5R1;HCN1
KO_Upregulated_1176 Genes	MGI_Mammalian_Phenotype_Level_4	MP0002882_abnormal_neuron_morphology_	5.6279e-09	3.3486e-07	33.7183	PREX2;SOX2;GJA1;ATCAY;EDNRB;DPYSL4;KIF5C;ENPP2;EPHB3;CADPS2;EPHA7;SLC30A3;EPHA8;FST;SLC6A15;WNT5A;EBF2;UNC5C;SOX11;EBF3;POU3F1;MAPK8IP2;MID1;SOX10;FOXP2;MYCN;DDIT3;SPARCL1;ROR2;GRIA1;DLX1;DLX2;CHRNA4;FOXG1;SLC1A2;SLC1A3;CDH23;B4GALNT1;APOE;PROM1;FZD3;JAG1;FZD4;ST8SIA2;DCLK2;GRIN2B;DCLK1;VANGL2;BCL2;CNTN2;HYOU1;FGFR2;EZH2;RET;ROBO2;NRP2;PTPRS;CHD7;CALB1;NEFL;NEFM;PHGDH;KIF1A;DACT1;EDARADD;GRID2;GP…
KO_Upregulated_1176 Genes	MGI_Mammalian_Phenotype_Level_4	MP0002082_postnatal_lethality_	4.82067e-08	2.5496e-06	28.2926	IRS1;IKZF1;DNM3OS;SLC4A4;SOX2;GJA1;EDNRB;ENPP2;SOX6;SCN1A;CHRNB2;EBF2;UNC5C;SLC6A11;SHISA2;POU3F1;SOX10;CDC25A;FOXP2;POU3F3;MYCN;KCNQ2;ADCYAP1R1;PCDH10;NPR3;LPAR1;SLC1A2;ITPR1;PDGFA;LIN7A;CACNA1C;PPARGC1B;JAG1;VCAM1;ST8SIA2;CBX2;DCLK2;CDC7;GDF6;GRIN2B;DCLK1;GNAO1;NR4A1;COL1A2;GNAL;SLC6A9;COL5A2;FGF18;BCL2;FGFR2;RET;ROBO2;SNAP25;RYR2;NRP2;PTPRS;ELN;ONECUT1;CHD7;GLI3;GHR;ZIC2;ZIC3;ADAMTS1;ZIC1;KIF1…
KO_Upregulated_1176 Genes	MGI_Mammalian_Phenotype_Level_4	MP0010770_preweaning_lethality_	5.0524e-08	2.40494e-06	28.1884	IRS1;IKZF1;DNM3OS;SLC4A4;SOX2;GJA1;EDNRB;ENPP2;SOX6;SCN1A;CHRNB2;EBF2;UNC5C;SLC6A11;SHISA2;POU3F1;SOX10;CDC25A;FOXP2;POU3F3;MYCN;KCNQ2;ADCYAP1R1;PCDH10;NPR3;LPAR1;SLC1A2;ITPR1;PDGFA;LIN7A;CACNA1C;PPARGC1B;JAG1;VCAM1;ST8SIA2;CBX2;DCLK2;CDC7;GDF6;GRIN2B;DCLK1;GNAO1;NR4A1;COL1A2;GNAL;SLC6A9;COL5A2;FGF18;BCL2;FGFR2;RET;ROBO2;SNAP25;RYR2;NRP2;PTPRS;ELN;ONECUT1;CHD7;GLI3;GHR;ZIC2;ZIC3;ADAMTS1;ZIC1;KIF1…
KO_Upregulated_1176 Genes	Old_CMAP_up	thapsigargin-7103	1.2731e-08	7.76588e-05	71.1092	XBP1;SDF2L1;TMEM50B;AMIGO2;DNAJC12;ASNS;SLC3A2;CDC6;SLC7A11;PTGS2;PDIA4;HSP90B1;MANF;HERPUD1;DNAJC3;THBD;PSAT1;DDIT3;CTH;HIVEP1;DNAJB9;HYOU1;PTX3
KO_Upregulated_1176 Genes	Old_CMAP_up	spiperone-5777	1.2731e-08	3.88294e-05	71.1092	SDF2L1;FST;TMEM50B;AMIGO2;ASNS;SLC7A11;PTGS2;HPCAL4;PDIA4;HSP90B1;MANF;HERPUD1;DNAJC3;THBD;ADAMTS1;CBS;DDIT3;CTH;DNAJB9;HYOU1;PTX3;CRELD2;WNT3
KO_Upregulated_1176 Genes	Old_CMAP_up	geldanamycin-1066	6.18346e-08	0.000125731	62.1044	SDF2L1;HSPA5;TMEM50B;EAF2;DNAJC12;ASNS;SLC1A4;CDC6;SLC7A11;PDIA4;HSP90B1;MANF;HERPUD1;DNAJC3;CSRP2;DDIT3;CTH;CDK2AP2;DNAJB9;HYOU1;CRELD2;FGFR2
KO_Upregulated_1176 Genes	Old_CMAP_up	chlorpromazine-5074	1.22852e-06	0.00187349	46.2915	STARD5;SDF2L1;ONECUT2;AMIGO2;PDGFA;ASNS;SLC1A4;SLC3A2;SLC7A11;PTGS2;HERPUD1;CALB1;CBS;DDIT3;CTH;HIVEP1;DNAJB9;HYOU1;PTX3;KIF1A
KO_Upregulated_1176 Genes	Old_CMAP_up	ionomycin-979	1.22852e-06	0.00149879	46.2915	STARD5;SDF2L1;EAF2;DNAJC12;SLC1A4;CDC6;SLC7A11;PDIA4;HSP90B1;MANF;INHBE;HERPUD1;DNAJC3;THBD;DDIT3;CDK2AP2;SNAI2;DNAJB9;HYOU1;CRELD2
KO_Upregulated_1176 Genes	Old_CMAP_up	thioridazine-1905	1.22852e-06	0.00124899	46.2915	SDF2L1;HSPA5;FST;TMEM50B;HAAO;ASNS;CDC6;SLC7A11;PTGS2;PDIA4;HSP90B1;MANF;HERPUD1;DNAJC3;DDIT3;CTH;PIM1;DNAJB9;HYOU1;CRELD2
KO_Upregulated_1176 Genes	Old_CMAP_up	tanespimycin-1063	5.00766e-06	0.00436382	39.4364	SDF2L1;HSPA5;DNAJC12;ASNS;SLC1A4;SLC7A11;PPM1E;PDIA4;HSP90B1;MANF;HERPUD1;CSRP2;DDIT3;CDK2AP2;DNAJB9;B4GALNT1;HYOU1;CRELD2;FGFR2
KO_Upregulated_1176 Genes	Old_CMAP_up	tanespimycin-1064	5.00766e-06	0.00381834	39.4364	SDF2L1;HSPA5;TMEM50B;DNAJC12;ASNS;SLC1A4;SLC7A11;PPM1E;PDIA4;HSP90B1;MANF;HERPUD1;DNAJC3;CSRP2;DDIT3;ZNF778;DNAJB9;HYOU1;CRELD2
KO_Upregulated_1176 Genes	Old_CMAP_up	tanespimycin-1005	5.00766e-06	0.00339408	39.4364	JAG1;SDF2L1;HSPA5;SLC1A4;SLC7A11;PASK;PDIA4;HSP90B1;MANF;HERPUD1;DNAJC3;NR4A1;THBD;CSRP2;DDIT3;B4GALNT1;HYOU1;CRELD2;FGFR2
KO_Upregulated_1176 Genes	Old_CMAP_up	niclosamide-1916	5.00766e-06	0.00305468	39.4364	XBP1;SDF2L1;HSPA5;TMEM50B;PTPRO;ASNS;SLC1A4;SLC3A2;SLC7A11;PTGS2;HSP90B1;MANF;HERPUD1;DNAJC3;DDIT3;CTH;PIM1;DNAJB9;PTX3
KO_Upregulated_1176 Genes	Old_CMAP_down	LY-294002-6195	5.00766e-06	0.0305468	39.4364	XBP1;PTPRS;PCOLCE2;BCL11A;SLC1A3;ASNS;FAM86B1;SLC3A2;WDR62;SLC7A11;PFAS;INHBE;CUX2;TERT;PSAT1;KCNMB1;CTH;SLITRK5;KLRG1
KO_Upregulated_1176 Genes	Old_CMAP_down	0297417-0002B-6895	5.00766e-06	0.0152734	39.4364	CHRNB2;CDT1;GINS2;MCM7;XRCC2;PRIM1;LRP3;CDC25A;LMNB1;CDC45;EXO1;ITGA8;MCM3;RAD54L;B4GALNT1;TAGLN3;CLSPN;DTL;MCM2
KO_Upregulated_1176 Genes	Old_CMAP_down	tanespimycin-4430	6.88862e-05	0.140069	27.7061	CDT1;BEX1;NXPH4;XRCC2;PRIM1;CDC7;MCM10;GPR3;CDC25A;IL17RB;APOLD1;TRAIP;TRIM9;FAM184A;FAM131B;TRIB2;DTL
KO_Upregulated_1176 Genes	Old_CMAP_down	semustine-7545	0.000231408	0.352897	22.7791	KCNK10;ACTR3B;NID2;ACTG2;GLI3;SYT17;UGT8;MN1;KLF7;RASSF2;TFAP4;SLC6A9;SETBP1;GBX2;PTX3;CLSPN
KO_Upregulated_1176 Genes	Old_CMAP_down	benzamil-4760	0.000231408	0.282318	22.7791	GPR27;CHST8;ZNF253;DUSP2;SLC47A1;GRTP1;ONECUT1;VASH2;C1ORF21;TBX3;RCBTB2;GADD45G;KITLG;GPR143;P2RY1;CLSPN
KO_Upregulated_1176 Genes	Old_CMAP_down	LY-294002-4451	0.000231408	0.235265	22.7791	XBP1;EN2;SLC1A3;EN1;MCM10;CXCL1;NID2;ACTG2;CDC25A;UGT8;CPEB1;CDC45;TFAP4;RRS1;SLITRK5;B4GALNT1
KO_Upregulated_1176 Genes	Old_CMAP_down	valdecoxib-6403	0.000231408	0.201656	22.7791	SYT2;EN2;ATP1A3;NTN1;TBX3;GADD45G;STXBP5L;CYP26A1;GRM2;SCML2;GPR143;RELN;PSAT1;PIM1;KCNK2;PURG
KO_Upregulated_1176 Genes	Old_CMAP_down	LY-294002-6186	0.000725211	0.552974	18.4414	KCNK5;CHRNA5;ASNS;FAM86B1;LIN7A;SLC3A2;PFAS;THBS4;CUX2;TERT;CBS;PSAT1;CTH;GNB1L;RNF122
KO_Upregulated_1176 Genes	Old_CMAP_down	wortmannin-4467	0.000725211	0.491532	18.4414	MCOLN3;BCL11B;XRCC3;EAF2;RAB3IL1;CDH7;GLB1L2;GPRIN2;CNTNAP3B;TCEAL2;RRS1;CLSPN;SCG2;RPRM;KLRG1
KO_Upregulated_1176 Genes	Old_CMAP_down	cytisine-5739	0.000725211	0.442379	18.4414	CHST8;GNAZ;XRCC3;SLC43A1;RAB3IL1;WFDC2;IL17RB;CPEB1;SCML2;FAM184A;MGAT4A;SLITRK5;B4GALNT1;RNF122;GAL3ST4
KO_Upregulated_1176 Genes	OMIM_Disease	ehlers-danlos	0.00281092	0.252982	36.328	COL3A1;ADAMTS2;COL1A2;COL5A2
KO_Upregulated_1176 Genes	OMIM_Disease	macular_degeneration	0.0187594	0.844174	15.0267	HTRA1;HMCN1;APOE;FBLN5
KO_Upregulated_1176 Genes	OMIM_Disease	lymphoma	0.0372528	1	10.1732	BCL7A;BCL2;RAD54L;PAX5
KO_Upregulated_1176 Genes	OMIM_Disease	migraine	0.0639967	1	8.7657	EDNRA;ATP1A2;SCN1A
KO_Upregulated_1176 Genes	OMIM_Disease	hypertension	0.0878295	1	5.70574	PTGIS;KCNMB1;NPR3;GNB3
KO_Upregulated_1176 Genes	OMIM_Disease	autism	0.0973608	1	6.25492	NLGN3;NRXN1;EN2
KO_Upregulated_1176 Genes	OMIM_Disease	gastric_cancer	0.133658	1	6.22285	FGFR2;MUTYH
KO_Upregulated_1176 Genes	OMIM_Disease	long_qt_syndrome	0.154407	1	5.29525	CACNA1C;SCN4B
KO_Upregulated_1176 Genes	OMIM_Disease	leukemia	0.174042	1	2.66859	CEBPA;SETBP1;ZBTB16;KIT;BCL2;IKZF1;PBX1
KO_Upregulated_1176 Genes	OMIM_Disease	fanconi_anemia	0.175712	1	4.54973	FANCD2;FANCA
KO_Upregulated_1176 Genes	OMIM_Expanded	macular_degeneration	0.0235361	1	7.383	OPRD1;TFAP2A;CEBPA;HTRA1;ADCY2;HMCN1;AXIN2;ADCY1;APOE;FBLN5;ADCY5
KO_Upregulated_1176 Genes	OMIM_Expanded	lymphoma	0.0308057	1	6.57607	TFAP2A;OPRD1;CEBPA;BCL7A;BCL2;RAD54L;ADCY2;PAX5;AXIN2;ADCY1;ADCY5
KO_Upregulated_1176 Genes	OMIM_Expanded	ehlers-danlos	0.0335666	1	6.55965	OPRD1;TFAP2A;CEBPA;COL3A1;COL1A2;COL5A2;ADCY2;AXIN2;ADCY1;ADCY5
KO_Upregulated_1176 Genes	OMIM_Expanded	hypertension	0.0471427	1	5.39089	TFAP2A;OPRD1;CEBPA;PTGIS;KCNMB1;NPR3;GNB3;ADCY2;AXIN2;ADCY1;ADCY5
KO_Upregulated_1176 Genes	OMIM_Expanded	lissencephaly	0.0544981	1	5.36561	OPRD1;TFAP2A;CEBPA;RELN;DCX;ADCY2;AXIN2;ADCY1;ADCY5
KO_Upregulated_1176 Genes	OMIM_Expanded	autism	0.0554765	1	5.12294	OPRD1;NLGN3;TFAP2A;CEBPA;NRXN1;EN2;ADCY2;AXIN2;ADCY1;ADCY5
KO_Upregulated_1176 Genes	OMIM_Expanded	cutis_laxa	0.0580046	1	5.18811	OPRD1;TFAP2A;CEBPA;ELN;ADCY2;AXIN2;ADCY1;FBLN5;ADCY5
KO_Upregulated_1176 Genes	OMIM_Expanded	squamous_cell_carcinoma	0.0580046	1	5.18811	OPRD1;TFAP2A;CEBPA;WWOX;ADCY2;AXIN2;ADCY1;LZTS1;ADCY5
KO_Upregulated_1176 Genes	OMIM_Expanded	osteoarthritis	0.0616531	1	5.01722	OPRD1;TFAP2A;CEBPA;COL2A1;FRZB;ADCY2;AXIN2;ADCY1;ADCY5
KO_Upregulated_1176 Genes	OMIM_Expanded	waardenburg_syndrome	0.0616531	1	5.01722	OPRD1;TFAP2A;CEBPA;SNAI2;ADCY2;AXIN2;ADCY1;SOX10;ADCY5
KO_Upregulated_1176 Genes	VirusMINT	Influenza A virus (strain A/Puerto Rico/8/34 H1N1)	3.36107e-05	0.00285691	109.488	MCM7;MCM3;MCM4;MCM5;MCM2
KO_Upregulated_1176 Genes	VirusMINT	Human papillomavirus type 58	0.0587998	1	48.1908	MCM7
KO_Upregulated_1176 Genes	VirusMINT	Human adenovirus E	0.114145	1	18.4548	E2F1
KO_Upregulated_1176 Genes	VirusMINT	Human papillomavirus type 6b	0.21946	1	3.43897	MCM7;E2F1
KO_Upregulated_1176 Genes	VirusMINT	Human papillomavirus type 18	0.372141	1	1.36305	CEBPA;MCM7;E2F1
KO_Upregulated_1176 Genes	VirusMINT	Human papillomavirus type 8	0.384231	1	2.0334	CEBPA
KO_Upregulated_1176 Genes	VirusMINT	Human papillomavirus type 1a	0.384231	1	2.0334	E2F1
KO_Upregulated_1176 Genes	VirusMINT	Human papillomavirus type 16	0.635571	1	0.418915	CEBPA;MYCN;MCM7;E2F1;E2F2
KO_Upregulated_1176 Genes	VirusMINT	Human papillomavirus type 11	0.662942	1	0.367945	MCM7;E2F1
KO_Upregulated_1176 Genes	VirusMINT	Homo sapiens	0.736555	1	0.236373	E2F1
KO_Upregulated_1176 Genes	MSigDB_Computational	MODULE_100	8.76358e-19	7.51915e-16	115.687	SNAP25;SH3GL3;EDA;NCAN;PTPRO;LDB2;WFDC2;TRIM9;GJA1;CSRP2;RIMS3;EDNRB;RASSF2;CALB1;DPYSL4;ZIC2;MDK;KIF5C;ZIC1;ENPP2;CKMT1B;NEFL;NEFM;SOX4;RGS7;APC2;ABCC8;MAPK8IP2;SOX10;MTSS1;RHOB;OLFM1;ALDH1A3;PCP4;GAP43;SETBP1;TMSB15A;DCX;SPARCL1;TAGLN3;MAPT;SCG2;GPM6A;PARM1;RTN1;FOXG1;NRXN1;CRABP1;ITPR1;HTRA1;SLC1A3;PTN;CABP1;SLC1A6;CORO1A;NID2;THBS4;DPP6;RELN;EFS;PTPRZ1;FRZB;MAP2;WIF1;GNG7;TSPAN7;GPC3;CKB;APOE…
KO_Upregulated_1176 Genes	MSigDB_Computational	MODULE_66	2.29805e-18	9.85864e-16	111.366	SNAP25;SH3GL3;EDA;NCAN;PTPRO;LDB2;WFDC2;TRIM9;GJA1;CSRP2;RIMS3;EDNRB;RASSF2;CALB1;DPYSL4;ZIC2;MDK;KIF5C;ZIC1;ENPP2;CKMT1B;NEFL;NEFM;SOX4;RGS7;APC2;ABCC8;MAPK8IP2;SOX10;MTSS1;RHOB;OLFM1;ALDH1A3;PCP4;GAP43;SETBP1;TMSB15A;DCX;SPARCL1;TAGLN3;MAPT;SCG2;GPM6A;PARM1;RTN1;FOXG1;NRXN1;CRABP1;ITPR1;HTRA1;SLC1A3;PTN;CABP1;SLC1A6;CORO1A;NID2;THBS4;DPP6;RELN;EFS;PTPRZ1;FRZB;MAP2;WIF1;GNG7;TSPAN7;GPC3;CKB;APOE…
KO_Upregulated_1176 Genes	MSigDB_Computational	MODULE_137	3.68876e-18	1.05499e-15	110.028	SNAP25;SH3GL3;EDA;NCAN;PTPRO;LDB2;WFDC2;TRIM9;GJA1;CSRP2;RIMS3;EDNRB;RASSF2;CALB1;DPYSL4;ZIC2;MDK;KIF5C;ZIC1;ENPP2;CKMT1B;NEFL;NEFM;SOX4;RGS7;APC2;ABCC8;MAPK8IP2;SOX10;MTSS1;RHOB;OLFM1;ALDH1A3;PCP4;GAP43;SETBP1;TMSB15A;DCX;SPARCL1;TAGLN3;MAPT;SCG2;GPM6A;PARM1;RTN1;FOXG1;NRXN1;CRABP1;ITPR1;HTRA1;SLC1A3;PTN;CABP1;SLC1A6;CORO1A;NID2;THBS4;DPP6;RELN;EFS;FRZB;MAP2;WIF1;GNG7;TSPAN7;GPC3;CKB;APOE;RUNX1T…
KO_Upregulated_1176 Genes	MSigDB_Computational	MODULE_220	2.66315e-13	5.71245e-11	84.2875	EDA;FLT1;CXCL1;LDB2;MEOX1;GLI3;ACTG2;GHR;GJA1;EDNRB;CSRP2;DPYSL4;MDK;DPYSL2;ZIC1;MYBL2;EPHB3;WNT5A;EMP2;PAX5;POU3F1;MID1;ACTA2;PCP4;GAP43;KIT;ROR2;DDR2;RTN1;CHRNA4;FOXG1;COL11A1;CRABP1;PTN;RECQL4;UGT8;RELN;FRZB;CALD1;SLIT3;APOE;TFAP2A;TFAP2B;JAG1;ANGPT1;LUM;ST8SIA2;PRRX2;IGF2;PBX1;FABP7;COL7A1;SNAI2;APBA1;SCRG1;FGF12;CBLN1
KO_Upregulated_1176 Genes	MSigDB_Computational	MODULE_11	3.9886e-13	6.84443e-11	69.2354	SNAP25;SH3GL3;EDA;NCAN;PTPRO;LDB2;TRIM9;GJA1;CSRP2;RIMS3;EDNRB;RASSF2;CALB1;DPYSL4;ZIC2;KIF5C;ENPP2;CKMT1B;NEFL;NEFM;BSN;SOX4;RGS7;APC2;ABCC8;LMO3;MAPK8IP2;SOX10;MTSS1;RHOB;OLFM1;PCP4;GAP43;SETBP1;TMSB15A;DCX;TAGLN3;MAPT;SCG2;GPM6A;RTN1;FOXG1;NRXN1;CRABP1;ITPR1;SLC1A3;PTN;CABP1;SLC1A6;CORO1A;DPP6;EFS;PTPRZ1;MAP2;WIF1;GNG7;TSPAN7;APOE;RUNX1T1;KCNJ4;CHGA;ARNT2;TFAP2B;PCDH9;ANGPT1;BCL11A;ZBTB16;DCLK…
KO_Upregulated_1176 Genes	MSigDB_Computational	GNF2_RTN1	3.92047e-10	5.60627e-08	127.51	GPM6A;RTN1;NCAN;NRXN1;NRXN2;C14ORF132;ADCY1;NMNAT2;DCLK1;GNAO1;GAP43;KIF5C;FAM131B;KCNQ2;CSPG5;MAPT;RGS7;CDK5R1
KO_Upregulated_1176 Genes	MSigDB_Computational	MODULE_12	6.12631e-10	7.50911e-08	53.1133	SH3GL3;SNAP25;ELN;NCAN;CXCL1;SLC4A4;GJA1;RASSF2;EDNRB;KIF5C;ZIC1;ENPP2;NEFL;NEFM;LMO3;SOX10;RHOB;PCP4;GAP43;TRIB2;FBN2;GPM6A;RTN1;C1S;COL11A1;CRABP1;SLC1A3;PTN;DTX4;UGT8;DPP6;EFS;PTPRZ1;TSPAN7;GPC3;APOE;ARNT2;TFAP2B;PCDH9;ZBTB16;IGF2;DCLK1;C1ORF61;NR4A1;COL3A1;COL1A2;SYT11;FABP7;COL5A2;PLP1;PTX3;ITM2A;FERMT2
KO_Upregulated_1176 Genes	MSigDB_Computational	MODULE_112	6.76523e-08	7.25571e-06	42.1145	HRK;ADCYAP1R1;ITIH3;PTPRS;EDA;C1S;PTPRO;SLC1A3;PTH1R;MEOX1;WFDC2;UGT8;DPP6;GPC3;RGS7;CHRNB2;CHGA;TCF15;ANGPT1;KCNB1;LUM;EYA2;IGF2;PAX5;POU3F1;C1ORF61;OLFM1;ALDH1A3;COL3A1;PCP4;MYH2;GAP43;TMSB15A;NAT2;NMU;COL5A2;SPARCL1;SCG2;CBLN1
KO_Upregulated_1176 Genes	MSigDB_Computational	MODULE_176	2.20838e-07	2.10533e-05	39.6631	HRK;ADCYAP1R1;ITIH3;PTPRS;EDA;C1S;PTPRO;PTH1R;MEOX1;WFDC2;UGT8;DPP6;GPC3;RGS7;CHGA;TCF15;ANGPT1;KCNB1;LUM;EYA2;IGF2;PAX5;OLFM1;ALDH1A3;COL3A1;PCP4;MYH2;GAP43;TMSB15A;NAT2;NMU;COL5A2;SPARCL1;SCG2;CBLN1
KO_Upregulated_1176 Genes	MSigDB_Computational	GNF2_MAPT	2.59585e-06	0.000222724	64.0199	GNAO1;GPM6A;ARNT2;GAP43;RTN1;KIF5C;NRXN1;KCNQ2;SLC1A3;PNMA2;MAPT;RGS7
KO_Upregulated_1176 Genes	MSigDB_Oncogenic_Signatures	KRAS.KIDNEY_UP.V1_UP	4.4684e-16	8.44528e-14	161.674	GPM6A;SNAP25;VIPR2;RTN1;NRXN1;SLC1A3;ATP1A2;GRIK2;ADCY1;TRIM9;CALB1;RELN;KIF5C;WIF1;TCEAL2;TSPAN7;NEFL;ST3GAL6;CHGA;FZD3;GPR37;WSCD1;PCDH9;LIMCH1;GABRA5;LMO3;SLC6A15;PLCL1;NMNAT2;PNMA2;HPCAL4;PCP4;GAP43;KIT;PLP1;SPARCL1;SCG3;TRIB2;CDK5R1
KO_Upregulated_1176 Genes	MSigDB_Oncogenic_Signatures	KRAS.600_UP.V1_UP	4.38579e-08	4.14457e-06	42.166	SNAP25;ADCYAP1R1;BEX1;RTN1;FOXG1;SLCO5A1;ATP1A2;PTGS2;CXCL5;UGT8;GRIN2A;RELN;CALB1;TERT;KIF5C;FAM174B;ST3GAL6;CHGA;GPR37;KCNK10;PCDH9;LIMCH1;SLC6A15;LMO3;GABRA3;IGF2;EN2;ZDHHC11;NMNAT2;PNMA2;KCNAB3;TBX3;FAM155B;TOX3;PCP4;MGAT4A;KIT;SCG3;PTX3;TAGLN3;TRIB2;CDK5R1
KO_Upregulated_1176 Genes	MSigDB_Oncogenic_Signatures	E2F3_UP.V1_UP	1.40361e-06	8.84272e-05	35.0804	HRK;CEBPA;FEN1;PCOLCE2;RASGRP1;APOLD1;RECQL4;UGT8;TMEM201;EFS;ZIC2;NEFL;ZNF367;GINS1;LRRC45;ATRNL1;CBX2;FANCA;FBXL16;IL17RB;REEP1;CYP26A1;MEX3B;MMP15;GPR160;CSPG5;DTL;RAB9B;CDK5R1;ABCG2
KO_Upregulated_1176 Genes	MSigDB_Oncogenic_Signatures	NFE2L2.V2	3.85565e-06	0.000182179	23.8011	HRK;RET;FLT1;TFRC;MCM10;SLC7A11;KIF5C;PHGDH;HLA-DOA;ZNF367;XYLB;PPFIA2;GPT2;EMP2;SHISA2;AXIN2;POU3F3;HPDL;RFX4;HECW1;KCNQ2;MPPED2;KIT;GAS2;MCM3;CD101;SOX2-OT;SLC47A1;C1S;SLC1A4;IQGAP2;CPLX2;JAKMIP3;CDC45;TERT;ORC1;PTPRZ1;MAP2;CBS;TSPAN7;DMD;B4GALNT1;RHBDL3;CCDC138;ST8SIA2;ASNS;C1ORF21;STXBP5L;REEP1;PSAT1;UBXN10;FAT3;MRAP2;ZNF135
KO_Upregulated_1176 Genes	MSigDB_Oncogenic_Signatures	KRAS.300_UP.V1_UP	4.42512e-06	0.000167269	34.4652	CHGA;SNAP25;BEX1;RTN1;KCNK10;LMO3;SLC6A15;GABRA3;SLCO5A1;ATP1A2;CXCL5;FAM155B;TOX3;PCP4;GRIN2A;CALB1;RELN;TERT;KIF5C;SCG3;ST3GAL6;PTX3;TRIB2;CDK5R1
KO_Upregulated_1176 Genes	MSigDB_Oncogenic_Signatures	MEL18_DN.V1_DN	5.63894e-06	0.000177627	33.331	TFAP2A;DUSP2;CRABP1;EBF2;UNC5C;NMNAT2;SNCAIP;WFDC2;SYT17;SOX2;PCP4;CUX2;DOK5;CDH10;ESRP1;GNG7;TCEAL2;MPPED2;GAS2;BAALC;EFHD1;DMD;APOE;PROM1
KO_Upregulated_1176 Genes	MSigDB_Oncogenic_Signatures	ATF2_UP.V1_UP	8.05864e-06	0.000217583	29.0892	PTPRT;VIPR2;FOXG1;KCNA2;NRXN2;SCUBE3;TRIM9;MAP2;ARSJ;BAALC;EFHD1;EMILIN2;NEFL;NEFM;GDF10;GINS2;ZFR2;GINS3;IGF2;KCNAB3;INPP4B;PCP4;COL2A1;RAD51;ITGA8;PLBD1;APBA1;DTL
KO_Upregulated_1176 Genes	MSigDB_Oncogenic_Signatures	KRAS.600.LUNG.BREAST_UP.V1_UP	8.68795e-05	0.00205253	18.7744	SNAP25;PLVAP;BRSK2;LAMC3;TONSL;SLCO5A1;CXCL1;PTGS2;CXCL5;GRIN2A;RELN;CALB1;TERT;KIF5C;FAM174B;ST3GAL6;PTGIS;PRRX1;GABRA3;KIF24;KCNAB3;SOX10;ANO2;TBX3;NELL2;FAM155B;TOX3;MYH2;MMP15;DDIT3;L1TD1;RMST;TAGLN3;ST6GALNAC5
KO_Upregulated_1176 Genes	MSigDB_Oncogenic_Signatures	IL2_UP.V1_DN	8.6893e-05	0.00182475	21.0955	RORB;CYP46A1;PCSK5;MEOX1;ARHGAP6;CACNA1E;CUX2;FUT9;FAM110B;TSPAN7;PROM1;PRKG1;ARNT2;GUCY1A2;FZD3;WSCD2;PLCL1;PBX1;H2AFY2;KLHDC8A;SNAI2;TAGLN3;CCDC81;TRIB2;ZNF695;CBLN1
KO_Upregulated_1176 Genes	MSigDB_Oncogenic_Signatures	PTEN_DN.V1_DN	0.000103873	0.0019632	20.8546	GPM6A;ADCYAP1R1;ITIH3;SERPINE2;HAAO;TWIST1;LIN7A;CPLX2;UGT8;TSPAN7;B4GALNT1;KCNJ4;CAMK1D;MSX2;LUM;FST;ST8SIA3;PNMA3;HPCAL4;TBX3;OLFM1;INPP4B;CDH10;CDO1;HLA-DRB1
KO_Upregulated_1176 Genes	Disease_Signatures_from_GEO_down_2014	Ankylosing Spondylitides_GSE11886	2.24201e-09	3.18366e-07	51.9349	PIF1;DLX2;NXPH3;DCAF12L2;NPR3;ADAM22;SLCO5A1;GRIK2;ACTG2;GRM3;DPP6;SERTAD4;CALD1;FUT9;ZNF704;FGF14-AS2;CLTCL1;TNRC18;SOX6;RNF152;LONRF2;EDIL3;ZNF521;GDF10;GUCY1A2;TFAP2B;PCDH9;FZD4;ST8SIA1;FST;GPR50;HS3ST5;ZDHHC11;HSPA12A;TCTE3;LYVE1;PBX1;FOXP2;C1ORF61;STXBP5L;DMRTA2;COL2A1;FGF19;RMST;ZNF732;CDO1
KO_Upregulated_1176 Genes	Disease_Signatures_from_GEO_down_2014	Papillary Carcinoma of the Thyroid_GSE3678	8.74828e-05	0.00621128	18.5398	GPM6A;RYR2;FLT1;SLC24A3;PPM1L;SDC2;ITPR1;LDB2;SLC4A4;ARHGAP6;GLI3;RCBTB2;GHR;STOX2;DPP6;CSRP2;CAPN6;RNF150;WWOX;POLR2J4;TMEM178A;WSCD2;KCNIP3;GFRA1;PBX4;ZDHHC11;MID1;FOXP2;EEPD1;FAM167A;GNAL;SPATA13;BCL2;ITM2A;SHANK2
KO_Upregulated_1176 Genes	Disease_Signatures_from_GEO_down_2014	Huntington's Disease_GSE3621	0.00166978	0.0790362	11.2385	ITIH3;PARM1;HTRA1;ATP1A2;PTGS2;GRM3;GJA1;ABLIM2;PGBD5;CKB;RHBDL3;RGS7;CHGA;LGI1;SYT13;ASRGL1;DCLK1;OLFM1;PCP4;PDE10A;TSPAN13;STAC2;SPARCL1;KCTD12;CCDC3;CNTN4;CTXN1;FGF12;SCN4B;PTPN5;CDK5R1
KO_Upregulated_1176 Genes	Disease_Signatures_from_GEO_down_2014	Huntington's Disease_GSE3583	0.00321466	0.114121	9.76196	SEMA5B;PLVAP;CHRNA5;C3ORF70;CDCA4;CPXM2;COL12A1;PTN;RORB;SLC4A4;ARHGAP6;PPM1E;HS6ST2;SNN;TSPAN7;ATOH8;PHGDH;SOX6;TFAP2A;VCAM1;ST8SIA2;EPDR1;SOX11;IL17RD;PBX1;AIF1L;SLC6A9;SYT11;HECW2;COL7A1
KO_Upregulated_1176 Genes	Disease_Signatures_from_GEO_down_2014	Huntington's Disease_GSE9857	0.00598112	0.169864	8.41583	PIF1;AMIGO2;HTRA1;AFP;METRNL;CYP46A1;FBLN5;ADCY5;FAM124A;RIMS3;PGBD5;HRH3;ORC1;PIM1;MYOZ1;NPTX2;FAM19A5;EDARADD;FST;GPR50;NSG1;HS3ST4;GADD45G;BACE2;PCP4;HECW2;APBA1;ST6GALNAC3;CDK5R2
KO_Upregulated_1176 Genes	Disease_Signatures_from_GEO_down_2014	JRA - Juvenile rheumatoid arthritis_GSE7753	0.00598112	0.141553	8.41583	SNAP25;DRAXIN;C1S;SLC4A4;HAPLN1;GRM2;PRRG3;DPP6;FLRT2;PRDM16;GDAP1L1;EMILIN3;GCNT4;ZNF568;HMCN1;GRIA3;ANKS1B;SCN1A;MFSD2A;CAMK1D;GABRA5;ST8SIA3;WNT5A;C1ORF21;C1ORF61;KIAA1257;KIT;CYB5RL;MASP1
KO_Upregulated_1176 Genes	Disease_Signatures_from_GEO_down_2014	Neurological pain disorder_GSE15041	0.00598112	0.121331	8.41583	GPR27;VIPR2;CRABP1;PDGFA;PTH1R;TSEN2;RCBTB2;ADD2;EXO1;RHBDL3;PTGIS;BTBD17;MSX2;GRID1;COL23A1;ZBTB12;MAPK8IP2;GDF6;GRIN2B;ASRGL1;CDC25A;KIF18B;SLC6A9;KLHDC8A;TNMD;MCM3;PLBD1;ALPK2;CDK5R2
KO_Upregulated_1176 Genes	Disease_Signatures_from_GEO_down_2014	Breast Cancer_GSE3744	0.0311899	0.553621	5.11106	SAMD5;EDA;LAMC3;SLC7A3;CACNA1G;TCEAL7;RELN;FAM86B3P;GPC3;DACT3;SVEP1;SLIT3;ADAMTS8;LZTS1;RUNX1T1;EPHA7;CADM3;TRPC4;ST8SIA2;ZBTB16;KCNIP3;UNC5C;ZIC5;SYN2;TRHDE-AS1;SCN4B
KO_Upregulated_1176 Genes	Disease_Signatures_from_GEO_down_2014	Dehydration_GSE3125	0.0503099	0.793779	4.23689	THSD7B;CPXM2;CALB1;HIVEP1;EFHD1;DNAJB9;JAM2;RGS7;MARCKSL1;SDF2L1;WSCD1;HSPA5;SLC6A15;SHROOM2;SYT17;OLFM1;NR4A1;WEE1;SLCO3A1;PSAT1;ESRP1;PLP1;MAPT;SCG2;RAB9B
KO_Upregulated_1176 Genes	Disease_Signatures_from_GEO_down_2014	Meningococcal infection_GSE4646	0.0503099	0.714401	4.23689	HCN4;BRSK2;MEGF11;LAMC3;FOXG1;ATP1A2;NTN1;WFDC2;DPF1;SLITRK3;EMILIN2;KIF1A;CER1;FOXF2;TCF15;XRCC2;IGF2;PILRB;ADRA2C;ANO2;ENOX1;SLC6A9;NAT2;CSPG5;ROR2
KO_Upregulated_1176 Genes	Virus_Perturbations_from_GEO_up	SARS-CoV MA15_Day7-C57BL6_GSE50878	5.59227e-08	1.8063e-05	40.7069	RAB3C;FEN1;BLM;MCM7;CDCA5;CDCA7;MCM10;CHTF18;PHF21B;CDC45;EME1;WDR90;SLITRK3;E2F1;CEP72;RAD54L;CLSPN;BARD1;GINS2;GRID2;ATAD5;XRCC2;RAB3IL1;ASRGL1;ZDHHC15;TICRR;ABTB2;KIF18B;RAD51;NASP;PSAT1;CENPJ;MGAT4A;HECW1;CANX;DNAJB11;TIMELESS;MCM3;MCM4;MCM5;DTL;EZH2;MCM2
KO_Upregulated_1176 Genes	Virus_Perturbations_from_GEO_up	A-Vietnam-1203_CIP048_RG4-2004(H5N1)NS1trunc_18Hour_GSE43204	2.78721e-06	0.000450134	28.2783	CEBPA;C1S;SEMA3D;PDGFA;SLC1A3;TMEM74;GBX2;FRZB;ADAMTS1;ZNF704;DPF1;HMCN1;RNF152;PAG1;JAM2;MFSD2A;EPHB3;EPHA7;XBP1;CENPV;STARD5;VCAM1;BCL11B;NOS2;FZD4;SPRY4;DIO3;CDC25A;ABTB2;ST7-AS1;HPDL;CCDC80;CRISPLD2;C9ORF47;DDIT3;FGF18;TRIB2;RNF122;KCTD15
KO_Upregulated_1176 Genes	Virus_Perturbations_from_GEO_up	A-Vietnam-1203_CIP048_RG3-2004(H5N1)mutPB2-627E_0Hour_GSE43203	0.000838742	0.0903045	12.8501	SEMA3D;NRXN1;CHD7;IQGAP2;NTN1;ZNF48;NKAIN1;GRM2;TMEM246;EFS;TRIM4;RRS1;ZNF385B;ZNF568;RAB11FIP4;LINC00599;TFAP2A;PCDH9;PRRX2;VASH2;C1ORF21;ZIC5;GFRA2;BMP5;ZNF519;HECW2;NMU;TIMELESS;MAPT;ZNF114;FGF12;CDK5R1
KO_Upregulated_1176 Genes	Virus_Perturbations_from_GEO_up	A_CA_04_2009_4dayMOI-10^4_GSE37569	0.000838742	0.0677284	12.8501	MCM7;CDCA5;PRIM1;MCM10;CHTF18;PSMC3IP;ADAMTS2;CHAF1A;EXO1;E2F1;RAD54L;CLSPN;S1PR2;TAC1;ZNF367;MSX2;XRCC2;PNMA2;ZIC5;PASK;ANO4;DCLK1;DNAJC3;KIF18B;NASP;CENPJ;MCM3;MCM4;HYOU1;AUNIP;SCG2;DTL
KO_Upregulated_1176 Genes	Virus_Perturbations_from_GEO_up	A-CA-04-2009(H1N1)MA_Day3_GSE36328	0.00321466	0.207667	9.76196	ATP1A3;IQGAP2;NTN1;MMP25;C15ORF39;CLMP;CAPN6;ADAMTS1;PIM1;EMILIN2;DUSP2;VCAM1;ASNS;PLA2G4A;UBE2G2;MYRIP;PASK;CYP7B1;LYVE1;GADD45G;ADAMTS20;TICRR;PDE10A;H2AFY2;MGAT4A;COL5A2;TIMELESS;PI15;PIK3AP1;ST6GALNAC5
KO_Upregulated_1176 Genes	Virus_Perturbations_from_GEO_up	SARS-CoV MA15_Day7-PFU-10^5_GSE50000	0.00598112	0.321984	8.41583	PTH1R;AFP;C15ORF39;CHAF1A;ORC6;CDC45;ORC1;EXO1;E2F1;MYBL2;S1PR2;ZNF367;CDT1;HELLS;GINS2;STARD5;NOS2;XRCC2;CDC6;TICRR;ABTB2;RAD51;NASP;FANCD2;MGAT4A;TIMELESS;AUNIP;CENPP;DTL
KO_Upregulated_1176 Genes	Virus_Perturbations_from_GEO_up	A-Vietnam-1203_CIP048_RG3-2004(H5N1)PB1-F2del_1day-MOI-10^4_GSE44441	0.0107479	0.49594	7.19531	ROBO2;ONECUT2;PCDH10;ONECUT1;HAPLN1;JAKMIP3;UGT8;GRM2;CALB1;CAMKV;ZIC3;BAALC;NPTX2;CER1;TMEM132B;ST8SIA3;UBE2G2;PNMA2;SLC16A14;GADD45G;TICRR;TRIM17;TIMELESS;CNTN2;MCM4;KCTD12;IL17D;KCTD15
KO_Upregulated_1176 Genes	Virus_Perturbations_from_GEO_up	A_CA_04_2009_4dayMOI-10^6_GSE37569	0.0107479	0.433947	7.19531	PRIM1;SLC7A11;IQGAP2;CHTF18;LRRC55;CORO1A;MMP25;C15ORF39;CDC45;EXO1;FAM110B;RAD54L;MSX2;CDC7;PILRB;CYP7B1;DCLK1;MGAT4C;PDE10A;NASP;PSAT1;CENPJ;GPR160;TIMELESS;MCM3;MCM4;PIK3AP1;DTL
KO_Upregulated_1176 Genes	Virus_Perturbations_from_GEO_up	icSARS CoV_36Hour_GSE37827	0.0107479	0.385731	7.19531	GRIA1;PPM1E;GLI3;HAPLN1;UNC80;PRRG3;CLMP;TMEM204;SLITRK1;PPP4R4;PIEZO2;MAP6;RUNX1T1;LINC00599;GUCY1A2;KCNK10;NOS2;WSCD2;GFRA1;PNMA3;ZIC4;OLFM1;ZNF90;LRFN5;MYH2;FABP7;COL7A1;FGF18
KO_Upregulated_1176 Genes	Virus_Perturbations_from_GEO_up	SARS-BatSRBD_Day7_GSE50000	0.0186419	0.602132	6.09543	THSD7B;PCDH10;TSGA10IP;IKZF1;CACNA1E;LRRC55;FBLN5;TCEAL7;GRIN2A;ORC6;CALB1;ZIC1;LRRC8C;ZNF385B;ZNF367;ARNT2;WDR17;GINS2;KCNK10;FIBCD1;ASRGL1;SLC16A14;TIMELESS;EVL;CENPP;ITM2A;MCM2
KO_Upregulated_1176 Genes	Virus_Perturbations_from_GEO_down	Ebolavirus(EBOV)_1day_Splenocytes_GSE17509	3.86687e-05	0.01249	20.7357	FBLN7;TENM1;FLT1;SEMA3D;NRXN1;ONECUT1;SEZ6;ATP1A2;SLC7A11;ENHO;TRIM9;NEFL;EFHD1;RSPO4;LGI1;PRRX1;NOS2;ZFR2;TRPC4;GRID1;WNT5A;IGF2;FBXL16;MAPK8IP2;SH3RF3;BACE2;TRIM17;H2AFY2;NASP;DOK5;SYT10;HECW1;CNTN2;SCG3;ZFPM2;SHANK2
KO_Upregulated_1176 Genes	Virus_Perturbations_from_GEO_down	A-CA-04-2009(H1N1)_Day3_GSE36328	8.74828e-05	0.0141285	18.5398	RET;ROBO2;RAB3C;BRSK2;PPM1L;PDGFA;PARD6G;APCDD1;FBLN5;NKAIN1;GRIP1;GRM2;RELN;ADAMTS19;ENPP2;DMD;GRIA3;EDARADD;SYT3;JAG1;LRRN2;TMEM178A;EBF3;GRIN2B;FANCG;MFAP4;WEE1;TCERG1L;MPPED2;ITGA8;COL8A1;FAT3;ZFPM2;FGFR2;ABCG2
KO_Upregulated_1176 Genes	Virus_Perturbations_from_GEO_down	Ebolavirus(EBOV)_5day_Splenocytes_GSE17509	8.74828e-05	0.00941898	18.5398	DPP10;TENM1;RAB3C;SDC2;COL12A1;ONECUT1;LRRC6;RORB;ARHGAP6;ENHO;SCUBE3;GRIN2A;KIF5C;TMEM204;CA8;EDIL3;SOX4;PRKG1;SYT4;GABRA5;GABRA3;EBF2;LHFPL4;EBF3;NSG1;AXIN2;DUSP9;SYN2;PRLR;ZDHHC15;SH3RF3;TSPAN13;UBXN10;NMU;FGF12
KO_Upregulated_1176 Genes	Virus_Perturbations_from_GEO_down	A-CA-04-2009(H1N1)MA_Day3_GSE36328	0.000838742	0.0677284	12.8501	ROBO2;CEBPA;RTN1;SLC24A3;PPM1L;IRS1;PDGFA;TMTC2;FBLN5;NKAIN1;EDNRB;RELN;BCL7A;TMEM204;SOX4;PRKG1;PURG;RPRM;MDH1B;EDARADD;MCOLN3;LRRN2;ATRNL1;WSCD2;TMEM50B;SOX11;SNCAIP;WEE1;SLC6A9;ITGA8;FAT3;FGFR2
KO_Upregulated_1176 Genes	Virus_Perturbations_from_GEO_down	A_CA_04_2009_7dayMOI-10^5_GSE37569	0.00166978	0.107868	11.2385	ROBO2;RYR2;RTN1;IRS1;CRABP1;ITPR1;SLC1A4;RORB;FBLN5;ADCY5;GLB1L2;GHR;DPP6;TMEM246;DPYSL4;SLC19A3;EDIL3;RSPO4;PRKG1;PURG;ZFR2;FBXL16;ANO4;ADRA2C;MTSS1;GNAL;NRG3;BAMBI;ITGA8;FGF12;KCTD15
KO_Upregulated_1176 Genes	Virus_Perturbations_from_GEO_down	cSARS Bat SRBD_48Hour_GSE37827	0.00166978	0.0898898	11.2385	BLM;DLX2;DNM3OS;ACTG2;GLB1L2;TRIM9;STOX2;WIF1;KCNN2;RHBDL3;ZNF367;PRKG1;ANKS1B;DACT1;LINC00599;TMEM132D;ANKRD34B;KCNK12;IL34;SH2D3C;EAF2;SLC16A14;BMP5;PYGO1;FAM133A;MYH2;NASP;KLHDC8A;SYT11;TIMELESS;ZNF695
KO_Upregulated_1176 Genes	Virus_Perturbations_from_GEO_down	HEV_60Day_GSE53731	0.00321466	0.148334	9.76196	TENM1;ITIH3;PCDH10;TMEM74;CACNA1E;HAPLN1;PREX2;SOX2;ADAMTS5;PIP5K1B;CER1;PURG;GRIA4;MIR600HG;DUSP2;PRRX1;EPHA8;CADPS;EBF3;SOX11;GRIN2B;DCN;BMP5;INPP4B;HPDL;PDE10A;HECW1;IGDCC3;PRR16;ZBTB8B
KO_Upregulated_1176 Genes	Virus_Perturbations_from_GEO_down	A-Vietnam-1203_CIP048_RG4-2004(H5N1)PB2-627E_2day-MOI-10^4_GSE43301	0.00598112	0.241488	8.41583	GPR27;NRP2;DLX2;KLHL14;CTTNBP2;CRABP1;TMEM74;DACH2;PCSK5;HS6ST2;FBLN5;CAPN6;PABPC4L;ZNF385B;SOX4;ZIK1;EDARADD;LGI1;CADPS2;MCOLN3;SLC16A14;FANCG;MEX3B;COL3A1;TCERG1L;TNMD;CANX;BCL2;SCG2
KO_Upregulated_1176 Genes	Virus_Perturbations_from_GEO_down	A-Vietnam-1203_CIP048_RG4-2004(H5N1)PB2-627E_4day-MOI-10^4_GSE43301	0.00598112	0.214656	8.41583	DLX2;CELF5;LIN7A;KLHL13;ADARB2;DACH2;UGT8;ADAMTS19;FUT9;GNG7;GRM8;PABPC4L;ZNF385B;RAB11FIP4;RSPO4;SYT4;MCOLN3;EPHA8;EBF3;UNC5C;PNMA2;KCNAB3;ANO2;STXBP5L;MMP16;LIX1;NAT2;CHDH;FGF12
KO_Upregulated_1176 Genes	Virus_Perturbations_from_GEO_down	A-VN-1203-2004(H5N1)_Day1-10^2pfu_GSE33263	0.0107479	0.347158	7.19531	KCNK5;ADCYAP1R1;BRSK2;KLHL14;CDCA4;NXPH4;CDCA7;TMTC2;CORO1A;WFDC2;GLB1L2;TCEAL2;SVEP1;CKB;CALN1;CADM3;LIMCH1;BCL11A;FIBCD1;LGI2;FAM207A;FOXP2;NR4A1;COL1A2;FANCD2;RFX4;FABP7;ALPK2
KO_Upregulated_1176 Genes	Cancer_Cell_Line_Encyclopedia	CHP126_AUTONOMIC_GANGLIA	1.4778e-34	1.42903e-31	310.639	SEMA5B;RAB3C;VIPR2;NUDT10;GRIP1;RIMS3;ATCAY;DPYSL4;DPYSL5;KIF5C;IGLON5;ENPP2;BSN;FAM19A5;EPHA7;HFM1;RBFOX3;SOX11;UNC5C;EBF3;MAPK8IP2;SRCIN1;EML5;MYCN;LIX1;SCG3;ADCYAP1R1;RTN1;SLC1A2;CABP1;LRRC55;PHF21B;NKAIN1;DPP6;FAM124A;ADAMTS19;TSPAN7;KCNN2;GRIA3;LRRC4B;GRIA4;TMEM132C;TFAP2B;SYT4;ST8SIA3;GNAO1;MEX3B;MEX3A;VANGL2;CNTN4;RET;ROBO2;TMEM151B;NCAN;SLC35F1;FBLL1;RNF157;UNC80;KCNT2;CAMKV;GDAP1L1;GRM8;…
KO_Upregulated_1176 Genes	Cancer_Cell_Line_Encyclopedia	NCIH1184_LUNG	5.3852e-33	2.60374e-30	345.393	RAB3C;THSD7B;NCAN;CELF5;ZCCHC18;RORB;FBLL1;CDH7;UNC80;NUDT10;GRIP1;SOX1;RIMS3;ATCAY;DPYSL4;KCNT2;DPYSL5;DPF1;GDAP1L1;GRM8;ZNF568;ZNF521;MFSD2A;PPFIA2;HES6;ZNF682;SRRM4;RBFOX3;EN2;AARSD1;HPCAL4;ZDHHC15;EML5;PCP4;COL2A1;RFX4;CDH10;GAS2;DCX;SCG3;MAPT;GPM6A;KHDRBS2;RTN1;PPM1L;DLL1;PPM1E;PHF21B;PDZD4;DPP6;FUT9;TCEAL2;ZMAT4;SLITRK4;MAP6;UGT3A1;CYYR1;RHBDL3;PURG;RUNX1T1;TMEM132D;IRX1;SYT4;BTBD17;ST8SIA2…
KO_Upregulated_1176 Genes	Cancer_Cell_Line_Encyclopedia	KPNYN_AUTONOMIC_GANGLIA	3.32657e-30	1.07227e-27	290.357	SH3GL3;TMEM151B;CELF5;ADARB2;FBLL1;CDH7;TTC28;UNC80;NUDT10;ATCAY;KCNT2;CAMKV;CAPN6;DPYSL5;KIF5C;DPF1;GDAP1L1;GRM8;NEFM;RNF150;SLC26A10;BSN;FAM19A5;CALN1;PPFIA2;APC2;SRRM4;ST6GAL2;HFM1;GRID1;SOX11;UNC5C;AP3B2;GFRA2;ZDHHC15;EML5;GAP43;MYCN;DCX;SCG3;TAGLN3;ROR2;ADCYAP1R1;RTN1;SYNPO2;SLC1A2;NRXN2;PHF21B;TCEAL7;PDZD4;DPP6;FAM124A;CUX2;FRZB;SLITRK1;ZNF704;ZMAT4;CLVS2;MAP6;SLIT3;PURG;GRIA4;CHGA;WDR17;TF…
KO_Upregulated_1176 Genes	Cancer_Cell_Line_Encyclopedia	KPNRTBM1_AUTONOMIC_GANGLIA	5.53772e-30	1.33874e-27	250.536	RET;ANKRD13B;SNAP25;SH3GL3;TMEM151B;NCAN;ZSCAN12P1;CELF5;RORB;DNM3OS;FBLL1;RNF157;UNC80;NUDT10;EDNRA;ATCAY;DPYSL4;KCNT2;CAMKV;DPYSL5;KIF5C;IGLON5;FAM110B;GDAP1L1;ENPP2;DACT3;NEFM;RNF150;SLC26A10;BSN;FAM19A5;CALN1;PPFIA2;APC2;SRRM4;ST6GAL2;KCNK10;KCNH8;SOX11;UNC5C;IL17RD;SRCIN1;AP3B2;SYN2;GFRA2;DKK2;ZDHHC15;EML5;GAP43;MYCN;NRG3;MPPED2;DCX;SCG3;TAGLN3;MAPT;BRSK2;ADCYAP1R1;RTN1;SYNPO2;CRABP1;ATP1A3;…
KO_Upregulated_1176 Genes	Cancer_Cell_Line_Encyclopedia	NCIH446_LUNG	3.92912e-27	7.59891e-25	246.651	ROBO2;SNAP25;EDA;ELN;FBLL1;CDH7;TMEM145;CAMKV;DPYSL5;NDST4;GDAP1L1;DACT3;RNF150;FAM19A5;PPFIA2;APC2;SRRM4;RBFOX3;MAPK8IP2;CYP7B1;AP3B2;GAP43;NRG3;KCNQ2;GAS2;DCX;FAM181B;SCG3;MAPT;ZFPM2;GPM6A;BRSK2;RTN1;FOXG1;NRXN1;ADAM22;SEZ6;SLC1A2;ATP1A3;SLCO5A1;TMEM74;LIN7A;ZDHHC22;PHF21B;ENHO;NKAIN1;IGSF21;FUT9;SLITRK1;CNR1;ATOH8;SLITRK3;GPC3;CLVS2;CYYR1;GRIA4;KCNJ4;SYT4;KCNJ6;WSCD1;LRRN2;KCNB1;KCNB2;ST8SIA3;…
KO_Upregulated_1176 Genes	Cancer_Cell_Line_Encyclopedia	NCIH524_LUNG	6.43966e-27	1.03786e-24	232.97	DPP10;RYR2;ANKRD13B;RAB3C;SH3GL3;THSD7B;MEGF11;NCAN;SLC35F1;ZCCHC18;FBLL1;UNC80;TRIM9;TMEM145;NUDT10;GRM2;RIMS4;CAMKV;ZIC3;GDAP1L1;GRM8;ZIC1;NEFM;BSN;ADAMTS8;FAM19A5;CALN1;PPFIA2;CHST8;HES6;SRRM4;RBFOX3;ABCC8;SLC6A15;POU3F1;AP3B2;DUSP9;POU3F3;ZDHHC15;EML5;OLFM1;GAP43;DCX;SCG3;LRRC3B;GPM6A;BRSK2;KHDRBS2;RTN1;TTYH2;DCAF12L2;CRABP1;SEZ6;ATP1A3;ZDHHC22;PPM1E;PHF21B;TCEAL7;IGSF21;PRRG3;GRIN2A;WIF1;TCE…
KO_Upregulated_1176 Genes	Cancer_Cell_Line_Encyclopedia	NH6_AUTONOMIC_GANGLIA	9.1007e-26	1.2572e-23	251.624	SH3GL3;TMEM151B;NCAN;ZCCHC18;RORB;FBLL1;UNC80;NUDT10;EDNRA;ATCAY;DPYSL4;KCNT2;KIF5C;IGLON5;GDAP1L1;DACT3;NEFM;RNF150;BSN;FAM19A5;CALN1;SRRM4;ST6GAL2;HFM1;SOX11;UNC5C;AP3B2;SYN2;GFRA2;ZDHHC15;EML5;GAP43;MYCN;NRG3;DCX;SCG3;TAGLN3;MAPT;ADCYAP1R1;RTN1;SLC1A2;NRXN2;KLHL13;PHF21B;TCEAL7;PDZD4;DPP6;CUX2;ZNF704;CLVS2;MAP6;SLIT3;GRIA3;RUNX1T1;CHGA;TFAP2B;SYT4;NLGN4X;ST8SIA2;CBX2;ST8SIA3;LHFPL4;DCLK1;MFAP4…
KO_Upregulated_1176 Genes	Cancer_Cell_Line_Encyclopedia	SHSY5Y_AUTONOMIC_GANGLIA	1.10863e-25	1.34006e-23	201.87	RET;DPP10;RAB3C;ANKRD13B;SNAP25;TMEM151B;NCAN;CELF5;RORB;FBLL1;UNC80;NUDT10;RIMS4;ATCAY;DPYSL4;KCNT2;CAMKV;DPYSL5;IGLON5;GDAP1L1;GRM8;DACT3;NEFM;RNF150;SLC26A10;BSN;APC2;SRRM4;ST6GAL2;HFM1;KCNH8;ANKRD45;SOX11;UNC5C;IL17RD;HPCAL4;AP3B2;DKK2;EML5;GAP43;DCX;SLC29A4;SCG3;TAGLN3;ADCYAP1R1;RTN1;ATP1A3;NRXN2;ADCY1;PHF21B;CACNA1G;STOX2;NKAIN1;TCEAL7;PDZD4;DPP6;CUX2;FUT9;ZNF704;TCEAL2;MAP6;SLIT3;ZNF423;GR…
KO_Upregulated_1176 Genes	Cancer_Cell_Line_Encyclopedia	IMR32_AUTONOMIC_GANGLIA	2.2797e-25	2.44941e-23	229.457	HRK;RYR2;TMEM151B;THSD7B;NCAN;SLC35F1;FBLL1;CDH7;RIMS3;DPYSL4;KCNT2;CAMKV;ZIC3;B3GALT2;GDAP1L1;NEFM;SLC26A10;BSN;ADAMTS8;FAM19A5;SRRM4;RBFOX3;SLC6A15;EBF3;SOX11;MYRIP;AP3B2;SYN2;GFRA2;OLFM1;MYCN;TNMD;IGDCC3;DCX;SLC29A4;SCG3;TAGLN3;ST6GALNAC5;ADCYAP1R1;ATP1A3;DTX3;CPLX2;PHF21B;NKAIN1;TCEAL7;PDZD4;DPP6;CUX2;FRZB;SLITRK1;ATOH8;CLVS2;CYYR1;RPRM;RUNX1T1;SYT4;EYA2;KCNB2;GINS3;ST8SIA3;LHFPL4;C14ORF132;H…
KO_Upregulated_1176 Genes	Cancer_Cell_Line_Encyclopedia	COLO704_OVARY	9.33867e-25	9.0305e-23	232.682	EXOC3L1;ONECUT1;RORB;FBLL1;TRIM9;TMEM145;GRIP1;GRM2;ATCAY;PPP4R4;GDAP1L1;EMILIN3;SLC16A9;BSN;EDIL3;PPFIA2;PAQR9;GUCY1A2;SRRM4;EPHA8;LMO3;TEX15;MAPK8IP2;AP3B2;ANO2;FOXP2;EML5;ZNF90;IGDCC3;DCX;SLC29A4;SCG3;ZFPM2;SCN4B;ST6GALNAC5;CERS1;GPM6A;BRSK2;FOXG1;SLC1A2;ATP1A3;NRXN2;LIN7A;ADCY1;ZDHHC22;THBS4;PHF21B;ADD2;IGSF21;FRZB;FUT9;RHBDL3;NPTX2;CHGA;KCNJ4;CADM3;ST8SIA3;HS3ST5;GADD45G;STXBP5L;MEX3A;KLHDC8…
KO_Upregulated_1176 Genes	NCI-60_Cancer_Cell_Lines	SHSYSY+RA	1.44015e-15	1.33933e-13	104.316	SNAP25;DPYSL4;CAMKV;KIF5C;MDK;GDAP1L1;TRIM24;NEFM;EMILIN1;BSN;DGCR5;CHST8;KCNK10;DIO3;SOX11;UNC5C;TEX15;MAPK8IP2;HPCAL4;AP3B2;TMSB15A;KCNQ2;DCX;SCG3;TAGLN3;GNAZ;ADCYAP1R1;RTN1;CHRNA5;CRABP1;ADAM22;ITPR1;TWIST1;ATP1A3;NRXN2;DTX3;ACTR3B;PPM1E;CACNA1G;NKAIN1;CUX2;EFS;FUT9;TCEAL2;SLIT3;ZNF423;CACNG4;RUNX1T1;CHGA;TFAP2B;CBX2;DNAJC12;C1ORF21;C14ORF132;UBE2G2;NMNAT2;PNMA2;NASP;KIF26B;RIMBP2;BCL2;CDK5R1;…
KO_Upregulated_1176 Genes	NCI-60_Cancer_Cell_Lines	SHSYSY-RA	1.56726e-13	7.28775e-12	70.4067	RET;SNAP25;TMEM151B;ELN;NCAN;XYLT1;GRIK2;TTC28;DACH1;DPYSL4;MDK;KIF5C;GDAP1L1;TRIM24;NEFM;EMILIN1;SOX4;RGS7;CHST8;APC2;SOX11;UNC5C;MYRIP;MAPK8IP2;HPCAL4;AP3B2;SYN2;GFRA2;DKK2;GAP43;TMSB15A;KCNQ2;DCX;SCG3;TAGLN3;MAPT;TRIB2;SHANK2;NLGN3;GNAZ;RTN1;CHRNA5;NRXN1;CRABP1;AGAP2;ADAM22;TWIST1;ATP1A3;NRXN2;DTX3;PPM1E;CACNA1G;CUX2;EFS;TCEAL2;ZMAT4;SLIT3;NPTX2;ZNF423;CACNG4;CHGA;TFAP2B;CADM3;FZD3;MARCKSL1;KC…
KO_Upregulated_1176 Genes	NCI-60_Cancer_Cell_Lines	HS578T	4.40745e-07	1.36631e-05	41.0105	SLC24A3;SDC2;HTRA1;GRIK2;PTN;ACTG2;FLRT2;CALD1;EMILIN1;PTGIS;PRRX1;ANGPT1;LUM;WNT5A;SHROOM2;BGN;EN1;DCN;ACTA2;COL3A1;COL1A2;PDE10A;SLC6A9;DOK5;ITGA8;KCTD12;CCDC81;ZFPM2;KCNK2
KO_Upregulated_1176 Genes	NCI-60_Cancer_Cell_Lines	SNB75	0.00114582	0.0266403	12.9622	TAGLN;NXPH3;NPR3;HTRA1;ACTG2;ADAMTS5;ADAMTS2;FLRT2;CALD1;ENPP2;EDIL3;CADM3;NLGN4X;ANGPT1;KCNB1;LUM;BGN;ACTA2;BACE2;COL3A1;COL1A2;PRR16;COL8A1;KCNK2;FERMT2;FGFR2
KO_Upregulated_1176 Genes	NCI-60_Cancer_Cell_Lines	astrocytes	0.00264143	0.0491306	10.1286	GPR27;GRIA1;TAGLN;NXN;FOXG1;LPAR2;ATP1A2;SLC7A11;HERPUD1;SOX2;CSRP2;DPYSL4;CALD1;CLTCL1;KIF1A;GPC4;JAG1;WSCD1;SOX11;DCLK1;ACTA2;MN1;GAP43;WEE1;SLC6A9;MMP15;SYT11;FABP7;CDO1;SCRG1;FERMT2
KO_Upregulated_1176 Genes	NCI-60_Cancer_Cell_Lines	M14	0.0342463	0.530818	5.37974	EIF4A1;ARNT2;MARCKSL1;MCOLN3;FLT1;PRRX1;FAM189A2;FAM86B1;SOX10;ALDH1A3;DPP6;GPR143;CSRP2;SGCD;TMEM204;TRIB2;KCTD15;IL12RB2
KO_Upregulated_1176 Genes	NCI-60_Cancer_Cell_Lines	UACC62	0.0559925	0.7439	4.2261	ARNT2;GPR37;SERPINE2;ST8SIA1;SLC6A15;PDE3B;SPRY4;XYLT1;SLC1A4;GHR;TRIM9;SGCD;PTPRZ1;FABP7;PLP1;PLBD1;BAALC;TRIB2;SCRG1;KCTD15
KO_Upregulated_1176 Genes	NCI-60_Cancer_Cell_Lines	U118	0.0818273	0.951243	3.84317	SERPINE2;FOXF2;PCOLCE2;LUM;FST;HTRA1;LPAR1;XYLT1;PLA2G4A;RORB;DCN;EDNRA;CDH10
KO_Upregulated_1176 Genes	NCI-60_Cancer_Cell_Lines	NCI 460	0.0849314	0.877625	3.58821	FBN2;RTN1;SLC47A1;LIMCH1;LIN7A;CXCL1;KLF15;PBX1;CXCL5;EXO1;CDH10;COL5A2;COL4A6;SLITRK5;ABCG2;RUNX1T1
KO_Upregulated_1176 Genes	NCI-60_Cancer_Cell_Lines	CAKI1	0.0960365	0.89314	3.8562	KITLG;VIPR2;CRISPLD2;LRRC6;GFRA1;MID1;CXCL5;FGFR2;BMP5
KO_Upregulated_1176 Genes	Tissue_Protein_Expression_from_ProteomicsDB	seminal vesicle	6.16202e-08	1.27554e-05	40.3359	DPP10;NLGN3;RAB3C;SNAP25;VIPR2;LAMC3;C1ORF198;LPAR1;ATP1A3;ATP1A2;PTGS2;CPLX2;GRIP1;EDNRA;CAPN6;FAM184A;EXO1;KCNMB1;EMILIN3;MAP6;S1PR2;LZTS1;LGI1;TMEM132C;DNAH11;GRID1;ZBTB16;LGI2;ANO4;HPCAL4;SYN2;FANCG;PCP4;GAP43;TFAP4;CRISPLD2;CENPJ;SMOC1;MPPED2;STAC2;FAT3;UBAP1L;ROR2
KO_Upregulated_1176 Genes	Tissue_Protein_Expression_from_ProteomicsDB	arachnoid cyst	1.19181e-06	0.000123352	30.827	MIDN;NRXN1;ADAM22;SEZ6;SLC1A2;PDGFA;NRXN2;DTX4;NKAIN1;IGSF21;RELN;CLMP;PTPRZ1;SLITRK1;CNR1;SLITRK4;NPTX2;LRRC4B;GRIA4;TMEM132D;TMEM132C;CADM3;XBP1;ST6GAL2;GPR37;PCDH9;EBF3;GFRA2;RGMA;NELL2;LRFN5;BAMBI;DDIT3;FGF19;CNTN2;CSPG5;SCG3;MASP1;CENPP;SCRG1
KO_Upregulated_1176 Genes	Tissue_Protein_Expression_from_ProteomicsDB	amniocyte	0.000204386	0.0141026	16.3202	RET;CRB2;FBN2;DPP10;FBN3;SLC24A3;PCDH10;COL11A1;AMIGO2;CXCL1;AFP;UNC80;GJA1;SLITRK4;PIM1;ST3GAL6;SLIT3;EDIL3;GRID2;JAG1;ATAD5;XRCC2;CBX2;LGI2;GFRA1;SHISA2;GDF6;CCDC80;FRAS1;FGF19;COL5A2;COL8A1;CD101;EZH2
KO_Upregulated_1176 Genes	Tissue_Protein_Expression_from_ProteomicsDB	cerebrospinal fluid	0.000204386	0.010577	16.3202	PCDH10;NRXN1;ADAM22;SEZ6;SLC1A3;NRXN2;CACNA1E;TCEAL7;IGSF21;SERTAD4;RELN;SLITRK1;CNR1;IGLON5;RAD54L;LRRC4B;GRIA4;EPHA7;ST6GAL2;GPR37;PCDH9;EYA2;HS3ST5;FBXL16;SYT13;GFRA2;NELL2;CNTN2;CSPG5;SCG3;SCRG1;MDGA1;FGFR2;ZNF695
KO_Upregulated_1176 Genes	Tissue_Protein_Expression_from_ProteomicsDB	HEK-293 cell	0.000887043	0.0367236	12.7062	ZNF331;GRIA1;DLX1;FOXC1;C3ORF70;FOXG1;IRS4;SLCO5A1;KLHL13;NTN1;CACNA1G;ADAMTS15;E2F1;ZNF568;RGS7;EDARADD;FZD3;FOXF2;GRID1;EN2;EBF3;SOX11;SLC6A11;NSG1;ZIC5;POU3F1;PRLR;FOXP2;POU3F3;TMEM179;GNAL;TRIB2
KO_Upregulated_1176 Genes	Tissue_Protein_Expression_from_ProteomicsDB	NCI-H460 cell	0.000887043	0.030603	12.7062	DPP10;SEMA5B;RAB3C;DDX12P;PDE3B;CXCL1;WDR62;PTGS2;CPLX2;PSMC3IP;ORC6;CDC45;WDR90;PPFIA2;WDR17;LRRC45;GRID2;ST6GAL2;BCL11B;ATRNL1;FANCA;HUNK;RAB39B;SYT17;HPDL;MYCN;CDH10;CNTN4;CCDC81;DTL;EZH2;ABCG2
KO_Upregulated_1176 Genes	Tissue_Protein_Expression_from_ProteomicsDB	NFF	0.000887043	0.0262311	12.7062	OPRD1;SH3GL3;NXPH4;PCDH18;SLC7A3;NKAIN1;PDZD4;SNN;RIMS3;CAMKV;ZIC2;ZMAT4;S1PR3;CHSY3;ZNF682;TMEM74B;GABRA5;TMEM132B;ST8SIA3;HS3ST5;ZIC5;KLF15;CDC25A;FOXP2;POU3F3;MN1;ZNF90;KIAA1257;HECW2;HECW1;ST6GALNAC3;C5ORF30
KO_Upregulated_1176 Genes	Tissue_Protein_Expression_from_ProteomicsDB	CAL-27 cell	0.00175965	0.0455309	11.1093	TRIM71;GRIK3;FIGNL2;PCDH18;PREX2;RNF157;GRIN2A;ZMAT4;SLITRK3;TNNI1;PPARGC1B;SCN1A;EDARADD;CHST8;SYT4;RBFOX3;LMO3;B3GAT2;LGI2;SHROOM2;PILRB;GRIN2B;CDC25A;TRAIP;SH3RF3;CYP26A1;COL2A1;RFX4;SCG3;TLL1;PTPN5
KO_Upregulated_1176 Genes	Tissue_Protein_Expression_from_ProteomicsDB	KM-12 cell	0.00175965	0.0404719	11.1093	XYLT1;LRP3;ADARB2;CPLX2;GLB1L2;RNF157;PSMC3IP;STOX2;FGD5;DACH1;ORC6;TNRC18;CLSPN;SLC13A5;ANKS1B;DNAH11;BTBD17;ATAD5;CCDC138;RAB39A;OLFM1;HPDL;EEPD1;PCP4;MYCN;PDE10A;KLHDC8A;NAT2;ZNF738;SYT10;TRIB2
KO_Upregulated_1176 Genes	Tissue_Protein_Expression_from_ProteomicsDB	SNB-75 cell	0.00175965	0.0364247	11.1093	COL11A1;PDE3B;TWIST1;SLC7A11;ADCY1;CNR1;PPP4R4;CTNNA3;RNF150;EDIL3;JAG1;SLC15A2;EPHA8;ANKRD45;WNT5A;FBXL16;SOX10;KLF15;TBX3;TICRR;FRMD3;MYCN;CRISPLD2;MMP15;CDH10;SYT10;GAS2;PLP1;ZNF778;RADIL;DDR2
KO_Upregulated_1176 Genes	Tissue_Protein_Expression_from_Human_Proteome_Map	fetal brain	2.43447e-11	7.30341e-10	69.0406	ONECUT2;PTPRO;IRS4;CELF5;TMEM145;ZIC3;FAM110B;DPF1;ZIC1;PIM1;DACT3;FAM19A5;SOX13;MAPK8IP2;POU3F1;FOXP2;POU3F3;GPRIN2;TMSB15A;KCTD15;FOXG1;SEZ6;TMEM74;APCDD1;ZNF8;NKAIN1;STOX2;SNN;TMEM246;FUT9;TAC1;CACNG4;ARNT2;GINS2;IRX2;FZD3;BTBD17;HS3ST5;ZIC4;NSG1;SYT13;GDF6;SYT17;XKR7;MEX3A;VANGL2;PDE10A;PPP1R1A;CNIH2;CBLN1
KO_Upregulated_1176 Genes	Tissue_Protein_Expression_from_Human_Proteome_Map	adult retina	4.14959e-05	0.000622438	20.5233	ALG1L;VIPR2;THSD7B;SLC35F1;CYP46A1;CDH7;GLB1L2;IGSF21;RIMS3;CAMKV;WIF1;IGLON5;ZMAT4;CLVS2;ZNF385B;MYBL2;LRRC8B;RHBDL3;RNF175;ADAMTS8;MDH1B;PAQR4;PCDH9;SLC6A15;IL34;FIBCD1;GABRA3;LHFPL4;GFRA2;SYT11;CDH10;MPPED2;STAC2;RIMBP2;ST6GALNAC5;C5ORF30
KO_Upregulated_1176 Genes	Tissue_Protein_Expression_from_Human_Proteome_Map	adult frontal cortex	0.000204386	0.00204386	16.3201	GPR27;TTYH2;ONECUT1;SEZ6;PTH1R;SLC7A11;ADARB2;METRNL;TCEAL7;TMEM145;STOX2;GRIN2A;GRM4;FUT9;CNR1;ARSJ;FAM110B;BAALC;DACT3;ARNT2;BTBD17;TCF15;GABRA5;ATRNL1;TMEM178A;MYRIP;SYT13;SYT17;SH3RF3;PYGO1;DENND6B;CNIH2;CTXN1;PTPN5
KO_Upregulated_1176 Genes	Tissue_Protein_Expression_from_Human_Proteome_Map	adult pancreas	0.00175965	0.0131974	11.1093	FBLN7;GRIA1;CHRNA4;DERL3;NRXN1;SLC43A1;NPR3;SLC1A2;JAKMIP3;ZNF829;GOLGA6L9;TMEM204;PRDM16;SLC19A3;LRRC8B;LONRF2;GAL3ST4;WWOX;XBP1;PCDH9;ABCC8;SOX13;FAM86B1;IL17RB;CPED1;ABTB2;SMOC2;GPR143;CCDC80;MPPED2;GAS2
KO_Upregulated_1176 Genes	Tissue_Protein_Expression_from_Human_Proteome_Map	adult gallbladder	0.0062589	0.0375534	8.31349	AMER1;FBLN7;ARHGEF26;ONECUT1;TSEN2;PCSK5;NTN1;THBD;ADAMTS2;CLMP;NDST4;GDAP1L1;DACT3;SLIT3;CHST8;SRRM4;JAG1;FST;GFRA1;CDC6;FBXL16;FANCG;SH3RF3;PDE10A;FGF19;CCDC3;IL17D;CDK5R2;CDK5R1
KO_Upregulated_1176 Genes	Tissue_Protein_Expression_from_Human_Proteome_Map	fetal liver	0.0062589	0.0312945	8.31349	SAMD5;CDCA5;LRP3;ADARB2;GLI3;SLC7A3;ADAMTS5;PRRG3;RIMS4;ORC1;ZNF704;RAD54L;CALN1;IL12RB2;MUTYH;PAQR9;GINS2;HFM1;WSCD2;HUNK;HS3ST5;CDC6;ANO4;RAD51;ZFPM2;LRRC3B;CDO1;DTL;KCNK2
KO_Upregulated_1176 Genes	Tissue_Protein_Expression_from_Human_Proteome_Map	placenta	0.0112083	0.0480357	7.10504	BRSK2;MEGF11;NXN;SEMA3D;SDC2;SYNPO2;PLAC9;THBD;GJA1;TNNI1;DNAJB9;UGT3A1;CHSY3;S1PR2;SOX6;RSPO4;NOS2;TPBG;COL23A1;CDC7;HSPA12A;GRIN2B;CYP26A1;FAM167A;TSPAN13;CRISPLD2;TLL1;TRABD2A
KO_Upregulated_1176 Genes	Tissue_Protein_Expression_from_Human_Proteome_Map	adult ovary	0.032307	0.121151	5.04239	ADCY1;VWCE;ART5;GRIP1;EDNRA;ZNF829;PTPRZ1;BEND3;HES6;GUCY1A2;TMEM132C;COL26A1;HFM1;FOXF2;B3GAT2;ECEL1;C21ORF58;PCDHB15;PBX4;SH3RF3;NR4A1;KLHDC8A;LIX1;FAM181B;ZFPM2;PDE7A
KO_Upregulated_1176 Genes	Tissue_Protein_Expression_from_Human_Proteome_Map	adult spinal cord	0.032307	0.10769	5.04239	KCNA2;ADAM22;ADCY2;SLC7A11;CDH7;UGT8;EDNRB;PIEZO2;E2F1;UGT3A2;LGI1;PCDH9;TMEM132B;KAZN;FBXL16;SOX10;RGMA;MEX3A;MYCN;SLCO3A1;SYT11;CDH10;FAM131B;PRRT4;SCRG1;SCN4B
KO_Upregulated_1176 Genes	Tissue_Protein_Expression_from_Human_Proteome_Map	adult prostate	0.0804708	0.241412	3.41699	TMEM132D;NLGN3;KCNJ4;RYR2;PARM1;GRTP1;IRS1;NXPH3;AMIGO2;HUNK;ARHGAP39;CYP7B1;XKR7;CYP4X1;CHAF1A;CALB1;FAM174B;MDK;ADAMTS1;DACT2;COL8A1;ROR2;ITGB1BP2;MYOZ1
KO_Upregulated_1176 Genes	HMDB_Metabolites	Sodium (HMDB00588)	0.00240818	1	11.6273	HCN4;SLC13A4;SLC24A3;SLC6A15;SLC43A1;SLC1A2;SLC1A3;ATP1A3;SLC6A11;SLC1A4;ATP1A2;SLC3A2;SLC7A11;SLC1A6;SLC4A4;SLC7A3;SLC6A9;KCNT2;SLC13A5;SCN4B;SCN1A;HCN1
KO_Upregulated_1176 Genes	HMDB_Metabolites	Loperamide (HMDB04999)	0.0299146	1	14.921	OPRD1;GRIN2A;GRIN2B
KO_Upregulated_1176 Genes	HMDB_Metabolites	Cyclic GMP (HMDB01314)	0.0426422	1	7.31658	GUCY1A2;PDE10A;PDE3B;ADCY2;ADCY1;ADCY5
KO_Upregulated_1176 Genes	HMDB_Metabolites	L-Cysteine (HMDB00574)	0.0493562	1	8.52804	CBS;CTH;SLC3A2;CDO1
KO_Upregulated_1176 Genes	HMDB_Metabolites	L-Glutamic acid (HMDB00148)	0.0527024	1	6.04083	GRM4;PSAT1;GPT2;GRM8;ASNS;GRIK2;GRIN2B
KO_Upregulated_1176 Genes	HMDB_Metabolites	L-Alanine (HMDB00161)	0.0744343	1	7.79663	GPT2;SLC1A4;SCLY
KO_Upregulated_1176 Genes	HMDB_Metabolites	Cyclic AMP (HMDB00058)	0.0822169	1	3.76491	HCN4;KCNH5;KCNH8;PDE3B;ITPR1;ADCY2;ADCY1;PBX1;ADCY5;PDE10A;PPP1R1A;PDE7A;LZTS1;HCN1
KO_Upregulated_1176 Genes	HMDB_Metabolites	Pyruvic acid (HMDB00243)	0.140604	1	3.54937	GPT2;CTH;ADCY2;ADCY1;ADCY5
KO_Upregulated_1176 Genes	HMDB_Metabolites	L-Asparagine (HMDB00168)	0.154407	1	5.29525	ASNS;ASRGL1
KO_Upregulated_1176 Genes	HMDB_Metabolites	C61H109N3O26 (HMDB04936)	0.175712	1	4.54973	ST8SIA1;B4GALNT1
KO_Upregulated_1176 Genes	Pfam_InterPro_Domains	EGF_like	5.29787e-08	1.64764e-05	55.6989	FBLN7;FBN2;CNTNAP3;CRB2;FBN3;C1S;NCAN;NRXN1;NRXN2;PTGS2;NID2;DLL1;THBS4;SCUBE3;THBD;WIF1;CNTNAP3B;SVEP1;SLIT3;HMCN1;EDIL3;JAG1;ATRNL1;MMRN1;FAT3;TLL1
KO_Upregulated_1176 Genes	Pfam_InterPro_Domains	EGF_Ca_bd_2	3.39158e-05	0.00527391	36.0351	FBLN7;FBN2;FBN3;VWCE;NID2;FBLN5;THBS4;NELL2;THBD;SCUBE3;SVEP1;TLL1;HMCN1;CRELD2
KO_Upregulated_1176 Genes	Pfam_InterPro_Domains	Laminin_G_2	0.00022671	0.0235022	34.7153	CRB2;CNTNAP3;NELL2;NRXN1;COL11A1;CNTNAP3B;NRXN2;SLIT3;FAT3
KO_Upregulated_1176 Genes	Pfam_InterPro_Domains	ANF_lig_bd_rcpt	0.000255176	0.01984	37.5218	GRIA1;GRM3;GRM2;GRM4;GRID1;NPR3;GRM8;GRIK2
KO_Upregulated_1176 Genes	Pfam_InterPro_Domains	LRR_cys_N	0.000357628	0.0222445	26.5112	FLRT2;LUM;SLITRK4;TPBG;BGN;SLITRK5;SLIT3;LRRC3B;LRRC55;DCN;LRRC4B
KO_Upregulated_1176 Genes	Pfam_InterPro_Domains	Fib_collagen_C	0.00038966	0.0201974	55.6281	COL3A1;COL1A2;COL2A1;COL11A1;COL5A2
KO_Upregulated_1176 Genes	Pfam_InterPro_Domains	CUB	0.00105743	0.0469803	23.3058	SCUBE3;NRP2;PCOLCE2;C1S;ATRNL1;SEZ6;LRP3;TLL1;MASP1
KO_Upregulated_1176 Genes	Pfam_InterPro_Domains	Ion_trans	0.00133664	0.0519618	15.9261	HCN4;MCOLN3;KCNH5;TRPC4;KCNB1;KCNH8;KCNB2;KCNC4;KCNA2;ITPR1;CACNA1C;CACNA1E;CACNA1G;KCNQ2;SCN1A
KO_Upregulated_1176 Genes	Pfam_InterPro_Domains	Ion_trans_2	0.00134685	0.0465412	30.6586	KCNK5;KCNK10;KCNT2;KCNK12;KCNN2;KCNK2
KO_Upregulated_1176 Genes	Pfam_InterPro_Domains	FN_III	0.00140537	0.0437069	14.0539	PTPRT;ROBO2;EPHA7;EPHA8;COL12A1;PTPRO;PRLR;MID1;GHR;TRIM9;LRFN5;FLRT2;PTPRZ1;COL7A1;RIMBP2;CNTN2;CNTN4;EPHB3;IL12RB2
KO_Upregulated_1176 Genes	GO_Biological_Process_2013	anatomical structure development (GO:0048856)	1.5088e-09	1.41978e-06	41.626	RET;ROBO2;SH3GL3;EDA;COL12A1;CHD7;CXCL1;PTH1R;IKZF1;CYP46A1;PCSK5;GJA1;CSRP2;SGCD;DPYSL4;ZIC2;DPYSL5;MDK;DPYSL2;ZIC1;PHGDH;SOX6;CHST8;MSX2;SHROOM2;EN1;SOX11;UNC5C;HPCAL4;FOXP2;POU3F3;OLFM1;PCP4;COL2A1;KCNQ2;MPPED2;EVL;TAGLN3;ITGB1BP2;DLX2;TAGLN;NPR3;ADAM22;TWIST1;PTN;DLL1;UGT8;PTPRZ1;FRZB;DMD;SLIT3;GDF10;TFAP2A;LGI1;TFAP2B;JAG1;ZBTB16;ST8SIA2;IGF2;PCDHB15;TBX3;DCLK1;COL3A1;COL1A2;FABP7;FGF19;COL7…
KO_Upregulated_1176 Genes	GO_Biological_Process_2013	glutamate signaling pathway (GO:0007215)	1.17477e-06	0.00055273	116.109	GRID2;GRIN2A;GRM4;GRIK3;GRIK2;GRIN2B;GRIA3;GRIA4
KO_Upregulated_1176 Genes	GO_Biological_Process_2013	collagen fibril organization (GO:0030199)	1.7067e-05	0.00535336	81.6842	COL3A1;COL1A2;COL2A1;LUM;COL11A1;COL12A1;COL5A2
KO_Upregulated_1176 Genes	GO_Biological_Process_2013	potassium ion transport (GO:0006813)	5.25207e-05	0.0123555	35.1399	KCNK5;KCNJ4;KCNJ6;ABCC8;KCNB2;KCNC4;KCNA2;ATP1A2;KCNAB3;KCNMB1;KCNQ2;KCNN2;HCN1
KO_Upregulated_1176 Genes	GO_Biological_Process_2013	nervous system development (GO:0007399)	0.000103873	0.0195489	20.8546	CXCL1;PTN;CYP46A1;DPYSL4;DPYSL5;MDK;DPYSL2;LGI1;TFAP2B;JAG1;ST8SIA2;PCDHB15;SOX11;OLFM1;FGF19;FABP7;KCNQ2;MPPED2;CSPG5;EVL;APBA1;CNTN4;FGF12;SCRG1;CBLN1
KO_Upregulated_1176 Genes	GO_Biological_Process_2013	synaptic transmission (GO:0007268)	0.000150067	0.0235356	21.8591	GRIA1;SNAP25;CHRNA5;KCNC4;SLC1A2;SLC1A4;SLC1A6;CACNA1E;SYN2;GRM3;GRM2;GRM4;KCNMB1;KCNQ2;PLP1;APBA1;APOE;BSN;NPTX2;CBLN1
KO_Upregulated_1176 Genes	GO_Biological_Process_2013	central nervous system development (GO:0007417)	0.000166677	0.0224061	27.8746	CHST8;SH3GL3;ZBTB16;CHD7;ADAM22;HPCAL4;POU3F3;DCLK1;UGT8;PCP4;PTPRZ1;SLIT3;TAGLN3
KO_Upregulated_1176 Genes	GO_Biological_Process_2013	cell communication (GO:0007154)	0.000185425	0.0218106	11.4073	SH3GL3;VIPR2;IRS1;IRS4;PREX2;GRIP1;GJA1;EDNRA;EDNRB;DPYSL5;DPYSL2;ENPP2;BSN;EPHB3;CHRNB2;TLE3;KCNK10;DAPK2;WNT5A;PRLR;TRAIP;INPP4B;KCNQ2;ROR2;DGKK;SCG2;GRIA1;GNAZ;BLM;ADCYAP1R1;CHRNA5;NXPH3;CHRNA4;NXPH4;CRABP1;AGAP2;LPAR1;SLC1A2;ITPR1;PDGFA;LPAR2;SLC1A4;IQGAP2;SLC1A6;CACNA1E;RASGRP1;GRIN2A;HRH3;KCNMB1;STK38L;APOE;NPTX2;PPARGC1B;GRIA3;PAG1;GRIA4;HSPA5;LRRN2;ASNS;GDF6;GRIN2B;GDF7;NR4A1;COL1A2;GNAL;…
KO_Upregulated_1176 Genes	GO_Biological_Process_2013	brain development (GO:0007420)	0.000425023	0.0444386	29.7068	ROBO2;DLX2;ZIC2;ZIC1;SHROOM2;PHGDH;UNC5C;MDGA1;CDK5R1
KO_Upregulated_1176 Genes	GO_Biological_Process_2013	skeletal system development (GO:0001501)	0.000660283	0.0621327	20.4936	GDF10;MSX2;COL12A1;CHD7;NPR3;IGF2;EN1;TWIST1;PTH1R;TBX3;COL1A2;FRZB;TLL1
KO_Upregulated_1176 Genes	GO_Cellular_Component_2013	collagen (GO:0005581)	6.76612e-06	0.00138706	65.3038	COL3A1;COL1A2;COL2A1;LUM;COL11A1;COL7A1;COL12A1;COL5A2;COL4A6;COL8A1
KO_Upregulated_1176 Genes	GO_Cellular_Component_2013	fibrillar collagen (GO:0005583)	1.45935e-05	0.00149583	103.293	COL3A1;COL1A2;COL2A1;LUM;COL11A1;COL5A2
KO_Upregulated_1176 Genes	GO_Cellular_Component_2013	extracellular matrix part (GO:0044420)	3.0152e-05	0.00206039	39.0062	LUM;COL11A1;COL12A1;NID2;SCUBE3;MFAP4;COL3A1;COL2A1;COL1A2;COL7A1;COL5A2;COL4A6;COL8A1
KO_Upregulated_1176 Genes	GO_Cellular_Component_2013	extracellular region part (GO:0044421)	0.000340282	0.0174395	13.8059	FBN2;FLT1;COL11A1;COL12A1;HTRA1;PDGFA;CXCL1;PTN;NID2;WFDC2;FBLN5;HAPLN1;THBS4;GHR;ADAMTS5;SCUBE3;MMP25;FLRT2;SLIT3;APOE;TAC1;VCAM1;LUM;IL34;WNT5A;BGN;DKKL1;DKK2;MFAP4;COL3A1;COL1A2;COL2A1;COL7A1;KIT;COL5A2;FGF18;COL4A6;COL8A1;CDH13;MASP1;SCRG1;SCG2;FGF12
KO_Upregulated_1176 Genes	GO_Cellular_Component_2013	integral to membrane (GO:0016021)	0.000942756	0.038653	9.29104	VIPR2;TFRC;SLC4A4;GJA1;EDNRA;EDNRB;ENPP2;EPHB3;CHRNB2;ENTPD1;ST6GAL2;SLC15A2;SLC30A3;EPHA8;ROR2;ABCG2;ADCYAP1R1;RTN1;CHRNA4;LPAR1;LPAR2;SLC1A4;CACNA1C;SLC1A6;GRIN2A;FLRT2;HRH3;TSPAN7;SLC19A3;KCNN2;ST3GAL6;PROM1;TMEM132D;FZD3;JAG1;HSPA5;ST8SIA1;FZD4;PILRB;GRIN2B;DCLK1;SLC6A9;BAMBI;CNTN2;CSPG5;HLA-DRB1;FGFR2;KCNK5;CNTNAP3;PTPRT;FLT1;PTPRS;EDA;PTPRO;GRIK3;PTH1R;GRIK2;SLC7A11;LTB4R;GHR;GRM3;GRM2;THBD…
KO_Upregulated_1176 Genes	GO_Cellular_Component_2013	intrinsic to membrane (GO:0031224)	0.00109246	0.0373256	9.04319	VIPR2;TFRC;SLC4A4;GJA1;EDNRA;EDNRB;ENPP2;EPHB3;CHRNB2;ENTPD1;ST6GAL2;SLC15A2;SLC30A3;EPHA8;ROR2;ABCG2;ADCYAP1R1;RTN1;CHRNA4;LPAR1;LPAR2;SLC1A4;CACNA1C;SLC1A6;GRIN2A;FLRT2;HRH3;TSPAN7;SLC19A3;KCNN2;ST3GAL6;PROM1;TMEM132D;FZD3;JAG1;HSPA5;ST8SIA1;FZD4;PILRB;GRIN2B;DCLK1;SLC6A9;BAMBI;CNTN2;CSPG5;HLA-DRB1;FGFR2;KCNK5;CNTNAP3;PTPRT;FLT1;PTPRS;EDA;PTPRO;GRIK3;PTH1R;GRIK2;SLC7A11;LTB4R;GHR;GRM3;GRM2;THBD…
KO_Upregulated_1176 Genes	GO_Cellular_Component_2013	integral to plasma membrane (GO:0005887)	0.00199054	0.0582945	8.68101	KCNK5;FLT1;PTPRS;VIPR2;TFRC;PTPRO;GRIK3;PTH1R;GRIK2;SLC4A4;LTB4R;GHR;GRM3;GRM2;THBD;GJA1;EDNRA;GRM4;EDNRB;GRM8;ENPP2;EPHB3;GRID2;ENTPD1;GPR37;SLC15A2;SLC13A4;SLC30A3;ADRA2C;IL17RB;MMP16;NRG3;MMP15;ROR2;DDR2;ADCYAP1R1;NRXN1;SLC43A1;LPAR1;LPAR2;SLC1A4;SLC1A6;DLL1;GRIN2A;PTPRZ1;FLRT2;HRH3;CNR1;TSPAN7;P2RY1;GPC3;S1PR3;GPC4;PROM1;JAM2;CACNG4;IL12RB2;FZD3;JAG1;NLGN4X;GABRA5;TPBG;GABRA3;ECEL1;PCDHB15;GP…
KO_Upregulated_1176 Genes	GO_Cellular_Component_2013	membrane part (GO:0044425)	0.00285288	0.073105	7.27373	VIPR2;TFRC;IRS1;SLC4A4;IPO4;GJA1;EDNRA;EDNRB;ENPP2;EPHB3;CHRNB2;ENTPD1;ST6GAL2;SLC15A2;SLC30A3;EPHA8;KCNQ2;ROR2;TLN2;ABCG2;ADCYAP1R1;RTN1;CHRNA5;CHRNA4;LPAR1;LPAR2;SLC1A4;CACNA1C;SLC1A6;CORO1A;CACNA1E;HSP90B1;CACNA1G;GRIN2A;FLRT2;HRH3;TSPAN7;SLC19A3;KCNN2;ST3GAL6;PROM1;PAG1;TMEM132D;FZD3;JAG1;VCAM1;HSPA5;ST8SIA1;FZD4;PILRB;GRIN2B;DCLK1;AIF1L;SLC6A9;BAMBI;CNTN2;CSPG5;MRVI1;HLA-DRB1;FGFR2;KCNK5;CNT…
KO_Upregulated_1176 Genes	GO_Cellular_Component_2013	axon (GO:0030424)	0.00402155	0.091602	31.2703	NEFL;NEFM;MAPT;CNTN4
KO_Upregulated_1176 Genes	GO_Cellular_Component_2013	proteinaceous extracellular matrix (GO:0005578)	0.00448495	0.0919415	15.0474	FBN2;ADAMTS5;MMP25;FLRT2;LUM;BGN;HAPLN1;FBLN5;THBS4
KO_Upregulated_1176 Genes	GO_Molecular_Function_2013	glutamate receptor activity (GO:0008066)	2.01761e-06	0.000811078	91.2356	GRIA1;GRM3;GRM2;GRIN2A;GRM4;GRM8;GRIK3;GRIK2;GRIN2B
KO_Upregulated_1176 Genes	GO_Molecular_Function_2013	cation channel activity (GO:0005261)	1.27441e-05	0.00256157	30.4035	CHRNB2;KCNK5;KCNJ4;RYR2;KCNJ6;KCNK10;CHRNA5;CHRNA4;TRPC4;KCNB2;KCNC4;KCNA2;ITPR1;SHROOM2;CACNA1C;CACNA1E;CACNA1G;KCNMB1;KCNQ2;KCNN2;SCN4B;CACNG4;SCN1A
KO_Upregulated_1176 Genes	GO_Molecular_Function_2013	ion channel activity (GO:0005216)	8.64806e-05	0.0115884	21.946	CHRNB2;KCNK5;KCNJ4;RYR2;KCNJ6;KCNK10;CHRNA5;CHRNA4;TRPC4;KCNB2;KCNC4;KCNA2;ITPR1;SHROOM2;SLC1A4;CACNA1C;CACNA1E;CACNA1G;KCNMB1;KCNQ2;KCNN2;SCN4B;CACNG4;SCN1A
KO_Upregulated_1176 Genes	GO_Molecular_Function_2013	cation transmembrane transporter activity (GO:0008324)	0.000287198	0.0288634	16.1275	KCNK5;RYR2;CHRNA5;CHRNA4;KCNC4;KCNA2;ITPR1;SLC3A2;CACNA1C;SLC4A4;CACNA1E;CACNA1G;KCNMB1;KCNN2;CACNG4;SCN1A;CHRNB2;KCNJ4;KCNJ6;SLC15A2;SLC13A4;KCNK10;SLC30A3;TRPC4;ABCC8;KCNB2;SHROOM2;SLC6A9;KCNQ2;SCN4B
KO_Upregulated_1176 Genes	GO_Molecular_Function_2013	channel activity (GO:0015267)	0.000336904	0.027087	17.1766	CHRNB2;KCNK5;KCNJ4;RYR2;KCNJ6;KCNK10;CHRNA5;CHRNA4;TRPC4;KCNB2;KCNC4;KCNA2;ITPR1;SHROOM2;SLC1A4;CACNA1C;CACNA1E;CACNA1G;KCNMB1;KCNQ2;KCNN2;SCN4B;CACNG4;SCN1A
KO_Upregulated_1176 Genes	GO_Molecular_Function_2013	ion transmembrane transporter activity (GO:0015075)	0.000367171	0.0246004	14.5763	KCNK5;RYR2;CHRNA5;CHRNA4;KCNC4;KCNA2;ITPR1;ATP1A3;SLC1A4;ATP1A2;SLC3A2;CACNA1C;SLC4A4;CACNA1E;CACNA1G;GJA1;KCNMB1;KCNN2;ADAMTS8;CACNG4;SCN1A;CHRNB2;KCNJ4;KCNJ6;SLC15A2;SLC13A4;KCNK10;SLC30A3;TRPC4;ABCC8;KCNB2;SHROOM2;SLC6A9;KCNQ2;SCN4B
KO_Upregulated_1176 Genes	GO_Molecular_Function_2013	potassium channel activity (GO:0005267)	0.000914288	0.0525062	22.4534	KCNK5;KCNJ4;KCNJ6;KCNK10;KCNMB1;KCNB2;KCNC4;KCNQ2;KCNA2;KCNN2
KO_Upregulated_1176 Genes	GO_Molecular_Function_2013	neutral amino acid transmembrane transporter activity (GO:0015175)	0.00281092	0.141249	36.328	SLC6A9;SLC43A1;SLC1A4;SLC7A11
KO_Upregulated_1176 Genes	GO_Molecular_Function_2013	extracellular matrix structural constituent (GO:0005201)	0.0030371	0.135657	17.063	FBN2;COL3A1;COL2A1;COL1A2;LUM;COL11A1;COL12A1;BGN;EMILIN2
KO_Upregulated_1176 Genes	GO_Molecular_Function_2013	voltage-gated ion channel activity (GO:0005244)	0.00529398	0.212818	12.1549	KCNJ4;KCNJ6;KCNB2;KCNC4;KCNQ2;KCNA2;CACNA1C;SCN4B;CACNA1E;CACNG4;SCN1A;CACNA1G
KO_Upregulated_1176 Genes	Allen_Brain_Atlas_up	molecular layer of S	7.46783e-09	1.63695e-05	47.5778	FBN2;CEBPA;CHRNA5;ARHGEF26;FOXG1;NPR3;CELF5;TMEM74;ARHGAP39;IQGAP2;PCSK5;GRIN2A;NDST4;B3GALT2;NFKBIZ;PIP5K1B;UGT3A1;SLIT3;GPC4;CALN1;PPFIA2;CHST8;TLE3;EPHA7;KCNJ6;BCL11B;GABRA5;TRPC4;ZBTB16;FIBCD1;HUNK;DIO3;FANCG;TRAIP;SHISA6;SMOC2;FRAS1;FANCD2;KIT;PTX3;KCTD12;ZFPM2;CNIH2;ST6GALNAC3;HCN1
KO_Upregulated_1176 Genes	Allen_Brain_Atlas_up	Midline group of the dorsal thalamus	6.16202e-08	6.75357e-05	40.3359	SAMD5;OPRD1;CNTNAP3;RAB3C;LAMC3;SDC2;COL12A1;AMIGO2;SLC7A11;ZDHHC22;RORB;ARHGAP6;NID2;CACNA1G;SOX2;GRM2;GJA1;RIMS3;CALB1;GBX2;HRH3;DPYSL5;KCNMB1;ZMAT4;ZIC1;P2RY1;ZNF423;CACNG4;CHRNB2;ATAD5;ECEL1;AXIN2;DKK2;RGMA;TRAIP;INPP4B;TOX3;LRFN5;SYT10;MRVI1;TLN2;CNTN4;LRRC3B
KO_Upregulated_1176 Genes	Allen_Brain_Atlas_up	Simple lobule molecular layer	43/301	6.16202e-08	2.42954	40.3359
KO_Upregulated_1176 Genes	Allen_Brain_Atlas_up	Lateral septal nucleus rostral (rostroventral) part	42/301	1.70028e-07	2.37304	36.9893
KO_Upregulated_1176 Genes	Allen_Brain_Atlas_up	Striatum	1.70028e-07	7.45402e-05	36.9893	NECAB2;OPRD1;SEMA5B;SERPINE2;C3ORF70;ITPR1;SLC4A4;THBS4;ADCY5;GRM3;SCUBE3;SERTAD4;DACH1;ABLIM2;EFS;CNR1;PPP4R4;GNG7;FAM110B;ZNF385B;DLGAP3;TAC1;CACNG4;KCNJ4;WDR17;ENTPD1;BCL11B;ST8SIA3;KAZN;FBXL16;ANO2;TRAIP;GPRIN3;EML5;MN1;PCP4;GNAL;PDE10A;SPATA13;SCN4B;PTPN5;KCNK2
KO_Upregulated_1176 Genes	Allen_Brain_Atlas_up	Cerebral nuclei	4.56473e-07	0.000166765	33.8209	NECAB2;OPRD1;SEMA5B;SERPINE2;C3ORF70;ITPR1;SLC4A4;ADCY5;GRM3;SCUBE3;SERTAD4;DACH1;ABLIM2;EFS;CNR1;PPP4R4;GNG7;FAM110B;ZNF385B;DLGAP3;TAC1;LZTS1;CACNG4;CALN1;KCNJ4;WDR17;BCL11B;ST8SIA3;KAZN;FBXL16;ANO2;TRAIP;GPRIN3;MN1;PCP4;GNAL;PDE10A;SPATA13;SCN4B;PTPN5;KCNK2
KO_Upregulated_1176 Genes	Allen_Brain_Atlas_up	Lateral septal complex	4.56473e-07	0.000142941	33.8209	NECAB2;OPRD1;DLX1;DLX2;SLC35F1;PTN;CACNA1E;APOLD1;THBS4;ADCY5;LMNB1;SOX2;EFS;ZIC2;NMRK2;WIF1;ZIC1;GPC3;LZTS1;ZNF521;SOX4;SYT4;BCL11B;FZD4;GRTP1;TRPC4;COL23A1;ECEL1;HUNK;GFRA1;ZDHHC11;ZIC5;PRLR;ANO2;TRAIP;SHISA6;GPRIN3;GNAL;PDE10A;SPATA13;DTL
KO_Upregulated_1176 Genes	Allen_Brain_Atlas_up	Lateral septal nucleus	4.56473e-07	0.000125074	33.8209	NECAB2;OPRD1;DLX1;DLX2;SERPINE2;SLC35F1;CACNA1E;APOLD1;THBS4;ADCY5;LMNB1;SOX2;EFS;ZIC2;NMRK2;FRZB;ZIC1;GPC3;LZTS1;ZNF521;SOX4;SYT4;BCL11B;GRTP1;TRPC4;COL23A1;ECEL1;HUNK;GFRA1;ZDHHC11;ZIC5;PRLR;ANO2;TRAIP;GPRIN3;GNAL;KIF18B;PDE10A;SPATA13;GNB3;DTL
KO_Upregulated_1176 Genes	Allen_Brain_Atlas_up	intermediate stratum of Str	4.56473e-07	0.000111177	33.8209	NECAB2;ROBO2;SEMA5B;SH3GL3;SERPINE2;C3ORF70;ITPR1;SLC4A4;ADCY5;GRM3;SCUBE3;SERTAD4;RELN;DACH1;CALB1;ABLIM2;CNR1;PPP4R4;GNG7;FAM110B;ZNF385B;DLGAP3;TAC1;CACNG4;ANKS1B;KCNJ4;BCL11B;ST8SIA3;KAZN;FBXL16;TRAIP;GPRIN3;EML5;MN1;PCP4;GNAL;PDE10A;FAT3;SCN4B;PTPN5;KCNK2
KO_Upregulated_1176 Genes	Allen_Brain_Atlas_up	layer 3 of AOV cortex	4.56473e-07	0.000100059	33.8209	ROBO2;MIDN;DLX2;VIPR2;KLHL14;FOXG1;PRIM1;TMTC2;PTN;ART5;PCSK5;THBS4;IGSF21;CNR1;NDST4;SLITRK4;DNAJB9;CTNNA3;PROM1;SOX4;DACT1;MARCKSL1;MSX2;BCL11A;TRPC4;KCNB2;KCNIP3;TPBG;SOX11;GADD45G;SYT17;MGAT4C;MN1;NR4A1;NASP;CDH10;SPATA13;DCX;FAT3;CNIH2;EZH2
KO_Upregulated_1176 Genes	ENCODE_TF_ChIP-seq_2015	EZH2_B cell_hg19	4.94528e-26	4.03535e-23	115.943	SERPINE2;COL12A1;ADARB2;SLC4A4;SOX2;DPYSL4;DPYSL5;DPYSL2;FAM110B;DPF1;FAM19A5;EPHB3;HES6;PAQR4;KCNK12;FIBCD1;SOX13;EBF2;EBF3;MAPK8IP2;HPCAL4;INPP4B;TRIM17;RFX4;SPATA13;HECW1;KCTD15;PIF1;CRABP1;CDCA7;APCDD1;PLAC9;FLRT2;MAP6;B4GALNT1;TNRC18;APOE;RHBDL3;CADM3;DNAH11;TMEM74B;BCL11B;ZFR2;FZD4;GRTP1;HSPA12A;GADD45G;ABTB2;CPEB1;MEX3A;PPP1R1A;SLC6A9;NMU;SNAI2;ZBTB8B;FERMT2;HRK;NRP2;TMEM151B;ELN;KCNC4;GRI…
KO_Upregulated_1176 Genes	ENCODE_TF_ChIP-seq_2015	REST_HCT116_hg19	6.42107e-15	2.6198e-12	92.1762	DPP10;PTPRT;RAB3C;ANKRD13B;SNAP25;ONECUT2;GRIK2;FBLL1;UNC80;TRIM9;TMEM145;GRM2;CALB1;GRM4;DPYSL4;TRIM4;CAMKV;GDAP1L1;NEFM;DLGAP3;DGCR5;BSN;CHRNB2;GUCY1A2;SRRM4;PAQR4;GRID1;KCNH8;KCNK12;MAPK8IP2;AP3B2;OLFM1;TMEM179;SCG3;SCG2;BRSK2;BEX1;PPM1L;NRXN1;SEZ6;CABP1;CPLX2;PHF21B;ABLIM2;HRH3;SLITRK1;PROM1;ZSWIM5;RAB11FIP4;SEC11C;CHGA;KCNB1;ST8SIA3;CADPS;RAB39A;LHFPL4;NMNAT2;FBXL16;STXBP5L;FAM155B;XKR7;FGF1…
KO_Upregulated_1176 Genes	ENCODE_TF_ChIP-seq_2015	SUZ12_K562_hg19	2.88772e-14	7.8546e-12	52.7548	SERPINE2;COL12A1;ADARB2;PREX2;MYOZ1;XYLB;WLS;RBFOX3;LIMCH1;COL23A1;EBF1;EBF2;UNC5C;EBF3;EML5;HECW2;SPATA13;TAGLN3;ZFPM2;PCDH10;SDC2;SLCO5A1;WDR62;NKAIN1;PLAC9;MARC1;MAP6;ST3GAL6;RHBDL3;RAB11FIP4;PAG1;SNHG1;BTBD17;XRCC2;TMEM50B;RAB39A;GDF6;GADD45G;ABTB2;H2AFY2;SNAI2;CYB5RL;PRRT4;FERMT2;EZH2;RET;NRP2;TMEM151B;KCNC4;ZCCHC18;ARHGAP6;MEOX1;WFDC2;MMP25;CSRP2;TRIM4;RBPMS2;RNF150;CHST8;GPR37;BGN;KIF24;ZD…
KO_Upregulated_1176 Genes	ENCODE_TF_ChIP-seq_2015	REST_MCF-7_hg19	2.26224e-12	4.61497e-10	58.9292	DPP10;PTPRT;RAB3C;ANKRD13B;SNAP25;TMEM151B;TFRC;ONECUT2;PTPRO;SLC35F1;GRIK2;FBLL1;UNC80;TRIM9;TMEM145;GRM2;CALB1;GRM4;DPYSL4;TRIM4;CAMKV;GDAP1L1;NEFM;DLGAP3;DGCR5;BSN;SCN1A;CHRNB2;GUCY1A2;SRRM4;PAQR4;GRID1;ABCC8;KCNH8;KCNK12;MYRIP;MAPK8IP2;POU3F1;HPCAL4;AP3B2;MID1;OLFM1;TMEM179;SCG3;SCG2;BEX1;PPM1L;NRXN1;AMIGO2;SEZ6;SLC1A4;ZDHHC22;CABP1;CPLX2;PPM1E;PHF21B;ABLIM2;HRH3;SLITRK1;ZSWIM5;CACNG4;RAB11FI…
KO_Upregulated_1176 Genes	ENCODE_TF_ChIP-seq_2015	EZH2_skeletal muscle myoblast_hg19	8.68208e-12	1.41691e-09	41.1501	RAB3C;IRS4;RORB;IKZF1;DACH2;PREX2;GCSH;SOX2;GJA1;ATCAY;DPYSL5;PIEZO2;ZNF568;SVEP1;SLC26A10;HMCN1;PPFIA2;CADPS2;SLC30A3;KCNH8;KCNK12;COL23A1;MAPK8IP2;FRMD3;EML5;INPP4B;MYCN;CRISPLD1;KCNQ2;DNAJB11;GPR160;ROR2;MASP1;FREM2;ABCG2;FBN2;FBLN7;ADCYAP1R1;RTN1;KLHL14;C3ORF70;PCDH10;NXPH3;CTTNBP2;SLCO5A1;LIN7A;CACNA1C;ART5;CACNA1E;RASGRP1;ENHO;UGT8;ADAMTS15;IGSF21;ZNF829;ADAMTS19;CLTCL1;CDH23;STK38L;B4GALNT…
KO_Upregulated_1176 Genes	ENCODE_TF_ChIP-seq_2015	REST_Panc1_hg19	9.83886e-12	1.33809e-09	54.5055	DPP10;PTPRT;RAB3C;ANKRD13B;SNAP25;TMEM151B;TFRC;ONECUT2;SLC35F1;GRIK2;FBLL1;UNC80;TRIM9;TMEM145;GRM2;CALB1;GRM4;DPYSL4;CAMKV;DPYSL2;GDAP1L1;CKMT1B;NEFM;DLGAP3;DGCR5;BSN;RGS7;CHRNB2;GUCY1A2;SRRM4;HFM1;PAQR4;GRID1;ABCC8;KCNH8;KCNK12;PAX5;MAPK8IP2;POU3F1;AP3B2;OLFM1;TMEM179;RFX4;SCG3;SCG2;BRSK2;BEX1;PPM1L;NRXN1;SEZ6;PDGFA;LRP3;CABP1;CPLX2;PPM1E;PHF21B;GRIN2A;ABLIM2;HRH3;SLITRK1;ZSWIM5;RAB11FIP4;SEC1…
KO_Upregulated_1176 Genes	ENCODE_TF_ChIP-seq_2015	REST_U-87 MG_hg19	1.24019e-11	1.44571e-09	61.5464	DPP10;PTPRT;RAB3C;ANKRD13B;SNAP25;TMEM151B;ONECUT2;SLC35F1;FBLL1;UNC80;TRIM9;TMEM145;GRM2;CALB1;GRM4;CAMKV;DPYSL2;GDAP1L1;CKMT1B;NEFM;DGCR5;BSN;RGS7;CHRNB2;GUCY1A2;SRRM4;PAQR4;KCNH8;KCNK12;MAPK8IP2;AP3B2;TMEM179;SCG3;SCG2;BEX1;PPM1L;NRXN1;SEZ6;CABP1;CPLX2;PPM1E;HRH3;SLITRK1;ZSWIM5;SEC11C;CHGA;WDR17;SYT4;KCNJ6;KCNB1;ST8SIA3;CADPS;RAB39A;LHFPL4;NMNAT2;FBXL16;PNMA2;STXBP5L;ENOX1;FAM155B;XKR7;FGF18;C…
KO_Upregulated_1176 Genes	ENCODE_TF_ChIP-seq_2015	EZH2_keratinocyte_hg19	2.86682e-11	2.92416e-09	38.8073	SH3GL3;RAB3C;VIPR2;TSEN2;ADARB2;SLC4A4;NUDT10;TMEM145;NDST4;FAM110B;PABPC4L;ENPP2;SVEP1;SLC16A9;MYOZ1;PPFIA2;ANKS1B;CHRNB2;PAQR9;SRRM4;ANKRD45;DIO3;EBF2;UNC5C;SHISA2;HPCAL4;ASRGL1;DKK2;FRMD3;TCERG1L;CRISPLD2;DOK5;KCNQ2;HECW1;COL4A6;PLBD1;DYDC2;SCG3;TLN2;GPM6A;KHDRBS2;RTN1;BEX1;PCDH10;FIGNL2;IQGAP2;ART5;RASGRP1;NID2;IGSF21;PLAC9;GRIN2A;TERT;ZNF704;ZMAT4;UGT3A2;MAP6;KCNN2;UGT3A1;APOE;PROM1;RNF175;R…
KO_Upregulated_1176 Genes	ENCODE_TF_ChIP-seq_2015	REST_ECC-1_hg19	1.40684e-09	1.27553e-07	36.4012	ANKRD13B;RAB3C;TFRC;TMEM145;DPYSL4;DPYSL2;BSN;XYLB;SCN1A;RGS7;CHRNB2;GUCY1A2;SRRM4;HFM1;PAQR4;KCNH8;KCNK12;POU3F1;MAPK8IP2;HPCAL4;MID1;OLFM1;RFX4;KCNQ2;SCG3;SCG2;BRSK2;BEX1;SLC1A4;CABP1;CPLX2;CACNA1E;PHF21B;PDZD4;GRIN2A;HRH3;PROM1;RAB11FIP4;SYT4;ST8SIA3;RAB39A;GDF6;GNAO1;CYP26A1;XKR7;MEX3B;KIF18B;FGF18;CNTN2;FGF12;PTPRT;DPP10;SNAP25;TMEM151B;ONECUT2;PTPRO;SLC35F1;GRIK2;FBLL1;UNC80;GRM2;TRIM9;CALB…
KO_Upregulated_1176 Genes	ENCODE_TF_ChIP-seq_2015	REST_H1-hESC_hg19	1.1248e-07	9.17839e-06	24.2962	ANKRD13B;RAB3C;TFRC;SOX2;TMEM145;DPYSL4;DPYSL2;CKMT1B;SLC16A9;BSN;CER1;SCN1A;RGS7;ANKS1B;CHRNB2;PAQR9;GUCY1A2;SRRM4;HFM1;PAQR4;KCNH8;KCNK12;FIBCD1;COL23A1;POU3F1;MAPK8IP2;HPCAL4;MID1;DKK2;OLFM1;TCERG1L;RFX4;DNAJB11;SCG3;CES3;SCG2;BRSK2;BEX1;CHRNA4;CDCA5;PDGFA;CABP1;CPLX2;PHF21B;GRIN2A;HRH3;ADAMTS19;RHBDL3;ZNF423;PROM1;RAB11FIP4;SYT4;SNHG1;BTBD17;TMEM74B;GRTP1;ST8SIA2;ST8SIA3;RAB39A;GDF6;AIF1L;GNA…
KO_Upregulated_1176 Genes	ENCODE_Histone_Modifications_2015	H3K27me3_bronchial epithelial cell_hg19	7.16146e-87	2.95052e-84	581.677	VIPR2;COL12A1;XYLT1;IKZF1;ADARB2;PREX2;DPYSL4;DPYSL5;DPYSL2;FAM110B;DPF1;BSN;FAM19A5;ANKS1B;HES6;PAQR9;EPHA7;SRRM4;ST6GAL2;KCNK10;EPHA8;LIMCH1;KCNK12;DAPK2;EBF1;EBF2;UNC5C;SOX11;EBF3;MAPK8IP2;ASRGL1;DKK2;EML5;INPP4B;CRISPLD2;RFX4;HECW2;SPATA13;KCNQ2;HECW1;PRR16;FREM2;GPM6A;ADCYAP1R1;PCDH10;FOXG1;CRABP1;AGAP2;TWIST1;SLCO5A1;IQGAP2;APCDD1;PCDH18;UGT8;NKAIN1;PLAC9;GRIN2A;FAM124A;MAP6;PIP5K1B;B4GALNT…
KO_Upregulated_1176 Genes	ENCODE_Histone_Modifications_2015	H3K27me3_BJ_hg19	3.46142e-59	7.13053e-57	342.847	IKZF1;PREX2;SOX2;SOX1;DPYSL4;DPYSL5;DPYSL2;PPP4R4;PIEZO2;BSN;FAM19A5;ANKS1B;HES6;PAQR9;EPHA7;ST6GAL2;KCNK10;EPHA8;KCNK12;SLC6A15;FIBCD1;COL23A1;EBF2;UNC5C;EBF3;MAPK8IP2;HPCAL4;ASRGL1;DKK2;TRIM17;RFX4;KCNQ2;GPR160;HECW1;ZFPM2;FREM2;NECAB2;GPM6A;PCDH10;FOXG1;CRABP1;AGAP2;PDGFA;FIGNL2;SLCO5A1;IQGAP2;UGT8;NKAIN1;GRIN2A;FAM124A;ADAMTS19;ZNF704;PRDM16;MAP6;PIP5K1B;ST3GAL6;APOE;RHBDL3;PROM1;RAB11FIP4;FZ…
KO_Upregulated_1176 Genes	ENCODE_Histone_Modifications_2015	H3K27me3_kidney_mm9	3.67339e-56	5.04479e-54	348.626	VIPR2;THSD7B;SERPINE2;COL12A1;IKZF1;SOX2;GJA1;SOX1;DPYSL4;DPYSL5;PPP4R4;DPF1;SOX6;ENTPD1;SRRM4;RBFOX3;KCNK12;FIBCD1;EBF2;SOX11;EBF3;MAPK8IP2;HPCAL4;SOX10;CPED1;TCERG1L;RFX4;HECW2;KCNQ2;HECW1;TAGLN3;ZFPM2;PCDH10;FOXG1;CRABP1;AGAP2;TWIST1;APCDD1;PCDH18;FAM124A;PGBD5;FLRT2;ADAMTS19;PRDM16;MAP6;B4GALNT1;KCNN2;RHBDL3;RAB11FIP4;FZD3;FOXF2;TMEM74B;BCL11B;LRRN2;BCL11A;ST8SIA2;IGF2;GDF6;DCLK1;GDF7;XKR7;CP…
KO_Upregulated_1176 Genes	ENCODE_Histone_Modifications_2015	H3K27me3_kidney epithelial cell_hg19	8.10773e-56	8.35096e-54	309.443	VIPR2;COL12A1;XYLT1;IKZF1;ADARB2;SOX1;DPYSL4;DPYSL5;PPP4R4;DPF1;PIEZO2;FAM19A5;EPHB3;ANKS1B;SRRM4;ST6GAL2;KCNK10;EPHA8;SLC6A15;COL23A1;EBF2;UNC5C;EBF3;SLC6A11;HPCAL4;SOX10;DKK2;FAM133A;INPP4B;TRIM17;RFX4;HECW1;ZFPM2;FREM2;NECAB2;GPM6A;BEX1;TTYH2;PCDH10;FOXG1;AGAP2;TWIST1;IQGAP2;NKAIN1;PLAC9;GRIN2A;CYP4X1;FLRT2;PRDM16;MAP6;PIP5K1B;B4GALNT1;KCNN2;APOE;PROM1;RAB11FIP4;CADM3;DNAH11;BTBD17;TMEM74B;LRR…
KO_Upregulated_1176 Genes	ENCODE_Histone_Modifications_2015	H3K27me3_small intestine_mm9	1.69618e-55	1.39765e-53	319.574	VIPR2;SERPINE2;COL12A1;LDLRAD4;IKZF1;SLC4A4;HS6ST2;SOX2;SOX1;DPYSL4;DPYSL5;IGLON5;DPF1;PIEZO2;HMCN1;BSN;SOX6;ANKS1B;PAQR9;ST6GAL2;RBFOX3;KCNK10;EPHA8;KCNK12;SLC6A15;COL23A1;EBF1;UNC5C;SOX11;EBF3;SLC6A11;MAPK8IP2;HPCAL4;SOX10;EML5;TCERG1L;RFX4;HECW2;KCNQ2;HECW1;KCTD15;FREM2;NECAB2;ADCYAP1R1;FOXG1;CRABP1;AGAP2;FIGNL2;AARD;NKAIN1;FAM124A;PGBD5;FLRT2;MAP2;PRDM16;KCNN2;CADM3;FZD3;FOXF2;BCL11B;LRRN2;GR…
KO_Upregulated_1176 Genes	ENCODE_Histone_Modifications_2015	H3K27me3_mammary epithelial cell_hg19	1.8511e-52	1.27109e-50	268.7	VIPR2;COL12A1;IKZF1;ADARB2;SLC4A4;HS6ST2;PREX2;RASSF2;SOX1;DPYSL4;DPYSL5;DPYSL2;NDST4;DPF1;PIEZO2;BSN;FAM19A5;CER1;ANKS1B;PAQR9;EPHA7;ST6GAL2;KCNK10;KCNK12;DAPK2;COL23A1;EBF1;EBF2;UNC5C;SOX11;EBF3;MAPK8IP2;HPCAL4;DKK2;FAM133A;TCERG1L;RFX4;HECW2;SPATA13;KCNQ2;GPR160;HECW1;ZFPM2;FREM2;NECAB2;GPM6A;TTYH2;CDCA4;PCDH10;FOXG1;CRABP1;SLCO5A1;IQGAP2;ART5;APCDD1;PCDH18;UGT8;NKAIN1;FAM124A;TERT;MAP6;PIP5K1…
KO_Upregulated_1176 Genes	ENCODE_Histone_Modifications_2015	H3K27me3_endothelial cell of umbilical vein_hg19	1.6499e-51	9.71083e-50	237.955	SERPINE2;XYLT1;SLC4A4;DPYSL5;DPYSL2;IGLON5;FAM110B;FAM19A5;ANKS1B;COL23A1;UNC5C;SOX11;DKK2;EML5;RFX4;GPR160;HECW1;PLBD1;FREM2;TTYH2;CRABP1;AGAP2;FIGNL2;SLCO5A1;IQGAP2;UGT8;ADAMTS15;PLAC9;GRIN2A;TERT;ADAMTS19;PRDM16;SLC19A3;PIP5K1B;PROM1;CADM3;FZD3;DNAH11;GRTP1;PBX4;GRIN2B;SLC16A14;AIF1L;XKR7;CPEB1;VANGL2;PPFIBP2;SLC6A9;H2AFY2;SNAI2;L1TD1;ZBTB8B;PRRT4;ZNF135;HRK;RET;NCAN;ELN;RNF157;MMP25;CSRP2;NEF…
KO_Upregulated_1176 Genes	ENCODE_Histone_Modifications_2015	H3K27me3_spleen_mm9	3.08487e-46	1.58871e-44	249.506	VIPR2;SERPINE2;COL12A1;SLC4A4;PREX2;SOX2;GJA1;SOX1;DPYSL4;DPYSL5;IGLON5;FAM110B;DPF1;HMCN1;BSN;SOX6;MFSD2A;ANKS1B;ST6GAL2;RBFOX3;KCNK12;DAPK2;SOX13;EBF2;UNC5C;SOX11;EBF3;SLC6A11;SOX10;CPED1;TCERG1L;CRISPLD2;RFX4;HECW2;KCNQ2;PLBD1;COL8A1;TAGLN3;ZFPM2;KCTD15;FREM2;NECAB2;FOXG1;PDGFA;TWIST1;SLCO5A1;AARD;APCDD1;ADAMTS15;STRIP2;FAM124A;PGBD5;ADAMTS19;SLC19A3;MAP6;TNRC18;RHBDL3;PROM1;RAB11FIP4;CADM3;FZ…
KO_Upregulated_1176 Genes	ENCODE_Histone_Modifications_2015	H3K27me3_ES-Bruce4_mm9	2.57908e-43	1.18065e-41	228.482	VIPR2;THSD7B;SERPINE2;COL12A1;IKZF1;ADARB2;SLC4A4;PREX2;EDNRA;EDNRB;DPYSL4;PPP4R4;PIEZO2;SOX6;FAM19A5;MFSD2A;ANKS1B;PAQR9;ST6GAL2;RBFOX3;KCNK10;EPHA8;LIMCH1;KCNK12;DAPK2;FIBCD1;EBF1;EBF2;UNC5C;SLC6A11;CRISPLD2;RFX4;HECW2;KCNQ2;PRR16;ZFPM2;NECAB2;PCDH10;FOXG1;CRABP1;FIGNL2;TWIST1;APCDD1;PCDH18;ADAMTS15;GRIN2A;FAM124A;FLRT2;ADAMTS19;ARSJ;PRDM16;MAP6;TNRC18;RHBDL3;RAB11FIP4;CADM3;FZD3;FOXF2;TMEM74B;…
KO_Upregulated_1176 Genes	ENCODE_Histone_Modifications_2015	H3K27me3_fibroblast of lung_hg19	1.21291e-42	4.99718e-41	193.077	VIPR2;IKZF1;PREX2;ZNF204P;SOX2;RASSF2;DPYSL4;DPYSL2;NDST4;PIEZO2;HMCN1;BSN;FAM19A5;EPHB3;PAQR9;EPHA7;ST6GAL2;KCNK10;EPHA8;LIMCH1;DAPK2;SLC6A15;FIBCD1;COL23A1;EBF2;UNC5C;SOX11;EBF3;SLC6A11;MAPK8IP2;ASRGL1;DKK2;INPP4B;TRIM17;RFX4;GPR160;HECW1;FREM2;NECAB2;GPM6A;ADCYAP1R1;TTYH2;EPB41;PCDH10;CRABP1;AGAP2;PDGFA;SLCO5A1;IQGAP2;APCDD1;UGT8;NKAIN1;GRIN2A;FLRT2;TERT;ADAMTS19;KCNMB1;ZNF704;TSPAN7;SLC19A3;M…
KO_Upregulated_1176 Genes	Phosphatase_Substrates_from_DEPOD	PTPRZ1	0.166238	1	10.172	ADD2
KO_Upregulated_1176 Genes	Phosphatase_Substrates_from_DEPOD	PTPN3	0.215271	1	6.53001	GHR
KO_Upregulated_1176 Genes	Phosphatase_Substrates_from_DEPOD	PTPN13	0.261422	1	4.56333	IRS1
KO_Upregulated_1176 Genes	Phosphatase_Substrates_from_DEPOD	PTPRE	0.345748	1	2.58029	KCNB1
KO_Upregulated_1176 Genes	Phosphatase_Substrates_from_DEPOD	PTPN11	0.352448	1	1.6891	IRS1;PAG1
KO_Upregulated_1176 Genes	Phosphatase_Substrates_from_DEPOD	PPP5C	0.384231	1	2.0334	MAPT
KO_Upregulated_1176 Genes	Phosphatase_Substrates_from_DEPOD	CDC14B	0.420453	1	1.63723	CDC25A
KO_Upregulated_1176 Genes	Phosphatase_Substrates_from_DEPOD	PPP3CA	0.436971	1	1.12638	CANX;MAPT
KO_Upregulated_1176 Genes	Phosphatase_Substrates_from_DEPOD	PPP1CA	0.512965	1	0.740403	IKZF1;MAPT;LMNB1
KO_Upregulated_1176 Genes	Phosphatase_Substrates_from_DEPOD	CDC14A	0.516837	1	0.935415	CDC25A
KO_Upregulated_1176 Genes	Allen_Brain_Atlas_down	rhombomere 3	7.28465e-10	1.5968e-06	56.0592	GRIA1;DPP10;CNTNAP3;NLGN3;GPM6A;RAB3C;KHDRBS2;DCAF12L2;PTPRO;AGAP2;SLC1A3;GRIK2;DTX3;CYP46A1;CACNA1G;SOX2;RIMS3;CALB1;KCNT2;HRH3;PTPRZ1;SLITRK1;CNR1;NPTX2;TAC1;JAM2;RPRM;CADPS2;FZD3;BCL11B;KCNB1;TRPC4;GRID1;ST8SIA3;KIF24;HPCAL4;RGMA;TRAIP;NELL2;GAP43;MMP16;CDH10;SYT10;CDH13;FAT3;CTXN1;CDK5R1
KO_Upregulated_1176 Genes	Allen_Brain_Atlas_down	r5 alar plate	1.96519e-08	2.15385e-05	44.2621	GRIA1;NLGN3;GPM6A;BEX1;PTPRS;RTN1;SLC24A3;NXPH3;DCAF12L2;AGAP2;GRIK3;RORB;CYP46A1;PCDH18;CACNA1E;GRIP1;PDZD4;CALB1;KCNT2;DPF1;PIM1;SLC13A5;ANKS1B;MARCKSL1;FOXF2;KIF24;PNMA2;FBXL16;GDF6;HPCAL4;SYN2;RGMA;SGSM1;NELL2;LRFN5;GAP43;PPP1R1A;MMP16;SYT10;MAPT;CTXN1;PTPN5;ST6GALNAC5;CDK5R1
KO_Upregulated_1176 Genes	Allen_Brain_Atlas_down	Primary motor area	4.17456e-07	0.000305021	34.1413	RET;ITIH3;TTYH2;AMIGO2;LPAR1;ATP1A2;SLC4A4;RCBTB2;GHR;GJA1;ADAMTS2;DPYSL5;ADAMTS1;OLFML1;PHGDH;CTNNA3;ZNF423;ZNF521;MFSD2A;XBP1;WSCD1;ECEL1;SOX13;IGF2;FAM189A2;EBF3;SLC6A11;GFRA1;SNCAIP;SOX10;IL17RB;DCN;INPP4B;KIF18B;SLC6A9;SLCO3A1;FABP7;SMOC1;COL5A2;PLP1;FGFR2
KO_Upregulated_1176 Genes	Allen_Brain_Atlas_down	r4 part of vestibular sensory column	4.17456e-07	0.000228766	34.1413	GRIA1;NLGN3;NXPH3;AGAP2;SLC1A3;RORB;PTGS2;CYP46A1;PCDH18;CACNA1E;PDZD4;CALB1;KCNT2;ANKS1B;EPHA7;FZD3;MARCKSL1;FOXF2;KCNB1;DAPK2;IL34;CBX2;DKKL1;UBE2G2;PNMA2;FBXL16;GDF6;HPCAL4;MID1;RGMA;ENOX1;NELL2;GAP43;LIX1;SYT10;MCM3;SNAI2;ZNF778;LRRC3B;ZBTB8B;CDK5R1
KO_Upregulated_1176 Genes	Allen_Brain_Atlas_down	r6 alar plate	4.17456e-07	0.000183013	34.1413	GRIA1;CNTNAP3;NLGN3;BEX1;SLC24A3;NXPH3;PTPRO;MIS12;AGAP2;GRIK3;SLC1A2;SLC1A3;RORB;CYP46A1;PCDH18;CACNA1E;SOX2;PDZD4;RIMS3;CALB1;PIM1;E2F1;SLC13A5;ANKS1B;MARCKSL1;FOXF2;KIF24;PNMA2;FBXL16;CYP7B1;HPCAL4;RGMA;NELL2;PCP4;LRFN5;GAP43;SNAI2;LRRC3B;CTXN1;SHANK2;CDK5R1
KO_Upregulated_1176 Genes	Allen_Brain_Atlas_down	Field CA3 pyramidal layer	1.09409e-06	0.000399706	31.1238	RET;ITIH3;KLHL14;CHRNA4;NXPH4;ZDHHC22;PKMYT1;HS6ST2;CDH7;CACNA1G;GHR;GRM3;ADAMTS5;ADAMTS2;RIMS3;GBX2;GRM8;P2RY1;CTNNA3;CER1;CACNG4;GRIA4;APC2;ANKRD34B;SYT4;IRX2;SYT2;GRTP1;KCNH8;TPBG;GABRA3;PRRX2;KAZN;EBF3;SLC6A11;IL17RB;SLC6A9;BCL2;EVL;SCG2
KO_Upregulated_1176 Genes	Allen_Brain_Atlas_down	Primary motor area Layer 5	1.09409e-06	0.000342606	31.1238	NECAB2;RET;ITIH3;TTYH2;AMIGO2;LPAR1;IKZF1;HS6ST2;RCBTB2;GHR;FGD5;ADAMTS2;ADAMTS1;OLFML1;PHGDH;CTNNA3;GPC4;ZNF423;ZNF521;JAM2;XBP1;WSCD1;ECEL1;SOX13;IGF2;FAM189A2;EBF3;GFRA1;SOX10;IL17RB;DCN;AIF1L;INPP4B;KIF18B;SLC6A9;FABP7;SMOC1;SYT10;COL5A2;FGFR2
KO_Upregulated_1176 Genes	Allen_Brain_Atlas_down	Somatomotor areas	1.09409e-06	0.00029978	31.1238	RET;ITIH3;TTYH2;COL11A1;NXPH4;AMIGO2;LPAR1;ATP1A2;SLC4A4;RCBTB2;GJA1;ADAMTS2;DPYSL5;ADAMTS1;OLFML1;PHGDH;CTNNA3;APOE;ZNF423;ZNF521;JAM2;GPR37;WSCD1;ECEL1;SOX13;EBF3;SLC6A11;GFRA1;SNCAIP;SOX10;IL17RB;INPP4B;SLC6A9;SLCO3A1;SYT10;COL5A2;PLP1;MRVI1;SCG2;FGFR2
KO_Upregulated_1176 Genes	Allen_Brain_Atlas_down	mantle zone of r4Ve	1.09409e-06	0.000266471	31.1238	GRIA1;NLGN3;NXPH3;AGAP2;SLC1A3;RORB;PTGS2;CYP46A1;PCDH18;CACNA1E;PDZD4;CALB1;KCNT2;ANKS1B;EPHA7;FZD3;MARCKSL1;FOXF2;KCNB1;DAPK2;IL34;CBX2;DKKL1;UBE2G2;PNMA2;FBXL16;GDF6;HPCAL4;RGMA;ENOX1;NELL2;GAP43;LIX1;SYT10;MCM3;SNAI2;ZNF778;LRRC3B;ZBTB8B;CDK5R1
KO_Upregulated_1176 Genes	Allen_Brain_Atlas_down	pontine hindbrain	1.09409e-06	0.000239824	31.1238	GRIA1;DPP10;NLGN3;GPM6A;RAB3C;KHDRBS2;SLC24A3;NRXN1;PTPRO;AGAP2;SLC1A3;GRIK2;DTX3;CYP46A1;PCDH18;CACNA1G;SOX2;RIMS3;CALB1;KCNT2;HRH3;SLITRK1;NPTX2;ANKS1B;CADPS2;KCNB1;GRID1;ST8SIA3;KIF24;HPCAL4;RGMA;NELL2;LRFN5;GAP43;MMP16;CDH10;SYT10;FAT3;CTXN1;CDK5R1
KO_Upregulated_1176 Genes	ENCODE_Histone_Modifications_2013	PBMC_H3K27me3	3.42397e-19	3.73212e-17	81.9427	SEMA5B;COL12A1;ADARB2;CDH7;SOX2;GJA1;ATCAY;SVEP1;SLC26A10;HMCN1;SCN1A;CHRNB2;CADPS2;EPHA7;SRRM4;ST6GAL2;KCNK10;LMO3;ANKRD45;WNT5A;VASH2;EBF1;EBF2;EPDR1;SHISA2;PRLR;DKK2;PYGO1;GPRIN2;CCDC80;RFX4;HECW2;COL4A6;DYDC2;COL8A1;SCG3;TAGLN3;DGKK;FREM2;DLX1;GPM6A;ARHGEF26;KLHL14;PCDH10;SDC2;NPR3;SLC1A2;C1ORF198;SLC1A3;CACNA1C;ART5;CPLX2;CACNA1E;NID2;ADAMTS15;TMEM26;PLAC9;GRIN2A;DPP6;FLRT2;ZNF704;ARSJ;ZMAT4…
KO_Upregulated_1176 Genes	ENCODE_Histone_Modifications_2013	MONOCD14RO1746_H3K27me3	2.34008e-15	1.27534e-13	77.9504	NUDT10;GJA1;ATCAY;DPYSL2;SVEP1;SLC26A10;HMCN1;PPFIA2;CADPS2;ST6GAL2;HFM1;FST;WNT5A;KAZN;SHISA2;DKK2;PYGO1;FAM133A;RFX4;COL8A1;FREM2;BEX1;ARHGEF26;KLHL14;CRABP1;CPLX2;PCDH18;NID2;TMEM26;GRIN2A;CYP4X1;FLRT2;SLC19A3;MAP6;B4GALNT1;TAC1;LONRF2;WNT3;TFAP2B;SYT2;BTBD17;WSCD2;GDF6;SLC16A14;REEP1;NR4A1;CPEB1;LRFN5;GNAL;FGF19;NMU;SNAI2;CNTN4;MRAP2;FGF12;TRIM71;NRP2;FLT1;ELN;PTPRO;TNFRSF13C;HAPLN1;CXCL5;GRM…
KO_Upregulated_1176 Genes	ENCODE_Histone_Modifications_2013	H7ES_H3K27me3	2.53859e-14	9.22354e-13	49.1378	IKZF1;ADARB2;SOX2;SOX1;DPYSL2;CER1;WLS;ANKS1B;ST6GAL2;KCNK10;LIMCH1;KCNK12;FIBCD1;EBF1;EBF2;EBF3;ASRGL1;DKK2;EML5;INPP4B;CRISPLD2;RFX4;HECW1;COL8A1;KCTD12;TAGLN3;GPM6A;AGAP2;TWIST1;TMTC2;SLCO5A1;UGT8;ADAMTS15;PLAC9;GRIN2A;CYP4X1;FLRT2;ZNF704;ARSJ;PRDM16;MAP6;PIP5K1B;KCNN2;DNAH11;TMEM74B;BCL11B;LRRN2;ST8SIA1;ST8SIA3;IGF2;GRIN2B;SLC16A14;GDF7;CYP26A1;CPEB1;H2AFY2;NMU;L1TD1;GPR27;TMEM151B;NCAN;PTPRO…
KO_Upregulated_1176 Genes	ENCODE_Histone_Modifications_2013	HRE_H3K27me3	1.22603e-10	3.34093e-09	43.5443	PLVAP;IRS4;IKZF1;CDH7;PREX2;GRIP1;DACH1;SLC16A9;SLC26A10;SRRM4;FST;KCNH8;SLC6A15;EBF2;FOXP2;MYCN;RFX4;HECW1;FBLN7;FBN3;GPM6A;KHDRBS2;RTN1;BEX1;KLHL14;NPR3;AGAP2;TWIST1;CPLX2;CACNA1E;GRIN2A;FLRT2;PRDM16;SLC19A3;KCNN2;APOE;RNF175;LONRF2;WNT3;GRIA4;SYT4;SYT2;WSCD2;RAB39A;C1ORF61;REEP1;NMU;L1TD1;ITM2A;GPR27;TRIM71;MEGF11;ONECUT1;PTPRO;HAPLN1;GRM3;GDAP1L1;DACT2;NEFL;RNF152;GRID2;EN2;ANO4;KCNAB3;IL17RB…
KO_Upregulated_1176 Genes	ENCODE_Histone_Modifications_2013	NT2D1_H3K27me3	8.64111e-10	1.88376e-08	32.8594	RAB3C;COL12A1;RORB;IKZF1;SLC4A4;EDNRA;FAM174B;DPYSL2;PIEZO2;BAALC;SVEP1;CER1;PPFIA2;ANKS1B;PAQR9;ST6GAL2;KCNK10;SLC30A3;LMO3;FIBCD1;EBF2;EBF3;SHISA2;HPCAL4;FOXP2;DKK2;FRMD3;PYGO1;EML5;INPP4B;DOK5;RFX4;HECW2;HECW1;PRR16;COL8A1;TAGLN3;DGKK;GRIA1;FBLN7;DLX1;GPM6A;RTN1;ARHGEF26;KLHL14;C3ORF70;PCDH10;NPR3;SLC1A2;TWIST1;SLCO5A1;LIN7A;CACNA1C;CPLX2;LRRC55;CACNA1E;RASGRP1;UGT8;ADAMTS15;TMEM26;PLAC9;DPP6;…
KO_Upregulated_1176 Genes	ENCODE_Histone_Modifications_2013	SAEC_H3K27me3	2.58022e-09	4.6874e-08	46.2745	TRIM71;PTPRO;RORB;GRIK2;GRM3;DACH1;RASSF2;CAMKV;FAM110B;GRM8;NEFL;PPFIA2;SRRM4;MSX2;SOX11;SHISA2;GFRA2;ANO2;ADAMTS20;PYGO1;TOX3;GAP43;MMP16;HECW1;LRRC3B;ST6GALNAC5;GRIA1;GPM6A;PCOLCE2;TWIST1;LIN7A;ZDHHC22;PPM1E;UGT8;SLITRK1;SLITRK3;CLVS2;UGT3A2;MAP6;PIP5K1B;PROM1;LONRF2;RUNX1T1;ANKRD34B;KCNJ6;CADPS;IGF2;SYT13;GRIN2B;C1ORF61;REEP1;SH3RF3;CYP26A1;SYT10;CSPG5;PTX3
KO_Upregulated_1176 Genes	ENCODE_Histone_Modifications_2013	GM06990_H3K27me3	1.27571e-07	1.98646e-06	43.4596	RAB3C;RTN1;SDC2;NPR3;TWIST1;GRIN2A;ADAMTS19;FRZB;ADAMTS1;MAP6;UGT3A2;HMCN1;RNF152;ANKRD34B;SRRM4;KCNJ6;GPR37;ANGPT1;B3GAT2;COL23A1;ANO4;C1ORF61;KITLG;FRAS1;H2AFY2;KIF26B;ESRP1;NMU;PLBD1;CDH13;TLL1;RMST;ZBTB8B
KO_Upregulated_1176 Genes	ENCODE_Histone_Modifications_2013	HUVEC_H3K27me3	1.4471e-07	1.97167e-06	30.5703	SOWAHB;IRS1;PTPRO;RORB;GRM3;TRIM9;ADAMTS5;GRIP1;EDNRA;NEFL;ZNF385B;NEFM;SVEP1;SLC26A10;MYOZ1;PRKG1;PPFIA2;KCNK10;WNT5A;EN1;EBF2;EPDR1;SHROOM3;PRLR;ADAMTS20;DMRTA2;ESRP1;HECW1;MPPED2;KIT;GAS2;DYDC2;ALPK2;LRRC3B;HCN4;KLHL14;FIGNL2;TWIST1;ATP1A2;CACNA1E;PLAC9;ZMAT4;SLITRK3;CLVS2;MAP6;CTNNA3;PROM1;SLC13A5;TAC1;LONRF2;IL12RB2;GRIA4;TFAP2A;TFAP2B;KCNJ6;TMEM74B;CADPS;FAM189A2;NMNAT2;C1ORF61;REEP1;H2AFY2…
KO_Upregulated_1176 Genes	ENCODE_Histone_Modifications_2013	GM12878_H3K27me3	3.31605e-07	4.0161e-06	31.8756	RAB3C;SOWAHB;PTPRO;GRIK2;HAPLN1;GRM3;TRIM9;RNF150;PPFIA2;HFM1;KCNK10;GFRA2;PYGO1;TOX3;HECW2;ESRP1;KIT;CDH13;SCG3;TAGLN3;LRRC3B;FREM2;GRIA1;ARHGEF26;SYNPO2;SDC2;TWIST1;KIAA1211;PTGS2;PPM1E;TCEAL7;ADAMTS19;ZNF704;UGT3A2;MAP6;CHSY3;PROM1;TAC1;GRIA4;LGI1;DNAH11;B3GAT2;FAM189A2;C1ORF21;REEP1;H2AFY2;CSPG5;TLL1;CDO1;ZBTB8B
KO_Upregulated_1176 Genes	ENCODE_Histone_Modifications_2013	BJ_H3K27me3	1.28487e-05	0.000140051	22.6605	TRIM71;HCN4;GPM6A;ARHGEF26;SOWAHB;PCOLCE2;PTPRO;IKZF1;PPM1E;HAPLN1;UGT8;STOX2;GRIN2A;DACH1;NDST4;GRM8;NEFL;UGT3A2;PROM1;TAC1;LONRF2;IL12RB2;FOXB1;KCNK10;TMEM74B;CADPS;FAM189A2;ZDHHC11;SHISA2;ASRGL1;ANO2;ADAMTS20;TOX3;LRFN5;H2AFY2;RFX4;ESRP1;HECW1;MPPED2;BCL2;CSPG5;CDO1
KO_Upregulated_1176 Genes	Achilles_fitness_increase	COV362-ovary	0.0260419	1	6.00403	BRSK2;NRP2;ADPRHL1;KCNK10;EPB41;ATP1A3;LRP3;CABP1;PTGS2;NUDT10;OLFM1;ALDH1A3;GPR143;CAMKV;MDK;ADAMTS1;SLITRK4;SYT10
KO_Upregulated_1176 Genes	Achilles_fitness_increase	LS411N-large intestine	0.0381984	1	5.63941	HRK;DLX1;WWOX;FOXB1;ADPRHL1;ECEL1;TWIST1;CXCL1;SLC16A14;CDH7;RASSF2;ST7;DCX
KO_Upregulated_1176 Genes	Achilles_fitness_increase	KYSE450-oesophagus	0.0386758	1	7.71842	CHRNB2;GPR143;HIVEP1;ZIC5;CDO1;FGF12
KO_Upregulated_1176 Genes	Achilles_fitness_increase	SW1417-large intestine	0.0523	1	4.67543	EIF4A1;FOXB1;ADCYAP1R1;ADPRHL1;KCNK10;ATP1A3;CDH7;TRAIP;GPR143;RASSF2;SETBP1;MDK;SLITRK4;ST7;ZNF521
KO_Upregulated_1176 Genes	Achilles_fitness_increase	MIAPACA2-pancreas	0.0560279	1	6.25685	GDF10;GPR143;EPB41;COL5A2;CDH13;AXIN2
KO_Upregulated_1176 Genes	Achilles_fitness_increase	SW1783-central nervous system	0.0818273	1	3.84317	EPB41;ST8SIA2;GRIK3;PFAS;FOXP2;PBX1;RHOB;GPR143;ATCAY;WDR90;ARSJ;GNB1L;RAD9A
KO_Upregulated_1176 Genes	Achilles_fitness_increase	DBTRG05MG-central nervous system	0.097495	1	3.95911	HRK;GPR143;HAAO;MAP6;ZNF568;LTB4R;GAL3ST4;TBX3
KO_Upregulated_1176 Genes	Achilles_fitness_increase	RS411-haematopoietic and lymphoid tissue	0.102172	1	3.04812	HRK;WWOX;FOXB1;FZD3;SYT3;EDA;CHRNA5;FAM207A;ARHGAP39;LRP3;PFAS;ZNF204P;SGSM1;ZNF829;FGD5;SLC6A9;CHDH;CANX;L1TD1;EGFEM1P;HLA-DRB1;GRIA4
KO_Upregulated_1176 Genes	Achilles_fitness_increase	LOVO-large intestine	0.103044	1	3.57867	FBN2;TFAP2A;GAP43;RIMS3;ST7;TRIM24;HUNK;PTGS2;ZNF521;CDH7
KO_Upregulated_1176 Genes	Achilles_fitness_increase	786O-kidney	0.106078	1	3.61479	RYR2;WWOX;CHAF1A;ATCAY;KCNK10;CBS;PIM1;EFHD1;TRAIP
KO_Upregulated_1176 Genes	Achilles_fitness_decrease	OCIAML3-haematopoietic and lymphoid tissue	0.030405	1	5.7382	LGI1;CEBPA;ST8SIA2;EBF1;AGAP2;ATP1A3;PKMYT1;LTB4R;NELL2;OLFM1;GAP43;GPR143;TFAP4;CBS;CENPJ;SYT10;ZNF333
KO_Upregulated_1176 Genes	Achilles_fitness_decrease	COV504-ovary	0.0600761	1	5.31395	CHRNB2;TFAP4;TFRC;FAM131B;TONSL;LPAR1;ASNS;ART5
KO_Upregulated_1176 Genes	Achilles_fitness_decrease	AML193-haematopoietic and lymphoid tissue	0.0651723	1	4.56115	CHRNB2;POLR2J4;TFAP4;GBX2;CBS;WDR90;ST7;NEFL;MYBL2;S1PR2;PPARGC1B
KO_Upregulated_1176 Genes	Achilles_fitness_decrease	NOMO1-haematopoietic and lymphoid tissue	0.0704714	1	3.96584	RYR2;CEBPA;EBF1;AGAP2;ADCY2;LTB4R;GADD45G;MGAT4C;GPR143;BCL7A;PSAT1;HECW2;GNG7;SYT10;ACKR3;MCM2
KO_Upregulated_1176 Genes	Achilles_fitness_decrease	REH-haematopoietic and lymphoid tissue	0.0793861	1	4.0857	CHRNB2;RYR2;GPR143;TFRC;TRIM17;SETBP1;CHRNA4;WDR90;GNG7;TRIM24;EBF1
KO_Upregulated_1176 Genes	Achilles_fitness_decrease	A204-soft tissue	0.0809255	1	4.67676	HES6;GPR143;KCNK10;CBS;SLITRK4;ST8SIA2;HCN1
KO_Upregulated_1176 Genes	Achilles_fitness_decrease	NCIH716-large intestine	0.086571	1	4.11548	TFAP4;TFRC;CBS;SLITRK4;TONSL;LPAR1;LTB4R;RAB33A;TBX3
KO_Upregulated_1176 Genes	Achilles_fitness_decrease	NALM6-haematopoietic and lymphoid tissue	0.088338	1	3.75168	RYR2;XBP1;TFAP4;TRIM17;CHRNA4;EXO1;WDR90;ST8SIA2;EBF1;SLC16A14;RAB33A;TRAIP
KO_Upregulated_1176 Genes	Achilles_fitness_decrease	OELE-ovary	0.0912252	1	3.76417	CHRNB2;GUCY1A2;INPP4B;RYR2;EBF1;LPAR1;HIVEP1;ARHGAP39;UNC5C;SLC16A14;GRIA4
KO_Upregulated_1176 Genes	Achilles_fitness_decrease	CAL120-breast	0.0960416	1	4.42739	TFAP2A;DLX1;LPAR1;HIVEP1;ASNS;ACTR3B
KO_Upregulated_1176 Genes	MGI_Mammalian_Phenotype_2013	MP0003635_abnormal_synaptic_transmissio_	2.14576e-18	1.02138e-15	120.395	RET;SNAP25;SERPINE2;NCAN;GRIK3;GRIK2;GRIP1;GRM2;GRM4;DPYSL4;ZIC2;MDK;DLGAP3;BSN;PRKG1;SCN1A;DACT1;CHRNB2;CADPS2;GRID2;ENTPD1;GPR37;EN1;GFRA1;MAPK8IP2;SYN2;FOXP2;KCNQ2;DCX;GNB1L;MAPT;GRIA1;NLGN3;ADCYAP1R1;CHRNA4;NRXN1;KCNA2;SEZ6;ITPR1;LPAR1;SLC1A3;NRXN2;LIN7A;ATP1A2;ADCY1;PTN;CACNA1C;PTGS2;CPLX2;CACNA1E;ADD2;GRIN2A;PTPRZ1;HRH3;CNR1;SLITRK5;KCNN2;S1PR2;GRIA3;GRIA4;LGI1;KCNJ6;SYT2;GABRA5;KCNIP3;GABR…
KO_Upregulated_1176 Genes	MGI_Mammalian_Phenotype_2013	MP0002152_abnormal_brain_morphology_	1.08361e-10	2.57898e-08	41.0251	SERPINE2;PREX2;SOX2;GRIP1;GJA1;ATCAY;EDNRB;SOX1;DPYSL4;KIF5C;ENPP2;CER1;SCN1A;CHRNB2;CADPS2;EPHA7;MSX2;SLC30A3;EBF1;EBF2;UNC5C;EBF3;SHISA2;POU3F1;MAPK8IP2;MID1;FOXP2;POU3F3;PYGO1;MYCN;RFX4;DDIT3;SPARCL1;FREM2;GNAZ;DLX2;PCDH10;CHRNA4;FOXG1;LPAR1;SLC1A2;ITPR1;SLC1A3;TWIST1;PRDM16;B4GALNT1;APOE;FZD3;JAG1;FZD4;ST8SIA2;XRCC2;DCLK2;GRIN2B;DCLK1;GDF7;CYP26A1;VANGL2;HYOU1;FGFR2;TRIM71;KCNK5;ROBO2;SNAP25;…
KO_Upregulated_1176 Genes	MGI_Mammalian_Phenotype_2013	MP0002064_seizures_	3.5865e-10	5.69058e-08	57.0795	RYR2;SNAP25;NRP2;SERPINE2;PTPRO;GRIK2;SOX2;SOX1;ATCAY;BSN;SCN1A;MSX2;SLC6A11;AP3B2;SYN2;GFRA2;COL2A1;KCNQ2;MAPT;OPRD1;CHRNA5;CHRNA4;KCNA2;ADAM22;SEZ6;SLC1A2;ITPR1;SLC1A3;ATP1A3;PTGS2;CACNA1G;GRIN2A;CNR1;B4GALNT1;APOE;CKB;S1PR2;GRIA3;GRIA4;LGI1;KCNJ6;MCOLN3;NOS2;PLCL1;DCLK2;GNAO1;PLP1;CNTN2;KCNK2;CDK5R1
KO_Upregulated_1176 Genes	MGI_Mammalian_Phenotype_2013	MP0002081_perinatal_lethality_	7.39258e-10	8.79717e-08	38.5976	SOX2;GRIP1;GJA1;EDNRA;DACH1;EDNRB;SOX6;FST;WNT5A;DIO3;SOX11;EBF3;POU3F1;SOX10;FOXP2;POU3F3;PYGO1;MYCN;FANCD2;RFX4;KCNQ2;ROR2;ZFPM2;FREM2;DLX1;DLX2;PKDCC;CHRNA4;FOXG1;LPAR1;TWIST1;LIN7A;CALD1;PRDM16;FZD3;JAG1;FOXF2;BCL11B;HSPA5;BCL11A;XRCC2;CBX2;GRIN2B;GNAO1;CYP26A1;VANGL2;SLC6A9;COL5A2;FGF18;SNAI2;FGFR2;RET;ROBO2;SNAP25;NRP2;FEN1;PTPRS;EDA;CHD7;PTH1R;MEOX1;GLI3;HAPLN1;LMNB1;GHR;ADAMTS1;ZIC1;KIF1A…
KO_Upregulated_1176 Genes	MGI_Mammalian_Phenotype_2013	MP0002572_abnormal_emotion/affect_behav_	7.86472e-10	7.48721e-08	51.6144	SNAP25;GRIK2;RORB;GRM3;GRM2;MDK;B3GALT2;GRM8;DLGAP3;CER1;RGS7;CHRNB2;CADPS2;GRID2;KCNH5;EN2;EN1;PLA2G4A;MAPK8IP2;ADRA2C;FOXP2;CANX;MAPT;OPRD1;GRIA1;NLGN3;ADCYAP1R1;CHRNA4;ATP1A2;ADCY1;CACNA1C;PTGS2;CPLX2;CACNA1E;GRIN2A;HRH3;FRZB;SLITRK1;CNR1;CDH23;SLITRK5;GCNT4;APOE;CKB;TAC1;GRIA4;ST8SIA2;KCNIP3;GRIN2B;GNAL;PDE10A;FABP7;FGF12;HCN1
KO_Upregulated_1176 Genes	MGI_Mammalian_Phenotype_2013	MP0003861_abnormal_nervous_system_	1.44135e-09	1.14347e-07	38.4239	TRIM71;RET;ROBO2;NRP2;FEN1;PTPRS;EDA;TFRC;SERPINE2;CHD7;GLI3;SOX2;GRIP1;GJA1;ZIC2;MDK;ZIC3;ZIC1;ENPP2;NEFM;PHGDH;CER1;SOX4;EPHB3;DACT1;CADPS2;GRID2;EPHA7;MSX2;EPHA8;FST;SH2D3C;EN2;EBF1;SHROOM3;UNC5C;SOX11;GFRA1;PAX5;SYN2;MID1;SOX10;FOXP2;ADAMTS20;RGMA;ZDHHC15;PYGO1;GAP43;COL2A1;MYCN;RFX4;DCX;MAPT;FREM2;DLX1;GNAZ;DLX2;FOXC1;FOXG1;NRXN1;LPAR1;PDGFA;TWIST1;DLL1;RELN;CUX2;GBX2;CNR1;E2F1;APOE;BARD1;FO…
KO_Upregulated_1176 Genes	MGI_Mammalian_Phenotype_2013	MP0002063_abnormal_learning/memory/cond_	5.25419e-09	3.57285e-07	44.1391	SNAP25;RORB;GRIK2;GHR;GRM4;MDK;GRM8;RGS7;CHRNB2;CADPS2;GRID2;EN2;PLA2G4A;ADRA2C;MAPK8IP2;MID1;FOXP2;CANX;DCX;MAPT;GRIA1;NLGN3;ADCYAP1R1;CHRNA4;NXPH3;SEZ6;ATP1A3;ATP1A2;ADCY1;CACNA1C;CPLX2;ADD2;GRIN2A;PTPRZ1;HRH3;CNR1;CDH23;KCNN2;CKB;APOE;NPTX2;GRIA4;FOXB1;SYT4;NOS2;GABRA5;KCNIP3;ST8SIA2;GRIN2B;PDE10A;SLC6A9;FABP7;FGF12;CDK5R1;HCN1
KO_Upregulated_1176 Genes	MGI_Mammalian_Phenotype_2013	MP0002882_abnormal_neuron_morphology_	5.93561e-09	3.53169e-07	33.5904	PREX2;SOX2;GJA1;ATCAY;EDNRB;DPYSL4;KIF5C;ENPP2;EPHB3;CADPS2;EPHA7;SLC30A3;EPHA8;FST;SLC6A15;WNT5A;EBF2;UNC5C;SOX11;EBF3;POU3F1;MAPK8IP2;MID1;SOX10;FOXP2;MYCN;DDIT3;SPARCL1;ROR2;GRIA1;DLX1;DLX2;CHRNA4;FOXG1;SLC1A2;SLC1A3;CDH23;B4GALNT1;APOE;PROM1;FZD3;JAG1;FZD4;ST8SIA2;DCLK2;GRIN2B;DCLK1;VANGL2;BCL2;CNTN2;HYOU1;FGFR2;EZH2;RET;ROBO2;NRP2;PTPRS;CHD7;CALB1;NEFL;NEFM;PHGDH;KIF1A;DACT1;EDARADD;GRID2;GP…
KO_Upregulated_1176 Genes	MGI_Mammalian_Phenotype_2013	MP0002082_postnatal_lethality_	5.0524e-08	2.67216e-06	28.1884	IRS1;IKZF1;DNM3OS;SLC4A4;SOX2;GJA1;EDNRB;ENPP2;SOX6;SCN1A;CHRNB2;EBF2;UNC5C;SLC6A11;SHISA2;POU3F1;SOX10;CDC25A;FOXP2;POU3F3;MYCN;KCNQ2;ADCYAP1R1;PCDH10;NPR3;LPAR1;SLC1A2;ITPR1;PDGFA;LIN7A;CACNA1C;PPARGC1B;JAG1;VCAM1;ST8SIA2;CBX2;DCLK2;CDC7;GDF6;GRIN2B;DCLK1;GNAO1;NR4A1;COL1A2;GNAL;SLC6A9;COL5A2;FGF18;BCL2;FGFR2;RET;ROBO2;SNAP25;RYR2;NRP2;PTPRS;ELN;ONECUT1;CHD7;GLI3;GHR;ZIC2;ZIC3;ADAMTS1;ZIC1;KIF1…
KO_Upregulated_1176 Genes	MGI_Mammalian_Phenotype_2013	MP0010770_preweaning_lethality_	5.29473e-08	2.52029e-06	28.0846	IRS1;IKZF1;DNM3OS;SLC4A4;SOX2;GJA1;EDNRB;ENPP2;SOX6;SCN1A;CHRNB2;EBF2;UNC5C;SLC6A11;SHISA2;POU3F1;SOX10;CDC25A;FOXP2;POU3F3;MYCN;KCNQ2;ADCYAP1R1;PCDH10;NPR3;LPAR1;SLC1A2;ITPR1;PDGFA;LIN7A;CACNA1C;PPARGC1B;JAG1;VCAM1;ST8SIA2;CBX2;DCLK2;CDC7;GDF6;GRIN2B;DCLK1;GNAO1;NR4A1;COL1A2;GNAL;SLC6A9;COL5A2;FGF18;BCL2;FGFR2;RET;ROBO2;SNAP25;RYR2;NRP2;PTPRS;ELN;ONECUT1;CHD7;GLI3;GHR;ZIC2;ZIC3;ADAMTS1;ZIC1;KIF1…
KO_Upregulated_1176 Genes	BioCarta_2015	cdk regulation of dna replication	1.34918e-08	3.22454e-06	171.213	CDT1;KITLG;ORC6;MCM7;ORC1;MCM3;MCM4;MCM5;CDC6;MCM2
KO_Upregulated_1176 Genes	BioCarta_2015	brca1 dependent ub ligase activity	0.000687607	0.0821691	61.9243	BARD1;FANCD2;FANCA;FANCG
KO_Upregulated_1176 Genes	BioCarta_2015	role of brca1 brca2 and atr in cancer susceptibility	0.00792604	0.631441	18.6982	RAD51;FANCD2;FANCA;FANCG;RAD9A
KO_Upregulated_1176 Genes	BioCarta_2015	ion channels and their functional role in vascular endothelium	0.0152605	0.911817	11.0648	GUCY1A2;EDNRA;EDNRB;TRPC4;KCNQ2;ADCY1;PRKG1
KO_Upregulated_1176 Genes	BioCarta_2015	actions of nitric oxide in the heart	0.0349523	1	8.14813	RYR2;GUCY1A2;FLT1;PDE3B;TNNI1;PRKG1
KO_Upregulated_1176 Genes	BioCarta_2015	melanocyte development and pigmentation pathway	0.0372267	1	12.915	KITLG;KIT;BCL2
KO_Upregulated_1176 Genes	BioCarta_2015	regulation of bad phosphorylation	0.0430647	1	9.30213	KITLG;KIT;BCL2;ADCY1
KO_Upregulated_1176 Genes	BioCarta_2015	segmentation clock	0.0493562	1	8.52804	WIF1;DLL1;DKK2;NKD2
KO_Upregulated_1176 Genes	BioCarta_2015	deregulation of cdk5 in alzheimers disease	0.0595431	1	13.7077	MAPT;CDK5R1
KO_Upregulated_1176 Genes	BioCarta_2015	role of parkin in ubiquitin-proteasomal pathway	0.0763635	1	10.9364	GPR37;UBE2G2
KO_Upregulated_1176 Genes	HumanCyc_2015	terminal O-glycans residues modification	0.0234413	1	17.4084	ST6GAL2;FUT9;ST8SIA2
KO_Upregulated_1176 Genes	HumanCyc_2015	serine and glycine biosynthesis	0.0595431	1	13.7077	PSAT1;PHGDH
KO_Upregulated_1176 Genes	HumanCyc_2015	C20 prostanoid biosynthesis	0.0944579	1	8.91761	PTGIS;PTGS2
KO_Upregulated_1176 Genes	HumanCyc_2015	NAD de novo biosynthesis	0.154407	1	5.29525	HAAO;NMNAT2
KO_Upregulated_1176 Genes	HumanCyc_2015	mucin core 1 and core 2 O-glycosylation	0.209991	1	2.94915	GALNT16;GALNT18;GCNT4
KO_Upregulated_1176 Genes	HumanCyc_2015	superpathway of methionine degradation	0.241669	1	3.01911	CTH;CDO1
KO_Upregulated_1176 Genes	HumanCyc_2015	citrulline-nitric oxide cycle	0.261422	1	4.56333	NOS2
KO_Upregulated_1176 Genes	HumanCyc_2015	cysteine biosynthesis	0.261422	1	4.56333	CTH
KO_Upregulated_1176 Genes	HumanCyc_2015	tRNA splicing	0.261422	1	4.56333	TSEN2
KO_Upregulated_1176 Genes	HumanCyc_2015	NAD biosynthesis from 2-amino-3-carboxymuconate semialdehyde	0.261422	1	4.56333	NMNAT2
KO_Upregulated_1176 Genes	KEGG_2015	neuroactive ligand receptor interaction	0.000372583	0.0666924	15.7964	OPRD1;GRIA1;ADCYAP1R1;VIPR2;GRIK3;GRIK2;LTB4R;GHR;GRM3;GRM2;EDNRA;GRIN2A;EDNRB;GRM4;HRH3;CNR1;GRM8;P2RY1;GRIA3;GRIA4;GRID2;GABRA5;GRID1;GABRA3;GPR50;ADRA2C;GRIN2B;PRLR
KO_Upregulated_1176 Genes	KEGG_2015	ecm receptor interaction	0.0048235	0.431703	12.5129	COL3A1;COL2A1;RELN;COL1A2;LAMC3;SDC2;COL11A1;ITGA1;COL5A2;ITGA8;COL4A6;THBS4
KO_Upregulated_1176 Genes	KEGG_2015	cell cycle	0.00793125	0.473231	10.2826	MCM7;CDC7;CDC6;PKMYT1;CDC25A;GADD45G;WEE1;MCM3;E2F1;MCM4;E2F2;MCM5;MCM2
KO_Upregulated_1176 Genes	KEGG_2015	glycosphingolipid biosynthesis ganglioseries	0.0122502	0.548195	18.7169	ST8SIA1;B4GALNT1;ST6GALNAC3;ST6GALNAC5
KO_Upregulated_1176 Genes	KEGG_2015	amyotrophic lateral sclerosis	0.0226813	0.811992	13.5561	SLC1A2;BCL2;NEFL;NEFM
KO_Upregulated_1176 Genes	KEGG_2015	glycan structures biosynthesis 2	0.0235884	0.703719	8.4966	FUT9;ST8SIA1;B3GALT2;B3GALT1;ST3GAL6;B4GALNT1;ST6GALNAC3;ST6GALNAC5
KO_Upregulated_1176 Genes	KEGG_2015	long term depression	0.0268768	0.687278	7.5828	GRIA1;GNAO1;GUCY1A2;GNAZ;GRID2;ITPR1;PLA2G4A;PRKG1;GRIA3
KO_Upregulated_1176 Genes	KEGG_2015	melanogenesis	0.0328483	0.734981	6.3902	GNAO1;FZD3;KITLG;EDNRB;FZD4;WNT5A;KIT;ADCY2;ADCY1;WNT3;ADCY5
KO_Upregulated_1176 Genes	KEGG_2015	type ii diabetes mellitus	0.0349523	0.695163	8.14813	IRS1;ABCC8;IRS4;CACNA1C;CACNA1E;CACNA1G
KO_Upregulated_1176 Genes	KEGG_2015	basal cell carcinoma	0.041299	0.739252	6.89809	APC2;FZD3;FZD4;WNT5A;AXIN2;GLI3;WNT3
KO_Upregulated_1176 Genes	NCI-Nature_2015	ATR signaling pathway	0.000347317	0.0725893	31.2609	RAD51;MCM7;FANCD2;TIMELESS;CLSPN;CDC6;CDC25A;MCM2;RAD9A
KO_Upregulated_1176 Genes	NCI-Nature_2015	Beta1 integrin cell surface interactions	0.000358288	0.0374411	24.9111	COL3A1;COL2A1;VCAM1;COL1A2;MDK;COL11A1;COL7A1;ITGA1;COL5A2;ITGA8;COL4A6;JAM2
KO_Upregulated_1176 Genes	NCI-Nature_2015	Endothelins	0.000884201	0.0615993	21.2144	GNAO1;GNAZ;EDNRA;COL3A1;EDNRB;COL1A2;GNAL;PLA2G4A;ADCY2;ADCY1;ADCY5
KO_Upregulated_1176 Genes	NCI-Nature_2015	Syndecan-1-mediated signaling events	0.00124709	0.0651603	22.2503	COL3A1;COL1A2;COL2A1;COL11A1;COL7A1;COL12A1;COL5A2;COL4A6;COL8A1
KO_Upregulated_1176 Genes	NCI-Nature_2015	Integrins in angiogenesis	0.00343685	0.14366	14.5385	COL3A1;COL2A1;COL1A2;IRS1;COL11A1;COL7A1;COL12A1;COL5A2;COL4A6;COL8A1;EDIL3
KO_Upregulated_1176 Genes	NCI-Nature_2015	LPA4-mediated signaling events	0.00962857	0.335395	21.0568	GNAL;ADCY2;ADCY1;ADCY5
KO_Upregulated_1176 Genes	NCI-Nature_2015	Wnt signaling network	0.0221167	0.660343	11.575	WIF1;FZD4;WNT5A;ROR2;WNT3
KO_Upregulated_1176 Genes	NCI-Nature_2015	E2F transcription factor network	0.0248098	0.648157	7.85824	CEBPA;ORC1;MCM3;E2F1;E2F2;MYBL2;CDC6;CES3;CDC25A
KO_Upregulated_1176 Genes	NCI-Nature_2015	BARD1 signaling events	0.0254681	0.591427	10.7622	BARD1;RAD51;FANCD2;FANCA;FANCG
KO_Upregulated_1176 Genes	NCI-Nature_2015	Reelin signaling pathway	0.0254681	0.532284	10.7622	GRIN2A;RELN;MAPT;GRIN2B;CDK5R1
KO_Upregulated_1176 Genes	Panther_2015	Ionotropic glutamate receptor pathway	3.52922e-07	3.67039e-05	80.115	GRIA1;SNAP25;SLC1A2;GRIK3;SLC1A3;GRIK2;SLC1A6;GRIN2B;GRM3;GRM2;GRIN2A;GRIA3;GRIA4
KO_Upregulated_1176 Genes	Panther_2015	Metabotropic glutamate receptor group III pathway	1.93218e-06	0.000100473	58.0109	GRIA1;SNAP25;GRIK3;SLC1A2;SLC1A3;GRIK2;SLC1A6;CACNA1E;GRIN2B;GRIN2A;GRM4;GRM8;GRIA3;GRIA4
KO_Upregulated_1176 Genes	Panther_2015	Nicotine pharmacodynamics pathway	0.00147106	0.0509968	25.88	CHRNB2;CHRNA5;CHRNA4;EPB41;ADCY2;CACNA1C;CACNA1G
KO_Upregulated_1176 Genes	Panther_2015	GABA-B_receptor_II_signaling	0.00376011	0.0977628	18.9908	GNAO1;GNG7;GNB3;ADCY2;ADCY1;ADCY5;CACNA1G
KO_Upregulated_1176 Genes	Panther_2015	Endogenous_cannabinoid_signaling	0.00964648	0.200647	17.159	GNAO1;CNR1;GNG7;GNB3;CACNA1G
KO_Upregulated_1176 Genes	Panther_2015	Opioid proopiomelanocortin pathway	0.0122502	0.212336	18.7169	OPRD1;GNAO1;SNAP25;ADCY2
KO_Upregulated_1176 Genes	Panther_2015	Wnt signaling pathway	0.0150486	0.223579	6.74349	HELLS;TLE3;FZD3;PCDH9;PCDH10;FZD4;WNT5A;PCDHB15;ITPR1;PCDH18;NKD2;CDH7;PYGO1;FRZB;CDH10;GNG7;CDH23;GNB3;CDH13;FAT3;CTNNA3;CER1;WNT3;DACT1
KO_Upregulated_1176 Genes	Panther_2015	Heterotrimeric G-protein signaling pathway-Gi alpha and Gs alpha mediated pathway	0.0151907	0.19748	7.97537	OPRD1;KCNJ6;ADCY2;ADCY1;ADRA2C;ADCY5;GRM3;GRM2;GNAL;GRM4;GNG7;CLTCL1;GRM8;RGS7
KO_Upregulated_1176 Genes	Panther_2015	Heterotrimeric G-protein signaling pathway-Gq alpha and Go alpha mediated pathway	0.0232505	0.268673	7.17419	GNAO1;GRM3;OPRD1;GRM2;GRM4;GNG7;CLTCL1;GRM8;ITPR1;CACNA1E;RASGRP1;RGS7
KO_Upregulated_1176 Genes	Panther_2015	Metabotropic glutamate receptor group II pathway	0.0254681	0.264869	10.7622	GRM3;GNAO1;SNAP25;GRM2;CACNA1E
KO_Upregulated_1176 Genes	WikiPathways_2015	DNA Replication(Homo sapiens)	3.52922e-07	0.00014258	80.115	CDT1;MCM7;PRIM1;MCM10;CDC7;CDC6;ORC6;CDC45;ORC1;MCM3;MCM4;MCM5;MCM2
KO_Upregulated_1176 Genes	WikiPathways_2015	DNA Replication(Mus musculus)	3.52922e-07	7.12902e-05	80.115	CDT1;MCM7;PRIM1;MCM10;CDC7;CDC6;ORC6;CDC45;ORC1;MCM3;MCM4;MCM5;MCM2
KO_Upregulated_1176 Genes	WikiPathways_2015	G1 to S cell cycle control(Mus musculus)	7.41619e-06	0.000998713	46.8724	MCM7;PRIM1;PKMYT1;CDC25A;WEE1;ORC6;CDC45;ORC1;MCM3;E2F1;MCM4;E2F2;MCM5;MCM2
KO_Upregulated_1176 Genes	WikiPathways_2015	Neural Crest Differentiation(Homo sapiens)	7.83598e-05	0.00791434	27.0629	TFAP2A;TFAP2B;FZD3;MSX2;TWIST1;AXIN2;ZIC5;SOX10;DLL1;CDH7;RHOB;COL2A1;GBX2;FGF19;ZIC1;SNAI2;FGFR2
KO_Upregulated_1176 Genes	WikiPathways_2015	Cell Cycle(Homo sapiens)	0.000114004	0.00921156	25.24	MCM7;CDC7;MCM10;CDC6;PKMYT1;CDC25A;KITLG;WEE1;ORC6;CDC45;ORC1;MCM3;E2F1;MCM4;E2F2;MCM5;MCM2
KO_Upregulated_1176 Genes	WikiPathways_2015	G1 to S cell cycle control(Homo sapiens)	0.000122034	0.00821693	29.7355	MCM7;PRIM1;CDC25A;WEE1;ORC6;CDC45;ORC1;MCM3;E2F1;MCM4;E2F2;MCM5;MCM2
KO_Upregulated_1176 Genes	WikiPathways_2015	SIDS Susceptibility Pathways(Homo sapiens)	0.000503	0.0290303	16.8477	CHRNB2;RET;SNAP25;RYR2;ADCYAP1R1;DLX2;VIPR2;CHRNA4;SLC1A3;EN1;ATP1A3;PBX1;HSP90B1;SOX2;GJA1;MAP2;PLP1;GNB3;TAC1;SCN4B;PPARGC1B
KO_Upregulated_1176 Genes	WikiPathways_2015	RB in Cancer(Homo sapiens)	0.000525403	0.0265328	20.666	BARD1;CDT1;MCM7;PRIM1;CDC7;CDC25A;FANCG;WEE1;CDC45;ORC1;MCM3;E2F1;MCM4;E2F2
KO_Upregulated_1176 Genes	WikiPathways_2015	Endochondral Ossification(Mus musculus)	0.000571998	0.0256764	23.6741	GHR;ADAMTS5;COL2A1;ADAMTS1;FRZB;FGF18;IGF2;PTH1R;SOX6;GLI3;DDR2
KO_Upregulated_1176 Genes	WikiPathways_2015	Spinal Cord Injury(Mus musculus)	0.00142311	0.0574934	16.2572	NOS2;NCAN;XYLT1;NTN1;LTB4R;RGMA;RHOB;NR4A1;GJA1;GAP43;COL2A1;PTPRZ1;E2F1;SLIT3
KO_Upregulated_1176 Genes	Reactome_2015	Neuronal System	2.23478e-10	3.1041e-07	62.0869	GRIA1;HCN4;SNAP25;CHRNA5;CHRNA4;KCNC4;KCNA2;GRIK3;SLC1A2;SLC1A3;ADCY2;GRIK2;ADCY1;SLC1A6;CACNA1E;ADCY5;GRIP1;GRIN2A;KCNMB1;GNG7;NEFL;KCNN2;GRIA3;CACNG4;PPFIA2;GRIA4;CHRNB2;KCNJ4;KCNJ6;KCNH5;KCNK10;KCNB1;GABRA5;ABCC8;KCNB2;KCNH8;GABRA3;SLC6A11;KCNAB3;GRIN2B;SYN2;GNAL;KCNQ2;GNB3;KCNK2;HCN1
KO_Upregulated_1176 Genes	Reactome_2015	G2/M Checkpoints	1.60793e-09	1.11671e-06	125.222	MCM7;MCM10;CDC7;CDC6;PKMYT1;CDC25A;WEE1;ORC6;CDC45;ORC1;MCM3;MCM4;MCM5;CLSPN;MCM2;RAD9A
KO_Upregulated_1176 Genes	Reactome_2015	Activation of the pre-replicative complex	4.40243e-09	2.03833e-06	141.8	CDT1;MCM7;PRIM1;MCM10;CDC7;CDC6;ORC6;CDC45;ORC1;MCM3;MCM4;MCM5;MCM2
KO_Upregulated_1176 Genes	Reactome_2015	Extracellular matrix organization	4.59862e-09	1.59687e-06	51.5508	FBN2;FBN3;PTPRS;PCOLCE2;LAMC3;SDC2;ELN;NCAN;COL11A1;NRXN1;COL12A1;PDGFA;NID2;FBLN5;HAPLN1;ADAMTS5;MMP25;ADAMTS2;ADAMTS1;DMD;ADAMTS8;JAM2;COL26A1;VCAM1;LUM;COL23A1;ITGA1;BGN;DCN;MFAP4;COL3A1;COL1A2;COL2A1;MMP16;MMP15;COL7A1;COL5A2;COL4A6;ITGA8;COL8A1;TLL1;DDR2
KO_Upregulated_1176 Genes	Reactome_2015	Activation of ATR in response to replication stress	9.31928e-09	2.58889e-06	118.991	MCM7;MCM10;CDC7;CDC6;CDC25A;ORC6;CDC45;ORC1;MCM3;MCM4;MCM5;CLSPN;MCM2;RAD9A
KO_Upregulated_1176 Genes	Reactome_2015	Unwinding of DNA	1.96448e-08	4.54776e-06	219.486	GINS1;GINS2;CDC45;MCM7;MCM3;MCM4;MCM5;MCM2
KO_Upregulated_1176 Genes	Reactome_2015	Transmission across Chemical Synapses	7.96258e-07	0.000158	36.8348	GRIA1;SNAP25;CHRNA5;CHRNA4;GRIK3;SLC1A2;SLC1A3;ADCY2;GRIK2;ADCY1;SLC1A6;CACNA1E;ADCY5;GRIP1;GRIN2A;GNG7;NEFL;GRIA3;CACNG4;PPFIA2;GRIA4;CHRNB2;KCNJ4;KCNJ6;GABRA5;GABRA3;SLC6A11;GRIN2B;SYN2;GNAL;GNB3
KO_Upregulated_1176 Genes	Reactome_2015	Potassium Channels	4.28962e-06	0.000744786	40.34	HCN4;KCNJ4;KCNJ6;KCNH5;KCNK10;ABCC8;KCNB1;KCNH8;KCNB2;KCNC4;KCNA2;KCNAB3;KCNMB1;GNG7;KCNQ2;GNB3;KCNN2;KCNK2;HCN1
KO_Upregulated_1176 Genes	Reactome_2015	Neurotransmitter Receptor Binding And Downstream Transmission In The Postsynaptic Cell	7.02578e-06	0.00108431	33.1531	CHRNB2;GRIA1;KCNJ4;KCNJ6;CHRNA5;CHRNA4;GABRA5;GABRA3;GRIK3;ADCY2;GRIK2;ADCY1;GRIN2B;ADCY5;GRIP1;GRIN2A;GNAL;GNG7;GNB3;NEFL;GRIA3;CACNG4;GRIA4
KO_Upregulated_1176 Genes	Reactome_2015	DNA strand elongation	9.32484e-06	0.00129522	61.5584	GINS1;GINS2;FEN1;CDC45;MCM7;PRIM1;MCM3;MCM4;MCM5;MCM2
KO_Upregulated_1176 Genes	ESCAPE	mESC_H3K27me3_17603471	4.03153e-73	1.26993e-70	408.817	SERPINE2;COL12A1;XYLT1;ADARB2;SLC4A4;DPYSL4;DPYSL5;PPP4R4;FAM19A5;WLS;HES6;RBFOX3;DAPK2;FIBCD1;COL23A1;UNC5C;SOX11;HPCAL4;DKK2;RFX4;HECW2;HECW1;PRR16;PLBD1;FREM2;CRABP1;AGAP2;SLCO5A1;ADAMTS15;GRIN2A;FLRT2;ADAMTS19;PRDM16;ST3GAL6;RHBDL3;PROM1;CADM3;JAG1;BTBD17;FZD4;GRIN2B;SLC16A14;AIF1L;ABTB2;CPEB1;COL1A2;SNAI2;HRK;GPR27;RET;NCAN;KCNC4;PTH1R;ARHGAP6;TRIM9;MMP25;NEFL;NEFM;RNF150;RNF152;RSPO4;CHST8;…
KO_Upregulated_1176 Genes	ESCAPE	mMEF_K27me3_17603471	1.20881e-61	1.90388e-59	340.648	VIPR2;SERPINE2;IKZF1;SOX2;RASSF2;EDNRB;SOX1;DPYSL4;DPYSL5;PPP4R4;BSN;SOX6;CALN1;HES6;PAQR9;SRRM4;ST6GAL2;RBFOX3;KCNK10;PAQR4;EPHA8;LIMCH1;KCNK12;DAPK2;SLC6A15;FIBCD1;COL23A1;SOX13;EBF2;UNC5C;SLC6A11;MAPK8IP2;HPCAL4;DKK2;EML5;TCERG1L;CRISPLD2;RFX4;KCNQ2;HECW1;PLBD1;FREM2;NECAB2;ADCYAP1R1;PCDH10;FOXG1;CRABP1;AGAP2;AARD;ACTR3B;ADAMTS15;GRIN2A;CYP4X1;PGBD5;ADAMTS19;PRDM16;B4GALNT1;KCNN2;ST3GAL6;RHBDL…
KO_Upregulated_1176 Genes	ESCAPE	CHiP_EZH2-18974828	5.54442e-55	5.82164e-53	292.215	VIPR2;THSD7B;SERPINE2;COL12A1;IKZF1;ADARB2;SLC4A4;HS6ST2;EDNRA;RASSF2;EDNRB;SOX1;DPYSL4;DPYSL5;SOX6;SOX4;CALN1;PAQR9;EPHA7;ST6GAL2;PAQR4;EPHA8;KCNK12;DAPK2;FIBCD1;COL23A1;SOX13;EBF1;EBF2;UNC5C;SOX11;EBF3;SLC6A11;MAPK8IP2;HPCAL4;DKK2;TCERG1L;CRISPLD2;RFX4;HECW2;KCNQ2;HECW1;PRR16;KCTD12;ZFPM2;TRIB2;FREM2;ADCYAP1R1;PCDH10;FOXG1;CRABP1;TWIST1;AARD;APCDD1;PCDH18;ADAMTS15;GRIN2A;FLRT2;ADAMTS19;TSPAN7;P…
KO_Upregulated_1176 Genes	ESCAPE	CHiP_SUZ12-18692474	2.39611e-50	1.88694e-48	285.004	VIPR2;COL12A1;ADARB2;SLC4A4;HS6ST2;RASSF2;EDNRB;SOX1;DPYSL4;DPYSL5;SOX6;SOX4;CALN1;PAQR9;ST6GAL2;EPHA8;KCNK12;FIBCD1;SOX13;EBF1;EBF2;UNC5C;SOX11;EBF3;MAPK8IP2;DKK2;RFX4;HECW2;HECW1;PRR16;ZFPM2;TRIB2;ADCYAP1R1;PCDH10;FOXG1;CRABP1;TWIST1;SLCO5A1;AARD;PCDH18;ADAMTS15;GRIN2A;FLRT2;ADAMTS19;PRDM16;ST3GAL6;RHBDL3;PROM1;PAG1;FZD3;FOXF2;BCL11B;LRRN2;ST8SIA1;FZD4;BCL11A;ST8SIA2;ST8SIA3;IGF2;GDF6;GRIN2B;SL…
KO_Upregulated_1176 Genes	ESCAPE	JARID2-20075857_UP	3.85952e-48	2.4315e-46	347.322	RAB3C;IRS1;ADARB2;TMEM145;ATCAY;RASSF2;DACH1;EDNRB;DPYSL4;DPYSL5;KIF5C;DPYSL2;IGLON5;DPF1;SOX4;PPFIA2;CHRNB2;GUCY1A2;EPHA7;SRRM4;ST6GAL2;KCNK10;LMO3;WNT5A;VASH2;EBF1;EBF2;SOX11;MAPK8IP2;FOXP2;POU3F3;FRMD3;OLFM1;PCP4;TCERG1L;RFX4;KCNQ2;HECW1;SPARCL1;SCG3;TAGLN3;MASP1;CTXN1;TRIB2;RNF122;GRIA1;GPM6A;KHDRBS2;ADCYAP1R1;BRSK2;RTN1;PCDH10;CHRNA4;CTTNBP2;NXPH4;CRABP1;AGAP2;SLC1A2;SLCO5A1;LIN7A;APCDD1;CPL…
KO_Upregulated_1176 Genes	ESCAPE	CHiP_MTF2-20144788	1.10463e-47	5.7993e-46	225.148	VIPR2;TFRC;THSD7B;SERPINE2;COL12A1;IKZF1;SLC4A4;HS6ST2;EDNRA;EDNRB;SOX1;DPYSL4;BSN;SOX6;SOX4;CALN1;HES6;PAQR9;EPHA7;ST6GAL2;PAQR4;EPHA8;LIMCH1;KCNK12;FIBCD1;COL23A1;SOX13;EBF1;EBF2;UNC5C;SOX11;EBF3;SLC6A11;DKK2;TCERG1L;RFX4;HECW2;KCNQ2;PRR16;KCTD12;ZFPM2;TRIB2;KCTD15;FREM2;ADCYAP1R1;PCDH10;FOXG1;CRABP1;LPAR1;PDGFA;TWIST1;SLCO5A1;AARD;APCDD1;PCDH18;ADAMTS15;GRIN2A;PGBD5;FLRT2;ADAMTS19;PRDM16;HIVEP…
KO_Upregulated_1176 Genes	ESCAPE	CHiP_SUZ12-18974828	3.03752e-47	1.36688e-45	260.229	THSD7B;SERPINE2;COL12A1;XYLT1;IKZF1;ADARB2;SLC4A4;HS6ST2;RASSF2;EDNRB;SOX1;DPYSL4;DPYSL5;SOX6;SOX4;CALN1;PAQR9;EPHA7;ST6GAL2;KCNK12;FIBCD1;EBF1;EBF2;UNC5C;SOX11;EBF3;SLC6A11;HPCAL4;DKK2;RFX4;HECW2;KCNQ2;HECW1;PRR16;KCTD12;ZFPM2;TRIB2;FREM2;ADCYAP1R1;PCDH10;FOXG1;CRABP1;TWIST1;PCDH18;ADAMTS15;GRIN2A;CYP4X1;FLRT2;ADAMTS19;ARSJ;TSPAN7;PRDM16;B4GALNT1;ST3GAL6;RHBDL3;PROM1;PAG1;FOXF2;BCL11B;LRRN2;FZD4…
KO_Upregulated_1176 Genes	ESCAPE	CHiP_RNF2-22325148	8.76917e-45	3.45286e-43	242.614	COL12A1;IKZF1;SLC4A4;HS6ST2;RASSF2;SOX1;DPYSL5;SOX6;FAM19A5;SOX4;EPHB3;CALN1;PAQR9;EPHA7;ST6GAL2;KCNK10;PAQR4;EPHA8;LIMCH1;KCNK12;FIBCD1;SOX13;EBF1;EBF2;UNC5C;SOX11;EBF3;SLC6A11;DKK2;RFX4;HECW2;KCNQ2;PRR16;KCTD12;ZFPM2;KCTD15;FREM2;NECAB2;PCDH10;FOXG1;CRABP1;AGAP2;PDGFA;TWIST1;SLCO5A1;IQGAP2;ADAMTS15;GRIN2A;FLRT2;ADAMTS19;PRDM16;B4GALNT1;KCNN2;TNRC18;RHBDL3;PROM1;JAG1;BTBD17;FOXF2;BCL11B;LRRN2;FZ…
KO_Upregulated_1176 Genes	ESCAPE	CHiP_JARID2-20075857	4.07214e-39	1.42525e-37	236.615	THSD7B;IKZF1;SLC4A4;HS6ST2;SOX1;XYLB;SOX4;CALN1;MFSD2A;PAQR9;EPHA8;KCNK12;FIBCD1;EBF1;EBF2;SOX11;EBF3;SLC6A11;SOX10;RFX4;PLBD1;KCTD12;ZFPM2;FREM2;PCDH10;CRABP1;TWIST1;SLCO5A1;GRIN2A;FLRT2;PRDM16;ST3GAL6;RAB11FIP4;CADM3;FOXF2;BCL11B;LRRN2;BCL11A;ST8SIA2;IGF2;GDF6;GADD45G;GDF7;ABTB2;CYP26A1;MEX3B;CPEB1;KLHDC8A;HRK;GPR27;PTPRT;RET;NRP2;PTPRS;TMEM151B;KCNC4;PTH1R;ARHGAP6;PCSK5;TRIM9;NEFL;NEFM;KIF1A;C…
KO_Upregulated_1176 Genes	ESCAPE	CHiP_RNF2-18974828	1.40632e-38	4.4299e-37	229.181	COL12A1;SLC4A4;HS6ST2;RASSF2;SOX1;DPYSL4;DPYSL5;SOX4;CALN1;PAQR9;EPHA7;KCNK12;FIBCD1;SOX13;EBF1;EBF2;UNC5C;SOX11;EBF3;HPCAL4;DKK2;RFX4;KCTD12;ZFPM2;TRIB2;FREM2;PCDH10;FOXG1;CRABP1;PCDH18;ADAMTS15;FLRT2;ADAMTS19;PRDM16;B4GALNT1;RHBDL3;PROM1;PPARGC1B;PAG1;CADM3;JAG1;FOXF2;BCL11B;LRRN2;ST8SIA1;FZD4;BCL11A;ST8SIA2;IGF2;GDF6;GRIN2B;GADD45G;GDF7;ABTB2;CYP26A1;CPEB1;KLHDC8A;HRK;GPR27;PTPRT;RET;RYR2;NRP2…
KO_Upregulated_1176 Genes	HomoloGene	Euteleostomi: Bony vertebrates	1.70836e-18	2.05003e-17	55.5606	TFRC;SERPINE2;COL12A1;ADARB2;PREX2;GJA1;IGLON5;NDST4;WDR90;FAM110B;CKMT1B;SUPT20H;ANKS1B;HES6;STARD5;RBFOX3;COL23A1;SOX11;HPCAL4;SOX10;DKK2;CPED1;EML5;RFX4;HECW2;GPR160;HECW1;PRR16;PLBD1;FREM2;RNF122;TTYH2;CDCA4;CRABP1;CDCA7;AGAP2;C1ORF198;PDGFA;WDR62;IQGAP2;GRIN2A;FAM124A;FLRT2;TERT;PRDM16;PPARGC1B;BARD1;CADM3;FZD3;FZD4;GRIN2B;AIF1L;XKR7;MEX3B;CPEB1;COL1A2;VANGL2;PPFIBP2;MEX3A;H2AFY2;FAT3;MRVI1;…
KO_Upregulated_1176 Genes	HomoloGene	Tetrapoda: First four limbed Vertebrates and Descendents	0.307109	1	1.24553	PTPRT;DRAXIN;ANKRD13B;THBD;CHAF1A;DPYSL4;FAM174B;DPYSL2;DPF1;NFKBIZ;TRIM24;BAALC;ZNF521;CADPS2;HUNK;SOX13;KIF24;SHROOM3;ANO4;DUSP9;FOXP2;ADAMTS20;RHOB;SHISA6;OLFM1;GAP43;MMRN1;DOK5;DDIT3;DCX;MAPT;CCDC81;AMER1;C1S;ARHGEF26;EPB41;NXPH3;CDCA5;SYNPO2;AMIGO2;SLC3A2;VWCE;ART5;PCDH18;APOLD1;PHF21B;ADAMTS15;FGD5;SERTAD4;ADAMTS19;CALD1;MAP2;FAM184A;CLTCL1;ATOH8;UGT3A2;ST3GAL6;TNRC18;LRRC8B;APOE;CLSPN;JAM2…
KO_Upregulated_1176 Genes	HomoloGene	Euarchontoglires: Superorder of Mammals including rodents and primates	0.708049	1	0.309024	GPR27;CNTNAP3;ZNF253;BEX1;PILRB;PNMA3;TNFRSF13C;PPP1R1A;ZNF93;ZNF519;NAT2;ZNF778;ZNF568;ZIK1;ZNF563
KO_Upregulated_1176 Genes	HomoloGene	Arthropoda: Insects	0.922899	1	0.0692227	ROBO2;MYLK2;SNAP25;SEMA5B;TONSL;XYLT1;LRRC6;MCM10;PCSK5;TTC28;UNC80;MMP25;EME1;GRM8;SVEP1;SLC16A9;PRKG1;RGS7;CHRNB2;GUCY1A2;PAQR4;FST;LMO3;FIBCD1;KAZN;UNC5C;EBF3;ANO2;TMEM179;ESRP1;TIMELESS;TRIB2;KCTD15;CCDC40;FBN2;NLGN3;GPM6A;SLC24A3;CHRNA4;SLCO5A1;ADCY2;ADCY1;SLC1A6;DLL1;WIF1;CLVS2;SLC19A3;DMD;RHBDL3;ZSWIM5;TFAP2A;JAG1;BTBD17;LRRN2;GINS3;GABRA3;DCLK2;DNAJC12;HS3ST5;CDC7;FBXL16;ENOX1;ABTB2;MFAP4…
KO_Upregulated_1176 Genes	HomoloGene	Bilateria: Animals with bilateral symmetry	0.933795	1	0.0586081	TRIM71;DPP10;RAB3C;RYR2;MEGF11;RORB;LDB2;HS6ST2;LMNB1;GRM3;TRIM9;TMEM145;CSRP2;SGCD;PPP4R4;PIM1;PIEZO2;KIF1A;HMCN1;WLS;PPFIA2;TRPC4;KCNK12;EBF1;RAB3IL1;CHDH;ITGA8;SPARCL1;DENND6B;ROR2;TAGLN3;TLN2;CRELD2;CERS1;DDR2;PIF1;BRSK2;NRXN1;SLC1A2;ITPR1;PARD6G;SLC1A3;TMTC2;ATP1A3;NTN1;ADCY5;UGT8;STRIP2;MARC1;CHSY3;GPC4;PROM1;GRIA3;MCOLN3;TMEM50B;CADPS;ASNS;RAB39B;PBX1;DCLK1;SLC16A14;STXBP5L;MANF;SGSM1;GNAO…
KO_Upregulated_1176 Genes	HomoloGene	Amniota: Four limbed vertebrates that can lay eggs on land	0.993559	1	0.00416662	SRRM4;SOWAHB;EPHA8;ZGRF1;SLC6A11;PBX4;AFP;TCTE3;LRRC55;SMOC2;RIPPLY3;PCP4;MYH2;CAPN6;KCNMB1;FAM131B;DACT2;EVL;CTNNA3;ITGB1BP2;SLC22A31;ZNF850;CER1;SCN1A
KO_Upregulated_1176 Genes	HomoloGene	Opisthokonta: Fungi/Metazoa Group	0.999876	1	5.83401e-05	HELLS;SH3GL3;NLGN4X;GRTP1;HAAO;GPX7;ATP1A2;AARSD1;UBE2G2;AP3B2;DNAJC3;DPYSL5;CTH;MPPED2;CDO1;RAD9A
KO_Upregulated_1176 Genes	HomoloGene	Catarrhini: Higher primates	0.999975	1	9.45322e-06	ZNF121;NUDT10;ZNF682;ZNF90;GOLGA6L9;TCEAL2;L1TD1;ZNF732;HLA-DRB1;ZNF695;ZNF431
KO_Upregulated_1176 Genes	HomoloGene	Boreoeutheria: Placental Mammals	0.999993	1	3.25506e-06	HRK;ZNF331;ZNF572;PLVAP;NCAN;ZCCHC18;ZNF48;WFDC2;CXCL5;TRIM4;PABPC4L;DACT3;NEFM;HLA-DOA;FAM19A5;C21ORF58;TEX15;POU3F1;PASK;IL17RB;TRDN;GPRIN3;FAM133A;GPRIN2;TRIM17;DYDC2;ALPK2;DGKK;CTXN1;CES3;ZNF114;CD101;CRB2;ZNF551;PARM1;TSGA10IP;DERL3;NXPH4;DCAF12L2;FIGNL2;KIAA1211;KLHL13;AARD;ZNF8;ENHO;PLAC9;TCEAL7;C15ORF39;ZNF829;EFS;CNTNAP3B;CEP72;UGT3A1;KLRG1;CHGA;MARCKSL1;XBP1;KDM4D;ZFR2;LGI4;DKKL1;PCDHB1…
KO_Upregulated_1176 Genes	HomoloGene	Eukaryota: Organisms with membrane bound nuclues and organelles	0.999993	1	3.48769e-06	EIF4A1;FEN1;MCM7;CELF5;SLC35F1;GRIK2;CYP46A1;CHTF18;SLC4A4;PFAS;ACTG2;IPO4;GCSH;B3GALT2;B3GALT1;PHGDH;XYLB;ENTPD1;HFM1;SLC15A2;CAMK1D;SLC30A3;DAPK2;GPT2;ASRGL1;ZDHHC15;PDIA4;ACTA2;FANCD2;CANX;DNAJB11;MCM3;SLC29A4;MCM4;GNB1L;MCM5;MCM2;ABCG2;SLC47A1;PPM1L;PRIM1;RPL36A;ACTR3B;SLC7A3;HSP90B1;PSMC3IP;CDC45;ORC6;CYP4X1;CBS;RRS1;STK38L;RAD54L;PIP5K1B;GRIA4;SEC11C;MUTYH;GINS1;WWOX;GINS2;CENPV;HSPA5;B3GAT…
KO_Upregulated_1176 Genes	Disease_Perturbations_from_GEO_down	schizophrenia DOID-5419 human GSE25673 sample 891	1.12174e-14	9.41143e-12	105.667	TENM1;ELN;GRIK2;SLC4A4;RASSF2;EDNRB;PHGDH;SCN1A;MFSD2A;HES6;GUCY1A2;GRID2;ST6GAL2;SLC6A11;GFRA1;RGMA;RHOB;SHISA6;SPARCL1;FAM181B;CDH13;ZFPM2;SCN4B;NLGN3;ADCYAP1R1;PARM1;TTYH2;C3ORF70;ARHGEF26;PCDH10;AMIGO2;ADCY1;RASGRP1;ADAMTS15;DPP6;PTPRZ1;FUT9;TSPAN7;CKB;CYYR1;NPTX2;POLR2J4;KCNJ6;VCAM1;FAM189A2;DCLK2;SNCAIP;C1ORF61;EEPD1;SLC6A9;KLHDC8A;SMOC1;CSPG5
KO_Upregulated_1176 Genes	Disease_Perturbations_from_GEO_down	breast cancer DOID-1612 human GSE3744 sample 978	3.00668e-13	1.2613e-10	75.2687	MEOX1;ACTG2;ZNF204P;GHR;ADAMTS5;CAPN6;ADAMTS1;DPYSL2;ENPP2;ZNF385B;RNF150;ZNF521;WLS;TMEM178A;EBF1;PLA2G4A;IL17RD;SOX10;MID1;DCN;RGMA;ACTA2;ALDH1A3;CRISPLD1;MPPED2;KIT;SPARCL1;SCN4B;SAMD5;TAGLN;PCOLCE2;AMIGO2;PDGFA;PTN;KLHL13;PTGS2;APCDD1;PCDH18;FBLN5;SLC7A3;TCEAL7;RELN;PTPRZ1;FRZB;WIF1;KCNMB1;TCEAL2;OLFML1;TSPAN7;GPC3;CYYR1;PROM1;TAC1;JAM2;IRX1;ZBTB16;IGF2;FAM189A2;LYVE1;MFAP4;CYP26A1;FABP7;STAC…
KO_Upregulated_1176 Genes	Disease_Perturbations_from_GEO_down	schizophrenia DOID-5419 human GSE62105 sample 547	2.20347e-12	6.16237e-10	77.7923	SEMA5B;FLT1;LAMC3;DNM3OS;LMNB1;SOX2;CALB1;CAMKV;ZIC3;TUNAR;LZTS1;CER1;PAQR9;RBFOX3;EBF3;ADRA2C;SHISA6;CPED1;OLFM1;MYH2;LIX1;SPATA13;DYDC2;TAGLN3;ST6GALNAC5;SLC47A1;PCOLCE2;PCDH10;AMIGO2;ATP1A2;ADD2;IGSF21;TERT;PTPRZ1;TMEM204;P2RY1;NPTX2;SLC13A5;LGI1;SYT4;TMEM132C;FOXF2;ST8SIA1;ECEL1;PRRX2;SPRY4;DCLK1;NELL2;MFAP4;FGF19;PLP1;CCDC3;CBLN1
KO_Upregulated_1176 Genes	Disease_Perturbations_from_GEO_down	Lewy body dementia DOID-12217 human GSE49036 sample 1069	1.31511e-11	2.75843e-09	73.8363	RET;ROBO2;GRIA1;CRABP1;TWIST1;CELF5;KLHL13;DACH2;LRRC55;CUX2;RIMS3;ATCAY;KCNT2;CAMKV;SLITRK3;SLITRK5;B4GALNT1;CHSY3;BSN;SLC13A5;CCDC184;CALN1;LINC00632;LINC00599;CADPS2;SYT4;SRRM4;SYT3;KCNJ6;KCNB1;KCNK12;LMO3;FST;TPBG;GABRA3;EN1;FAM86B1;GFRA1;TVP23A;SYT17;FABP7;MPPED2;DCX;APBA1;CNTN4;CDK5R2;VGLL3;CBLN1
KO_Upregulated_1176 Genes	Disease_Perturbations_from_GEO_down	Breast Cancer C0006142 human GSE3744 sample 24	1.45224e-11	2.43687e-09	61.4402	MEOX1;ACTG2;ZNF204P;GHR;ADAMTS5;EDNRB;CAPN6;ADAMTS1;DPYSL2;ENPP2;EFHD1;ZNF385B;RNF150;WLS;TMEM178A;EBF1;IL17RD;SOX10;DCN;ACTA2;CRISPLD1;MPPED2;KIT;SPARCL1;SCN4B;SAMD5;TAGLN;AMIGO2;PDGFA;PTN;KLHL13;PTGS2;APCDD1;PCDH18;FBLN5;SLC7A3;TCEAL7;C1ORF226;RELN;PTPRZ1;WIF1;KCNMB1;TCEAL2;OLFML1;TSPAN7;GPC3;CYYR1;PROM1;TAC1;JAM2;IRX1;TFAP2B;EYA2;ZBTB16;IGF2;FAM189A2;LYVE1;MFAP4;CYP26A1;FABP7;STAC2;PI15;CCDC3;…
KO_Upregulated_1176 Genes	Disease_Perturbations_from_GEO_down	Lewy body dementia DOID-12217 human GSE49036 sample 1068	7.98538e-11	1.11662e-08	70.9732	RET;ROBO2;GRIA1;BRSK2;SLC1A2;TWIST1;CELF5;SLC35F1;KLHL13;DACH2;APOLD1;PRRG3;CUX2;IGLON5;SLITRK3;SLITRK5;CHSY3;SLC13A5;RSPO4;WNT3;CALN1;LINC00632;LRRC4B;SYT4;KCNJ6;KCNB1;FST;GABRA3;KNOP1;EN2;EN1;DIO3;SOX11;SYT17;REEP1;NELL2;CDH10;MRVI1;APBA1;CNTN4;SCG2;VGLL3
KO_Upregulated_1176 Genes	Disease_Perturbations_from_GEO_down	Down syndrome DOID-14250 human GSE42956 sample 1060	1.31548e-10	1.5767e-08	67.3608	ALG1L;FBN2;BEX1;PKDCC;PCOLCE2;SLC1A3;LIN7A;RASGRP1;HAPLN1;TMEM145;TMEM26;PIEZO2;ENPP2;PIM1;BAALC;ST3GAL6;HMCN1;APOE;GPC4;EDIL3;WLS;IRX2;GPR37;NLGN4X;FST;EBF1;EBF3;GFRA1;IL17RB;MN1;EEPD1;MEX3B;CCDC80;VANGL2;DOK5;CDH10;CHDH;ACKR3;ROR2;ZFPM2;SCRG1;SCG2;ST6GALNAC5
KO_Upregulated_1176 Genes	Disease_Perturbations_from_GEO_down	schizophrenia DOID-5419 human GSE25673 sample 892	1.59885e-10	1.67679e-08	59.1928	ROBO2;TENM1;SERPINE2;ELN;PTPRO;SLC4A4;ACTG2;GRIP1;GJA1;KIF1A;SOX6;SCN1A;MFSD2A;HES6;GUCY1A2;CADPS2;PTGIS;GPT2;SLC6A11;GFRA1;RHOB;CPED1;ACTA2;LIX1;SPARCL1;FAM181B;ADCYAP1R1;RTN1;CTTNBP2;AMIGO2;SLC1A4;RASGRP1;NTN1;SLC7A3;ADAMTS15;GRIN2A;RELN;CLMP;CTNNA3;CYYR1;NPTX2;DNAH11;TMEM132B;FAM189A2;C1ORF61;SYT17;SLC6A9;KLHDC8A;MGAT4A;PLP1;CNTN4;FGFR2
KO_Upregulated_1176 Genes	Disease_Perturbations_from_GEO_down	breast cancer DOID-1612 human GSE26910 sample 602	3.70686e-10	3.45562e-08	54.022	ZNF331;GALNT16;CXCL1;MEOX1;GHR;THBD;EDNRB;KCNT2;CAPN6;ADAMTS1;DPYSL2;ENPP2;EBF1;MYRIP;IL17RD;MMRN1;TNMD;DCX;SCN4B;FOXC1;PARM1;PCOLCE2;VWCE;KLHL13;PTGS2;APOLD1;SLC7A3;STOX2;PRRG3;RELN;WIF1;FAM184A;TSPAN7;GPC3;CYYR1;TAC1;LONRF2;JAM2;GRIA3;GDF10;TMEM132C;MCOLN3;KCNB1;ZBTB16;FAM189A2;LYVE1;DCLK1;SLC16A14;REEP1;NR4A1;PLP1;PI15;PTX3;CDO1;ITM2A
KO_Upregulated_1176 Genes	Disease_Perturbations_from_GEO_down	glaucoma associated with systemic syndromes DOID-1686 mouse GSE26299 sample 488	5.54731e-10	4.65419e-08	55.2528	SH3GL3;TMEM151B;KIF5C;RBPMS2;NEFL;NEFM;HMCN1;KIF1A;CALN1;SCN1A;PPFIA2;EBF3;MAPK8IP2;TOX3;OLFM1;PCP4;GAP43;ESRP1;TAGLN3;SCN4B;GRIA1;ITIH3;RTN1;PCDH10;ADCY2;AARD;TCEAL7;STRIP2;CYP4X1;PTPRZ1;SLITRK1;GPC3;CHSY3;GDF10;LGI1;SYT4;MCOLN3;GPR50;HS3ST5;AIF1L;ETNPPL;NELL2;GPR143;GNAL;STAC2;PLP1;CSPG5;SCRG1;FGF12;RAB9B
KO_Upregulated_1176 Genes	Disease_Perturbations_from_GEO_up	Spinal Muscular Atrophy C0026847 mouse GSE10599 sample 235	7.16313e-36	6.00986e-33	355.285	PTPRT;DPP10;RAB3C;SH3GL3;SNAP25;NCAN;KCNC4;GRIK2;ZCCHC18;SOX2;GRM3;TRIM9;TMEM145;GJA1;ATCAY;CAMKV;KIF5C;GDAP1L1;NEFL;BAALC;KIF1A;EDIL3;CALN1;SCN1A;PPFIA2;RGS7;GRID2;GPR37;EBF3;SLC6A11;MAPK8IP2;SOX10;AP3B2;SYN2;RAB33A;TMEM179;GAP43;CDH10;HECW1;DCX;SPARCL1;CDH13;SCG3;TAGLN3;DGKK;SCG2;GRIA1;NLGN3;ADCYAP1R1;BRSK2;BEX1;RTN1;SLC24A3;PCDH10;NXPH4;NRXN1;CRABP1;KCNA2;SLC1A2;ATP1A3;ADCY2;ATP1A2;ACTR3B;CACN…
KO_Upregulated_1176 Genes	Disease_Perturbations_from_GEO_up	schizophrenia DOID-5419 human GSE25673 sample 891	1.11512e-19	4.67793e-17	152.534	NRP2;IRS1;COL12A1;PDE3B;GLI3;ZNF204P;FAR2P1;DACH1;ATCAY;CALB1;ZIC3;B3GALT2;B3GALT1;ZIC1;PIEZO2;ENPP2;NEFL;NEFM;RNF152;EDIL3;GPR37;TRPC4;SLC6A15;FST;EBF1;DIO3;EBF3;UNC5C;DKK2;FOXP2;DCN;GPRIN3;MMRN1;HECW1;ALPK2;ST6GALNAC3;VGLL3;KHDRBS2;SEMA3D;NPR3;LPAR1;PTN;LRRC55;RELN;CLMP;WIF1;ZMAT4;PIP5K1B;GCNT4;RNF175;RUNX1T1;LGI1;SYT4;MIR99AHG;ECEL1;DNAJC12;ZIC4;NSG1;SYT13;MGAT4C;CYP26A1;KITLG;LRFN5;GNAL;FRAS1…
KO_Upregulated_1176 Genes	Disease_Perturbations_from_GEO_up	schizophrenia DOID-5419 human GSE25673 sample 892	7.88233e-15	2.20442e-12	109.196	COL12A1;SLC35F1;GLI3;GRM3;DACH1;CALB1;ZIC2;ZIC1;PIEZO2;BAALC;NEFM;SLC16A9;EPHA7;FST;WNT5A;EBF1;DIO3;EBF3;UNC5C;FOXP2;DCN;TOX3;MMRN1;SETBP1;VGLL3;GRIA1;PCDH10;NPR3;C1ORF198;ADCY2;ATP1A2;PTN;FBLN5;MAP2;FRZB;ZMAT4;PIP5K1B;UG0898H09;ZNF423;RUNX1T1;GRIA4;GDF10;PCDH9;LUM;ECEL1;ZIC4;CYP26A1;COL1A2;GNAL;SMOC1;SYT10;PI15
KO_Upregulated_1176 Genes	Disease_Perturbations_from_GEO_up	adrenoleukodystrophy DOID-10588 human GSE34308 sample 709	4.07236e-12	8.54178e-10	70.8766	COL12A1;CXCL1;DNM3OS;PFAS;ACTG2;HAPLN1;THBD;EDNRA;CSRP2;SGCD;MDK;ADAMTS1;B3GALT2;NFKBIZ;PHGDH;HMCN1;EDIL3;SOX4;WLS;DACT1;LIMCH1;WNT5A;BGN;EN1;GPX7;DKK2;BACE2;MN1;ALDH1A3;SETBP1;CRISPLD2;DDIT3;COL8A1;KCTD12;ZFPM2;TRIB2;KCTD15;PKDCC;PRIM1;COL11A1;AMIGO2;MIS12;SLC1A4;SNHG17;MIR503HG;TCEAL7;CBS;GPC4;GDF10;IRX1;VCAM1;ASNS;PBX1;TSPAN13;PSAT1;CTH;COL5A2;SCRG1
KO_Upregulated_1176 Genes	Disease_Perturbations_from_GEO_up	idiopathic pulmonary fibrosis DOID-0050156 human GSE44723 sample 850	1.82521e-09	3.06271e-07	53.4693	SERPINE2;PCOLCE2;EPB41;PCDH10;ELN;CHD7;CDCA7;XYLT1;PDGFA;SLC1A4;SLC3A2;IKZF1;RORB;KLHL13;CORO1A;GHR;PLAC9;SERTAD4;ZIC2;SLITRK4;TSPAN7;BAALC;SLIT3;SLC16A9;ZNF423;GRIA3;PAQR9;BCL11B;BCL11A;SLC6A15;PLCL1;EAF2;PNMA2;SHISA2;IL17RD;SLC16A14;BACE2;MN1;GAP43;CRISPLD1;PSAT1;HECW2;CDO1;ITM2A;SCRG1
KO_Upregulated_1176 Genes	Disease_Perturbations_from_GEO_up	Down Syndrome C0013080 human GSE10758 sample 310	2.9445e-09	4.11739e-07	47.0897	COL12A1;GLI3;HAPLN1;NUDT10;MDK;ZIC1;EMILIN2;PHGDH;SPX;FAM19A5;ZNF521;SLC6A15;ZDHHC11;ZDHHC15;BACE2;NRG3;DDIT3;COL4A6;CDH13;SCG2;SHANK2;BEX1;RTN1;C1S;CHRNA4;LPAR1;HTRA1;SLC1A3;DLL1;MIR503HG;TCEAL7;STOX2;TMEM246;CBS;SLITRK4;MAP6;TSNAXIP1;CYYR1;JAM2;RUNX1T1;ARNT2;IRX2;VCAM1;TPBG;PRRX2;ASNS;C14ORF132;LRFN5;PPP1R1A;PSAT1;PTX3;CDO1;SCRG1
KO_Upregulated_1176 Genes	Disease_Perturbations_from_GEO_up	sporadic breast cancer DOID-8029 human GSE3744 sample 979	5.93315e-09	7.1113e-07	56.3771	KCNK5;FOXC1;BLM;CDCA5;NCAN;COL11A1;CDCA7;ACTR3B;LMNB1;UGT8;ORC6;CDC45;PGBD5;CBS;MYBL2;FAM19A5;ZNF367;IL12RB2;GINS1;BCL11A;EN1;SOX11;CDC7;CDC6;WFDC21P;COL2A1;KIF18B;TMSB15A;PSAT1;NMU;CTXN1;SCRG1;DTL;EZH2;MCM2
KO_Upregulated_1176 Genes	Disease_Perturbations_from_GEO_up	multiple sclerosis DOID-2377 human GSE38010 sample 737	6.47362e-09	6.78921e-07	47.5836	GPM6A;SNAP25;BEX1;RTN1;SERPINE2;FOXG1;NRXN1;PTPRO;SLC1A2;SLC1A3;CELF5;ATP1A2;CABP1;LDB2;CYP46A1;PDZD4;SNN;RIMS3;ATCAY;MAP2;WIF1;KIF5C;TCEAL2;TSPAN7;NEFL;NEFM;CHGA;ARNT2;SYT4;CAMK1D;RBFOX3;KCNB1;TMEM178A;C14ORF132;PNMA2;FBXL16;SYT13;ETNPPL;NELL2;OLFM1;GAP43;TSPAN13;KCNQ2;SPARCL1;TAGLN3;CDK5R1
KO_Upregulated_1176 Genes	Disease_Perturbations_from_GEO_up	adrenoleukodystrophy DOID-10588 human GSE34309 sample 864	9.13215e-09	8.51319e-07	49.2659	FBN2;FEN1;COL11A1;AMIGO2;XYLT1;LDLRAD4;RASGRP1;ACTG2;HAPLN1;CXCL5;SNHG17;EDNRB;CSRP2;ADAMTS1;MARC1;PIEZO2;PIM1;DACT1;GINS1;CENPU;XBP1;MARCKSL1;VCAM1;LIMCH1;EYA2;BGN;PLA2G4A;GPX7;MN1;MFAP4;GAP43;SETBP1;CRISPLD2;DOK5;KIF26B;COL5A2;ACKR3;KCTD12;ROR2;ZFPM2;DTL
KO_Upregulated_1176 Genes	Disease_Perturbations_from_GEO_up	progressive myoclonus epilepsy DOID-891 mouse GSE47516 sample 516	3.11364e-08	2.61235e-06	37.1454	MCM7;GALNT18;PTH1R;CHTF18;ACTG2;SOX2;THBD;GJA1;CSRP2;EDNRB;MDK;EFHD1;PHGDH;WLS;CHST8;GPT2;BGN;GPX7;EMP2;TOX3;RFX4;ITGA8;MCM3;MCM4;MCM5;MCM2;VGLL3;TAGLN;FOXC1;PCOLCE2;CDCA5;PRIM1;KLHL13;PTGS2;AARD;NID2;PSMC3IP;EFS;KCNN2;GINS2;LUM;PRRX2;IGF2;CDC6;MANF;MFAP4;NR4A1;COL3A1;COL1A2;RAD51;KIF18B;PSAT1;CENPJ;COL5A2;ACKR3;CENPP;SCRG1;EZH2
KO_Upregulated_1176 Genes	Drug_Perturbations_from_GEO_down	calcitriol 5280453 human GSE52819 sample 3126	1.49729e-15	1.35205e-12	101.985	FEN1;MCM7;DDX12P;MCM10;LMNB1;CHAF1A;EME1;EXO1;PHGDH;MYBL2;ZNF367;HELLS;SLC15A2;ZGRF1;EMP2;PASK;CDC25A;CPED1;FANCD2;KIT;TIMELESS;MCM3;MCM4;MCM5;DTL;MCM2;BLM;PARM1;CHRNA5;SEMA3D;CDCA5;PRIM1;CDCA7;PKMYT1;PSMC3IP;STRIP2;ORC6;CDC45;ORC1;KCNMB1;RAD54L;E2F2;CLSPN;GINS1;CENPU;GINS2;ATAD5;XRCC2;GINS3;FANCA;CDC7;C1ORF21;CDC6;FANCG;STXBP5L;TICRR;WEE1;RAD51;SLCO3A1;AUNIP;CNTN4;FERMT2;ZNF850;EZH2;ZNF695
KO_Upregulated_1176 Genes	Drug_Perturbations_from_GEO_down	cediranib 9933475 human GSE32569 sample 2642	5.84433e-13	2.63872e-10	84.351	PLVAP;FLT1;SLC35F1;SLC7A11;CYP46A1;ADAMTS5;GJA1;EDNRB;DACH1;PABPC4L;FAM19A5;GUCY1A2;ITGA1;SOX11;SHISA2;PTBP2;CRISPLD1;TMSB15A;HECW2;ITGA8;SPARCL1;CDH13;ST6GALNAC3;SCN4B;DTL;CHRNA5;C3ORF70;TMTC2;APCDD1;RASGRP1;NID2;APOLD1;THBS4;ORC6;CLMP;TSPAN7;OLFML1;P2RY1;SLITRK5;NPTX2;LONRF2;MARCKSL1;FZD4;ZBTB16;PLCL1;PCDHB15;SLC16A14;ETNPPL;MEX3B;ACKR3;ITM2A;EZH2;CBLN1
KO_Upregulated_1176 Genes	Drug_Perturbations_from_GEO_down	vemurafenib 42611257 human GSE42872 sample 2495	4.43694e-12	1.33552e-09	79.3295	BLM;CHRNA5;MCM7;CDCA4;CDCA5;PRIM1;AMIGO2;CDCA7;MCM10;PKMYT1;LMNB1;CHAF1A;SERTAD4;ORC6;CDC45;EME1;ORC1;EXO1;E2F1;ZNF826P;RAD54L;MYBL2;CLSPN;ZNF367;GINS1;HELLS;GINS2;ATAD5;DDIAS;XRCC2;FST;SPRY4;FANCA;CDC6;ANO4;CDC25A;TICRR;KIF18B;RAD51;MCM3;MCM4;AUNIP;MCM5;TRIB2;DTL;C19ORF48;ZNF695;MCM2
KO_Upregulated_1176 Genes	Drug_Perturbations_from_GEO_down	PD173074 1401 human GSE52452 sample 2578	1.5358e-11	3.46708e-09	61.7343	NRP2;FEN1;MCM7;MCM10;IPO4;LMNB1;CHAF1A;EME1;EXO1;PPP4R4;MYBL2;ZNF367;XYLB;MFSD2A;HELLS;ZGRF1;KIF24;PLA2G4A;CDC25A;TRAIP;FANCD2;MCM3;TIMELESS;MCM4;MCM5;DTL;MCM2;BLM;CHRNA5;CDCA4;CDCA5;PRIM1;CDCA7;SLC1A3;PKMYT1;PSMC3IP;ORC6;CDC45;SERTAD4;ORC1;LRRC8C;RAD54L;CLSPN;BARD1;GINS1;CDT1;GINS2;ATAD5;DDIAS;XRCC2;GINS3;FANCA;CDC7;CDC6;FANCG;TICRR;RAD51;KIF18B;NASP;PSAT1;AUNIP;ZNF850;C19ORF48;EZH2
KO_Upregulated_1176 Genes	Drug_Perturbations_from_GEO_down	cisplatin DB00515 human GSE47856 sample 3152	1.95708e-11	3.53449e-09	64.1728	DPP10;GALNT18;PDE3B;SLC35F1;SLC7A11;ARHGAP6;HS6ST2;TTC28;PREX2;GHR;GRIP1;GJA1;KCNT2;B3GALT1;PIEZO2;ENPP2;CADPS2;LMO3;PLA2G4A;SHISA2;ACTA2;EML5;INPP4B;PCP4;DOK5;CDH13;TLN2;ST6GALNAC3;FREM2;DDR2;FBN2;GPM6A;PPM1L;ADAM22;ITPR1;TMTC2;IQGAP2;GLB1L2;GNG7;TSPAN7;GPC3;WWOX;COL26A1;ATRNL1;ASNS;PBX1;NELL2;SMOC2;LRFN5;FRAS1;SLCO3A1;PSAT1;CTH;COL5A2;FGF18;HYOU1;CNTN4;FGF12
KO_Upregulated_1176 Genes	Drug_Perturbations_from_GEO_down	cisplatin DB00515 human GSE47856 sample 3143	9.35316e-11	1.40765e-08	66.1749	FEN1;BLM;CHRNA5;MCM7;PCOLCE2;PRIM1;CDCA7;MCM10;PTN;TSEN2;PCDH18;LMNB1;SERTAD4;ORC6;CDC45;ORC1;EXO1;CLSPN;ZNF367;XYLB;PRKG1;GINS1;SNHG1;HELLS;WDR17;GINS2;ATAD5;CCDC138;XRCC2;LRRIQ1;PLA2G4A;CDC7;CDC6;ASRGL1;CDC25A;WEE1;RAD51;MCM3;MCM4;MCM5;ST6GALNAC3;DTL;FREM2;EZH2;ABCG2;MCM2
KO_Upregulated_1176 Genes	Drug_Perturbations_from_GEO_down	resveratrol DB02709 human GSE25412 sample 3500	6.40257e-10	8.25931e-08	53.4886	ALG1L;MCM7;MCM10;LMNB1;CHAF1A;EME1;EXO1;MYBL2;ZNF367;HELLS;ZGRF1;FST;PRLR;CDC25A;PTBP2;FANCD2;TIMELESS;MCM3;MCM4;MCM5;DTL;MCM2;BLM;CDCA5;SYNPO2;PRIM1;CDCA7;SLC1A2;WDR62;AARD;PKMYT1;SERTAD4;ORC6;CDC45;ORC1;RAD54L;E2F2;GINS1;CDT1;GINS2;ATAD5;DDIAS;XRCC2;GINS3;FANCA;CDC7;SLC16A14;FANCG;TICRR;TFAP4;KIF18B;RAD51
KO_Upregulated_1176 Genes	Drug_Perturbations_from_GEO_down	SB 216763 176158 human GSE19736 sample 3266	7.16299e-10	8.08522e-08	58.3588	FEN1;BLM;BEX1;TFRC;CHRNA5;MCM7;CDCA4;DERL3;MCM10;HERPUD1;PSMC3IP;CHAF1A;ORC6;CDC45;EXO1;PIM1;E2F2;MYBL2;CLSPN;RHBDL3;ZNF367;GINS1;HELLS;CENPU;GINS2;XBP1;CENPV;SDF2L1;SYT2;DDIAS;GINS3;GPT2;EMP2;CDC6;CDC25A;HPDL;RAD51;NASP;PSAT1;MCM3;AUNIP;MCM5;DTL;MCM2
KO_Upregulated_1176 Genes	Drug_Perturbations_from_GEO_down	phorbol 12-myristate 13-acetate (PMA) 27924 human GSE45417 sample 3246	7.61982e-10	7.64522e-08	59.747	KCNK5;FEN1;BLM;CHRNA5;MCM7;CDCA5;PRIM1;CDCA7;MCM10;CYP46A1;PFAS;CDC45;ORC1;EXO1;RAD54L;KCNN2;MYBL2;SLC16A9;ZNF367;BARD1;GINS1;CDT1;HELLS;CENPU;DDIAS;GINS3;PLA2G4A;CDC7;CDC6;INPP4B;KIF18B;RAD51;NASP;GPR160;MCM3;MCM4;MCM5;PTX3;DTL;ZNF850;EZH2;MCM2
KO_Upregulated_1176 Genes	Drug_Perturbations_from_GEO_down	formaldehyde 712 rat GSE7002 sample 3549	1.38181e-08	1.24777e-06	41.5068	SNAP25;SERPINE2;TFRC;THSD7B;ZCCHC18;SLC4A4;GJA1;CALB1;DPYSL5;ENPP2;RNF152;GAL3ST4;SCN1A;RGS7;DACT1;CHST8;MSX2;EBF1;EBF2;SOX11;EBF3;TEX15;MTURN;OLFM1;TNMD;MPPED2;CTXN1;SCN4B;DLX1;RTN1;PCOLCE2;CRABP1;PDZD4;KCNN2;CKB;SLC13A5;CCDC184;RAB11FIP4;CHGA;WDR17;TMEM132C;BCL11B;BCL11A;NSG1;AIF1L;REEP1;GNAO1;CYP26A1;GNAL;BAMBI;FABP7;CNTN4;FGF12
KO_Upregulated_1176 Genes	Genes_Associated_with_NIH_Grants	R01GM031819	7.99578e-10	2.62869e-05	126.168	BLM;MCM7;XRCC2;XRCC3;MCM10;CDC7;CDC6;ORC6;CDC45;RAD51;ORC1;MCM3;MCM4;MCM5;CLSPN;MCM2;RAD9A
KO_Upregulated_1176 Genes	Genes_Associated_with_NIH_Grants	R01GM052339	1.34918e-08	0.000221778	171.213	CDT1;ORC6;MCM7;ORC1;MCM3;MCM4;MCM10;MCM5;CDC6;MCM2
KO_Upregulated_1176 Genes	Genes_Associated_with_NIH_Grants	R01GM058701	1.34918e-08	0.000147852	171.213	CDT1;ORC6;MCM7;ORC1;MCM3;MCM4;MCM10;MCM5;CDC6;MCM2
KO_Upregulated_1176 Genes	Genes_Associated_with_NIH_Grants	R21CA099191	5.19569e-08	0.000427034	114.101	CDT1;ORC6;CDC45;MCM7;ORC1;MCM3;MCM4;MCM10;CDC7;MCM5;CDC6;MCM2
KO_Upregulated_1176 Genes	Genes_Associated_with_NIH_Grants	R01MH052804	4.36787e-07	0.00287196	103.769	NLGN3;GRIN2A;NLGN4X;NXPH3;NXPH4;NRXN1;NRXN2;LIN7A;APBA1;GRIN2B
KO_Upregulated_1176 Genes	Genes_Associated_with_NIH_Grants	R01GM052948	4.83726e-07	0.0026505	76.5479	CDT1;FEN1;MCM7;PRIM1;MCM10;CDC6;ORC6;ORC1;MCM3;MCM4;MCM5;MCM2;RAD9A
KO_Upregulated_1176 Genes	Genes_Associated_with_NIH_Grants	R01GM054068	1.45602e-06	0.00683831	133.331	HSPA5;DNAJB11;DNAJB9;HYOU1;PDIA4;HERPUD1;HSP90B1
KO_Upregulated_1176 Genes	Genes_Associated_with_NIH_Grants	R01GM083985	3.97919e-06	0.0163525	176.225	MCM7;MCM3;MCM4;MCM5;MCM2
KO_Upregulated_1176 Genes	Genes_Associated_with_NIH_Grants	R01MH057314	5.68323e-06	0.0207602	102.704	GRM3;GRM4;RELN;NRG3;GRID1;DPYSL2;GRIN2B
KO_Upregulated_1176 Genes	Genes_Associated_with_NIH_Grants	R37AR038648	6.98205e-06	0.0229542	121.145	KLF7;COL3A1;COL1A2;COL2A1;COL11A1;COL5A2
KO_Upregulated_1176 Genes	Drug_Perturbations_from_GEO_up	estradiol DB00783 human GSE8597 sample 2731	1.28526e-10	1.16445e-07	56.587	RET;KCNK5;FEN1;MCM7;MCM10;CHTF18;LMNB1;EME1;EXO1;MYBL2;ZNF367;HELLS;CDC25A;IL17RB;PCP4;TMSB15A;MCM3;TIMELESS;MCM4;MCM5;DTL;MCM2;BLM;SLC47A1;EMC3-AS1;CHRNA5;CDCA4;CDCA5;PRIM1;CDCA7;PKMYT1;RECQL4;PSMC3IP;PTPRG-AS1;C1ORF226;ORC6;CDC45;ORC1;RAD54L;LONRF2;BARD1;GINS1;CENPU;CDT1;GINS2;DDIAS;GINS3;XRCC3;FANCA;CDC7;CDC6;FANCG;BMP5;TICRR;RAD51;KIF18B;NASP;EZH2
KO_Upregulated_1176 Genes	Drug_Perturbations_from_GEO_up	estradiol DB00783 human GSE46924 sample 2487	5.7103e-09	2.58676e-06	44.2424	RET;FEN1;MCM7;MCM10;LMNB1;EXO1;MYBL2;ZNF367;HELLS;CDC25A;IL17RB;TRAIP;RIPPLY3;PCP4;TMSB15A;MPPED2;MCM3;MCM4;MCM5;DTL;MCM2;BLM;FOXC1;PCOLCE2;CHRNA5;CDCA4;CDCA5;SYNPO2;SDC2;PRIM1;CDCA7;PSMC3IP;PTPRG-AS1;C1ORF226;ORC6;CDC45;ORC1;RAD54L;BARD1;GINS1;CENPU;CDT1;DDIAS;GINS3;CDC7;CDC6;BMP5;TICRR;RAD51;KIF18B;CENPJ;AUNIP;ZNF850;EZH2
KO_Upregulated_1176 Genes	Drug_Perturbations_from_GEO_up	cisplatin DB00515 human GSE47856 sample 3151	4.76951e-08	1.44039e-05	42.9525	FEN1;BRSK2;CDCA5;PRIM1;DDX12P;PARD6G;MCM10;WDR62;PSMC3IP;SERTAD4;ORC1;WIF1;FUT9;EXO1;DPF1;E2F2;MYBL2;CLSPN;ZNF367;PAG1;CDT1;ATAD5;DDIAS;ZGRF1;LUM;XRCC2;GINS3;FANCA;KIF24;CDC6;PASK;HPCAL4;CDC25A;TICRR;RAD51;ZNF93;BAMBI;NMU;DTL;CCDC150
KO_Upregulated_1176 Genes	Drug_Perturbations_from_GEO_up	estradiol 5757 human GSE26834 sample 3241	1.46841e-07	3.32595e-05	36.2689	RET;FEN1;FOXC1;BLM;NXPH3;SDC2;PRIM1;MCM10;SLC7A11;PKMYT1;CORO1A;PPM1E;GLB1L2;RECQL4;RASSF2;CHAF1A;CDC45;ORC1;EXO1;ARSJ;RAD54L;MYBL2;GINS1;CDT1;HELLS;CENPU;GINS2;STARD5;GINS3;PLCL1;XRCC3;EAF2;CDC7;C14ORF132;CDC6;PRLR;IL17RB;FANCG;ETNPPL;PCP4;AUNIP;MCM5;DTL;EZH2;RAD9A
KO_Upregulated_1176 Genes	Drug_Perturbations_from_GEO_up	Carboplatin DB00958 human GSE13525 sample 3089	4.73091e-07	8.57241e-05	31.9148	DLX1;BLM;CDCA5;PRIM1;AMIGO2;MCM10;SLC3A2;PKMYT1;SNHG17;PSMC3IP;ORC6;CDC45;ORC1;EXO1;CEP72;RAD54L;PHGDH;ZNF367;MUTYH;SNHG1;CDT1;JAG1;CCDC138;DDIAS;GINS3;GPT2;RAB39B;ASNS;FAM86B1;CDC7;CDC6;CDC25A;FANCG;TRAIP;INHBE;RAD51;PSAT1;DDIT3;CTH;SNAI2;AUNIP;PTX3;DTL;C19ORF48;EZH2;MCM2
KO_Upregulated_1176 Genes	Drug_Perturbations_from_GEO_up	cisplatin DB00515 human GSE47856 sample 3150	1.56266e-06	0.000235961	26.9041	DRAXIN;SLC35F1;HS6ST2;ENPP2;SVEP1;HMCN1;DACT1;ENTPD1;SLC15A2;MSX2;TRPC4;FST;AXIN2;ANO2;PYGO1;ACTA2;ITGA8;SCG3;ROR2;ZFPM2;FREM2;ST6GALNAC5;NECAB2;PARM1;C1S;PCDH10;CRABP1;LPAR1;SLC1A2;NID2;TCEAL7;SERTAD4;GBX2;FRZB;ZMAT4;GPC3;WNT3;IL12RB2;LGI1;LUM;PCDHB15;DCLK2;DNAJC12;SNCAIP;BMP5;KITLG;COL1A2;NMU;SNAI2;PTX3;MRAP2
KO_Upregulated_1176 Genes	Drug_Perturbations_from_GEO_up	formaldehyde 712 rat GSE7002 sample 3536	4.20074e-06	0.000543696	25.7937	DLX1;TAGLN;PLVAP;TFRC;C1S;CPXM2;PDE3B;LPAR1;HTRA1;LDLRAD4;AARD;NKD2;ADAMTS5;THBD;CALB1;CLMP;WIF1;TMEM204;OLFML1;ENPP2;CYYR1;GDF10;VCAM1;LUM;SLC6A15;ITGA1;EPDR1;LYVE1;DCN;GADD45G;BMP5;ACTA2;MFAP4;COL3A1;CCDC80;MMRN1;CRISPLD2;TNMD;PLP1;SPARCL1;COL8A1;DDR2;ABCG2
KO_Upregulated_1176 Genes	Drug_Perturbations_from_GEO_up	formaldehyde 712 rat GSE7002 sample 3537	1.15868e-05	0.0013122	26.2811	DLX1;ZCCHC18;THBS4;ADAMTS5;CALB1;CLMP;ENPP2;PPARGC1B;DACT1;CHST8;PAQR9;ARNT2;TMEM132C;KCNK10;LRRN2;HS3ST5;TEX15;RAB33A;REEP1;GNAO1;NELL2;OLFM1;ALDH1A3;CPEB1;RIPPLY3;MMP16;CRISPLD2;TNMD;SYT10;TIMELESS;FREM2
KO_Upregulated_1176 Genes	Drug_Perturbations_from_GEO_up	azathioprine DB00993 human GSE38713 sample 3194	1.92767e-05	0.00194052	21.4812	NXN;SDC2;COL12A1;HTRA1;TWIST1;APCDD1;PTGS2;PCDH18;MEOX1;NID2;APOLD1;FBLN5;CXCL5;SNHG17;RNF157;ADAMTS5;GJA1;EDNRA;EDNRB;CYP4X1;ADAMTS1;NPTX2;TAC1;VCAM1;FOXF2;LUM;WNT5A;PLA2G4A;SLC16A14;DCN;COL3A1;COL1A2;BAMBI;NMU;COL5A2;PRR16;PI15;SNAI2;PTX3;CCDC3;TRIB2;SCG2
KO_Upregulated_1176 Genes	Drug_Perturbations_from_GEO_up	carboplatin (24 h) 10339178 human GSE13525 sample 3030	2.44112e-05	0.00221165	21.6516	BLM;CDCA5;PRIM1;MCM10;CYP46A1;PKMYT1;SNHG17;PSMC3IP;GRM3;ORC6;CDC45;ORC1;EXO1;RAD54L;PHGDH;ZNF367;SNHG1;CDT1;JAG1;DDIAS;GINS3;GPT2;CDC7;CDC6;CDC25A;TRAIP;INHBE;RAD51;PSAT1;DDIT3;CTH;SNAI2;AUNIP;PTX3;DTL;C19ORF48;EZH2;MCM2
KO_Upregulated_1176 Genes	KEA_2015	MARK1	0.000775529	0.331927	91.3516	MAP2;DCX;MAPT
KO_Upregulated_1176 Genes	KEA_2015	PRKCG	0.00116686	0.249709	24.8334	GRIA1;GJA1;IRS1;SDC2;KCNC4;MAPT;GRIN2B;GRIA4
KO_Upregulated_1176 Genes	KEA_2015	ATR	0.00187531	0.267545	18.4113	GINS2;BLM;MARCKSL1;IRS1;FANCD2;MCM3;E2F1;FANCA;CHTF18;MCM2
KO_Upregulated_1176 Genes	KEA_2015	CDK5	0.00440302	0.471123	12.3661	AGAP2;CACNA1C;CORO1A;ADD2;GRIN2A;PPP1R1A;DPYSL2;BCL2;DCX;NEFL;MAPT;CDK5R2;CDK5R1
KO_Upregulated_1176 Genes	KEA_2015	CDC7	0.0191411	1	33.6388	CLSPN;MCM2
KO_Upregulated_1176 Genes	KEA_2015	PRKACA	0.0253577	1	5.24762	RET;GRIA1;HCN4;SNAP25;RYR2;BRSK2;IRS1;PDE3B;ITPR1;CACNA1C;SLC4A4;GLI3;ADD2;MAP2;DPYSL2;NEFL;PIP5K1B;NEFM;KCNN2;GRIA4;DACT1;KCNJ4;TFAP2A;ABCC8;PLCL1;EN2;SYN2;PDE10A;PPP1R1A;DCX;EVL;MAPT;PTPN5
KO_Upregulated_1176 Genes	KEA_2015	CDK1	0.0254061	1	5.05765	CEBPA;BLM;FEN1;IRS1;EPB41;CDCA5;ITPR1;CHTF18;CACNA1G;LMNB1;GJA1;GRIN2A;SCML2;ORC6;EXO1;MAP2;CALD1;DPYSL2;E2F1;MYBL2;BARD1;TLE3;KCNB1;CDC7;CDC25A;FANCG;PTBP2;MN1;WEE1;PPP1R1A;NASP;DDIT3;CANX;BCL2;MCM3;DCX;MCM4;MAPT;EZH2;RAD9A
KO_Upregulated_1176 Genes	KEA_2015	PRKDC	0.0365705	1	5.31413	GNAZ;RYR2;IRS1;ITPR1;CDC25A;MANF;GAP43;NASP;ZIC2;FANCD2;CANX;DCX;E2F1;KCTD12;MAPT;BSN;RAD9A
KO_Upregulated_1176 Genes	KEA_2015	FYN	0.0379338	1	5.80641	PTPRT;GRIN2A;IRS1;MAP2;KIT;AGAP2;ITPR1;MAPT;PROM1;PTGS2;GRIN2B;ADD2
KO_Upregulated_1176 Genes	KEA_2015	MAPK8	0.0431589	1	4.75112	CDT1;BLM;IRS1;TWIST1;PLA2G4A;SOX11;DCLK1;ADD2;NR4A1;GJA1;SCML2;SNN;NASP;CALD1;DPYSL2;BCL2;DCX;NEFM;MAPT;BSN
KO_Upregulated_1176 Genes	Single_Gene_Perturbations_from_GEO_up	Sox3 KO mouse GSE53760 sample 1668	5.96146e-29	1.46652e-25	249.667	SEMA5B;RAB3C;SNAP25;FLT1;IRS1;COL12A1;PTPRO;XYLT1;HS6ST2;GHR;TRIM9;NUDT10;DACH1;EDNRB;PPP4R4;ZIC1;GAL3ST4;LIMCH1;LMO3;SH2D3C;EN2;PLA2G4A;UNC5C;EBF3;GFRA2;POU3F3;RHOB;ACTA2;TOX3;RFX4;IGDCC3;TAGLN3;MASP1;CCDC81;ST6GALNAC5;CCDC40;DDR2;GPM6A;ADCYAP1R1;TAGLN;RTN1;SEMA3D;SDC2;TMTC2;TWIST1;APCDD1;AARD;DTX4;DLL1;CACNA1G;STOX2;ABLIM2;SERTAD4;CLMP;FLRT2;PTPRZ1;MAP2;ATOH8;MAP6;GCNT4;S1PR3;CKB;LONRF2;CCDC184…
KO_Upregulated_1176 Genes	Single_Gene_Perturbations_from_GEO_up	MYC KD human GSE54872 sample 1307	3.66729e-19	4.51076e-16	145.254	FLT1;IRS4;DACH2;PCSK5;HS6ST2;GLI3;SOX2;NUDT10;ADAMTS5;DACH1;ZIC3;ADAMTS1;PABPC4L;NEFL;ZNF521;GUCY1A2;EPHA7;HFM1;EBF1;PLA2G4A;EBF3;COL2A1;SETBP1;TMSB15A;CDH10;KIT;ITGA8;SPARCL1;CD101;GPM6A;DLX2;PCDH10;CTTNBP2;SDC2;APCDD1;IGSF21;CYP4X1;FLRT2;FGF14-AS2;SLITRK3;GPC3;SLITRK5;PIP5K1B;GPC4;RHBDL3;JAM2;PURG;RPRM;SYT4;JAG1;FOXF2;PCDH9;BCL11A;KCNB2;TMEM132B;CBX2;ECEL1;RAB39A;HS3ST5;LYVE1;SLC16A14;SMOC2;BAM…
KO_Upregulated_1176 Genes	Single_Gene_Perturbations_from_GEO_up	HMGA2 KO mouse GSE55340 sample 48	3.10723e-17	2.54793e-14	144.89	MCM7;TONSL;SLC35F1;MCM10;HS6ST2;LMNB1;RNF157;NUDT10;CHAF1A;CAPN6;EME1;EXO1;PHGDH;HELLS;ST6GAL2;VASH2;DUSP9;DCN;MCM3;MCM5;DGKK;DTL;MCM2;FBLN7;FBN2;HCN4;NLGN3;BLM;CDCA5;SYNPO2;PRIM1;CDCA7;LIN7A;PTN;FLRT2;FUT9;TNNI1;RAD54L;CLSPN;GINS1;CDT1;ARNT2;ATAD5;DDIAS;LUM;TICRR;WEE1;MEX3A;RAD51;FABP7;CENPP;CNIH2
KO_Upregulated_1176 Genes	Single_Gene_Perturbations_from_GEO_up	NEUROG1 OE human GSE18296 sample 1426	6.47427e-17	3.98167e-14	131.974	PDE3B;TTC28;SCML2;EMILIN2;NEFM;RNF150;LZTS1;PRKG1;RGS7;MSX2;TRPC4;SHROOM3;GFRA1;IL17RB;CPED1;GPRIN3;INPP4B;HPDL;DOK5;LIX1;CHDH;GAS2;ST6GALNAC3;ZNF114;SCG2;FREM2;ST6GALNAC5;GRIA1;DLX1;DLX2;C1ORF198;LPAR1;TMTC2;SLCO5A1;PTN;PCDH18;SERTAD4;FRZB;MARC1;ATOH8;CHSY3;CKB;GRIA4;TFAP2A;FZD3;MCOLN3;PRRX1;MIR99AHG;TPBG;CADPS;DCLK2;PBX1;BMP5;MFAP4;COL3A1;RAD51
KO_Upregulated_1176 Genes	Single_Gene_Perturbations_from_GEO_up	SOX2 KO human GSE59234 sample 2957	1.41705e-16	6.97189e-14	128.809	RAB3C;PTPRO;LDB2;RCBTB2;CALB1;GDAP1L1;SVEP1;CA8;CER1;WLS;EPHB3;DACT1;MSX2;FST;EBF1;EBF2;SHISA2;GPRIN3;GAP43;DOK5;SPARCL1;SLC29A4;ALPK2;TLN2;ROR2;NLGN3;PKDCC;SLC24A3;TTYH2;KLHL14;LPAR1;SLC1A2;TMTC2;FIGNL2;ATP1A2;CACNA1G;MAATS1;SERTAD4;FRZB;TSPAN7;ST3GAL6;SLIT3;LRRC4B;LGI1;CADM3;LUM;ST8SIA2;GABRA3;ENOX1;CYP26A1;MFAP4;COL1A2;SNAI2;ACKR3;SDK2
KO_Upregulated_1176 Genes	Single_Gene_Perturbations_from_GEO_up	WNT1 OE human GSE26656 sample 2355	4.95449e-16	2.03134e-13	107.616	TENM1;IRS1;SLC35F1;LDB2;DNM3OS;GLI3;SOX2;GRIP1;CSRP2;DACH1;KCNT2;NEFL;HMCN1;SOX4;DACT1;MSX2;WNT5A;ITGA1;PLA2G4A;GPX7;SOX11;AXIN2;IL17RD;ANO4;CPED1;GAP43;CCDC80;CRISPLD1;SETBP1;ALPK2;ZFPM2;ST6GALNAC3;TRIB2;FREM2;VGLL3;ZNF431;DLX2;PKDCC;SDC2;C1ORF198;TMTC2;SLC1A3;KIAA1211;PTN;PTGS2;SERTAD4;FLRT2;PTPRZ1;NPTX2;LONRF2;TFAP2B;PRRX1;LUM;PCDHB15;DNAJC12;MANF;REEP1;MFAP4;MEX3B;LRFN5;COL1A2;VANGL2;TSPAN13;…
KO_Upregulated_1176 Genes	Single_Gene_Perturbations_from_GEO_up	NOTCH3 KD human GSE27424 sample 1410	8.40721e-16	2.95453e-13	108.288	FEN1;MCM7;PTPRO;MCM10;CXCL1;LMNB1;EXO1;MYBL2;ZNF367;EDIL3;RGS7;HELLS;EPHA7;ZGRF1;BGN;VASH2;EPDR1;SHISA2;DCN;MYCN;CRISPLD1;PRR16;MCM3;MCM5;ZFPM2;DTL;MCM2;PIF1;BLM;BEX1;SLC47A1;CHRNA5;PCOLCE2;FOXG1;CDCA5;SLC43A1;CDCA7;PTN;PCDH18;RECQL4;PTPRG-AS1;SERTAD4;CDC45;FGF14-AS2;SLITRK4;E2F1;E2F2;SLITRK5;RNF175;GINS1;CDT1;CENPV;FOXF2;ATAD5;DDIAS;DNAJC12;HSPA12A;SH3RF3;KIF18B;CENPJ;BCL2;ZNF850
KO_Upregulated_1176 Genes	Single_Gene_Perturbations_from_GEO_up	WNT1 OE human GSE26656 sample 2356	1.46723e-15	4.51173e-13	98.2361	DRAXIN;NRP2;FLT1;DNM3OS;SOX2;EDNRA;CSRP2;DACH1;KCNT2;PABPC4L;BAALC;EMILIN1;HMCN1;SOX4;ANKS1B;DACT1;HES6;TLE3;ST6GAL2;FIBCD1;ITGA1;WNT5A;BGN;VASH2;GPX7;SOX11;AXIN2;IL17RD;DCN;FAM133A;GAP43;TMSB15A;DDIT3;GAS2;KCTD12;TAGLN3;ST6GALNAC3;ZFPM2;TRIB2;SCG2;FOXC1;PCOLCE2;SDC2;C1ORF198;HTRA1;TMTC2;KIAA1211;SCUBE3;C1ORF226;FLRT2;MAP2;LONRF2;ARNT2;FZD3;PRRX1;LUM;TPBG;CADPS;DNAJC12;HS3ST5;SLC16A14;DCLK1;MFAP4…
KO_Upregulated_1176 Genes	Single_Gene_Perturbations_from_GEO_up	PARK7 KD human GSE17204 sample 2446	2.46804e-15	6.74599e-13	127.735	ZNF331;PRIM1;ATP1A3;NRXN2;SLC1A4;SLC7A11;RCBTB2;ADAMTS5;DPP6;DACH1;TMEM246;PGBD5;KIF5C;B3GALT2;ZMAT4;TSPAN7;GDAP1L1;GRM8;RGS7;LINC00599;KLRG1;CHGA;CDT1;GINS2;NLGN4X;KCNB1;XRCC2;PLCL1;IGF2;ASNS;TEX15;PTBP2;TBX3;RHOB;STXBP5L;SYT17;REEP1;GNAO1;NELL2;SYT11;KIT;MCM4;MCM5;MAPT;DTL;ST6GALNAC5
KO_Upregulated_1176 Genes	Single_Gene_Perturbations_from_GEO_up	ZNF750 KD human GSE38039 sample 204	1.8404e-14	4.52739e-12	95.5837	FEN1;MCM7;IRS1;DDX12P;MCM10;CXCL1;LMNB1;CHAF1A;EME1;EXO1;PHGDH;MYBL2;ZNF367;HELLS;ZGRF1;FST;CDC25A;FANCD2;TIMELESS;MCM3;MCM4;MCM5;DTL;FREM2;MCM2;BLM;CDCA4;CDCA5;PRIM1;CDCA7;PTGS2;PKMYT1;GLB1L2;PSMC3IP;UGT8;ORC6;CDC45;ORC1;ARSJ;RAD54L;E2F2;CLSPN;GINS1;CDT1;GINS2;KCNJ6;ATAD5;DDIAS;XRCC2;FANCA;CDC7;CDC6;TICRR;RAD51;NASP;BAMBI;PSAT1;AUNIP;EZH2
KO_Upregulated_1176 Genes	Single_Gene_Perturbations_from_GEO_down	Prmt1 KD mouse GSE47214 sample 1707	3.62297e-31	8.91249e-28	243.322	RAB3C;SERPINE2;COL12A1;ACTG2;TMEM145;ATCAY;ANKS1B;SCN1A;PPFIA2;RGS7;RBFOX3;LMO3;EBF3;SLC6A11;SHISA6;FRMD3;PCP4;CCDC80;TCERG1L;DOK5;HECW1;SPARCL1;SCG3;MASP1;GRIA1;GPM6A;ADCYAP1R1;RTN1;PCDH10;AGAP2;SLC1A2;SLC1A3;LIN7A;CACNA1E;IGSF21;MAP2;MAP6;TAC1;LONRF2;GRIA4;SYT4;CADM3;BCL11A;ST8SIA2;NSG1;GRIN2B;GNAO1;LRFN5;GNAL;SLC6A9;CSPG5;CNTN4;CNIH2;FGF12;ROBO2;SNAP25;TENM1;NCAN;SLC7A11;ZCCHC18;LDB2;WFDC2;TTC…
KO_Upregulated_1176 Genes	Single_Gene_Perturbations_from_GEO_down	NFKB1 Activation human GSE20736 sample 2522	1.60463e-25	1.97369e-22	226.857	ROBO2;SEMA5B;NCAN;SLC35F1;SLC4A4;SOX2;RNF157;TRIM9;EDNRB;CALB1;KCNT2;BAALC;ZNF521;SCN1A;EPHB3;EPHA7;SLC15A2;KCNK10;KCNH8;SOX11;RAB33A;RHOB;SHISA6;TOX3;CRISPLD1;TMSB15A;RFX4;MPPED2;GAS2;DCX;SCG3;MAPT;SCN4B;FREM2;CERS1;SOX2-OT;GPM6A;C3ORF70;PCDH10;SLC1A2;PDGFA;TMTC2;SLC1A3;RASGRP1;NID2;PPM1E;APOLD1;DPP6;PTPRZ1;TSPAN7;ST3GAL6;KCNN2;JAM2;GRIA3;TMEM132C;FZD3;WSCD1;ST8SIA1;TMEM132B;PCDHB15;RAB39B;SLC16…
KO_Upregulated_1176 Genes	Single_Gene_Perturbations_from_GEO_down	Prmt8 KD mouse GSE47214 sample 1708	1.34039e-18	1.09912e-15	121.72	ROBO2;RAB3C;SNAP25;TENM1;RYR2;NCAN;CELF5;WFDC2;GRM3;TMEM145;SCML2;ATCAY;GDAP1L1;PIM1;ANKS1B;SCN1A;PPFIA2;RGS7;DACT1;APC2;RBFOX3;LMO3;SH2D3C;BGN;SLC6A11;HPCAL4;SYN2;GFRA2;DCN;SHISA6;PCP4;NRG3;TCERG1L;SPARCL1;CDH13;SCG3;MAPT;SCG2;GRIA1;NLGN3;GPM6A;ADCYAP1R1;PARM1;RTN1;AGAP2;SEZ6;HTRA1;ATP1A3;LIN7A;ATP1A2;CACNA1E;IGSF21;RELN;PTPRZ1;SLITRK1;SLITRK3;MAP6;CKB;TAC1;LONRF2;CACNG4;RUNX1T1;LGI1;SYT4;CADM3;…
KO_Upregulated_1176 Genes	Single_Gene_Perturbations_from_GEO_down	FLI1 KD human GSE27524 sample 1605	4.0372e-15	2.48287e-12	120.248	FEN1;BLM;SLC24A3;TFRC;CHRNA5;MCM7;EPB41;NPR3;SLCO5A1;MCM10;PKMYT1;LMNB1;CHAF1A;ORC6;CDC45;ORC1;BCL7A;EXO1;ADAMTS1;RRS1;E2F1;CEP72;MYBL2;CER1;GINS1;CDT1;HELLS;GINS2;BCL11B;GINS3;LMO3;ZBTB16;XRCC3;CDC6;UBE2G2;GFRA2;DKK2;CDC25A;PPP1R1A;NASP;KIT;MCM3;CSPG5;MCM4;AUNIP;MCM5;DTL;MCM2
KO_Upregulated_1176 Genes	Single_Gene_Perturbations_from_GEO_down	GRN deficiency (mutation) human GSE13162 sample 1722	4.36117e-15	2.1457e-12	96.7	PTPRT;TENM1;RYR2;SNAP25;NCAN;LDB2;ACTG2;ZNF204P;CALB1;CAMKV;NEFL;NEFM;SCN1A;HPCAL4;AP3B2;SYN2;DOK5;CDH10;KIT;CDH13;SCG3;SCG2;ST6GALNAC5;GRIA1;TAGLN;BEX1;RTN1;SLC24A3;SLC47A1;ARHGEF26;NRXN1;ATP1A3;ACTR3B;PPM1E;CUX2;TMEM246;WIF1;CNR1;ZMAT4;TSPAN7;CCDC181;SLITRK5;LRRC8B;CHGA;FZD3;KCNJ6;NLGN4X;BCL11B;HSPA5;PRRX1;GABRA5;ATRNL1;LUM;FAM189A2;NMNAT2;PNMA2;DCLK1;ENOX1;REEP1;NELL2;COL3A1;COL1A2;PSAT1;RIMBP…
KO_Upregulated_1176 Genes	Single_Gene_Perturbations_from_GEO_down	ZNF750 KD human GSE38039 sample 2704	1.60225e-14	6.56922e-12	96.2925	FEN1;MCM7;IRS1;DDX12P;MCM10;CXCL1;LMNB1;CHAF1A;EME1;EXO1;PHGDH;MYBL2;ZNF367;HELLS;ZGRF1;FST;CDC25A;FANCD2;TIMELESS;MCM3;MCM4;MCM5;DTL;FREM2;MCM2;BLM;CDCA4;CDCA5;PRIM1;CDCA7;PTGS2;PKMYT1;GLB1L2;PSMC3IP;UGT8;ORC6;CDC45;ORC1;ARSJ;RAD54L;E2F2;CLSPN;GINS1;CDT1;GINS2;KCNJ6;ATAD5;DDIAS;XRCC2;FANCA;CDC7;CDC6;TICRR;RAD51;NASP;BAMBI;PSAT1;AUNIP;EZH2
KO_Upregulated_1176 Genes	Single_Gene_Perturbations_from_GEO_down	Aurka druginhibition mouse GSE57810 sample 1964	4.13608e-14	1.45353e-11	103.969	MCM7;ELN;PDE3B;PTH1R;PFAS;LMNB1;EXO1;WDR90;HMCN1;XYLB;ZIK1;EPHA7;SLC15A2;SLC6A15;HUNK;SOX11;SHISA2;HAUS5;MPPED2;MIR17HG;TIMELESS;SPARCL1;MCM5;KCTD12;BLM;PKDCC;ARHGEF26;CRABP1;PSMC3IP;ADAMTS15;CUX2;CLMP;WIF1;FUT9;BEND3;RAD54L;E2F2;GINS1;BCL11A;IGF2;CDC7;ZBTB12;CDC6;BMP5;REEP1;MEX3B;TFAP4;TSPAN13;HCN1
KO_Upregulated_1176 Genes	Single_Gene_Perturbations_from_GEO_down	GRN deficiency (mutation) human GSE13162 sample 1718	5.32617e-14	1.6378e-11	92.2989	PTPRT;RYR2;SNAP25;TFRC;LDB2;ZNF204P;CALB1;CAMKV;NEFL;NEFM;BSN;SCN1A;RGS7;CAMK1D;SLC30A3;AP3B2;SYN2;GFRA2;PCP4;GAP43;KIT;TAGLN3;SCG2;ST6GALNAC5;BEX1;RTN1;NRXN1;ATP1A3;CABP1;PTGS2;ACTR3B;RASGRP1;DPP6;CUX2;WIF1;CNR1;ZMAT4;CCDC181;SLITRK5;NPTX2;TAC1;CHGA;KCNJ4;CCDC177;KCNJ6;NLGN4X;BCL11B;ZFR2;BCL11A;KCNB1;ATRNL1;NMNAT2;PNMA2;DCLK1;REEP1;NELL2;RIMBP2
KO_Upregulated_1176 Genes	Single_Gene_Perturbations_from_GEO_down	Dmrta2 OE mouse GSE25179 sample 2204	6.61607e-14	1.80839e-11	85.564	SNAP25;GALNT18;ONECUT1;IRS4;TNFRSF13C;CDH7;GRM2;DACH1;GRM4;ZIC3;ZIC1;NEFL;NEFM;MFSD2A;CADPS2;EPHA7;DAPK2;LMO3;FST;FIBCD1;EBF1;EN2;EBF3;TOX3;MYCL;DMRTA2;COL2A1;COL4A6;SPARCL1;FAM181B;TAGLN3;KCTD12;CCDC81;FREM2;VGLL3;NECAB2;GRIA1;KHDRBS2;DLX2;ITIH3;TMTC2;LIN7A;AARD;PPM1E;JAKMIP3;FGD5;FLRT2;PGBD5;GBX2;PTPRZ1;MAP6;WNT3;RPRM;RUNX1T1;TFAP2B;FAM189A2;ZIC4;COL3A1;COL1A2;FABP7;SMOC1;ITM2A;CDK5R2
KO_Upregulated_1176 Genes	Single_Gene_Perturbations_from_GEO_down	Tgfbr2 KO mouse GSE46150 sample 309	8.08993e-14	1.99012e-11	98.5923	CPXM2;LDLRAD4;PTH1R;DACH2;PCSK5;HS6ST2;GJA1;CSRP2;KCNT2;CAPN6;RBPMS2;SOX6;DACT1;GPX7;SOX11;SHISA2;DKK2;GPRIN3;FRMD3;GAP43;COL2A1;COL8A1;KCTD15;FOXC1;BEX1;PCOLCE2;COL11A1;HTRA1;ADCY2;KLHL13;SLC7A3;SERTAD4;EFS;CLMP;FLRT2;PTPRZ1;WIF1;RPRM;GDF10;BCL11B;DDIAS;CDC6;REEP1;SMOC2;MFAP4;MEX3B;KLHDC8A;CTH;FGF18;TLL1
KO_Upregulated_1176 Genes	ChEA_2015	SUZ12_20075857_ChIP-Seq_MESC_Mouse	1.95182e-57	7.7097e-55	250.826	SERPINE2;COL12A1;XYLT1;ADARB2;SLC4A4;PREX2;GCSH;DPYSL4;DPYSL5;DPYSL2;PPP4R4;FAM19A5;XYLB;ANKS1B;HES6;DAPK2;FIBCD1;COL23A1;SOX13;UNC5C;SOX11;HPCAL4;SOX10;DKK2;EML5;RFX4;HECW2;HECW1;PRR16;PLBD1;FREM2;TTYH2;CRABP1;AGAP2;PDGFA;SLCO5A1;ADAMTS15;GRIN2A;FLRT2;ADAMTS19;PRDM16;RRS1;PIP5K1B;ST3GAL6;RHBDL3;PROM1;PPARGC1B;CADM3;FZD3;JAG1;BTBD17;FZD4;GRIN2B;SLC16A14;AIF1L;ABTB2;XKR7;MEX3B;CPEB1;H2AFY2;SNAI2;P…
KO_Upregulated_1176 Genes	ChEA_2015	SUZ12_18692474_ChIP-Seq_MESC_Mouse	2.39611e-50	4.73233e-48	285.004	VIPR2;COL12A1;ADARB2;SLC4A4;HS6ST2;RASSF2;EDNRB;SOX1;DPYSL4;DPYSL5;SOX6;SOX4;CALN1;PAQR9;ST6GAL2;EPHA8;KCNK12;FIBCD1;SOX13;EBF1;EBF2;UNC5C;SOX11;EBF3;MAPK8IP2;DKK2;RFX4;HECW2;HECW1;PRR16;ZFPM2;TRIB2;ADCYAP1R1;PCDH10;FOXG1;CRABP1;TWIST1;SLCO5A1;AARD;PCDH18;ADAMTS15;GRIN2A;FLRT2;ADAMTS19;PRDM16;ST3GAL6;RHBDL3;PROM1;PAG1;FZD3;FOXF2;BCL11B;LRRN2;ST8SIA1;FZD4;BCL11A;ST8SIA2;ST8SIA3;IGF2;GDF6;GRIN2B;SL…
KO_Upregulated_1176 Genes	ChEA_2015	MTF2_20144788_ChIP-Seq_MESC_Mouse	1.10463e-47	1.45443e-45	225.148	VIPR2;TFRC;THSD7B;SERPINE2;COL12A1;IKZF1;SLC4A4;HS6ST2;EDNRA;EDNRB;SOX1;DPYSL4;BSN;SOX6;SOX4;CALN1;HES6;PAQR9;EPHA7;ST6GAL2;PAQR4;EPHA8;LIMCH1;KCNK12;FIBCD1;COL23A1;SOX13;EBF1;EBF2;UNC5C;SOX11;EBF3;SLC6A11;DKK2;TCERG1L;RFX4;HECW2;KCNQ2;PRR16;KCTD12;ZFPM2;TRIB2;KCTD15;FREM2;ADCYAP1R1;PCDH10;FOXG1;CRABP1;LPAR1;PDGFA;TWIST1;SLCO5A1;AARD;APCDD1;PCDH18;ADAMTS15;GRIN2A;PGBD5;FLRT2;ADAMTS19;PRDM16;HIVEP…
KO_Upregulated_1176 Genes	ChEA_2015	SUZ12_18974828_ChIP-Seq_MESC_Mouse	3.73412e-47	3.68744e-45	259.459	THSD7B;SERPINE2;COL12A1;XYLT1;IKZF1;ADARB2;SLC4A4;HS6ST2;RASSF2;EDNRB;SOX1;DPYSL4;DPYSL5;SOX6;SOX4;CALN1;PAQR9;EPHA7;ST6GAL2;KCNK12;FIBCD1;EBF1;EBF2;UNC5C;SOX11;EBF3;SLC6A11;HPCAL4;DKK2;RFX4;HECW2;KCNQ2;HECW1;PRR16;KCTD12;ZFPM2;TRIB2;FREM2;ADCYAP1R1;PCDH10;FOXG1;CRABP1;TWIST1;PCDH18;ADAMTS15;GRIN2A;CYP4X1;FLRT2;ADAMTS19;ARSJ;TSPAN7;PRDM16;B4GALNT1;ST3GAL6;RHBDL3;PROM1;PAG1;FOXF2;BCL11B;LRRN2;FZD4…
KO_Upregulated_1176 Genes	ChEA_2015	JARID2_20075857_ChIP-Seq_MESC_Mouse	4.07214e-39	3.21699e-37	236.615	THSD7B;IKZF1;SLC4A4;HS6ST2;SOX1;XYLB;SOX4;CALN1;MFSD2A;PAQR9;EPHA8;KCNK12;FIBCD1;EBF1;EBF2;SOX11;EBF3;SLC6A11;SOX10;RFX4;PLBD1;KCTD12;ZFPM2;FREM2;PCDH10;CRABP1;TWIST1;SLCO5A1;GRIN2A;FLRT2;PRDM16;ST3GAL6;RAB11FIP4;CADM3;FOXF2;BCL11B;LRRN2;BCL11A;ST8SIA2;IGF2;GDF6;GADD45G;GDF7;ABTB2;CYP26A1;MEX3B;CPEB1;KLHDC8A;HRK;GPR27;PTPRT;RET;NRP2;PTPRS;TMEM151B;KCNC4;PTH1R;ARHGAP6;PCSK5;TRIM9;NEFL;NEFM;KIF1A;C…
KO_Upregulated_1176 Genes	ChEA_2015	RNF2_18974828_ChIP-Seq_MESC_Mouse	1.76866e-38	1.16437e-36	228.227	COL12A1;SLC4A4;HS6ST2;RASSF2;SOX1;DPYSL4;DPYSL5;SOX4;CALN1;PAQR9;EPHA7;KCNK12;FIBCD1;SOX13;EBF1;EBF2;UNC5C;SOX11;EBF3;HPCAL4;DKK2;RFX4;KCTD12;ZFPM2;TRIB2;FREM2;PCDH10;FOXG1;CRABP1;PCDH18;ADAMTS15;FLRT2;ADAMTS19;PRDM16;B4GALNT1;RHBDL3;PROM1;PPARGC1B;PAG1;CADM3;JAG1;FOXF2;BCL11B;LRRN2;ST8SIA1;FZD4;BCL11A;ST8SIA2;IGF2;GDF6;GRIN2B;GADD45G;GDF7;ABTB2;CYP26A1;CPEB1;KLHDC8A;HRK;GPR27;PTPRT;RET;RYR2;NRP2…
KO_Upregulated_1176 Genes	ChEA_2015	EZH2_18974828_ChIP-Seq_MESC_Mouse	1.76866e-38	9.98029e-37	228.227	COL12A1;SLC4A4;HS6ST2;RASSF2;SOX1;DPYSL4;DPYSL5;SOX4;CALN1;PAQR9;EPHA7;KCNK12;FIBCD1;SOX13;EBF1;EBF2;UNC5C;SOX11;EBF3;HPCAL4;DKK2;RFX4;KCTD12;ZFPM2;TRIB2;FREM2;PCDH10;FOXG1;CRABP1;PCDH18;ADAMTS15;FLRT2;ADAMTS19;PRDM16;B4GALNT1;RHBDL3;PROM1;PPARGC1B;PAG1;CADM3;JAG1;FOXF2;BCL11B;LRRN2;ST8SIA1;FZD4;BCL11A;ST8SIA2;IGF2;GDF6;GRIN2B;GADD45G;GDF7;ABTB2;CYP26A1;CPEB1;KLHDC8A;HRK;GPR27;PTPRT;RET;RYR2;NRP2…
KO_Upregulated_1176 Genes	ChEA_2015	SUZ12_18555785_ChIP-Seq_MESC_Mouse	2.90156e-37	1.43264e-35	236.662	THSD7B;SERPINE2;IRS1;COL12A1;IRS4;RORB;IKZF1;ADARB2;SLC4A4;RASSF2;EDNRB;SOX1;SVEP1;SLC16A9;SOX4;CALN1;PAQR9;CADPS2;EPHA7;KCNH5;PAQR4;MSX2;SLC30A3;FST;KCNK12;FIBCD1;VASH2;EBF1;UNC5C;EBF3;FOXP2;DKK2;FRMD3;RFX4;PRR16;ROR2;TRIB2;FBN2;DLX1;DLX2;ADCYAP1R1;FOXG1;CRABP1;NPR3;SLC1A2;HTRA1;LIN7A;SLC1A6;DTX4;PCDH18;CACNA1E;ADAMTS15;TMEM26;IGSF21;GRIN2A;SNN;FLRT2;HRH3;ADAMTS19;B4GALNT1;NPTX2;TAC1;PROM1;PAG1;…
KO_Upregulated_1176 Genes	ChEA_2015	JARID2_20064375_ChIP-Seq_MESC_Mouse	2.85931e-36	1.25492e-34	223.049	SEMA5B;COL12A1;IKZF1;SLC4A4;HS6ST2;PREX2;DACH1;SOX1;SOX6;CALN1;ANKS1B;PAQR9;CADPS2;EPHA7;ST6GAL2;KCNK10;MSX2;SLC30A3;FST;KCNK12;FIBCD1;WNT5A;VASH2;EBF1;DIO3;EBF2;UNC5C;EBF3;SLC6A11;POU3F1;POU3F3;HECW2;PRR16;KCTD12;ZFPM2;FREM2;FBN2;NECAB2;DLX1;DLX2;ADCYAP1R1;KLHL14;PCDH10;CHRNA4;FOXG1;CRABP1;NPR3;AGAP2;SLC1A2;HTRA1;TWIST1;LIN7A;CACNA1C;CACNA1E;IGSF21;GRIN2A;FLRT2;ADAMTS19;PRDM16;CDH23;B4GALNT1;ST3…
KO_Upregulated_1176 Genes	ChEA_2015	SUZ12_16625203_ChIP-ChIP_MESC_Mouse	3.0097e-23	1.18883e-21	115.276	SEMA5B;SERPINE2;COL12A1;IRS4;ADARB2;METRNL;DACH1;DPYSL4;DPYSL5;SVEP1;SLC16A9;CALN1;PPFIA2;PAQR9;CADPS2;EPHA7;ST6GAL2;PAQR4;MSX2;SLC30A3;EPHA8;FST;KCNK12;WNT5A;EBF1;DIO3;EBF2;UNC5C;EBF3;HPCAL4;POU3F3;DKK2;HECW2;ROR2;ZFPM2;KCTD15;FBN2;DLX1;DLX2;ADCYAP1R1;PCDH10;CRABP1;NPR3;SLC1A6;PCDH18;CACNA1E;CACNA1G;GRIN2A;FLRT2;ADAMTS19;PRDM16;RRS1;NPTX2;WNT3;FZD3;FOXF2;BCL11A;ST8SIA2;CBX2;ST8SIA3;IGF2;CDC6;NSG…
KO_Upregulated_1176 Genes	dbGaP	Echocardiography	2.51068e-07	8.66185e-05	36.9231	PTPRT;TENM1;SLC24A3;CHRNA5;COL12A1;CHD7;SLC1A2;SLCO5A1;GRIK2;LDB2;ADARB2;CACNA1E;JAKMIP3;CTNNA3;EDIL3;CACNG4;MDH1B;CADPS2;EPHA7;KCNH5;TRPC4;KCNB2;LMO3;TMEM132B;CADPS;KAZN;MYRIP;SNCAIP;MID1;MGAT4C;INPP4B;PDE10A;MMP16;NRG3;KIF26B;BCL2;ROR2;CNTN4;CENPP
KO_Upregulated_1176 Genes	dbGaP	Body Mass Index	1.04433e-06	0.000180147	27.8706	RYR2;VIPR2;MEGF11;GALNT18;PTPRO;XYLT1;SLC35F1;LDLRAD4;LDB2;ADARB2;GLI3;ADAMTS2;KCNT2;EME1;GRM8;CA8;FAM19A5;ANKS1B;GRID2;RBFOX3;GRID1;COL23A1;EBF2;MYRIP;ANO4;ANO2;SHISA6;NRG3;CDH13;SOX2-OT;SDC2;ITPR1;TMTC2;KIAA1211;PTN;IQGAP2;DPP6;PIP5K1B;DMD;SLIT3;LRRC4B;WWOX;TFAP2B;PCDH9;ST8SIA1;CDC7;HSPA12A;FRAS1;SMOC1;CCDC3;CNTN4;QRICH2
KO_Upregulated_1176 Genes	dbGaP	Erythrocyte Count	1.15054e-05	0.00132312	33.6371	GUCY1A2;PPM1L;ST8SIA2;EBF1;KIAA1211;PNMA2;PCP4;PPFIBP2;NRG3;SLCO3A1;DPYSL2;SMOC1;PRDM16;BAALC;GNB1L;SLC16A9;CNTN4;ZNF423;WNT3;PRKG1
KO_Upregulated_1176 Genes	dbGaP	Blood Pressure	3.03478e-05	0.0026175	19.0947	DPP10;ROBO2;RYR2;SH3GL3;SLC35F1;GRIK2;PCSK5;RNF157;SGCD;EMILIN2;PRKG1;SCN1A;TRPC4;HUNK;KAZN;PRLR;MMP16;NRG3;TRIM17;HECW1;CDH13;SCG3;ALPK2;ST6GALNAC3;SHANK2;SAMD5;PARM1;SLC24A3;PPM1L;NRXN1;SLC1A3;IQGAP2;FUT9;DMD;CTNNA3;CYYR1;PROM1;CASC15;JAM2;IL12RB2;TMEM132D;WWOX;ZBTB16;CADPS;KLF3-AS1;CDC7;ENOX1;BCL2;CNTN4
KO_Upregulated_1176 Genes	dbGaP	Body Height	4.12072e-05	0.0028433	19.1787	GRIA1;DPP10;ROBO2;OPRD1;FBN2;RYR2;SH3GL3;GALNT16;CHD7;ITPR1;SLC1A2;XYLT1;SLC1A3;KIAA1211;PCSK5;MEOX1;IGSF21;GRIP1;FAM184A;ENPP2;CYYR1;PRKG1;WLS;WWOX;NLGN4X;CAMK1D;PCDH9;TRPC4;UNC5C;TEX15;PBX1;DCLK1;SHISA6;MGAT4C;PDE10A;KIF26B;CDH10;SPATA13;COL4A6;CDH13;CNTN4;FGF12;CCDC40
KO_Upregulated_1176 Genes	dbGaP	Cholesterol	4.80584e-05	0.00276336	20.822	PTPRT;ROBO2;DPP10;EDA;SLC24A3;MEGF11;NRXN1;ITPR1;KLHL13;PHF21B;TTC28;IGSF21;MARC1;PRDM16;HIVEP1;CTNNA3;SLIT3;RNF150;RGS7;TMEM132D;WWOX;DNAH11;KCNK10;LIMCH1;CADPS;MTSS1;SYT17;FRMD3;MGAT4C;NRG3;ITGA8;MRVI1;LRRC3B
KO_Upregulated_1176 Genes	dbGaP	Leukocyte Count	7.96648e-05	0.00392634	40.1262	KCNK5;RYR2;CLMP;GNAL;NOS2;CALD1;GALNT18;GFRA1;MTSS1;ANKS1B
KO_Upregulated_1176 Genes	dbGaP	Myocardial Infarction	8.17605e-05	0.00352592	20.27	ROBO2;FBN2;MEGF11;LDB2;HAPLN1;GRIP1;STOX2;GRIN2A;GRM8;CDH23;CTNNA3;SOX6;FAM19A5;WNT3;ANKS1B;TMEM132D;ARNT2;WWOX;GUCY1A2;COL26A1;MIR99AHG;UNC5C;PAX5;MTURN;TARBP1;BACE2;SMOC2;CDH13;ST6GALNAC3
KO_Upregulated_1176 Genes	dbGaP	Triglycerides	0.000106917	0.00409848	19.119	GPM6A;TAGLN;NRXN1;CHD7;ITPR1;GRIK2;PTN;KLHL13;IQGAP2;CPLX2;NID2;FBLN5;CDH7;FLRT2;FRZB;GRM8;CASC15;PPARGC1B;RGS7;CADPS2;RBFOX3;PRRX1;PCDH9;GRID1;LGI2;HS3ST4;TRDN;BACE2;PDE10A;KCNK2
KO_Upregulated_1176 Genes	dbGaP	Lipoproteins VLDL	0.000134504	0.0046404	26.4414	KLHL14;PCDH9;PCDH10;MIR99AHG;CADPS;GRIK2;GRIN2B;GAS2;ZNF385B;DMD;CTNNA3;RNF150;CNTN4;CASC15;FGF12
KO_Upregulated_1176 Genes	LINCS_L1000_Chem_Pert_up	LJP007_A375_24H-OTSSP167-0.37	6.58956e-10	2.18286e-05	71.0448	ZNF331;GPM6A;PLVAP;BEX1;RTN1;PCOLCE2;ELN;XYLT1;SLC1A3;LPAR2;ATP1A2;IKZF1;ADCY1;PTN;RASGRP1;NID2;PCSK5;GHR;EDNRA;DACH1;TSPAN7;WLS;TPBG;UBE2G2;NR4A1;MN1;TMSB15A;ITGA8;CSPG5;SCG2;TRIB2;ITM2A;ST6GALNAC5
KO_Upregulated_1176 Genes	LINCS_L1000_Chem_Pert_up	LJP006_MCF10A_3H-radicicol-10	7.72272e-10	1.27911e-05	84.342	SNAP25;NPR3;SLC1A4;SLC3A2;SLC7A11;HSP90B1;HERPUD1;CBS;TSPAN7;NEFL;DNAJB9;PHGDH;XBP1;HSPA5;ASNS;MANF;INHBE;TSPAN13;BAMBI;PSAT1;DDIT3;CTH;CDK2AP2;HYOU1;ITM2A;RAD9A
KO_Upregulated_1176 Genes	LINCS_L1000_Chem_Pert_up	LJP006_MCF10A_3H-geldanamycin-3.33	2.59622e-09	2.86675e-05	77.8266	C1S;SLC1A4;SLC7A11;HSP90B1;HERPUD1;CBS;DNAJB9;XBP1;SDF2L1;HSPA5;LIMCH1;ASNS;CDC6;PDIA4;MANF;DNAJC3;COL1A2;TSPAN13;DDIT3;CTH;COL5A2;CDK2AP2;HYOU1;CRELD2;RAD9A
KO_Upregulated_1176 Genes	LINCS_L1000_Chem_Pert_up	LJP006_MDAMB231_3H-geldanamycin-10	3.30391e-09	2.73613e-05	108.575	ZNF331;XBP1;HSPA5;ASNS;PTGS2;RASGRP1;MTSS1;DCN;HERPUD1;HSP90B1;MANF;CRISPLD2;PSAT1;DDIT3;DNAJB9;HYOU1;PROM1
KO_Upregulated_1176 Genes	LINCS_L1000_Chem_Pert_up	LJP006_LNCAP_3H-geldanamycin-10	4.41106e-09	2.92242e-05	94.1929	SLC15A2;SDF2L1;HSPA5;TMEM50B;EAF2;PDIA4;HSP90B1;MANF;INHBE;DNAJC3;KIF5C;CRISPLD2;DDIT3;CDK2AP2;DNAJB9;HYOU1;CRELD2;NPTX2;RAD9A
KO_Upregulated_1176 Genes	LINCS_L1000_Chem_Pert_up	LJP005_MCF10A_3H-radicicol-10	6.82452e-09	3.76782e-05	75.8228	XBP1;SDF2L1;HSPA5;LIMCH1;NPR3;ASNS;SLC1A4;SLC7A11;HSP90B1;MANF;INHBE;HERPUD1;CBS;PSAT1;DDIT3;CTH;COL5A2;CDK2AP2;DNAJB9;HYOU1;PHGDH;CRELD2;RAD9A
KO_Upregulated_1176 Genes	LINCS_L1000_Chem_Pert_up	LJP005_HA1E_24H-vemurafenib-10	6.96829e-09	3.29759e-05	114.079	LIMCH1;ASNS;SLC1A4;PTN;SLC7A11;ACTG2;ACTA2;COL3A1;CBS;PSAT1;CTH;PHGDH;DMD;PROM1;FGFR2
KO_Upregulated_1176 Genes	LINCS_L1000_Chem_Pert_up	LJP006_PC3_24H-KIN001-043-10	8.60201e-09	3.56188e-05	71.5105	XBP1;ASNS;SLC1A4;SLC3A2;C14ORF132;SLC7A11;PTN;IQGAP2;PTGS2;ACTG2;APOLD1;RCBTB2;HERPUD1;NELL2;MYCN;CBS;PSAT1;DDIT3;CTH;DNAJB9;PIP5K1B;PHGDH;SOX4;FGFR2
KO_Upregulated_1176 Genes	LINCS_L1000_Chem_Pert_up	LJP006_LNCAP_3H-radicicol-10	3.46485e-08	0.00012753	88.1941	SDF2L1;JAG1;HSPA5;COL11A1;HERPUD1;HSP90B1;NELL2;CBS;DDIT3;COL5A2;CDK2AP2;DNAJB9;ST3GAL6;HYOU1;ITM2A;RAD9A
KO_Upregulated_1176 Genes	LINCS_L1000_Chem_Pert_up	LJP006_HME1_3H-geldanamycin-1.11	4.14879e-08	0.000137433	67.4518	XBP1;SDF2L1;LUM;EAF2;ASNS;SLC7A11;PTGS2;DCN;HERPUD1;PDIA4;HSP90B1;MANF;DNAJC3;ADAMTS1;PSAT1;DDIT3;CDK2AP2;DNAJB9;HYOU1;CRELD2;RAD9A
KO_Upregulated_1176 Genes	LINCS_L1000_Chem_Pert_down	LJP006_LNCAP_24H-sirolimus-10	7.65092e-15	2.53406e-10	144.036	RET;FEN1;TAGLN;MCM7;CDCA4;PRIM1;SLC1A4;MCM10;CXCL1;SLC7A11;FBLN5;LMNB1;DACH1;EDNRB;CDC45;EXO1;MYBL2;TFAP2A;GINS1;TFAP2B;CDT1;GINS2;LUM;CDC6;CDC25A;ASRGL1;INPP4B;MFAP4;RAD51;TSPAN13;PSAT1;MCM3;MCM4;MCM5;DTL;EZH2;MCM2
KO_Upregulated_1176 Genes	LINCS_L1000_Chem_Pert_down	LJP006_HCC515_24H-geldanamycin-10	1.13582e-14	1.88097e-10	184.216	FEN1;SLC24A3;SERPINE2;TFRC;CDCA4;PRIM1;AMIGO2;CHAF1A;CDC45;EXO1;E2F2;MYBL2;GINS1;HELLS;GINS2;WNT5A;CDC6;PNMA2;CDC25A;INPP4B;RAD51;MCM3;MCM4;MCM5;DTL;TRIB2;MCM2;EZH2
KO_Upregulated_1176 Genes	LINCS_L1000_Chem_Pert_down	LJP005_MCF7_24H-radicicol-1.11	4.35496e-13	4.80802e-09	134.459	GPM6A;FEN1;TAGLN;SERPINE2;MCM7;CDCA4;PRIM1;MCM10;LMNB1;CDC45;RRS1;MYBL2;GINS1;GINS2;VCAM1;PAQR4;CDC6;CDC25A;ASRGL1;NELL2;INPP4B;RAD51;TMSB15A;NMU;MCM3;MCM4;ZFPM2;DTL;EZH2;MCM2
KO_Upregulated_1176 Genes	LINCS_L1000_Chem_Pert_down	LJP005_HEPG2_24H-PF-477736-10	1.5831e-12	1.31085e-08	122.682	FEN1;BEX1;PCOLCE2;C1S;CDCA4;MCM10;LMNB1;CALB1;DPYSL2;ENPP2;GINS1;GINS2;VCAM1;LUM;CDC6;CDC25A;ASRGL1;DCN;COL3A1;COL1A2;KIF18B;RAD51;MCM3;SPARCL1;MCM4;MCM5;CDO1;TRIB2;EZH2;MCM2
KO_Upregulated_1176 Genes	LINCS_L1000_Chem_Pert_down	LJP005_MCF7_24H-radicicol-0.37	2.02916e-12	1.34415e-08	193.328	GINS1;GINS2;FEN1;MCM7;SERPINE2;CDCA4;PRIM1;SLC1A4;CDC6;CDC25A;LMNB1;CDC45;NMU;MCM3;MCM4;MYBL2;DTL;EZH2;MCM2
KO_Upregulated_1176 Genes	LINCS_L1000_Chem_Pert_down	LJP009_HEPG2_24H-PF-3758309-1.11	2.55612e-12	1.41102e-08	103.846	FEN1;TAGLN;MCM7;CDCA4;SDC2;PRIM1;SLC4A4;LMNB1;PTPRZ1;TSPAN7;ENPP2;MYBL2;PHGDH;DMD;GINS1;GINS2;LUM;GINS3;BGN;CDC6;CDC25A;DCN;ALDH1A3;COL3A1;COL1A2;RAD51;TMSB15A;KIT;MCM3;PLP1;SPARCL1;MCM4;MCM5;DTL;MCM2
KO_Upregulated_1176 Genes	LINCS_L1000_Chem_Pert_down	LJP009_HEPG2_24H-PF-3758309-0.04	4.6687e-12	2.20903e-08	120.62	FEN1;BEX1;MCM7;CDCA4;SDC2;PRIM1;MCM10;LMNB1;PTPRZ1;DPYSL2;MYBL2;DMD;GINS1;TFAP2B;CDT1;GINS2;LUM;SOX11;CDC6;CDC25A;DCN;COL3A1;COL1A2;MCM3;MCM4;MCM5;EZH2;MCM2
KO_Upregulated_1176 Genes	LINCS_L1000_Chem_Pert_down	LJP006_A549_24H-NVP-TAE684-3.33	5.50597e-12	2.27954e-08	96.1974	BLM;FEN1;MCM7;CDCA4;SDC2;PRIM1;SLC1A4;MCM10;LMNB1;PSMC3IP;ORC6;CSRP2;CDC45;EXO1;MYBL2;PHGDH;GINS1;CDT1;GINS2;GINS3;CDC7;CDC6;CDC25A;ALDH1A3;COL3A1;KIF18B;RAD51;PSAT1;TIMELESS;MCM3;SPARCL1;MCM4;MCM5;DTL;EZH2;MCM2
KO_Upregulated_1176 Genes	LINCS_L1000_Chem_Pert_down	LJP006_MCF10A_24H-torin-1-10	5.6512e-12	2.07971e-08	100.508	SNAP25;FEN1;TFRC;CHRNA5;MCM7;PRIM1;NPR3;MCM10;IQGAP2;PFAS;LMNB1;EDNRB;CSRP2;EXO1;RRS1;MYBL2;PHGDH;GINS1;GINS2;DUSP2;SDF2L1;GINS3;CDC7;CDC6;CDC25A;PBX1;MFAP4;TSPAN13;NASP;MCM3;MCM4;MCM5;DTL;EZH2
KO_Upregulated_1176 Genes	LINCS_L1000_Chem_Pert_down	LJP005_HEPG2_24H-CP466722-10	6.78812e-12	2.24829e-08	101.636	CEBPA;FEN1;C1S;CDCA4;PRIM1;MCM10;LMNB1;GJA1;CSRP2;ENPP2;MYBL2;CKB;BARD1;GINS1;GINS2;LUM;WNT5A;C14ORF132;CDC6;CDC25A;DCN;PDIA4;COL3A1;COL1A2;RAD51;FABP7;MCM3;SPARCL1;MCM4;MCM5;CRELD2;DTL;MCM2
KO_Upregulated_1176 Genes	GTEx_Tissue_Sample_Gene_Expression_Profiles_down	GTEX-W5X1-0001-SM-3P61V_blood_female_40-49_years	1.57785e-50	4.60418e-47	245.206	VIPR2;THSD7B;SERPINE2;COL12A1;XYLT1;PREX2;ZNF204P;GJA1;EDNRA;EDNRB;DPYSL2;HMCN1;SOX6;FAM19A5;WLS;EPHB3;EPHA7;SRRM4;ST6GAL2;LIMCH1;SLC6A15;COL23A1;SOX13;EBF2;UNC5C;EBF3;MAPK8IP2;DKK2;MTURN;CPED1;EML5;INPP4B;CCDC80;CRISPLD2;HECW1;PRR16;SPARCL1;KCTD12;TLN2;ZFPM2;TRIB2;KCTD15;FREM2;ADCYAP1R1;SDC2;LPAR1;C1ORF198;TWIST1;ART5;APCDD1;PCDH18;ADAMTS15;PLAC9;FAM124A;CYP4X1;PGBD5;FLRT2;MAP2;ZNF704;ARSJ;TSPAN…
KO_Upregulated_1176 Genes	GTEx_Tissue_Sample_Gene_Expression_Profiles_down	GTEX-WFG8-0001-SM-4LVN8_blood_male_20-29_years	2.11406e-50	3.08441e-47	239.289	VIPR2;SERPINE2;COL12A1;HS6ST2;PREX2;ZNF204P;SOX2;GJA1;EDNRA;EDNRB;FAM110B;CKMT1B;HMCN1;BSN;SOX6;FAM19A5;WLS;EPHB3;CALN1;HES6;EPHA7;SRRM4;LIMCH1;SLC6A15;COL23A1;SOX13;EBF2;UNC5C;EBF3;DKK2;MTURN;CPED1;EML5;INPP4B;CCDC80;CRISPLD2;PRR16;SPARCL1;PLBD1;COL8A1;KCTD12;TAGLN3;TLN2;ZFPM2;TRIB2;KCTD15;NECAB2;ADCYAP1R1;BEX1;PCDH10;SDC2;LPAR1;C1ORF198;TWIST1;ART5;APCDD1;PCDH18;ADAMTS15;PLAC9;RPS20P22;FAM124A;…
KO_Upregulated_1176 Genes	GTEx_Tissue_Sample_Gene_Expression_Profiles_down	GTEX-WHPG-0004-SM-3NMDO_blood_male_50-59_years	3.61681e-50	3.51795e-47	247.179	VIPR2;THSD7B;COL12A1;PREX2;ZNF204P;SOX2;GJA1;EDNRA;EDNRB;DPYSL2;HMCN1;SOX6;FAM19A5;WLS;EPHB3;HES6;EPHA7;SRRM4;LIMCH1;SLC6A15;SOX13;EBF2;UNC5C;EBF3;DKK2;MTURN;CPED1;INPP4B;CCDC80;CRISPLD2;PRR16;SPARCL1;PLBD1;COL8A1;KCTD12;TLN2;ZFPM2;TRIB2;KCTD15;NECAB2;ADCYAP1R1;BEX1;PCDH10;SDC2;LPAR1;C1ORF198;TWIST1;ART5;APCDD1;PCDH18;ADAMTS15;NKAIN1;PLAC9;FAM124A;CYP4X1;PGBD5;FLRT2;MAP2;ZNF704;ARSJ;TSPAN7;PRDM16…
KO_Upregulated_1176 Genes	GTEx_Tissue_Sample_Gene_Expression_Profiles_down	GTEX-XUYS-0002-SM-47JXL_blood_male_50-59_years	4.42939e-50	3.23124e-47	235.377	VIPR2;THSD7B;SERPINE2;COL12A1;HS6ST2;PREX2;ZNF204P;SOX2;GJA1;EDNRB;DPYSL2;PPP4R4;FAM110B;SOX6;FAM19A5;WLS;EPHB3;CALN1;ANKS1B;HES6;EPHA7;ST6GAL2;LIMCH1;SLC6A15;SOX13;UNC5C;EBF3;MAPK8IP2;ASRGL1;DKK2;MTURN;CPED1;EML5;INPP4B;CCDC80;CRISPLD1;CRISPLD2;HECW1;PRR16;SPARCL1;COL8A1;KCTD12;TLN2;ZFPM2;TRIB2;KCTD15;NECAB2;ADCYAP1R1;BEX1;PCDH10;SDC2;LPAR1;C1ORF198;TWIST1;ART5;APCDD1;PCDH18;ADAMTS15;PLAC9;RPS20…
KO_Upregulated_1176 Genes	GTEx_Tissue_Sample_Gene_Expression_Profiles_down	GTEX-XUJ4-0004-SM-4BOQE_blood_female_60-69_years	5.96782e-50	3.48282e-47	229.723	SERPINE2;COL12A1;PREX2;GJA1;IGLON5;FAM110B;FAM19A5;WLS;RBFOX3;SOX13;UNC5C;SOX10;DKK2;CPED1;HECW2;HECW1;PRR16;SPARCL1;PLBD1;TTYH2;C1ORF198;ADAMTS15;PLAC9;FAM124A;FLRT2;KCNMB1;PRDM16;SLC19A3;ST3GAL6;PROM1;CADM3;FZD4;GRTP1;PBX1;AIF1L;CPEB1;COL1A2;H2AFY2;SNAI2;L1TD1;FAT3;MRVI1;PRRT4;FERMT2;ZNF135;RET;ELN;KCNC4;LRRC6;PTH1R;ARHGAP6;GLI3;TRIM9;CSRP2;B3GALT2;NEFL;NEFM;RNF150;RNF152;RSPO4;CHST8;GPR37;NR2F…
KO_Upregulated_1176 Genes	GTEx_Tissue_Sample_Gene_Expression_Profiles_down	GTEX-WH7G-0002-SM-4LVN9_blood_male_40-49_years	6.83952e-50	3.32629e-47	236.427	VIPR2;THSD7B;SERPINE2;COL12A1;SLC4A4;HS6ST2;PREX2;ZNF204P;SOX2;GJA1;EDNRA;EDNRB;DPYSL2;FAM110B;CKMT1B;HMCN1;SOX6;FAM19A5;WLS;EPHB3;CALN1;ANKS1B;LIMCH1;SLC6A15;COL23A1;SOX13;EBF2;EBF3;ASRGL1;DKK2;MTURN;CPED1;EML5;INPP4B;CCDC80;CRISPLD1;CRISPLD2;HECW1;PRR16;SPARCL1;PLBD1;COL8A1;KCTD12;TLN2;ZFPM2;TRIB2;KCTD15;NECAB2;GPM6A;ADCYAP1R1;BEX1;PCDH10;SDC2;LPAR1;C1ORF198;TWIST1;ART5;APCDD1;ADAMTS15;NKAIN1;P…
KO_Upregulated_1176 Genes	GTEx_Tissue_Sample_Gene_Expression_Profiles_down	GTEX-XYKS-0002-SM-4BRWN_blood_female_60-69_years	4.18821e-49	1.74589e-46	234.026	VIPR2;THSD7B;COL12A1;HS6ST2;PREX2;ZNF204P;SOX2;GJA1;EDNRA;EDNRB;DPYSL2;IGLON5;FAM110B;HMCN1;SOX6;FAM19A5;WLS;EPHB3;CALN1;HES6;SRRM4;LIMCH1;SLC6A15;SOX13;EBF2;UNC5C;EBF3;MAPK8IP2;SOX10;DKK2;MTURN;CPED1;INPP4B;CCDC80;CRISPLD2;HECW1;PRR16;SPARCL1;COL8A1;KCTD12;TLN2;ZFPM2;TRIB2;KCTD15;NECAB2;GPM6A;ADCYAP1R1;BEX1;PCDH10;SDC2;LPAR1;C1ORF198;ART5;APCDD1;PCDH18;ADAMTS15;PLAC9;FAM124A;CYP4X1;PGBD5;FLRT2;M…
KO_Upregulated_1176 Genes	GTEx_Tissue_Sample_Gene_Expression_Profiles_down	GTEX-SN8G-0001-SM-3NM8L_blood_female_50-59_years	5.1279e-48	1.8704e-45	219.894	SERPINE2;COL12A1;XYLT1;PREX2;GJA1;DPYSL2;PPP4R4;FAM110B;FAM19A5;WLS;HES6;SOX13;UNC5C;DKK2;CPED1;EML5;PRR16;SPARCL1;FREM2;C1ORF198;ADAMTS15;PLAC9;FAM124A;FLRT2;PRDM16;SLC19A3;FZD4;GRTP1;PBX1;AIF1L;MEX3B;CPEB1;COL1A2;SLC6A9;H2AFY2;SNAI2;L1TD1;FAT3;MRVI1;PRRT4;FERMT2;HRK;ELN;LRRC6;PTH1R;GLI3;NEFL;NEFM;RNF150;RNF152;RSPO4;CHST8;BGN;RAB3IL1;EMP2;BACE2;KIAA1257;SYNPO2;ADCY2;ADCY1;PTGS2;ADCY5;MIR503HG;F…
KO_Upregulated_1176 Genes	GTEx_Tissue_Sample_Gene_Expression_Profiles_down	GTEX-X88G-0004-SM-47JZ6_blood_male_30-39_years	3.78226e-46	1.22629e-43	213.124	VIPR2;THSD7B;COL12A1;HS6ST2;ZNF204P;SOX2;GJA1;EDNRA;EDNRB;FAM110B;HMCN1;SOX6;FAM19A5;WLS;EPHB3;ANKS1B;EPHA7;SRRM4;ST6GAL2;LIMCH1;SOX13;EBF2;UNC5C;EBF3;DKK2;MTURN;CPED1;INPP4B;CCDC80;CRISPLD1;CRISPLD2;HECW1;PRR16;SPARCL1;PLBD1;COL8A1;TLN2;ZFPM2;KCTD15;NECAB2;ADCYAP1R1;BEX1;SDC2;LPAR1;C1ORF198;ART5;APCDD1;PCDH18;ADAMTS15;NKAIN1;PLAC9;FAM124A;CYP4X1;PGBD5;FLRT2;MAP2;ZNF704;ARSJ;TSPAN7;PRDM16;MARC1;S…
KO_Upregulated_1176 Genes	GTEx_Tissue_Sample_Gene_Expression_Profiles_down	GTEX-XLM4-0004-SM-4AT5I_blood_male_60-69_years	1.7239e-45	5.03035e-43	207.003	VIPR2;THSD7B;COL12A1;SLC4A4;HS6ST2;PREX2;ZNF204P;GJA1;EDNRA;EDNRB;DPYSL4;FAM110B;HMCN1;SOX6;FAM19A5;WLS;EPHB3;ANKS1B;EPHA7;LIMCH1;SLC6A15;SOX13;EBF3;DKK2;MTURN;CPED1;INPP4B;CCDC80;CRISPLD1;CRISPLD2;PRR16;SPARCL1;COL8A1;KCTD12;TLN2;ZFPM2;KCTD15;NECAB2;BEX1;TTYH2;SDC2;LPAR1;C1ORF198;TWIST1;ART5;APCDD1;PCDH18;ADAMTS15;NKAIN1;PLAC9;FAM124A;CYP4X1;PGBD5;FLRT2;MAP2;KCNMB1;ZNF704;ARSJ;TSPAN7;PRDM16;MARC…
KO_Upregulated_1176 Genes	GTEx_Tissue_Sample_Gene_Expression_Profiles_up	GTEX-RVPV-0011-R3A-SM-2TF63_brain_male_60-69_years	7.35729e-50	2.14686e-46	278.222	ADARB2;SLC4A4;HS6ST2;SOX2;DPYSL4;DPYSL5;DPYSL2;PPP4R4;IGLON5;DPF1;TUNAR;BSN;CALN1;SCN1A;ANKS1B;HES6;SRRM4;RBFOX3;SLC6A15;SOX11;SLC6A11;MAPK8IP2;HPCAL4;ASRGL1;MTURN;FAM133A;TCERG1L;RFX4;KCNQ2;HECW1;TAGLN3;CTXN1;LINC00641;NECAB2;GPM6A;ADCYAP1R1;BEX1;TTYH2;PCDH10;FOXG1;AGAP2;ACTR3B;GRIN2A;PGBD5;MAP2;TSPAN7;MAP6;B4GALNT1;KCNN2;RHBDL3;RAB11FIP4;FZD3;BTBD17;LRRN2;ZFR2;ST8SIA1;ST8SIA2;ST8SIA3;DCLK2;RAB3…
KO_Upregulated_1176 Genes	GTEx_Tissue_Sample_Gene_Expression_Profiles_up	GTEX-WZTO-0011-R5B-SM-3NMC5_brain_male_40-49_years	1.682e-47	2.45403e-44	260.731	LDLRAD4;ADARB2;SLC4A4;HS6ST2;PREX2;GCSH;SOX2;EDNRB;DPYSL4;DPYSL5;PPP4R4;DPF1;TUNAR;BSN;CALN1;SCN1A;ANKS1B;SRRM4;RBFOX3;KCNK10;PAQR4;SOX11;PASK;HPCAL4;SOX10;ASRGL1;TRIM17;RFX4;KCNQ2;TAGLN3;CTXN1;LINC00641;NECAB2;GPM6A;ADCYAP1R1;BEX1;TTYH2;PCDH10;FOXG1;CRABP1;AGAP2;TMTC2;ACTR3B;UGT8;NKAIN1;GRIN2A;STRIP2;PGBD5;ADAMTS19;MAP2;TSPAN7;MAP6;B4GALNT1;APOE;RAB11FIP4;FZD3;BTBD17;TMEM74B;BCL11B;ZFR2;BCL11A;S…
KO_Upregulated_1176 Genes	GTEx_Tissue_Sample_Gene_Expression_Profiles_up	GTEX-XOTO-0011-R1B-SM-4B65C_brain_male_50-59_years	2.3137e-47	2.25046e-44	267.821	ADARB2;HS6ST2;GCSH;SOX2;DPYSL4;DPYSL5;DPYSL2;PPP4R4;IGLON5;FAM110B;DPF1;ZNF826P;TUNAR;BSN;FAM19A5;CALN1;SCN1A;ANKS1B;HES6;SRRM4;KCNK10;PAQR4;EPHA8;FIBCD1;SOX11;SLC6A11;MAPK8IP2;HPCAL4;SOX10;MTURN;TCERG1L;RFX4;KCNQ2;TAGLN3;CTXN1;LINC00641;NECAB2;GPM6A;ADCYAP1R1;BEX1;TTYH2;FOXG1;AGAP2;LPAR1;ACTR3B;UGT8;GRIN2A;FAM124A;PGBD5;MAP2;TSPAN7;MAP6;B4GALNT1;KCNN2;APOE;RHBDL3;BTBD17;LRRN2;ZFR2;ST8SIA1;BCL11A…
KO_Upregulated_1176 Genes	GTEx_Tissue_Sample_Gene_Expression_Profiles_up	GTEX-S7SE-0011-R1A-SM-2XCDE_brain_male_50-59_years	4.73193e-45	3.45194e-42	287.014	GCSH;SOX2;DPYSL4;PPP4R4;IGLON5;DPF1;TUNAR;BSN;FAM19A5;CALN1;SCN1A;ANKS1B;HES6;SRRM4;RBFOX3;KCNK10;PAQR4;SLC6A11;MAPK8IP2;HPCAL4;MTURN;TRIM17;RFX4;KCNQ2;CTXN1;NECAB2;GPM6A;ADCYAP1R1;BEX1;FOXG1;AGAP2;ACTR3B;UGT8;GRIN2A;PGBD5;MAP2;TSPAN7;MAP6;B4GALNT1;KCNN2;RHBDL3;BTBD17;ZFR2;ST8SIA3;DCLK2;DCLK1;CPEB1;KLHDC8A;ITM2A;HRK;NCAN;KCNC4;PTPRO;SLC35F1;GRIK2;SLC7A11;RNF157;TRIM9;CAMKV;NEFL;NEFM;KIF1A;DLGAP3;…
KO_Upregulated_1176 Genes	GTEx_Tissue_Sample_Gene_Expression_Profiles_up	GTEX-WZTO-0011-R6B-SM-4E3J6_brain_male_40-49_years	1.16082e-44	6.77454e-42	227.823	ADARB2;SLC4A4;HS6ST2;GCSH;SOX2;DPYSL4;DPYSL5;PPP4R4;IGLON5;DPF1;TUNAR;BSN;FAM19A5;CALN1;ANKS1B;SRRM4;RBFOX3;KCNK10;PAQR4;EPHA8;SOX11;SLC6A11;MAPK8IP2;HPCAL4;ASRGL1;MTURN;FAM133A;TRIM17;KCNQ2;HECW1;TAGLN3;CTXN1;LINC00641;NECAB2;GPM6A;ADCYAP1R1;BEX1;PCDH10;FOXG1;CRABP1;AGAP2;ACTR3B;GRIN2A;STRIP2;PGBD5;MAP2;TSPAN7;CEP72;MAP6;B4GALNT1;APOE;RAB11FIP4;CADM3;FZD3;BTBD17;TMEM74B;BCL11B;LRRN2;ZFR2;BCL11A;…
KO_Upregulated_1176 Genes	GTEx_Tissue_Sample_Gene_Expression_Profiles_up	GTEX-XOTO-3026-SM-4B65M_brain_male_50-59_years	1.49622e-42	7.27664e-40	219.635	ADARB2;GCSH;ZNF204P;DPYSL4;DPYSL5;DPYSL2;PPP4R4;IGLON5;DPF1;CKMT1B;TUNAR;BSN;FAM19A5;SCN1A;ANKS1B;HES6;SRRM4;RBFOX3;KCNK10;PAQR4;KCNK12;SLC6A11;MAPK8IP2;HPCAL4;ASRGL1;MTURN;TRIM17;TCERG1L;KCNQ2;HECW1;TAGLN3;TLN2;CTXN1;NECAB2;GPM6A;ADCYAP1R1;BEX1;TTYH2;PCDH10;FOXG1;AGAP2;ACTR3B;NKAIN1;GRIN2A;PGBD5;ADAMTS19;MAP2;TSPAN7;MAP6;B4GALNT1;KCNN2;RHBDL3;RAB11FIP4;CADM3;BTBD17;TMEM74B;LRRN2;ZFR2;ST8SIA1;BCL…
KO_Upregulated_1176 Genes	GTEx_Tissue_Sample_Gene_Expression_Profiles_up	GTEX-TSE9-0011-R10A-SM-3DB7O_brain_female_60-69_years	2.32735e-41	9.70174e-39	222.782	SERPINE2;ADARB2;SLC4A4;ZNF204P;SOX2;DPYSL4;DPYSL2;PPP4R4;IGLON5;DPF1;TUNAR;BSN;FAM19A5;CALN1;SCN1A;ANKS1B;HES6;SRRM4;RBFOX3;SLC6A11;MAPK8IP2;HPCAL4;ASRGL1;MTURN;FAM133A;TCERG1L;RFX4;KCNQ2;HECW1;SPARCL1;TAGLN3;TLN2;CTXN1;LINC00641;NECAB2;GPM6A;ADCYAP1R1;BEX1;FOXG1;AGAP2;ACTR3B;GRIN2A;PGBD5;MAP2;TSPAN7;MAP6;B4GALNT1;KCNN2;RHBDL3;FZD3;BTBD17;ZFR2;ST8SIA1;ST8SIA3;DCLK2;RAB39B;HSPA12A;GRIN2B;DCLK1;CYP…
KO_Upregulated_1176 Genes	GTEx_Tissue_Sample_Gene_Expression_Profiles_up	GTEX-WZTO-2926-SM-3NM9I_brain_male_40-49_years	3.9912e-41	1.45579e-38	201.641	SLC4A4;ZNF204P;DPYSL4;DPYSL5;PPP4R4;IGLON5;DPF1;TUNAR;BSN;FAM19A5;CALN1;SCN1A;ANKS1B;SRRM4;RBFOX3;PAQR4;KCNK12;SLC6A15;SLC6A11;MAPK8IP2;HPCAL4;ASRGL1;FAM133A;TRIM17;TCERG1L;KCNQ2;HECW1;TAGLN3;TLN2;CTXN1;NECAB2;GPM6A;ADCYAP1R1;BEX1;PCDH10;FOXG1;AGAP2;ACTR3B;NKAIN1;GRIN2A;PGBD5;MAP2;TSPAN7;MAP6;B4GALNT1;KCNN2;RHBDL3;RAB11FIP4;CADM3;FZD3;BTBD17;TMEM74B;LRRN2;ZFR2;ST8SIA1;BCL11A;ST8SIA3;DCLK2;RAB39B;…
KO_Upregulated_1176 Genes	GTEx_Tissue_Sample_Gene_Expression_Profiles_up	GTEX-WHSE-3026-SM-3P5ZH_brain_male_20-29_years	4.34844e-41	1.40986e-38	203.203	SOX2;DPYSL4;DPYSL5;DPYSL2;PPP4R4;IGLON5;DPF1;CKMT1B;TUNAR;BSN;CALN1;SCN1A;ANKS1B;HES6;SRRM4;RBFOX3;KCNK10;PAQR4;KCNK12;FIBCD1;SLC6A11;MAPK8IP2;HPCAL4;ASRGL1;MTURN;TRIM17;RFX4;DDIT3;KCNQ2;HECW1;TAGLN3;TLN2;CTXN1;NECAB2;GPM6A;ADCYAP1R1;BEX1;TTYH2;PCDH10;FOXG1;AGAP2;ACTR3B;GRIN2A;PGBD5;MAP2;TSPAN7;CEP72;MAP6;B4GALNT1;RHBDL3;RAB11FIP4;CADM3;BTBD17;LRRN2;ZFR2;ST8SIA1;BCL11A;ST8SIA3;DCLK2;RAB39B;HSPA12…
KO_Upregulated_1176 Genes	GTEx_Tissue_Sample_Gene_Expression_Profiles_up	GTEX-Q2AG-0011-R8A-SM-2HMK5_brain_female_40-49_years	4.44015e-41	1.29564e-38	249.823	THSD7B;ADARB2;HS6ST2;GCSH;SOX2;RASSF2;DPYSL4;DPYSL5;DPYSL2;IGLON5;DPF1;TUNAR;FAM19A5;SCN1A;ANKS1B;SRRM4;KCNK10;PAQR4;EPHA8;SOX11;SLC6A11;MAPK8IP2;HPCAL4;SOX10;MTURN;KCNQ2;TAGLN3;LINC00641;NECAB2;ADCYAP1R1;BEX1;TTYH2;CRABP1;LPAR1;UGT8;NKAIN1;FAM124A;MAP2;RHBDL3;RAB11FIP4;BTBD17;TMEM74B;LRRN2;ZFR2;ST8SIA1;ST8SIA2;DCLK2;DCLK1;SLC16A14;AIF1L;CYP26A1;CPEB1;UBAP1L;HRK;PTPRT;RET;NCAN;KCNC4;PTPRO;GRIK3;S…
KO_Upregulated_1176 Genes	Ligand_Perturbations_from_GEO_down	TGF-beta_mouse_embryonic fibroblasts_GDS4898_ligand:244	1.5358e-11	4.00845e-09	61.7343	ROBO2;VIPR2;CPXM2;ELN;PDE3B;LDB2;HAPLN1;ADAMTS2;SGCD;RASSF2;KCNT2;CAPN6;MDK;NDST4;ENPP2;SVEP1;HMCN1;GRID2;EBF1;UNC5C;RAB3IL1;EBF3;GFRA2;PRLR;FOXP2;ZDHHC15;MMP16;CRISPLD1;TNMD;PRR16;GAS2;ITGA8;KCTD12;NLGN3;FBLN7;SLC24A3;SEMA3D;NPR3;TMTC2;SLC1A3;PTN;NID2;THBS4;ADAMTS15;TMEM26;SCUBE3;PRRG3;OLFML1;ATOH8;GPC3;GDF10;FZD4;LUM;PRRX2;SNCAIP;MFAP4;FRAS1;SMOC1;ASXL3;CCDC3;IL17D;SCRG1;ITM2A;FGFR2
KO_Upregulated_1176 Genes	Ligand_Perturbations_from_GEO_down	estradiol_human_MCF7cells_GSE33287_ligand:82	6.23324e-09	8.13437e-07	48.9201	SH3GL3;FEN1;BLM;SERPINE2;MCM7;CDCA4;IRS1;CDCA5;PRIM1;CDCA7;LIN7A;MCM10;PKMYT1;GJA1;CDC45;KIF5C;RAD54L;EFHD1;E2F2;HMCN1;SLC16A9;PROM1;RPRM;EDARADD;TFAP2A;CDT1;CENPU;LIMCH1;DDIAS;TPBG;WNT5A;TICRR;ACTA2;NELL2;LRFN5;FRAS1;TMSB15A;CDH10;MCM3;MCM4;MCM5;DTL;KCNK2;MCM2
KO_Upregulated_1176 Genes	Ligand_Perturbations_from_GEO_down	interleukin-6_human_prostate fibroblasts_GSE68164_ligand:238	1.12899e-08	9.82217e-07	45.9168	SAMD5;C3ORF70;PDE3B;CXCL1;PTN;VWCE;LDB2;RASGRP1;GLI3;FBLN5;PLAC9;SCUBE3;ADAMTS5;STOX2;FAM124A;CLMP;ADAMTS19;ADAMTS1;ATOH8;EMILIN2;PROM1;TFAP2A;MCOLN3;FOXF2;ANGPT1;FZD4;LUM;IGF2;EBF3;PNMA2;NSG1;SLC16A14;TBX3;ENOX1;FRMD3;MN1;ALDH1A3;FRAS1;TSPAN13;CRISPLD2;KIT;ACKR3;ALPK2;VGLL3;TRABD2A
KO_Upregulated_1176 Genes	Ligand_Perturbations_from_GEO_down	TGF-beta_human_prostate fibroblasts_GSE68164_ligand:240	1.23042e-07	8.0285e-06	36.13	SAMD5;FBN2;PARM1;PDE3B;C1ORF198;ITPR1;CXCL1;SLC4A4;GLI3;NKD2;GHR;SCUBE3;ADAMTS5;STOX2;CDC45;CLMP;ADAMTS19;ADAMTS1;B3GALT2;MARC1;ATOH8;EMILIN2;KCNN2;SVEP1;S1PR3;ADAMTS8;VCAM1;FOXF2;ANGPT1;LIMCH1;FZD4;TMEM178A;LUM;EPDR1;EBF3;C1ORF21;PNMA2;NSG1;SLC16A14;ENOX1;FRAS1;CRISPLD2;BAMBI;KIT;ACKR3;PTX3;TRABD2A
KO_Upregulated_1176 Genes	Ligand_Perturbations_from_GEO_down	insulin_human_human embryonic stem cells (hESCs)_GSE71949_ligand:286	2.60702e-06	0.000136087	30.0124	AMER1;DRAXIN;PDGFA;LIN7A;SLC7A11;APCDD1;HS6ST2;CDH7;DACH1;WIF1;P2RY1;ENPP2;KCNN2;EMILIN1;UG0898H09;ADAMTS8;SDF2L1;VCAM1;BTBD17;ST8SIA1;KCNK12;GABRA3;SHISA2;ZIC5;DCLK1;INHBE;MGAT4C;HPDL;MMRN1;LIX1;TNMD;GAS2;COL8A1;SCRG1;FGF12
KO_Upregulated_1176 Genes	Ligand_Perturbations_from_GEO_down	interferon-y_human_keratinocyte_GDS4601_ligand:177	4.16668e-06	0.000181251	30.0981	FEN1;BLM;BEX1;MCM7;IRS1;CDCA5;PRIM1;CDCA7;HTRA1;MCM10;APCDD1;ACTR3B;LMNB1;GHR;CSRP2;TMEM246;CDC45;PTPRZ1;NEFL;ZNF367;CENPU;DDIAS;PLA2G4A;CDC6;COL5A2;MCM3;MCM4;MCM5;SCN4B;DTL;MCM2
KO_Upregulated_1176 Genes	Ligand_Perturbations_from_GEO_down	TGF-beta_human_A549 epithelial cells_GDS3710_ligand:251	6.10528e-06	0.00022764	28.642	NECAB2;KCNK5;FEN1;FOXC1;PKDCC;CTTNBP2;CDCA7;TMTC2;MCM10;CXCL1;CXCL5;CDC45;EXO1;E2F1;SPX;ZNF367;CDT1;HELLS;GPR37;CDC6;TARBP1;TOX3;KITLG;PSAT1;CTH;KIT;GAS2;MCM5;DTL;ABCG2;MCM2
KO_Upregulated_1176 Genes	Ligand_Perturbations_from_GEO_down	TGF-beta_human_A549 epithelial cells_GDS3710_ligand:252	5.57155e-05	0.00181772	20.3605	NECAB2;KCNK5;FEN1;PKDCC;PCOLCE2;C1S;CDCA7;CXCL1;PTGS2;SLC4A4;CXCL5;ORC6;CDC45;EXO1;TSPAN7;E2F1;SPX;ZNF367;GINS1;CDT1;HELLS;GPR37;PLA2G4A;EMP2;CDC6;PBX1;CTH;KIT;GAS2;MCM5;DTL;ABCG2;MCM2
KO_Upregulated_1176 Genes	Ligand_Perturbations_from_GEO_down	17beta-estradiol_mouse_prostate gland_GSE36630_ligand:127	7.47584e-05	0.00216799	18.0543	FBN2;NRP2;PARM1;ARHGEF26;SEMA3D;ELN;MEOX1;SLC7A3;CACNA1G;THBD;PRRG3;KCNT2;CAPN6;MDK;B3GALT2;SLITRK4;OLFML1;PIEZO2;GPC3;APOE;GRIA4;DACT1;EPHA7;STARD5;ANGPT1;LUM;GABRA3;ITGA1;LGI2;SNCAIP;CPED1;MFAP4;CRISPLD2;SYT11;MGAT4A;FGF18;SPARCL1;FAT3;ITM2A;SCN4B
KO_Upregulated_1176 Genes	Ligand_Perturbations_from_GEO_down	morphogenetic protein 4 (BMP-4)_mouse_C3H10T1/2 (10T1/2) stem cells committed to the adipocyte lineage_GDS3025_ligand:8	0.000139013	0.00362825	16.5461	FOXC1;IRS1;NPR3;LPAR1;RPL36A;DTX4;NID2;CXCL5;ADAMTS5;THBD;GJA1;CSRP2;FLRT2;ADAMTS1;EMILIN2;SVEP1;GPC4;XBP1;VCAM1;HSPA5;PRRX1;LUM;EBF1;EPDR1;GFRA1;DKK2;DCN;MANF;RGMA;MN1;SMOC2;NR4A1;COL3A1;MMP16;ACKR3;KCTD12;CDO1;DDR2;ABCG2
KO_Upregulated_1176 Genes	Aging_Perturbations_from_GEO_down	Mouse_striatum_6 months vs 21 months_GDS4153_aging:78	2.91644e-08	8.34101e-06	43.7918	DLX1;DLX2;TMEM151B;SLC24A3;NXPH3;IRS4;TMEM74;LDB2;SLC1A6;PPM1E;APOLD1;THBS4;CACNA1G;PHF21B;IGSF21;THBD;KCNT2;SLITRK1;B3GALT2;HIVEP1;RPRM;TMEM132D;IRX1;CADPS2;IRX2;ST6GAL2;GABRA5;EN2;SOX11;HS3ST5;SYT13;SHISA6;MGAT4C;OLFM1;NR4A1;MEX3B;DOK5;BAMBI;CENPJ;FABP7;ITGA8;CBLN1
KO_Upregulated_1176 Genes	Aging_Perturbations_from_GEO_down	Mouse_hypothalamus_42 days vs 182 days_GDS3895_aging:107	1.80676e-06	0.000258366	31.3602	GPR27;SH3GL3;NRP2;NXPH4;CRABP1;PTPRO;IRS4;SLC1A4;TMEM145;ADAMTS2;DPYSL4;WIF1;GPC3;LRRC8C;GPC4;TAC1;PRKG1;MFSD2A;RPRM;FOXB1;MARCKSL1;SDF2L1;ECEL1;LHFPL4;EMP2;GPR50;HPCAL4;TBX3;TMEM179;COL3A1;COL1A2;KIT;DGKK;KCNK2;RNF122
KO_Upregulated_1176 Genes	Aging_Perturbations_from_GEO_down	Human_Malignant Peripheral Nerve Sheath Tumour_24 years vs 53 years_GSE17118_aging:364	2.00976e-06	0.000191598	30.5366	NLGN3;DRAXIN;DLX2;CPXM2;FOXG1;NRXN1;AGAP2;SLC35F1;LRRC55;THBS4;PHF21B;FAR2P1;ATCAY;PTPRZ1;ZMAT4;UG0898H09;PPFIA2;GDF10;TFAP2B;LGI4;KCNH8;SYT13;SOX10;BMP5;FAM133A;CYP26A1;GPR143;PCP4;KLHDC8A;BAMBI;KCNQ2;PLP1;ITGA8;CNTN2;MRAP2;KCNK2
KO_Upregulated_1176 Genes	Aging_Perturbations_from_GEO_down	Mouse_small intestine_4 months vs 21 months_GSE39974_aging:206	2.08673e-06	0.000149201	26.946	TAGLN;PLVAP;FLT1;SLC24A3;PPM1L;SYNPO2;HTRA1;PTN;PTGS2;ARHGAP6;PCDH18;ACTG2;THBD;GJA1;EDNRB;CLMP;CALD1;TMEM204;KCNMB1;SLC19A3;CKB;JAM2;PRKG1;DACT1;MCOLN3;ENTPD1;EPHA7;SDF2L1;FOXF2;GPT2;WNT5A;BGN;PDIA4;BMP5;CPED1;ACTA2;COL3A1;PCP4;COL1A2;FRAS1;CCDC80;SPARCL1;HYOU1;SCG3;CRELD2;SCG2;FERMT2
KO_Upregulated_1176 Genes	Aging_Perturbations_from_GEO_down	Human_a_0 es vs 0 es_GDS5077_aging:106	3.68658e-06	0.000210872	28.0158	PARM1;SLC47A1;SLC35F1;PTN;HAPLN1;MIR503HG;EDNRA;C15ORF39;CSRP2;FLRT2;FRZB;RRS1;BAALC;DACT3;EMILIN2;SVEP1;SYT4;SLC30A3;FZD4;WNT5A;SNCAIP;GADD45G;BMP5;ACTA2;NELL2;FRAS1;LIX1;BAMBI;SMOC1;NMU;MPPED2;COL5A2;ST7;ACKR3;ALPK2;CCDC3;CRELD2
KO_Upregulated_1176 Genes	Aging_Perturbations_from_GEO_down	Mouse_hippocampus_4 months vs 20 months_GSE48911_aging:389	4.56828e-06	0.000217755	26.0608	NECAB2;GPM6A;BEX1;RTN1;SLC1A2;ATP1A3;ATP1A2;ZCCHC18;ADCY1;DTX3;CYP46A1;CPLX2;ACTR3B;CAMKV;SLITRK1;TSPAN7;DACT3;SLITRK5;KIF1A;BSN;DLGAP3;CADM3;RBFOX3;SLC30A3;KCNB1;FBXL16;HPCAL4;SYN2;SRCIN1;RHOB;GNAO1;NELL2;OLFM1;TMEM179;GAP43;SYT11;RIMBP2;MAPT;CNIH2;CTXN1;CDK5R1
KO_Upregulated_1176 Genes	Aging_Perturbations_from_GEO_down	Rat_hippocampus_7 months vs 21 months_GDS4019_aging:98	8.38487e-06	0.000342582	24.691	GPM6A;RYR2;RTN1;TFRC;FOXG1;NRXN1;ITPR1;CELF5;ATP1A3;ATP1A2;SLC7A11;PTGS2;RASGRP1;SNN;CAMKV;NEFL;GPC4;GRIA3;ANKS1B;LGI1;BCL11B;SLC30A3;HSPA5;LRRN2;GABRA5;ATRNL1;LMO3;PTBP2;NELL2;OLFM1;MEX3B;PCP4;PPP1R1A;RIMBP2;EVL;CNIH2;CDO1;SCRG1;SCG2
KO_Upregulated_1176 Genes	Aging_Perturbations_from_GEO_down	Rat_entorhinal cortex_5 months vs 24 months_GSE14505_aging:345	9.46666e-06	0.000338433	25.5021	HRK;KHDRBS2;THSD7B;PCDH10;NXPH3;CTTNBP2;COL11A1;PARD6G;PTH1R;LDB2;ADARB2;PTGS2;DTX4;PCDH18;CSRP2;HMCN1;RNF152;RPRM;GDF10;LUM;BGN;SOX11;SNCAIP;FOXP2;GADD45G;ACTA2;NR4A1;MFAP4;MEX3B;COL3A1;CCDC80;COL1A2;TCERG1L;SPATA13;ZFPM2
KO_Upregulated_1176 Genes	Aging_Perturbations_from_GEO_down	Mouse_hippocampus_4 months vs 9 months_GSE48911_aging:387	1.52714e-05	0.000485292	21.0527	NECAB2;SNAP25;GPM6A;SLC24A3;BEX1;RTN1;FOXG1;SLC1A2;CELF5;ATP1A3;ATP1A2;ADCY1;ZCCHC18;PTN;DTX3;CYP46A1;CPLX2;ACTR3B;UNC80;GJA1;TSPAN7;NEFL;DLGAP3;CALN1;CADM3;RBFOX3;PCDH9;SLC30A3;FBXL16;HPCAL4;SRCIN1;SYN2;RHOB;NELL2;GNAO1;OLFM1;TMEM179;GAP43;TSPAN13;SYT11;PLP1;RIMBP2;SPARCL1;MAPT;CNIH2;CTXN1;SCG2;CDK5R1
KO_Upregulated_1176 Genes	Aging_Perturbations_from_GEO_down	Mouse_hippocampus_4 months vs 20 months_GSE48911_aging:383	2.49837e-05	0.000714535	21.1409	NECAB2;GRIA1;RTN1;SLC24A3;SLC1A2;ATP1A3;ZCCHC18;ADCY1;DTX3;CYP46A1;CPLX2;ACTR3B;CAMKV;TSPAN7;NEFL;DACT3;SLITRK5;KIF1A;BSN;DLGAP3;FAM19A5;CADM3;RBFOX3;SLC30A3;KCNB1;GABRA5;FBXL16;HPCAL4;SYN2;RHOB;GNAO1;NELL2;OLFM1;TMEM179;SYT11;RIMBP2;MAPT;CNIH2;CTXN1;CDK5R1
KO_Upregulated_1176 Genes	Aging_Perturbations_from_GEO_up	Human_Malignant Peripheral Nerve Sheath Tumour_27 years vs 61 years_GSE17118_aging:363	5.4627e-25	1.56233e-22	213.291	PTPRT;RAB3C;SNAP25;DRAXIN;ONECUT2;NCAN;DACH2;FBLL1;TMEM145;DACH1;ATCAY;CALB1;CAMKV;DPYSL5;KIF5C;MDK;ZIC3;GDAP1L1;GRM8;ZIC1;TUNAR;NEFM;BSN;CHST8;APC2;RBFOX3;SLC30A3;SOX11;ZDHHC11;ANO4;ADRA2C;ACTA2;TOX3;RIPPLY3;PCP4;GAP43;MYCN;TMSB15A;CDH10;KCNQ2;DCX;FAM181B;SCG3;ALPK2;SCG2;ST6GALNAC5;NLGN3;DLX1;BEX1;FOXG1;NRXN1;CRABP1;LRRC55;PHF21B;NKAIN1;SCUBE3;CUX2;FRZB;ATOH8;GRIA3;RPRM;LINC00599;SYT4;SYT3;FOXF2…
KO_Upregulated_1176 Genes	Aging_Perturbations_from_GEO_up	Human_Malignant Peripheral Nerve Sheath Tumour_24 years vs 53 years_GSE17118_aging:364	2.73594e-15	3.91239e-13	103.225	RYR2;GALNT16;GRIK3;DNM3OS;ACTG2;HAPLN1;SOX2;CSRP2;DPYSL5;ENPP2;DACT2;NEFM;SLC16A9;RGS7;EPHA7;GRID2;SLC6A15;SHISA2;RIPPLY3;MYH2;COL2A1;CRISPLD1;LIX1;CDH10;PRR16;GAS2;DCX;LRRC3B;CCDC40;SAMD5;FBN2;COL11A1;CRABP1;ADAM22;LIN7A;KLHL13;PTGS2;FBLN5;CACNA1G;MIR503HG;RELN;WIF1;SLITRK3;SLITRK5;B4GALNT1;PROM1;NPTX2;RNF175;GRIA3;RPRM;LINC00599;FOXF2;PCDH9;GABRA5;KCNB2;IGF2;ZIC5;NELL2;MGAT4C;SMOC1;ITM2A
KO_Upregulated_1176 Genes	Aging_Perturbations_from_GEO_up	Human_a_0 es vs 0 es_GDS5077_aging:106	5.17773e-13	4.93611e-11	82.9499	SEMA5B;SERPINE2;LAMC3;WFDC2;SOX2;GJA1;EDNRB;CAMKV;ZIC2;NMRK2;ZIC3;PIM1;NEFL;EFHD1;KIF1A;WLS;KCNK12;COL23A1;BGN;EBF2;EBF3;RAB3IL1;SHISA2;SOX10;RGMA;MN1;RIPPLY3;TNMD;KIT;ROR2;FOXC1;PKDCC;PCDH10;CRABP1;TWIST1;ATP1A2;DLL1;IGSF21;FGD5;FAM184A;APOE;CKB;GPC4;RPRM;IRX2;COL26A1;LGI2;DCLK1;CYP26A1;MFAP4;SYT11;SNAI2;FERMT2;C5ORF30;CBLN1
KO_Upregulated_1176 Genes	Aging_Perturbations_from_GEO_up	Human_liposarcoma_45 years vs 75 years_GSE17118_aging:361	1.97765e-06	0.000141402	32.4888	FOXG1;SYNPO2;KLHL13;JAKMIP3;PHF21B;ADAMTS5;CALB1;ADAMTS19;WIF1;ZIC3;DACT2;RPRM;EPHA7;WSCD2;LGI4;KCNB2;LMO3;FST;AP3B2;LYVE1;AIF1L;STXBP5L;REEP1;PCP4;TCERG1L;PLP1;ITGA8;PTX3;ALPK2;SCG2;VGLL3;CBLN1
KO_Upregulated_1176 Genes	Aging_Perturbations_from_GEO_up	Human_skeletal muscle_19 years vs 65 years_GDS4858_aging:10	0.000307001	0.0175604	15.9339	CEBPA;TAGLN;ITIH3;PARM1;PCOLCE2;AMIGO2;ACTG2;ADAMTS5;EDNRA;CSRP2;FLRT2;FRZB;DPYSL2;MARC1;EFHD1;EDIL3;PCDH9;EBF1;SHISA2;MTURN;MANF;ACTA2;MFAP4;FABP7;TNMD;MRVI1;KCTD12;CCDC3;CDO1;DDR2
KO_Upregulated_1176 Genes	Aging_Perturbations_from_GEO_up	Human_mesenchymal stem cells (from bone marrow)_42 years vs 79 years_GSE35955_aging:293	0.00175957	0.0838729	11.784	EIF4A1;FOXC1;SERPINE2;COL11A1;AMIGO2;C1ORF198;HTRA1;HERPUD1;SCUBE3;GJA1;DPYSL2;ENPP2;EDIL3;SOX4;DACT1;LUM;FST;WNT5A;ASNS;COL3A1;COL1A2;PSAT1;COL5A2;PTX3;SCRG1;VGLL3
KO_Upregulated_1176 Genes	Aging_Perturbations_from_GEO_up	Human_bone marrow-derived, hematopoietic stem cells (HSC)_25 years vs 75 years_GDS3942_aging:87	0.00194928	0.0796421	10.382	KCNK5;ZNF253;RTN1;PTGS2;SLC1A6;C10ORF25;RASGRP1;CDH7;ZNF204P;PTPRG-AS1;C1ORF226;TMEM246;WIF1;ADAMTS1;TCEAL2;PIM1;SLITRK5;CKB;SLC16A9;CYYR1;PRKG1;ARNT2;CADPS2;DUSP2;ST6GAL2;PCDH9;TPBG;RAB33A;FAM133A;MEX3B;MMP15;PRR16;PTX3;KCTD12;TRHDE-AS1;ZNF850
KO_Upregulated_1176 Genes	Aging_Perturbations_from_GEO_up	Mouse_retina_6 months vs 10 months_GSE33674_aging:305	0.00483084	0.172703	9.5685	CDT1;MIDN;SLC13A4;GRID1;SH2D3C;HTRA1;GPR50;ATP1A2;NID2;SLC16A14;FBLN5;NR4A1;MFAP4;GJA1;ADAMTS1;B3GALT1;RRS1;GPC4;SLC16A9;SLC13A5;LZTS1;FGFR2;MCM2
KO_Upregulated_1176 Genes	Aging_Perturbations_from_GEO_up	Mouse_hypothalamus_42 days vs 182 days_GDS3895_aging:107	0.0049437	0.1571	8.5384	VIPR2;CHRNA4;SYNPO2;ADCY1;RORB;RASGRP1;FBLN5;GRM3;GRIN2A;GRM4;GBX2;ZIC2;ZMAT4;ZIC1;SLC19A3;NEFM;GCNT4;ANKS1B;RGS7;ST6GAL2;CAMK1D;ANKRD45;GRIN2B;FOXP2;DCN;ETNPPL;SHISA6;INPP4B;GNAL;MRVI1;TLL1;CNTN4;SCN4B
KO_Upregulated_1176 Genes	Aging_Perturbations_from_GEO_up	Human_biceps brachii muscles_24 years vs 70 years_GDS4858_aging:33	0.00546788	0.156382	9.12475	ITIH3;PARM1;PCOLCE2;PCDH9;AMIGO2;EBF1;OLFM1;ADAMTS5;ALDH1A3;FLRT2;FRZB;DPYSL2;FABP7;TNMD;SLITRK4;MARC1;DACT2;EFHD1;PHGDH;CCDC3;CDO1;DDR2;ZNF431;DACT1
KO_Upregulated_1176 Genes	Ligand_Perturbations_from_GEO_up	17beta-estradiol_human_MCF-7 cells_GSE8597_ligand:259	1.28526e-10	3.35453e-08	56.587	RET;KCNK5;FEN1;MCM7;MCM10;CHTF18;LMNB1;EME1;EXO1;MYBL2;ZNF367;HELLS;CDC25A;IL17RB;PCP4;TMSB15A;MCM3;TIMELESS;MCM4;MCM5;DTL;MCM2;BLM;SLC47A1;EMC3-AS1;CHRNA5;CDCA4;CDCA5;PRIM1;CDCA7;PKMYT1;RECQL4;PSMC3IP;PTPRG-AS1;C1ORF226;ORC6;CDC45;ORC1;RAD54L;LONRF2;BARD1;GINS1;CENPU;CDT1;GINS2;DDIAS;GINS3;XRCC3;FANCA;CDC7;CDC6;FANCG;BMP5;TICRR;RAD51;KIF18B;NASP;EZH2
KO_Upregulated_1176 Genes	Ligand_Perturbations_from_GEO_up	estradiol_human_MCF-7 cells_GSE46924_ligand:163	5.7103e-09	7.45194e-07	44.2424	RET;FEN1;MCM7;MCM10;LMNB1;EXO1;MYBL2;ZNF367;HELLS;CDC25A;IL17RB;TRAIP;RIPPLY3;PCP4;TMSB15A;MPPED2;MCM3;MCM4;MCM5;DTL;MCM2;BLM;FOXC1;PCOLCE2;CHRNA5;CDCA4;CDCA5;SYNPO2;SDC2;PRIM1;CDCA7;PSMC3IP;PTPRG-AS1;C1ORF226;ORC6;CDC45;ORC1;RAD54L;BARD1;GINS1;CENPU;CDT1;DDIAS;GINS3;CDC7;CDC6;BMP5;TICRR;RAD51;KIF18B;CENPJ;AUNIP;ZNF850;EZH2
KO_Upregulated_1176 Genes	Ligand_Perturbations_from_GEO_up	estradiol_human_MCF-7 cells_GSE26834_ligand:137	1.46841e-07	1.27752e-05	36.2689	RET;FEN1;FOXC1;BLM;NXPH3;SDC2;PRIM1;MCM10;SLC7A11;PKMYT1;CORO1A;PPM1E;GLB1L2;RECQL4;RASSF2;CHAF1A;CDC45;ORC1;EXO1;ARSJ;RAD54L;MYBL2;GINS1;CDT1;HELLS;CENPU;GINS2;STARD5;GINS3;PLCL1;XRCC3;EAF2;CDC7;C14ORF132;CDC6;PRLR;IL17RB;FANCG;ETNPPL;PCP4;AUNIP;MCM5;DTL;EZH2;RAD9A
KO_Upregulated_1176 Genes	Ligand_Perturbations_from_GEO_up	TGF-beta1_human_IOSE - immortalized ovarian surface epithelial cell line_GDS2975_ligand:257	5.4494e-07	3.55574e-05	33.19	MYLK2;NRP2;TAGLN;GALNT16;C3ORF70;CTTNBP2;AMIGO2;C1ORF198;XYLT1;PDGFA;DNM3OS;FBLN5;HERPUD1;MIR503HG;FLRT2;CALD1;CLTCL1;STK38L;DNAJB9;CHSY3;RNF150;SOX4;PRKG1;DACT1;KCNJ6;ST6GAL2;PCDH9;BCL11A;TRPC4;WNT5A;DNAJC3;MN1;MEX3B;CCDC80;COL1A2;TSPAN13;HECW2;COL7A1;ALPK2;FERMT2;VGLL3
KO_Upregulated_1176 Genes	Ligand_Perturbations_from_GEO_up	3beta-Adiol(17beta-diol)_human_MCF7cells_GSE33287_ligand:79	1.08467e-06	5.66199e-05	30.7929	KCNK5;CEBPA;FOXC1;COL12A1;CRABP1;ITPR1;SLC3A2;RASGRP1;IPO4;ACTG2;NKD2;RECQL4;GHR;MIR503HG;DPYSL4;MDK;RRS1;RBPMS2;S1PR3;CKB;CA8;HES6;CENPV;SDF2L1;PAQR4;KCNK12;DNAJC12;SHROOM3;GFRA1;SHISA2;IL17RB;RHOB;OLFM1;KITLG;PCP4;TIMELESS;BCL2;EVL;CTXN1;ITM2A;KCTD15
KO_Upregulated_1176 Genes	Ligand_Perturbations_from_GEO_up	estradiol_mouse_mammary gland_GSE48884_ligand:115	1.47163e-06	6.40158e-05	26.869	PTPRO;PCSK5;WFDC2;ACTG2;CXCL5;ADAMTS2;CSRP2;EFHD1;EMILIN2;HMCN1;EPHB3;MFSD2A;CHST8;SLC15A2;FST;SLC6A15;COL23A1;HUNK;ANO4;PCP4;MYH2;CRISPLD1;CRISPLD2;ESRP1;ITGA8;ROR2;VGLL3;FBN2;BEX1;NXN;HTRA1;ACTR3B;CACNA1G;ADAMTS15;SERTAD4;FLRT2;ADAMTS19;SLITRK1;WIF1;S1PR2;PROM1;IRX1;IRX2;LUM;TPBG;PRRX2;LYVE1;MEX3B;COL1A2;COL7A1;SNAI2;ZBTB8B
KO_Upregulated_1176 Genes	Ligand_Perturbations_from_GEO_up	insulin-like growth factor I (IGF-1)_human_MCF-7 cells_GSE26834_ligand:138	5.47928e-06	0.000204299	25.2281	BLM;PRIM1;CRABP1;SLC43A1;SLC1A4;MCM10;SLC3A2;WDR62;SLC7A11;PKMYT1;CORO1A;PPM1E;PSMC3IP;RECQL4;ORC6;CDC45;EXO1;CBS;E2F1;PHGDH;MYBL2;CKB;BARD1;CDT1;HELLS;CENPU;GINS2;STARD5;LUM;XRCC3;ASNS;CDC7;CDC6;INHBE;TOX3;KIF18B;SLC6A9;DDIT3;HYOU1;AUNIP;DTL;EZH2
KO_Upregulated_1176 Genes	Ligand_Perturbations_from_GEO_up	interleukin-6_human_prostate fibroblasts_GSE68164_ligand:238	1.13557e-05	0.000370478	24.2865	CNTNAP3;TAGLN;PKDCC;PARM1;RTN1;PCDH10;CPXM2;COL11A1;TWIST1;APCDD1;ACTG2;EDNRA;TMEM246;DPYSL4;FLRT2;RBPMS2;BAALC;B4GALNT1;NEFM;CHSY3;CKB;LZTS1;EDIL3;PPFIA2;EBF1;PLA2G4A;ACTA2;BACE2;MEX3B;LRFN5;MMP16;CDH10;PRR16;CDH13;CCDC3;CTXN1;SCRG1
KO_Upregulated_1176 Genes	Ligand_Perturbations_from_GEO_up	estradiol_human_MCF7cells_GSE33287_ligand:81	1.70448e-05	0.000494299	23.8676	RET;ALG1L;KCNK5;CEBPA;SLC24A3;COL12A1;CRABP1;WDR62;ACTG2;NKD2;GHR;MIR503HG;DPYSL4;MDK;CKMT1B;S1PR3;RNF150;CKB;HES6;FZD4;DNAJC12;SHROOM3;GFRA1;SHISA2;IL17RB;RHOB;KITLG;PCP4;NMU;BCL2;EVL;TLN2;CRELD2;KCTD15
KO_Upregulated_1176 Genes	Ligand_Perturbations_from_GEO_up	estrogen_human_human epithelial ovarian cancer (EOC) cells_GDS4066_ligand:64	1.8724e-05	0.000488696	22.2157	DPP10;BLM;SERPINE2;THSD7B;PCOLCE2;IRS1;PRIM1;AMIGO2;C1ORF198;CDCA7;SLC35F1;RASGRP1;GJA1;LRRC8C;SLC16A9;PROM1;ZNF367;RNF152;EDIL3;FIRRE;WLS;ARNT2;VCAM1;LUM;SLC6A15;MIR99AHG;CDC7;BMP5;MFAP4;COL3A1;KIF18B;CRISPLD1;KIT;COL5A2;COL4A6;FAT3;TRIB2;DTL;VGLL3
KO_Upregulated_1176 Genes	MCF7_Perturbations_from_GEO_down	Nutlin-3a_GSE50650_mcf7:361	1.34397e-20	5.38932e-18	153.968	FEN1;GALNT16;MCM7;MCM10;SLC7A11;LMNB1;FAR2P1;CHAF1A;EME1;EXO1;DPYSL2;PHGDH;MYBL2;HELLS;PAQR4;ZGRF1;CDC25A;TRAIP;HPDL;FANCD2;TIMELESS;MCM3;MCM4;MCM5;DTL;CCDC150;MCM2;HCN4;PIF1;BLM;PCOLCE2;CDCA5;PRIM1;SLC43A1;CDCA7;SLC1A4;WDR62;PKMYT1;PPM1E;APOLD1;PSMC3IP;RECQL4;ORC6;CDC45;TERT;ORC1;CBS;E2F1;CEP72;RAD54L;E2F2;CLSPN;BARD1;GINS1;SNHG1;CDT1;CENPU;GINS2;ATAD5;DDIAS;XRCC2;GINS3;FANCA;ASNS;CDC7;CDC6;FANC…
KO_Upregulated_1176 Genes	MCF7_Perturbations_from_GEO_down	Danusertib (PHA-739358)_GSE24547_mcf7:146	3.31185e-20	6.64026e-18	151.722	FEN1;MCM7;ONECUT1;XYLT1;MCM10;PFAS;GJA1;ZIC2;EXO1;RBPMS2;PHGDH;MYBL2;HMCN1;ZNF367;HELLS;DUSP2;EPDR1;SHISA2;CDC25A;INPP4B;HPDL;SETBP1;MCM3;MCM4;MCM5;ZNF114;DTL;MCM2;BLM;SLC47A1;CDCA4;NXN;CDCA5;PRIM1;CDCA7;HTRA1;RASGRP1;ZNF829;ORC6;CDC45;PGBD5;ORC1;E2F1;BEND3;CEP72;RAD54L;CACNG4;GINS1;KCNJ4;SNHG1;CDT1;CENPU;ARNT2;GINS2;CENPV;LUM;GINS3;GABRA3;RAB39B;CDC7;PBX4;CDC6;ZIC5;SLC16A14;FANCG;INHBE;BMP5;MEX3…
KO_Upregulated_1176 Genes	MCF7_Perturbations_from_GEO_down	Nutlin-3a_GSE50650_mcf7:357	1.27252e-18	1.70094e-16	126.206	FEN1;MCM7;MCM10;SLC7A11;LMNB1;CSRP2;CHAF1A;EME1;EXO1;DPYSL2;EFHD1;PHGDH;MYBL2;LZTS1;PAQR4;ZGRF1;GPT2;KIF24;CDC25A;TRAIP;FANCD2;DDIT3;MCM3;MCM4;MCM5;DTL;KCTD15;CCDC150;MCM2;PIF1;BLM;PCOLCE2;CDCA4;CDCA5;PRIM1;SLC43A1;CDCA7;SLC1A4;WDR62;PKMYT1;PPM1E;DLL1;APOLD1;PSMC3IP;ORC6;CDC45;ORC1;CBS;ZMAT4;E2F1;CEP72;RAD54L;CLSPN;RHBDL3;CENPU;CDT1;GINS2;ATAD5;KDM4D;DDIAS;XRCC2;GINS3;ASNS;CDC7;CDC6;INHBE;TICRR;M…
KO_Upregulated_1176 Genes	MCF7_Perturbations_from_GEO_down	5GY radiation_GSE59734_mcf7:477	1.29614e-15	1.29938e-13	105.997	KCNK5;FEN1;MCM7;XYLT1;MCM10;LMNB1;CHAF1A;EXO1;PHGDH;MYBL2;HELLS;PAQR4;KCNK12;ASRGL1;IL17RB;CDC25A;TRAIP;RIPPLY3;TMSB15A;TIMELESS;MCM3;MCM4;MCM5;DTL;ABCG2;MCM2;ZNF551;BLM;CHRNA5;CDCA4;PRIM1;LIN7A;PKMYT1;FBLN5;PSMC3IP;RECQL4;ORC6;CDC45;PGBD5;ORC1;MAP2;E2F1;RAD54L;BARD1;GINS1;GDF10;CDT1;CENPU;GINS2;BCL11B;ATAD5;XRCC2;GINS3;FANCA;CDC7;CDC6;FANCG;BMP5;RAD51;NASP;CENPJ;EZH2
KO_Upregulated_1176 Genes	MCF7_Perturbations_from_GEO_down	ICI-182 780(Fulvestrant)_GSE35428_mcf7:338	1.6183e-15	1.29788e-13	95.2122	RET;KCNK5;FEN1;MCM7;MCM10;CHTF18;LMNB1;CHAF1A;EME1;EXO1;DPYSL2;MYBL2;ZNF367;HES6;HELLS;PAQR4;ZGRF1;GFRA1;CDC25A;IL17RB;OLFM1;PCP4;TMSB15A;MCM3;MCM4;MCM5;DTL;MCM2;BLM;FOXC1;EMC3-AS1;PCOLCE2;CHRNA5;CDCA4;CDCA5;SYNPO2;PRIM1;CDCA7;PKMYT1;RASGRP1;RECQL4;PSMC3IP;PTPRG-AS1;C1ORF226;ORC6;CDC45;ORC1;E2F1;CEP72;RAD54L;BARD1;GINS1;CENPU;CDT1;GINS2;DDIAS;GINS3;XRCC3;FANCA;CDC7;CDC6;FANCG;BMP5;TICRR;RAD51;KIF…
KO_Upregulated_1176 Genes	MCF7_Perturbations_from_GEO_down	Bazedoxifene_GSE35428_mcf7:339	3.06497e-14	2.04842e-12	82.9409	RET;KCNK5;FEN1;MCM7;MCM10;CHTF18;LMNB1;CHAF1A;EME1;EXO1;MYBL2;ZNF367;HES6;HELLS;PAQR4;ZGRF1;CDC25A;IL17RB;OLFM1;RIPPLY3;PCP4;TMSB15A;MCM3;MCM4;MCM5;DTL;MCM2;BLM;FOXC1;EMC3-AS1;PCOLCE2;CHRNA5;CDCA4;CDCA5;SYNPO2;PRIM1;CDCA7;PKMYT1;RECQL4;PSMC3IP;PTPRG-AS1;C1ORF226;ORC6;CDC45;ORC1;E2F1;CEP72;RAD54L;BARD1;GINS1;CENPU;CDT1;GINS2;CCDC138;DDIAS;GINS3;TPBG;XRCC3;FANCA;CDC7;CDC6;FANCG;BMP5;TICRR;RAD51;KIF…
KO_Upregulated_1176 Genes	MCF7_Perturbations_from_GEO_down	Raloxifene_GSE35428_mcf7:340	3.46984e-14	1.98772e-12	83.0976	RET;KCNK5;FEN1;MCM7;MCM10;CHTF18;LMNB1;CHAF1A;EME1;EXO1;PHGDH;MYBL2;ZNF367;HES6;HELLS;PAQR4;ZGRF1;CDC25A;IL17RB;TRAIP;OLFM1;PCP4;TMSB15A;MCM3;MCM4;MCM5;DTL;MCM2;BLM;FOXC1;EMC3-AS1;CHRNA5;CDCA4;CDCA5;SYNPO2;PRIM1;CDCA7;PKMYT1;RECQL4;PSMC3IP;PTPRG-AS1;C1ORF226;ORC6;CDC45;ORC1;E2F1;RAD54L;BARD1;GINS1;CENPU;CDT1;GINS2;CCDC138;DDIAS;GINS3;TPBG;XRCC3;FANCA;CDC7;CDC6;FANCG;BMP5;TICRR;RAD51;KIF18B;NASP;C…
KO_Upregulated_1176 Genes	MCF7_Perturbations_from_GEO_down	4-hydroxytamoxifen(4-OHT)_GSE35428_mcf7:337	3.66697e-14	1.83807e-12	87.4617	KCNK5;FEN1;MCM7;MCM10;CHTF18;LMNB1;EME1;EXO1;MYBL2;ZNF367;HELLS;PAQR4;ZGRF1;CDC25A;IL17RB;TRAIP;TMSB15A;MCM3;MCM4;MCM5;DTL;MCM2;BLM;FOXC1;EMC3-AS1;C3ORF70;PCOLCE2;CHRNA5;CDCA4;CDCA5;SYNPO2;PRIM1;CDCA7;PKMYT1;RECQL4;PSMC3IP;PTPRG-AS1;C1ORF226;ORC6;CDC45;ORC1;E2F1;CEP72;RAD54L;BARD1;GINS1;CENPU;CDT1;SDF2L1;DDIAS;GINS3;TPBG;XRCC3;FANCA;CDC7;CDC6;FANCG;BMP5;TICRR;RAD51;KIF18B;CENPJ;AUNIP;ZNF850
KO_Upregulated_1176 Genes	MCF7_Perturbations_from_GEO_down	fluvastatin_GSE59008_mcf7:440	9.20254e-14	4.10024e-12	89.5318	RET;FEN1;MCM7;MCM10;CHTF18;PFAS;ACTG2;LMNB1;SOX2;CHAF1A;ZIC2;EXO1;RBPMS2;EFHD1;HELLS;IL17RB;INPP4B;DDIT3;TIMELESS;MCM3;MCM4;MCM5;EVL;DTL;MCM2;FOXC1;BLM;CDCA4;CDCA5;PRIM1;CDCA7;HTRA1;PKMYT1;RASGRP1;PSMC3IP;SERTAD4;CDC45;ORC1;MARC1;RAD54L;E2F2;B4GALNT1;RPRM;BARD1;CDT1;CENPU;GINS2;SDF2L1;DDIAS;FZD4;XRCC3;CDC7;NASP;CENPJ;ACKR3;AUNIP;HLA-DRB1
KO_Upregulated_1176 Genes	MCF7_Perturbations_from_GEO_down	Nutlin-3a_GSE50650_mcf7:359	1.62106e-13	6.50046e-12	83.9429	FEN1;MCM10;SLC7A11;PFAS;LMNB1;CHAF1A;EME1;EXO1;DPF1;MYBL2;HELLS;PAQR4;ZGRF1;HAUS5;PASK;CDC25A;TRAIP;MIR17HG;MCM3;DTL;CCDC150;PIF1;BLM;CHRNA5;PCOLCE2;CDCA4;CDCA5;SLC43A1;NPR3;CDCA7;PKMYT1;DLL1;APOLD1;PSMC3IP;RECQL4;ORC6;CDC45;TERT;E2F1;BEND3;CEP72;RAD54L;E2F2;CLSPN;RHBDL3;GINS1;CENPU;GINS2;ATAD5;DDIAS;XRCC2;FANCA;CDC7;CDC6;TICRR;KIF18B;RAD51;CENPJ;NMU;AUNIP
KO_Upregulated_1176 Genes	MCF7_Perturbations_from_GEO_up	estradiol_GSE8597_mcf7:54	1.28526e-10	5.1539e-08	56.587	RET;KCNK5;FEN1;MCM7;MCM10;CHTF18;LMNB1;EME1;EXO1;MYBL2;ZNF367;HELLS;CDC25A;IL17RB;PCP4;TMSB15A;MCM3;TIMELESS;MCM4;MCM5;DTL;MCM2;BLM;SLC47A1;EMC3-AS1;CHRNA5;CDCA4;CDCA5;PRIM1;CDCA7;PKMYT1;RECQL4;PSMC3IP;PTPRG-AS1;C1ORF226;ORC6;CDC45;ORC1;RAD54L;LONRF2;BARD1;GINS1;CENPU;CDT1;GINS2;DDIAS;GINS3;XRCC3;FANCA;CDC7;CDC6;FANCG;BMP5;TICRR;RAD51;KIF18B;NASP;EZH2
KO_Upregulated_1176 Genes	MCF7_Perturbations_from_GEO_up	E2 1 nM for 10 hrs _GSE24065_mcf7:492	6.12631e-10	1.22833e-07	53.1133	RET;KCNK5;MCM7;COL12A1;GRIK3;MCM10;PTH1R;GJA1;EXO1;PABPC4L;RNF150;ZNF367;FIRRE;KAZN;IL17RB;CDC25A;HPDL;PCP4;MPPED2;MCM3;MCM4;MCM5;DTL;MCM2;NECAB2;FOXC1;SLC47A1;PCOLCE2;NXPH3;CDCA7;ADCY1;RASGRP1;THBS4;GLB1L2;PSMC3IP;NKAIN1;MIR503HG;STRIP2;C1ORF226;CDC45;CLMP;GBX2;ORC1;GPC3;CLSPN;SLC13A5;ATAD5;XRCC2;CDC6;ZIC5;SLC6A9;FGF18;CSPG5
KO_Upregulated_1176 Genes	MCF7_Perturbations_from_GEO_up	estrogen_GSE48927_mcf7:200	5.33202e-09	7.12714e-07	47.2664	RET;FEN1;FOXC1;MCM7;IRS1;CDCA5;PRIM1;MCM10;SLC3A2;SLC7A11;ADCY1;TSEN2;PFAS;RASGRP1;IPO4;CDC45;RRS1;E2F2;CA8;BARD1;SNHG1;CDT1;CENPU;GINS2;IRX2;XBP1;SDF2L1;DDIAS;GINS3;TPBG;XRCC3;ASNS;GFRA1;IL17RB;FANCG;OLFM1;PCP4;DDIT3;MPPED2;TIMELESS;MCM3;MCM4;HYOU1;AUNIP;MCM5;IL17D;DTL;MCM2
KO_Upregulated_1176 Genes	MCF7_Perturbations_from_GEO_up	estradiol_GSE46924_mcf7:467	5.7103e-09	5.72457e-07	44.2424	RET;FEN1;MCM7;MCM10;LMNB1;EXO1;MYBL2;ZNF367;HELLS;CDC25A;IL17RB;TRAIP;RIPPLY3;PCP4;TMSB15A;MPPED2;MCM3;MCM4;MCM5;DTL;MCM2;BLM;FOXC1;PCOLCE2;CHRNA5;CDCA4;CDCA5;SYNPO2;SDC2;PRIM1;CDCA7;PSMC3IP;PTPRG-AS1;C1ORF226;ORC6;CDC45;ORC1;RAD54L;BARD1;GINS1;CENPU;CDT1;DDIAS;GINS3;CDC7;CDC6;BMP5;TICRR;RAD51;KIF18B;CENPJ;AUNIP;ZNF850;EZH2
KO_Upregulated_1176 Genes	MCF7_Perturbations_from_GEO_up	estrogen_GSE48927_mcf7:196	7.1865e-09	5.76357e-07	46.1054	HRK;RET;FEN1;FOXC1;MCM7;IRS1;CDCA5;PRIM1;MCM10;SLC3A2;ADCY1;TSEN2;PKMYT1;PFAS;RASGRP1;IPO4;SNHG17;CDC45;DPYSL4;RRS1;E2F2;DNAJB9;BARD1;SNHG1;CDT1;GINS2;IRX2;XBP1;SDF2L1;DDIAS;GINS3;TPBG;XRCC3;ASNS;GFRA1;IL17RB;FANCG;OLFM1;PCP4;DDIT3;MPPED2;TIMELESS;MCM3;MCM4;AUNIP;MCM5;DTL;MCM2
KO_Upregulated_1176 Genes	MCF7_Perturbations_from_GEO_up	estradiol_GDS4063_mcf7:94	1.46841e-07	9.81387e-06	36.2689	RET;FEN1;FOXC1;BLM;NXPH3;SDC2;PRIM1;MCM10;SLC7A11;PKMYT1;CORO1A;PPM1E;GLB1L2;RECQL4;RASSF2;CHAF1A;CDC45;ORC1;EXO1;ARSJ;RAD54L;MYBL2;GINS1;CDT1;HELLS;CENPU;GINS2;STARD5;GINS3;PLCL1;XRCC3;EAF2;CDC7;C14ORF132;CDC6;PRLR;IL17RB;FANCG;ETNPPL;PCP4;AUNIP;MCM5;DTL;EZH2;RAD9A
KO_Upregulated_1176 Genes	MCF7_Perturbations_from_GEO_up	LASP-1 knock-down by shRNA_GSE60322_mcf7:204	3.31171e-07	1.89714e-05	30.6061	ROBO2;RYR2;PDE3B;LDB2;SLC4A4;HS6ST2;CDH7;GHR;GJA1;CAPN6;KIF5C;PIEZO2;ENPP2;ZNF826P;ZNF385B;ZNF568;HMCN1;ZNF682;ENTPD1;EPHA7;SLC13A4;HFM1;TRPC4;ANO4;NRG3;GPR160;PLBD1;BEX1;KLHL14;SEMA3D;NXPH4;SLC1A3;APCDD1;THBS4;ZNF829;CYP4X1;WIF1;FAM184A;CNTNAP3B;ARSJ;SLITRK3;MARC1;PROM1;IL12RB2;RUNX1T1;DNAH11;MCOLN3;GPR50;SLC16A14;SYT11;ASXL3;CDO1;KCNK2;ZNF850;LINC00665
KO_Upregulated_1176 Genes	MCF7_Perturbations_from_GEO_up	100nM BI2536 for 1hr and E2 for _GSE46856_mcf7:231	5.62574e-07	2.8199e-05	37.6524	RET;FOXC1;SLC47A1;CHRNA5;CDCA7;ITPR1;MCM10;ADCY1;PSMC3IP;C1ORF226;CSRP2;ORC6;ORC1;EXO1;RRS1;DACT3;LONRF2;PAG1;CHST8;HES6;IRX2;XBP1;DNAH11;SLC30A3;EAF2;ASNS;HSPA12A;IL17RB;CDC25A;DTL;ZNF730;CDK5R1
KO_Upregulated_1176 Genes	MCF7_Perturbations_from_GEO_up	3beta-Adiol(17beta-diol)_GSE33287_mcf7:330	1.08467e-06	4.83282e-05	30.7929	KCNK5;CEBPA;FOXC1;COL12A1;CRABP1;ITPR1;SLC3A2;RASGRP1;IPO4;ACTG2;NKD2;RECQL4;GHR;MIR503HG;DPYSL4;MDK;RRS1;RBPMS2;S1PR3;CKB;CA8;HES6;CENPV;SDF2L1;PAQR4;KCNK12;DNAJC12;SHROOM3;GFRA1;SHISA2;IL17RB;RHOB;OLFM1;KITLG;PCP4;TIMELESS;BCL2;EVL;CTXN1;ITM2A;KCTD15
KO_Upregulated_1176 Genes	MCF7_Perturbations_from_GEO_up	estrogen_GSE48927_mcf7:199	2.12961e-06	8.53974e-05	27.3824	EIF4A1;FEN1;FOXC1;SLC24A3;MCM7;PCOLCE2;IRS1;CDCA5;PRIM1;CDCA7;SLC3A2;ADCY1;TSEN2;PFAS;RASGRP1;PPM1E;IPO4;SNHG17;CDC45;RRS1;E2F2;BARD1;SNHG1;CDT1;GINS2;IRX2;XBP1;SDF2L1;DDIAS;GINS3;GPT2;TPBG;ASNS;RAB3IL1;GFRA1;IL17RB;PCP4;DDIT3;MPPED2;TIMELESS;MCM3;AUNIP;MCM5;C19ORF48;MCM2
KO_Upregulated_1176 Genes	Microbe_Perturbations_from_GEO_down	Human immunodeficiency virus_human_basal ganglia_GDS4358_microbe:136	5.84433e-13	1.82343e-10	84.351	RYR2;SNAP25;CYP46A1;GJA1;EDNRB;DACH1;CALB1;TUNAR;GUCY1A2;CAMK1D;SHISA6;MN1;PCP4;CDH10;MPPED2;CDH13;TAGLN3;SCG2;SCN4B;GPM6A;SLC24A3;FOXG1;SLC1A2;HTRA1;ATP1A2;KLHL13;RASGRP1;ENHO;STRIP2;PTPRZ1;MAP2;WIF1;TSPAN7;SLITRK5;KCNN2;NPTX2;TAC1;LONRF2;GDF10;LGI1;BCL11B;FBXL16;ETNPPL;REEP1;GNAL;PDE10A;TSPAN13;PPP1R1A;FABP7;SMOC1;CSPG5;IL17D;SCRG1
KO_Upregulated_1176 Genes	Microbe_Perturbations_from_GEO_down	HIV1_human_Brain_GDS4231_microbe:220	1.25095e-07	1.95148e-05	44.3585	GPM6A;SNAP25;NRXN1;SLC35F1;CYP46A1;TSPAN7;NEFL;SLITRK5;CYYR1;PROM1;UG0898H09;CHGA;CADPS2;SYT4;LUM;LMO3;KCNH8;SLC16A14;ETNPPL;NELL2;ALDH1A3;TSPAN13;CDH10;SPARCL1;SCG3;ALMS1-IT1;TAGLN3;IL17D;ITM2A;RAB9B;CDK5R2;ABCG2
KO_Upregulated_1176 Genes	Microbe_Perturbations_from_GEO_down	human herpesvirus-8 (HHV-8)_human_pulmonary microvascular endothelial cells (HMVEC-L)_GDS3310_microbe:13	1.41207e-06	0.000146855	30.2428	FEN1;TAGLN;BEX1;NXN;SEMA3D;SDC2;CDCA5;ELN;TMTC2;PTGS2;PKMYT1;DTX4;FBLN5;HAPLN1;ADAMTS15;CYP4X1;CSRP2;RELN;B3GALT2;MYBL2;EMILIN1;ZNF367;ZSWIM5;RUNX1T1;SLC30A3;FST;PLA2G4A;CDC7;GFRA1;CDC6;MYRIP;ENOX1;FAM167A;COL1A2;NRG3;BAMBI;COL8A1;TRIB2;CTXN1;DTL
KO_Upregulated_1176 Genes	Microbe_Perturbations_from_GEO_down	Human immunodeficiency virus_human_frontal cortex_GDS4358_microbe:137	9.0406e-05	0.00705167	19.122	RTN1;AMIGO2;SLC1A6;RASGRP1;HS6ST2;ZNF204P;TCEAL7;GRIN2A;CALB1;WIF1;B3GALT2;NEFL;NPTX2;RNF175;TAC1;LGI1;CADPS2;SYT4;GABRA5;TMEM178A;EPDR1;DCLK1;SLC16A14;NELL2;PCP4;TSPAN13;COL5A2;TAGLN3;TRIB2;MRAP2;SCG2;RAB9B
KO_Upregulated_1176 Genes	Microbe_Perturbations_from_GEO_down	human papilloma virus (HPV)_human_head and neck squamous cell carcinoma (HNSCC) tumors_GDS1667_microbe:170	0.000179747	0.0112162	17.2876	FBN2;DLX2;IRS1;AMIGO2;PDGFA;CXCL1;SLC7A11;APCDD1;PCSK5;CALB1;FLRT2;PTPRZ1;MAP2;ARSJ;CYYR1;PROM1;CER1;CAMK1D;FST;WNT5A;PLA2G4A;WFDC21P;SH3RF3;NELL2;CRISPLD1;BAMBI;FGF19;COL4A6;SPARCL1;CCDC3;FREM2
KO_Upregulated_1176 Genes	Microbe_Perturbations_from_GEO_down	Staphylococcus aureus_mouse_lung_GDS4582_microbe:117	0.000350128	0.0182067	15.7609	ROBO2;PCOLCE2;IRS1;NPR3;ATP1A2;KLHL13;AARD;GLB1L2;SERTAD4;WIF1;OLFML1;HMCN1;CKB;PRKG1;MDH1B;GDF10;ANGPT1;SLC6A15;ST8SIA2;SOX11;TEX15;GAP43;KIF26B;FGF18;ITGA8;SNAI2;FAT3;MAPT;KCNK2
KO_Upregulated_1176 Genes	Microbe_Perturbations_from_GEO_down	Plasmodium falciparum_human_placenta uninflamed acute malaria no prior infection control_GSE7586_microbe:342	0.000788089	0.0351262	13.3061	TAGLN;BEX1;C3ORF70;NXN;ELN;APCDD1;PTGS2;PCSK5;HAPLN1;GHR;ADAMTS15;CLMP;P2RY1;SPX;WLS;STARD5;JAG1;FST;ZBTB16;WNT5A;IGF2;PLA2G4A;FRMD3;VANGL2;CRISPLD1;SPARCL1;SNAI2;CDH13;PTX3;ITM2A
KO_Upregulated_1176 Genes	Microbe_Perturbations_from_GEO_down	Burkholderia pseudomallei_mouse_Lung_GSE61106_microbe:286	0.00101197	0.039467	13.7299	GDF10;GNAZ;WSCD1;ST8SIA2;NPR3;SOX11;TNFRSF13C;SHISA2;LDB2;AARD;CPLX2;HPCAL4;AIF1L;SH3RF3;ENHO;GAP43;TSPAN13;MMP15;PPP4R4;OLFML1;ITGA8;SNAI2;FAM181B;HMCN1
KO_Upregulated_1176 Genes	Microbe_Perturbations_from_GEO_down	Staphylococcus aureus_mouse_lung_GDS4582_microbe:115	0.00465522	0.161381	9.52931	ROBO2;GDF10;GRIA1;TMEM132C;PCOLCE2;IRS1;SLC6A15;ST8SIA2;NPR3;TEX15;SHISA2;AARD;HPCAL4;ACTG2;GAP43;SERTAD4;WIF1;KIF26B;OLFML1;ITGA8;SNAI2;FAT3;KCNK2;MDH1B
KO_Upregulated_1176 Genes	Microbe_Perturbations_from_GEO_down	HBV_human_Liver_GSE38941_microbe:23	0.00641561	0.200167	8.62126	TENM1;SLC47A1;PCOLCE2;C1S;DTX4;PPM1E;GHR;CSRP2;CUX2;KCNT2;SLC19A3;ZNF385B;ST3GAL6;KCNN2;SLC13A5;GPR37;IGF2;GFRA1;GADD45G;SYT17;CYP26A1;ALDH1A3;PPP1R1A;MMRN1;CDO1
KO_Upregulated_1176 Genes	Microbe_Perturbations_from_GEO_up	Coxiella burnetii_human_monocyte-derived dendritic cells_GSE49016_microbe:289	0.000912853	0.28481	11.4602	SNAP25;SERPINE2;TTYH2;AMIGO2;SLC1A2;SLCO5A1;KIAA1211;CXCL1;PTGS2;RASGRP1;CXCL5;IGSF21;FAM124A;CSRP2;NFKBIZ;RBPMS2;HIVEP1;GPC3;GCNT4;NPTX2;CASC15;JAM2;MARCKSL1;JAG1;PCDH9;FZD4;EPHA8;TPBG;ITGA1;WNT5A;EBF1;SHROOM3;EMP2;C1ORF21;PBX4;CYP7B1;ABTB2;MN1;CRISPLD1;BAMBI;HECW2;ACKR3;PTX3;FERMT2
KO_Upregulated_1176 Genes	Microbe_Perturbations_from_GEO_up	Rift Valley fever virus_mouse_fibroblasts_GDS4216_microbe:169	0.000937432	0.146239	13.34	FBN2;TAGLN;SERPINE2;ELN;COL11A1;COL12A1;HTRA1;PTN;NID2;ACTG2;HSP90B1;SVEP1;LUM;IGF2;BGN;DCN;ACTA2;COL3A1;CCDC80;COL1A2;TNMD;CANX;COL5A2;ITGA8;COL8A1;PTX3;ITM2A
KO_Upregulated_1176 Genes	Microbe_Perturbations_from_GEO_up	coxsackievirus B3_mouse_heart, female_GDS4436_microbe:347	0.00205577	0.2138	10.3449	SAMD5;GPM6A;PCOLCE2;CPXM2;SEMA3D;PTN;RORB;APCDD1;ARHGAP6;ACTG2;GRIP1;ADAMTS5;DACH1;KCNT2;NMRK2;B3GALT2;OLFML1;SVEP1;VCAM1;CAMK1D;LUM;LGI2;EBF1;SNCAIP;FOXP2;NR4A1;MFAP4;CPEB1;WEE1;CCDC80;MMRN1;CRISPLD2;ZBTB8B;FREM2;ABCG2
KO_Upregulated_1176 Genes	Microbe_Perturbations_from_GEO_up	H1N1 influenza virus (pandemic strain)_human_peripheral blood cells_GDS4240_microbe:174	0.00550747	0.429582	7.91619	BEX1;SERPINE2;PCOLCE2;CDCA5;MCM10;SLC1A4;SLC7A11;HSP90B1;LMNB1;DACH1;CDC45;ORC1;EXO1;CLTCL1;MARC1;PHGDH;MYBL2;CLSPN;CYYR1;SEC11C;ANKRD34B;HELLS;CENPU;GINS2;DDIAS;CDC6;CDC25A;TICRR;RAD51;MMRN1;PSAT1;BAMBI;GPR160;DNAJB11;PLBD1;MCM4;PTX3;DTL;C5ORF30;MCM2
KO_Upregulated_1176 Genes	Microbe_Perturbations_from_GEO_up	Tropheryma whipplei_human_monocyte-derived dendritic cells_GSE49016_microbe:290	0.00597301	0.372716	8.19609	THSD7B;GALNT16;NRXN2;CXCL1;PTGS2;SCML2;NFKBIZ;RBPMS2;NEFL;PPFIA2;DUSP2;JAG1;VCAM1;NOS2;KCNK12;FAM189A2;PNMA2;SHISA2;AP3B2;KLF15;SLC16A14;FAM155B;ALDH1A3;KITLG;TMSB15A;BAMBI;DCX;PTX3;MAPT;MRAP2;PTPN5;DDR2
KO_Upregulated_1176 Genes	Microbe_Perturbations_from_GEO_up	lymphocytic choriomeningitis virus_mouse_spleen_GDS4556_microbe:100	0.00620581	0.322702	7.51593	GPM6A;CDCA5;DERL3;COL12A1;MCM10;WDR62;PTGS2;ACTG2;MMP25;CDC45;ORC1;EME1;EXO1;KCNMB1;DNAJB9;RAD54L;MYBL2;CLSPN;S1PR2;XYLB;IL12RB2;MFSD2A;KLRG1;GINS1;ENTPD1;XBP1;SDF2L1;ATAD5;DDIAS;EAF2;DKKL1;ASNS;EPDR1;TVP23A;TICRR;RAD51;SLCO3A1;PSAT1;FABP7;GPR160;STAC2;COL8A1;MCM5;CRELD2
KO_Upregulated_1176 Genes	Microbe_Perturbations_from_GEO_up	Rift Valley fever virus_mouse_fibroblasts_GDS4216_microbe:168	0.00673127	0.300022	8.61275	FBN2;TAGLN;SERPINE2;LUM;COL11A1;COL12A1;PRRX2;IGF2;BGN;PTN;MANF;PDIA4;HSP90B1;COL3A1;CCDC80;COL1A2;DPYSL2;CANX;DNAJB11;COL5A2;COL8A1;SVEP1;ITM2A;VGLL3
KO_Upregulated_1176 Genes	Microbe_Perturbations_from_GEO_up	Francisella tularensis tularensis Schu S4_human_Peripheral blood monocyte_GDS3298_microbe:206	0.00987325	0.385057	7.37924	FLT1;AMIGO2;PDGFA;CXCL1;SLC3A2;SLC7A11;PTGS2;DTX4;RASGRP1;DLL1;HERPUD1;SNN;NFKBIZ;DNAJB9;CKB;MFSD2A;MSTO2P;ARNT2;DUSP2;SDF2L1;ITGA1;GADD45G;PDIA4;ABTB2;HECW2;DNAJB11;HYOU1;PTX3
KO_Upregulated_1176 Genes	Microbe_Perturbations_from_GEO_up	Plasmodium berghei ANKA_mouse_brain (C57/B6 mice)_GDS3145_microbe:193	0.0143182	0.496365	6.58636	SNAP25;BEX1;RTN1;SLC24A3;ITPR1;ATP1A2;CYP46A1;CPLX2;HSP90B1;RNF157;DPP6;CALB1;CAMKV;PTPRZ1;NEFL;NEFM;APOE;CADPS2;OLFM1;NR4A1;PCP4;GAP43;SYT11;FABP7;PLP1;SPARCL1;SCG3;SCG2
KO_Upregulated_1176 Genes	Microbe_Perturbations_from_GEO_up	polyomavirus JC virus (JCV), SVG-10B1 clone_human_fetal glial cells_GDS4852_microbe:123	0.0187838	0.586053	6.02785	ROBO2;ALG1L;TRIM71;ONECUT2;FOXG1;SLC7A11;CUX2;ADAMTS19;TCEAL2;OLFML1;GPC3;CCDC181;SPX;CA8;MUTYH;CEBPA-AS1;KCNJ6;BCL11A;ANO4;SYN2;INHBE;FAM167A;PSAT1;DDIT3;CTH;KIT;STAC2;CDH13
KO_Upregulated_1176 Genes	LINCS_L1000_Ligand_Perturbations_down	TGFA-SKBR3	7.6942e-05	0.00738643	22.8717	XBP1;BEX1;VCAM1;PTGIS;C1S;NXN;LUM;KAZN;EMP2;C14ORF132;DTX4;MTSS1;PCP4;RELN;EFS;MDK;FRZB;TCEAL2;TRIM24;KCTD12;ZNF423;PROM1;SCG2
KO_Upregulated_1176 Genes	LINCS_L1000_Ligand_Perturbations_down	BFGF-HS578T	8.46947e-05	0.00406535	22.501	TAGLN;BEX1;VCAM1;PTGIS;FOXF2;C1S;LUM;ELN;COL11A1;BGN;ASNS;FBLN5;PBX1;DCN;MN1;COL2A1;BAMBI;CBS;PSAT1;CTH;COL5A2;EFHD1;SOX4
KO_Upregulated_1176 Genes	LINCS_L1000_Ligand_Perturbations_down	BFGF-MCF7	0.000389804	0.0124737	17.7438	BEX1;VCAM1;C1S;ANGPT1;COL11A1;WNT5A;TWIST1;PLA2G4A;C14ORF132;SLC4A4;RASGRP1;DCN;GJA1;PCP4;COL3A1;COL1A2;CALD1;BAMBI;CANX;ENPP2;DDR2
KO_Upregulated_1176 Genes	LINCS_L1000_Ligand_Perturbations_down	HGF-MCF7	0.000546606	0.0131186	16.5604	SERPINE2;CDCA4;FST;SDC2;COL11A1;WNT5A;PTGS2;SLC4A4;ARHGAP6;THBS4;TARBP1;INPP4B;PCP4;COL2A1;SLCO3A1;CALD1;COL5A2;GPC3;PROM1;ITM2A;DACT1
KO_Upregulated_1176 Genes	LINCS_L1000_Ligand_Perturbations_down	MSP-SKBR3	0.000593458	0.0113944	16.2786	SLC15A2;BEX1;PCOLCE2;C1S;BCL11A;FOXG1;EMP2;ZDHHC11;ADCY1;WFDC2;MTSS1;GHR;OLFM1;GJA1;TSPAN13;BAMBI;TSPAN7;ENPP2;NPTX2;ITM2A;FGFR2
KO_Upregulated_1176 Genes	LINCS_L1000_Ligand_Perturbations_down	TGFA-MCF7	0.000697697	0.0111632	15.731	FBN2;ARNT2;PRRX1;LIMCH1;SDC2;CRABP1;PLA2G4A;CDC7;SLC7A11;CXCL5;EDNRA;COL3A1;FLRT2;ORC1;DOK5;CALD1;RIMBP2;NEFM;PROM1;FGFR2;DDR2
KO_Upregulated_1176 Genes	LINCS_L1000_Ligand_Perturbations_down	TNFA-MDAMB231	0.000697697	0.00956842	15.731	BEX1;PTGIS;IRS1;LUM;ADCY1;PBX1;REEP1;TOX3;MN1;MFAP4;DACH1;TSPAN13;FLRT2;SETBP1;ADAMTS1;TMSB15A;NMU;ZIC1;SPARCL1;ZNF423;PROM1
KO_Upregulated_1176 Genes	LINCS_L1000_Ligand_Perturbations_down	BNGF-HS578T	0.000715415	0.00858498	15.9967	FBN2;TFAP2A;DUSP2;BEX1;JAG1;PCOLCE2;FST;PTPRO;SOX11;PAX5;PTN;MID1;PBX1;REEP1;EDNRA;EFS;SETBP1;SYT11;ZIC1;DNAJB9
KO_Upregulated_1176 Genes	LINCS_L1000_Ligand_Perturbations_down	IFNA-BT20	0.000817411	0.00871905	15.204	CEBPA;BEX1;RTN1;SLC24A3;ANGPT1;LIMCH1;LMO3;WNT5A;C14ORF132;SLC7A11;PTN;ASRGL1;CXCL5;TBX3;SYT17;DOK5;WIF1;KCNN2;DMD;KIF1A;NPTX2
KO_Upregulated_1176 Genes	LINCS_L1000_Ligand_Perturbations_down	EGF-SKBR3	0.000914084	0.0087752	15.1601	SLC15A2;PTGIS;BCL11A;LMO3;EMP2;C14ORF132;ZDHHC11;DTX4;DCN;HSP90B1;HERPUD1;EFS;FRZB;DPYSL2;TCEAL2;TRIM24;KCTD12;NPTX2;ZNF423;PROM1
KO_Upregulated_1176 Genes	LINCS_L1000_Ligand_Perturbations_up	EPG-MCF10A	1.0109e-05	0.000970467	30.6845	ARNT2;RTN1;VCAM1;COL11A1;PLCL1;PLA2G4A;C14ORF132;PTN;RASGRP1;HAPLN1;MTSS1;DCN;RCBTB2;HSP90B1;ADAMTS5;GJA1;DOK5;TMSB15A;PSAT1;SNAI2;NEFL;HYOU1;NPTX2;FGFR2
KO_Upregulated_1176 Genes	LINCS_L1000_Ligand_Perturbations_up	IGF1-MCF7	0.000192472	0.00923867	19.4568	BARD1;FEN1;SLC15A2;RTN1;SLC47A1;SERPINE2;CDCA4;NCAN;SLC7A11;PTN;PNMA2;IQGAP2;CORO1A;ASRGL1;SOX2;ALDH1A3;RELN;DPYSL2;FABP7;NMU;PHGDH;NPTX2;PROM1
KO_Upregulated_1176 Genes	LINCS_L1000_Ligand_Perturbations_up	EPR-MCF10A	0.000417848	0.0133711	17.1237	GINS1;GINS2;FEN1;DUSP2;SERPINE2;PDE3B;MCM10;CDC6;CDC25A;NELL2;ORC6;ADAMTS1;CNR1;ZIC1;TIMELESS;RRS1;MCM3;MCM4;EVL;ITM2A;DTL;EZH2
KO_Upregulated_1176 Genes	LINCS_L1000_Ligand_Perturbations_up	BTC-MCF10A	0.000503	0.012072	16.8476	GINS1;GINS2;FEN1;SERPINE2;PDE3B;SPRY4;CDC7;MCM10;CDC6;CDC25A;GAP43;CDC45;RAD51;MCM3;MCM4;MYBL2;PHGDH;ITM2A;DTL;EZH2;MCM2
KO_Upregulated_1176 Genes	LINCS_L1000_Ligand_Perturbations_up	HRG-BT20	0.00361389	0.0693868	11.3245	SERPINE2;PCOLCE2;LUM;THBS4;OLFM1;PCP4;EDNRB;TSPAN13;KIF5C;FABP7;ZIC1;PIEZO2;PLP1;MYBL2;NPTX2;TAC1;SCG2;ITM2A
KO_Upregulated_1176 Genes	LINCS_L1000_Ligand_Perturbations_up	BFGF-BT20	0.00509156	0.081465	10.2954	FBN2;PTGIS;SLC47A1;PCOLCE2;FOXG1;TPBG;CRABP1;PTPRO;SLC7A11;EDNRB;CSRP2;TSPAN13;DOK5;DPYSL2;COL4A6;NEFM;PTX3;KCTD12
KO_Upregulated_1176 Genes	LINCS_L1000_Ligand_Perturbations_up	GAS6-MDAMB231	0.00509386	0.0698586	10.5272	FBN2;BEX1;SDC2;TPBG;WNT5A;CRABP1;HTRA1;PLA2G4A;SOX11;CXCL1;TSEN2;COL3A1;COL1A2;CSRP2;FABP7;EFHD1;HLA-DRB1
KO_Upregulated_1176 Genes	LINCS_L1000_Ligand_Perturbations_up	EGF-MCF10A	0.0131764	0.158116	7.82298	TFAP2B;FEN1;XYLT1;SOX11;CDC7;MCM10;CDC6;CDC25A;NELL2;ALDH1A3;EXO1;ZIC1;MCM3;PHGDH;NPTX2;DTL;EZH2
KO_Upregulated_1176 Genes	LINCS_L1000_Ligand_Perturbations_up	TGFA-MCF10A	0.0131764	0.140548	7.82298	GPM6A;DLX2;FEN1;SERPINE2;MCM10;CDC6;CDC25A;EXO1;WIF1;ZIC1;TIMELESS;MCM4;PHGDH;TAC1;DTL;EZH2;MCM2
KO_Upregulated_1176 Genes	LINCS_L1000_Ligand_Perturbations_up	HBEGF-HS578T	0.0192227	0.184538	6.98235	ZNF331;GINS1;DUSP2;JAG1;CDCA4;SPRY4;PDGFA;PTGS2;CORO1A;NR4A1;THBD;COL3A1;ADAMTS1;STK38L;NPTX2;DTL
KO_Upregulated_1176 Genes	LINCS_L1000_Kinase_Perturbations_down	PRKCI_knockdown_96h_A549	8.74828e-05	0.318787	18.5398	RET;VIPR2;AGAP2;CPLX2;HSP90B1;HRH3;FAM174B;DPYSL2;E2F1;CEP72;S1PR2;CACNG4;WWOX;SYT2;ATAD5;SLC30A3;KDM4D;DKKL1;DCLK2;RAB3IL1;HAUS5;TRAIP;PDIA4;GPRIN2;TFAP4;RAD51;TRIM17;HECW1;CANX;TIMELESS;MASP1;SCLY;RNF122;CD101;CDK5R2
KO_Upregulated_1176 Genes	LINCS_L1000_Kinase_Perturbations_down	MST1R_knockdown_96h_MCF7	0.000191864	0.349577	16.4964	ADCYAP1R1;FEN1;CHRNA5;PRIM1;ADAM22;MCM10;PKMYT1;PSMC3IP;TRIM9;CHAF1A;WIF1;EXO1;ZMAT4;E2F1;CDT1;GINS2;ATAD5;GINS3;FANCA;TEX15;GPR3;HAUS5;CDC25A;FANCG;TRAIP;GPRIN2;KIF18B;RAD51;FABP7;TIMELESS;CSPG5;MCM4;MASP1;EZH2
KO_Upregulated_1176 Genes	LINCS_L1000_Kinase_Perturbations_down	FZD5_knockdown_96h_HCC515	0.000407678	0.495192	14.6013	PTPRS;MCM7;AMIGO2;MCM10;WDR62;RORB;PKMYT1;PSMC3IP;RECQL4;CHAF1A;CDC45;E2F1;RAD54L;NPTX2;ANKS1B;MUTYH;CDT1;GINS2;GINS3;GPR50;CDC6;HAUS5;POU3F1;KCNAB3;CDC25A;TRAIP;PYGO1;RAD51;NASP;TIMELESS;COL8A1;HYOU1;EZH2
KO_Upregulated_1176 Genes	LINCS_L1000_Kinase_Perturbations_down	PRKDC_knockdown_96h_HA1E	0.000838742	0.764094	12.8501	ONECUT2;ONECUT1;CPLX2;PREX2;RECQL4;CHAF1A;ORC6;GRM8;E2F1;CEP72;RAD54L;CTNNA3;SVEP1;CHRNB2;MIR600HG;CADM3;KDM4D;ABCC8;GINS3;FANCA;DCLK2;ZIC4;PAX5;POU3F1;TRAIP;NR4A1;TFAP4;RAD51;FABP7;KIT;TIMELESS;CSPG5
KO_Upregulated_1176 Genes	LINCS_L1000_Kinase_Perturbations_down	GPRC5C_knockdown_96h_HCC515	0.000838742	0.611275	12.8501	NLGN3;NRP2;TMEM151B;KCNA2;AGAP2;PKMYT1;ADD2;RECQL4;GRM4;DPYSL4;E2F1;S1PR2;LZTS1;CHST8;ATAD5;ZFR2;WSCD2;DKKL1;GPR3;HAUS5;POU3F1;KCNAB3;GPRIN2;TFAP4;KIF18B;TRIM17;CENPJ;TIMELESS;BCL2;PI15;APBA1;RNF122
KO_Upregulated_1176 Genes	LINCS_L1000_Kinase_Perturbations_down	NR2F1_knockdown_96h_A375	0.00166978	1	11.2385	HCN4;CHRNA4;NXPH3;ADCY2;MCM10;WDR62;PKMYT1;NTN1;SOX2;GRM2;ZMAT4;HLA-DOA;XYLB;GRIA3;CDT1;GUCY1A2;LRRN2;ABCC8;DCLK2;GPR50;ZIC4;HAUS5;TRAIP;TFAP4;HECW1;TIMELESS;MCM3;MASP1;RNF122;HLA-DRB1;MCM2
KO_Upregulated_1176 Genes	LINCS_L1000_Kinase_Perturbations_down	OXTR_knockdown_96h_A549	0.00166978	0.869239	11.2385	PRIM1;WDR62;PKMYT1;PSMC3IP;GRM2;SOX1;GBX2;HRH3;EXO1;GDAP1L1;E2F1;EDIL3;XYLB;MIR600HG;GUCY1A2;POLR2J4;KCNK10;MSX2;LRRN2;GINS3;XRCC3;SH2D3C;FANCA;KIF24;CDC7;TRAIP;RAD51;TRIM17;MMP15;TIMELESS;CDK5R2
KO_Upregulated_1176 Genes	LINCS_L1000_Kinase_Perturbations_down	PRKAA1_knockdown_96h_A549	0.00166978	0.760584	11.2385	HCN4;NRP2;FEN1;AMIGO2;ITPR1;PKMYT1;SLC4A4;ADD2;PSMC3IP;GRM2;ORC6;DPYSL4;EXO1;B3GALT2;PRDM16;E2F1;PHGDH;SVEP1;MIR600HG;SLC6A15;GINS3;KIF24;PLA2G4A;UNC5C;HAUS5;MID1;TRAIP;PRR16;CDK2AP2;VGLL3;RAD9A
KO_Upregulated_1176 Genes	LINCS_L1000_Kinase_Perturbations_down	CSNK1E_knockdown_96h_HT29	0.00166978	0.676075	11.2385	NLGN3;PTPRS;HAAO;NRXN1;AGAP2;LRRC6;RECQL4;NKAIN1;PPP4R4;PRDM16;GDAP1L1;SLC19A3;HLA-DOA;CACNG4;PPFIA2;RGS7;CHST8;APC2;KCNJ6;GRTP1;ST8SIA2;ST8SIA3;SPRY4;GFRA2;BMP5;MYCN;RAD51;TRIM17;MMP16;GAS2;CSPG5
KO_Upregulated_1176 Genes	LINCS_L1000_Kinase_Perturbations_down	TRIB1_knockdown_96h_HT29	0.00166978	0.608467	11.2385	BRSK2;CHRNA4;KCNC4;ADAM22;CPLX2;CACNA1G;PREX2;PSMC3IP;SOX1;CHAF1A;CDC45;EXO1;PRDM16;E2F1;EMILIN2;PURG;CADM3;GRID2;WSCD2;GINS3;FANCA;HUNK;KIF24;ZIC4;CDC25A;TRAIP;PYGO1;KIF18B;RAD51;KIT;TIMELESS
KO_Upregulated_1176 Genes	LINCS_L1000_Kinase_Perturbations_up	DDR1_knockdown_96h_A549	8.74828e-05	0.318787	18.5398	OPRD1;GRIA1;ADCYAP1R1;BRSK2;KHDRBS2;TMEM151B;CHRNA4;ARHGAP6;CACNA1E;ADD2;GRIN2A;PPP4R4;B3GALT1;CLSPN;PRKG1;RUNX1T1;APC2;GUCY1A2;GRID2;KCNK10;LRRN2;KCNB1;WSCD2;KCNB2;ST8SIA3;GRIN2B;SYN2;ANO2;KIF26B;ZNF778;TLL1;MASP1;FGF12;CDK5R2;ZNF695
KO_Upregulated_1176 Genes	LINCS_L1000_Kinase_Perturbations_up	STK33_knockdown_96h_HT29	8.74828e-05	0.159394	18.5398	ADCYAP1R1;BRSK2;AGAP2;IRS4;PTGS2;CYP46A1;CACNA1E;WIF1;KIF5C;PRDM16;RRS1;B4GALNT1;S1PR2;BSN;ADAMTS8;LZTS1;ANKS1B;APC2;KCNJ4;KCNJ6;TCF15;KDM4D;EBF2;DCLK2;KIF24;ZIC4;ADRA2C;HPCAL4;GFRA2;POU3F3;PYGO1;TRIM17;CDK5R2;CDK5R1;CCDC40
KO_Upregulated_1176 Genes	LINCS_L1000_Kinase_Perturbations_up	GPRC5A_knockdown_96h_HA1E	0.000407678	0.495192	14.6013	NRP2;KHDRBS2;NRXN1;KCNA2;AGAP2;GRIK3;ADAM22;NRXN2;RORB;PREX2;RECQL4;SCUBE3;SGCD;B3GALT1;RRS1;APOE;HLA-DOA;ANKS1B;GUCY1A2;NOS2;GRTP1;CBX2;SH2D3C;CADPS;KIF24;GPR3;POU3F1;GFRA2;NR4A1;FRAS1;MCM4;APBA1;TLN2
KO_Upregulated_1176 Genes	LINCS_L1000_Kinase_Perturbations_up	FGFR1_knockdown_96h_HCC515	0.000407678	0.371394	14.6013	GRIA1;BRSK2;EDA;ONECUT2;CHRNA4;ELN;AGAP2;PTH1R;DTX3;NTN1;LTB4R;CACNA1G;GRIP1;SOX1;CAPN6;FAM184A;PRDM16;GDAP1L1;DMD;SLIT3;LZTS1;WWOX;FOXB1;GUCY1A2;CAMK1D;ABCC8;ST8SIA3;POU3F3;SLC6A9;FGF18;CDK5R2;SHANK2;CCDC40
KO_Upregulated_1176 Genes	LINCS_L1000_Kinase_Perturbations_up	MAP2K1_knockdown_96h_A549	0.000838742	0.611275	12.8501	PTPRT;OPRD1;EDA;SEMA3D;HAAO;TONSL;AGAP2;DTX3;ZNF8;CACNA1E;CACNA1G;MMP25;DPYSL4;GDAP1L1;CKB;ANKS1B;PPFIA2;GUCY1A2;LRRN2;GRTP1;DCLK2;GPR50;ZIC4;CYP7B1;SNCAIP;POU3F1;STXBP5L;MMP16;MASP1;CD101;SDK2;CCDC40
KO_Upregulated_1176 Genes	LINCS_L1000_Kinase_Perturbations_up	NR1D2_knockdown_96h_A549	0.000838742	0.509396	12.8501	HCN4;ADCYAP1R1;BRSK2;SEMA3D;DTX3;CPLX2;CACNA1G;GRIP1;GRM8;HLA-DOA;ADAMTS8;ANKS1B;GRIA4;APC2;MIR600HG;GUCY1A2;CADM3;ZFR2;GRTP1;WSCD2;KCNB2;XRCC3;FANCA;DCLK2;KIF24;GPR50;ZIC4;GRIN2B;KLF15;BCL2;MASP1;CD101
KO_Upregulated_1176 Genes	LINCS_L1000_Kinase_Perturbations_up	TYK2_knockdown_96h_HA1E	0.000838742	0.436625	12.8501	OPRD1;GRIA1;TAGLN;EDA;KCNA2;GRIK3;SLC1A4;CACNA1C;ZNF8;CPLX2;CACNA1G;PREX2;MMP25;DPF1;GRM8;SLITRK3;RRS1;APOE;PURG;MUTYH;APC2;GABRA3;CADPS;GPR3;MAPK8IP2;CYP7B1;POU3F1;HPCAL4;TFAP4;MASP1;CDK5R1;ZNF695
KO_Upregulated_1176 Genes	LINCS_L1000_Kinase_Perturbations_up	AKT1_knockdown_96h_HEPG2	0.000838742	0.382047	12.8501	NLGN3;ADCYAP1R1;BRSK2;EDA;AGAP2;IKZF1;DTX3;SLC1A6;NKAIN1;SCUBE3;GRM4;CAMKV;KIF5C;B3GALT1;GDAP1L1;CEACAM21;S1PR2;LZTS1;PURG;LRRN2;ZFR2;ST8SIA3;HUNK;GPR3;MAPK8IP2;KCNAB3;HPCAL4;AP3B2;GNAO1;BACE2;KCNQ2;CDK5R1
KO_Upregulated_1176 Genes	LINCS_L1000_Kinase_Perturbations_up	CHEK2_knockdown_96h_HEPG2	0.000838742	0.339597	12.8501	HCN4;BRSK2;BEX1;EDA;NXPH4;NRXN1;AGAP2;ADAM22;NRXN2;SLC1A4;IKZF1;DTX3;GRIP1;WIF1;B3GALT1;SLITRK3;WNT3;LRRN2;WSCD2;ST8SIA3;CADPS;SPRY4;EBF2;CDC7;POU3F3;STXBP5L;BACE2;SETBP1;KIT;ST7;GNB1L;CBLN1
KO_Upregulated_1176 Genes	LINCS_L1000_Kinase_Perturbations_up	NEK7_knockdown_96h_HEPG2	0.000838742	0.305638	12.8501	HCN4;SNAP25;ADCYAP1R1;DLX2;CHRNA4;ADAM22;HTRA1;LPAR2;DTX3;PTGS2;CACNA1G;PRRG3;GRIN2A;TERT;WIF1;GRM8;E2F1;CLSPN;GAL3ST4;PRKG1;ANKS1B;PURG;GUCY1A2;POLR2J4;GRID2;ZFR2;FANCA;GPR50;RAD51;KIT;BCL2;ZNF695
KO_Upregulated_1176 Genes	Reactome_2016	Neuronal System_Homo sapiens_R-HSA-112316	7.19198e-12	1.10037e-08	73.935	SNAP25;PTPRS;KCNC4;GRIK3;GRIK2;GRIP1;NEFL;PPFIA2;CHRNB2;KCNH5;KCNK10;ABCC8;KCNH8;SLC6A11;KCNAB3;SYN2;KCNQ2;GRIA1;HCN4;CHRNA5;CHRNA4;KCNA2;SLC1A2;SLC1A3;ADCY2;LIN7A;ADCY1;SLC1A6;CACNA1E;ADCY5;GRIN2A;KCNMB1;GNG7;TSPAN7;KCNN2;GRIA3;CACNG4;GRIA4;KCNJ4;KCNJ6;KCNB1;GABRA5;KCNB2;GABRA3;GRIN2B;LRFN5;GNAL;GNB3;APBA1;KCNK2;HCN1
KO_Upregulated_1176 Genes	Reactome_2016	Unwinding of DNA_Homo sapiens_R-HSA-176974	1.52725e-09	1.16834e-06	258.926	GINS1;GINS2;CDC45;MCM7;GINS3;MCM3;MCM4;MCM5;MCM2
KO_Upregulated_1176 Genes	Reactome_2016	Extracellular matrix organization_Homo sapiens_R-HSA-1474244	3.22973e-09	1.64716e-06	51.6958	FBN2;FBN3;PTPRS;PCOLCE2;LAMC3;SDC2;ELN;NCAN;COL11A1;NRXN1;COL12A1;HTRA1;PDGFA;NID2;FBLN5;HAPLN1;ADAMTS5;MMP25;ADAMTS2;CAPN6;ADAMTS1;DMD;ADAMTS8;JAM2;COL26A1;VCAM1;LUM;COL23A1;ITGA1;BGN;DCN;MFAP4;COL3A1;COL1A2;COL2A1;MMP16;MMP15;COL7A1;COL5A2;COL4A6;ITGA8;COL8A1;TLL1;DDR2
KO_Upregulated_1176 Genes	Reactome_2016	Activation of the pre-replicative complex_Homo sapiens_R-HSA-68962	4.40243e-09	1.68393e-06	141.8	CDT1;MCM7;PRIM1;MCM10;CDC7;CDC6;ORC6;CDC45;ORC1;MCM3;MCM4;MCM5;MCM2
KO_Upregulated_1176 Genes	Reactome_2016	Activation of ATR in response to replication stress_Homo sapiens_R-HSA-176187	9.31928e-09	2.8517e-06	118.991	MCM7;MCM10;CDC7;CDC6;CDC25A;ORC6;CDC45;ORC1;MCM3;MCM4;MCM5;CLSPN;MCM2;RAD9A
KO_Upregulated_1176 Genes	Reactome_2016	Transmission across Chemical Synapses_Homo sapiens_R-HSA-112315	8.0544e-08	2.05387e-05	44.7635	GRIA1;SNAP25;CHRNA5;CHRNA4;GRIK3;SLC1A2;SLC1A3;ADCY2;LIN7A;GRIK2;ADCY1;SLC1A6;CACNA1E;ADCY5;GRIP1;GRIN2A;GNG7;TSPAN7;NEFL;GRIA3;CACNG4;PPFIA2;GRIA4;CHRNB2;KCNJ4;KCNJ6;GABRA5;GABRA3;SLC6A11;GRIN2B;SYN2;GNAL;GNB3;APBA1
KO_Upregulated_1176 Genes	Reactome_2016	DNA strand elongation_Homo sapiens_R-HSA-69190	1.13698e-06	0.000248512	80.0162	GINS1;GINS2;FEN1;CDC45;MCM7;PRIM1;GINS3;MCM3;MCM4;MCM5;MCM2
KO_Upregulated_1176 Genes	Reactome_2016	Neurotransmitter Receptor Binding And Downstream Transmission In The Postsynaptic Cell_Homo sapiens_R-HSA-112314	2.68147e-06	0.000512832	36.876	CHRNB2;GRIA1;KCNJ4;KCNJ6;CHRNA5;CHRNA4;GABRA5;GABRA3;GRIK3;ADCY2;GRIK2;ADCY1;GRIN2B;ADCY5;GRIP1;GRIN2A;GNAL;GNG7;TSPAN7;GNB3;NEFL;GRIA3;CACNG4;GRIA4
KO_Upregulated_1176 Genes	Reactome_2016	Potassium Channels_Homo sapiens_R-HSA-1296071	4.28962e-06	0.000729236	40.34	HCN4;KCNJ4;KCNJ6;KCNH5;KCNK10;ABCC8;KCNB1;KCNH8;KCNB2;KCNC4;KCNA2;KCNAB3;KCNMB1;GNG7;KCNQ2;GNB3;KCNN2;KCNK2;HCN1
KO_Upregulated_1176 Genes	Reactome_2016	DNA Replication_Homo sapiens_R-HSA-69306	1.04979e-05	0.00160618	35.2806	GINS1;CDT1;GINS2;FEN1;MCM7;PRIM1;GINS3;CDC7;MCM10;CDC6;ORC6;CDC45;ORC1;MCM3;E2F1;MCM4;E2F2;MCM5;MCM2
KO_Upregulated_1176 Genes	KEGG_2016	Glutamatergic synapse_Homo sapiens_hsa04724	3.88272e-08	1.13764e-05	61.0961	GRIA1;SLC1A2;ITPR1;GRIK3;SLC1A3;PLA2G4A;ADCY2;CACNA1C;GRIK2;ADCY1;SLC1A6;GRIN2B;ADCY5;GNAO1;GRM3;GRM2;GRIN2A;GRM4;GNG7;GRM8;GNB3;GRIA3;SHANK2;GRIA4
KO_Upregulated_1176 Genes	KEGG_2016	Circadian entrainment_Homo sapiens_hsa04713	2.25454e-06	0.00033029	44.2264	GRIA1;RYR2;GUCY1A2;ADCYAP1R1;KCNJ6;ITPR1;ADCY2;ADCY1;CACNA1C;GRIN2B;ADCY5;CACNA1G;GNAO1;GRIN2A;GNG7;GNB3;PRKG1;GRIA3;GRIA4
KO_Upregulated_1176 Genes	KEGG_2016	Neuroactive ligand-receptor interaction_Homo sapiens_hsa04080	6.69313e-06	0.000653695	26.3341	OPRD1;GRIA1;ADCYAP1R1;VIPR2;CHRNA5;CHRNA4;LPAR1;GRIK3;LPAR2;PTH1R;GRIK2;LTB4R;GHR;GRM3;GRM2;EDNRA;GRIN2A;EDNRB;GRM4;HRH3;CNR1;GRM8;P2RY1;S1PR3;S1PR2;GRIA3;GRIA4;CHRNB2;GRID2;GABRA5;GRID1;GABRA3;GPR50;ADRA2C;GRIN2B;PRLR
KO_Upregulated_1176 Genes	KEGG_2016	Retrograde endocannabinoid signaling_Homo sapiens_hsa04723	0.000260217	0.0190609	22.2375	GRIA1;KCNJ6;GABRA5;GABRA3;ITPR1;ADCY2;CACNA1C;ADCY1;PTGS2;ADCY5;GNAO1;CNR1;GNG7;GNB3;GRIA3;GRIA4
KO_Upregulated_1176 Genes	KEGG_2016	Nicotine addiction_Homo sapiens_hsa05033	0.000425023	0.0249064	29.7068	GRIA1;CHRNB2;GRIN2A;CHRNA4;GABRA5;GABRA3;GRIN2B;GRIA3;GRIA4
KO_Upregulated_1176 Genes	KEGG_2016	Pathways in cancer_Homo sapiens_hsa05200	0.000642181	0.0313599	12.5955	RET;CEBPA;LAMC3;LPAR1;PDGFA;LPAR2;ADCY2;ADCY1;PTGS2;RASGRP1;GLI3;ADCY5;HSP90B1;EDNRA;EDNRB;GNG7;E2F1;E2F2;CTNNA3;WNT3;RUNX1T1;APC2;ARNT2;FZD3;NOS2;FZD4;DAPK2;ZBTB16;WNT5A;AXIN2;KITLG;RAD51;FGF19;KIT;FGF18;BCL2;COL4A6;GNB3;FGF12;FGFR2
KO_Upregulated_1176 Genes	KEGG_2016	Protein digestion and absorption_Homo sapiens_hsa04974	0.00226501	0.0948068	14.9608	KCNK5;ELN;COL11A1;COL12A1;ATP1A3;SLC3A2;ATP1A2;COL3A1;COL2A1;COL1A2;COL7A1;COL5A2;COL4A6
KO_Upregulated_1176 Genes	KEGG_2016	Cell cycle_Homo sapiens_hsa04110	0.00250037	0.0915759	13.1475	MCM7;CDC7;CDC6;PKMYT1;CDC25A;GADD45G;WEE1;ORC6;CDC45;ORC1;MCM3;E2F1;MCM4;E2F2;MCM5;MCM2
KO_Upregulated_1176 Genes	KEGG_2016	Thyroid hormone synthesis_Homo sapiens_hsa04918	0.00275149	0.0895762	15.5341	HSPA5;CANX;ITPR1;GPX7;ATP1A3;ATP1A2;ADCY2;ADCY1;PDIA4;ADCY5;HSP90B1
KO_Upregulated_1176 Genes	KEGG_2016	Insulin secretion_Homo sapiens_hsa04911	0.00398269	0.116693	13.2672	SNAP25;RYR2;ADCYAP1R1;ABCC8;KCNMB1;ATP1A3;ATP1A2;ADCY2;KCNN2;ADCY1;CACNA1C;ADCY5
KO_Upregulated_1176 Genes	WikiPathways_2016	DNA Replication_Mus musculus_WP150	2.54677e-07	0.000111294	83.9211	CDT1;MCM7;PRIM1;MCM10;CDC7;CDC6;ORC6;CDC45;ORC1;MCM3;MCM4;MCM5;MCM2
KO_Upregulated_1176 Genes	WikiPathways_2016	DNA Replication_Homo sapiens_WP466	4.83726e-07	0.000105694	76.5479	CDT1;MCM7;PRIM1;MCM10;CDC7;CDC6;ORC6;CDC45;ORC1;MCM3;MCM4;MCM5;MCM2
KO_Upregulated_1176 Genes	WikiPathways_2016	G1 to S cell cycle control_Mus musculus_WP413	7.41619e-06	0.00108029	46.8724	MCM7;PRIM1;PKMYT1;CDC25A;WEE1;ORC6;CDC45;ORC1;MCM3;E2F1;MCM4;E2F2;MCM5;MCM2
KO_Upregulated_1176 Genes	WikiPathways_2016	Neural Crest Differentiation_Homo sapiens_WP2064	7.83598e-05	0.00856081	27.0629	TFAP2A;TFAP2B;FZD3;MSX2;TWIST1;AXIN2;ZIC5;SOX10;DLL1;CDH7;RHOB;COL2A1;GBX2;FGF19;ZIC1;SNAI2;FGFR2
KO_Upregulated_1176 Genes	WikiPathways_2016	Cell Cycle_Homo sapiens_WP179	0.000100802	0.00881011	25.8305	MCM7;CDC7;MCM10;CDC6;PKMYT1;CDC25A;KITLG;WEE1;ORC6;CDC45;ORC1;MCM3;E2F1;MCM4;E2F2;MCM5;MCM2
KO_Upregulated_1176 Genes	WikiPathways_2016	G1 to S cell cycle control_Homo sapiens_WP45	0.000142862	0.0104051	28.7858	MCM7;PRIM1;CDC25A;WEE1;ORC6;CDC45;ORC1;MCM3;E2F1;MCM4;E2F2;MCM5;MCM2
KO_Upregulated_1176 Genes	WikiPathways_2016	SIDS Susceptibility Pathways_Homo sapiens_WP706	0.00046245	0.0288701	17.1406	CHRNB2;RET;SNAP25;RYR2;ADCYAP1R1;DLX2;VIPR2;CHRNA4;SLC1A3;EN1;ATP1A3;PBX1;HSP90B1;SOX2;GJA1;MAP2;PLP1;GNB3;TAC1;SCN4B;PPARGC1B
KO_Upregulated_1176 Genes	WikiPathways_2016	Endochondral Ossification_Mus musculus_WP1270	0.000571998	0.0312454	23.6741	GHR;ADAMTS5;COL2A1;ADAMTS1;FRZB;FGF18;IGF2;PTH1R;SOX6;GLI3;DDR2
KO_Upregulated_1176 Genes	WikiPathways_2016	XPodNet - protein-protein interactions in the podocyte expanded by STRING_Mus musculus_WP2309	0.000735655	0.0357202	10.6299	RET;ROBO2;NRP2;FLT1;MCM7;LAMC3;IRS1;PTPRO;TONSL;HERPUD1;CDH7;GRIP1;GJA1;EDNRA;SGCD;NMRK2;TRIM24;MYBL2;MYOZ1;WLS;HES6;GRID2;ITGA1;MAPK8IP2;SRCIN1;OLFM1;MYCN;ITGA8;SLC29A4;TLN2;MAPT;CRB2;CEBPA;ADCYAP1R1;TAGLN;SYNPO2;NRXN1;KCNA2;SLC43A1;HTRA1;LIN7A;ADCY1;PTGS2;ZNF8;NID2;DLL1;ADD2;NKD2;GRIN2A;EFS;MAP2;WIF1;KCNMB1;TSPAN7;E2F1;CTNNA3;ZNF423;CACNG4;ARNT2;ANGPT1;SYT13;GRIN2B;GADD45G;CYP26A1;VANGL2;FRAS1;…
KO_Upregulated_1176 Genes	WikiPathways_2016	Retinoblastoma (RB) in Cancer_Homo sapiens_WP2446	0.000745388	0.0325735	19.0519	BARD1;CDT1;MCM7;PRIM1;CDC7;CDC25A;FANCG;WEE1;CDC45;ORC1;MCM3;E2F1;MCM4;E2F2
KO_Upregulated_1176 Genes	ENCODE_and_ChEA_Consensus_TFs_from_ChIP-X	SUZ12_CHEA	3.85166e-78	4.00572e-76	550.857	THSD7B;SERPINE2;COL12A1;IKZF1;ADARB2;SLC4A4;HS6ST2;RASSF2;EDNRB;SOX1;DPYSL4;DPYSL5;SOX4;WLS;CALN1;MFSD2A;PAQR9;EPHA7;ST6GAL2;KCNK10;PAQR4;EPHA8;LIMCH1;KCNK12;FIBCD1;EBF1;EBF2;UNC5C;SOX11;EBF3;HPCAL4;DKK2;CPED1;RFX4;HECW2;HECW1;PRR16;PLBD1;ZFPM2;TRIB2;NECAB2;ADCYAP1R1;PCDH10;FOXG1;CRABP1;AGAP2;TWIST1;PCDH18;ADAMTS15;GRIN2A;STRIP2;FLRT2;ADAMTS19;PRDM16;MAP6;B4GALNT1;ST3GAL6;TNRC18;RHBDL3;PROM1;PAG1…
KO_Upregulated_1176 Genes	ENCODE_and_ChEA_Consensus_TFs_from_ChIP-X	EZH2_CHEA	7.66205e-15	3.98427e-13	114.284	HRK;GALNT16;KCNC4;GRIK3;IRS4;RASSF2;ZIC2;DPYSL5;GRM8;NEFL;KIF1A;RNF150;SLC16A9;CHST8;RBFOX3;SLC30A3;GRID1;KCNK12;FIBCD1;EBF2;POU3F1;POU3F3;COL2A1;ESRP1;RTN1;CRABP1;KCNA2;AGAP2;SEZ6;SLC1A2;NRXN2;ADCY5;PHF21B;HRH3;PRDM16;TNRC18;WNT3;KCNJ4;FOXB1;COL26A1;BCL11A;ZBTB16;B3GAT2;ECEL1;CYP26A1;KIF26B;CDK5R2;SDK2;CBLN1
KO_Upregulated_1176 Genes	ENCODE_and_ChEA_Consensus_TFs_from_ChIP-X	REST_ENCODE	3.14741e-13	1.0911e-11	79.2524	PTPRT;DPP10;ANKRD13B;RAB3C;SNAP25;TMEM151B;TFRC;SLC35F1;FBLL1;UNC80;TRIM9;TMEM145;GRM2;CALB1;GRM4;DPYSL4;CAMKV;DPYSL2;GDAP1L1;NEFM;BSN;CHRNB2;GUCY1A2;SRRM4;PAQR4;KCNK12;KCNH8;MAPK8IP2;AP3B2;TMEM179;SCG3;SCG2;BEX1;PPM1L;NRXN1;SEZ6;CABP1;CPLX2;PPM1E;ABLIM2;HRH3;SLITRK1;ZSWIM5;SEC11C;CHGA;SYT4;KCNB1;ST8SIA3;CADPS;RAB39A;LHFPL4;NMNAT2;PNMA2;FBXL16;STXBP5L;FAM155B;XKR7;FGF18;CNTN2;FGF12;CDK5R1;HCN1
KO_Upregulated_1176 Genes	ENCODE_and_ChEA_Consensus_TFs_from_ChIP-X	REST_CHEA	7.8266e-13	2.03492e-11	51.4825	EXOC3L1;GALNT18;CYP46A1;ADARB2;GRIP1;RIMS4;RIMS3;SOX1;DPYSL4;DPYSL5;PPP4R4;SOX4;CALN1;PPFIA2;TLE3;SRRM4;EPHA8;KCNK12;SLC6A11;MAPK8IP2;ASRGL1;OLFM1;MYCN;TRIM17;TCERG1L;DOK5;RFX4;COL8A1;SCG3;GPM6A;BRSK2;PKDCC;PARM1;CABP1;CPLX2;CACNA1E;IGSF21;GRIN2A;DPP6;PGBD5;HRH3;ZNF704;PRDM16;TNRC18;RHBDL3;NPTX2;ZNF423;PPARGC1B;RAB11FIP4;TMEM132D;SYT4;CADM3;SYT3;LRRN2;ST8SIA3;RAB39A;ASNS;MANF;GNAO1;XKR7;NR4A1;UBX…
KO_Upregulated_1176 Genes	ENCODE_and_ChEA_Consensus_TFs_from_ChIP-X	EZH2_ENCODE	5.65604e-12	1.17646e-10	71.6704	HRK;RAB3C;LDLRAD4;SLC4A4;WFDC2;SOX2;RNF157;TMEM145;NMRK2;GRM8;RBPMS2;DACT3;EMILIN2;SVEP1;SLC16A9;CA8;ANKS1B;CADPS2;HFM1;MYRIP;FRMD3;EML5;CLUHP3;MMP15;FBN3;RTN1;PCOLCE2;CTTNBP2;SLCO5A1;IQGAP2;PPM1E;FBLN5;STOX2;HRH3;ORC1;CNR1;CLTCL1;LRRC8B;TAC1;LONRF2;CASC15;SYT3;COL26A1;ZFR2;ATRNL1;B3GAT2;FAM189A2;ETNPPL;STXBP5L;REEP1;FAM131B;NMU;CSPG5;IL17D;PIK3AP1
KO_Upregulated_1176 Genes	ENCODE_and_ChEA_Consensus_TFs_from_ChIP-X	SMAD4_CHEA	2.42072e-08	4.19592e-07	35.2375	PTPRT;SEMA5B;NRP2;THSD7B;GALNT18;KCNC4;LDB2;PCSK5;HS6ST2;GRM4;EXO1;EDIL3;RSPO4;ANKS1B;TLE3;GRID2;SRRM4;CAMK1D;LIMCH1;KCNH8;COL23A1;SHROOM3;UNC5C;AXIN2;FOXP2;INPP4B;GAP43;NRG3;SETBP1;HECW2;ROR2;TLN2;ST6GALNAC3;CCDC150;SHANK2;DDR2;GRIA1;PKDCC;AMIGO2;ADCY2;CACNA1C;CACNA1E;STOX2;KCNMB1;ZMAT4;CDH23;PIP5K1B;JAG1;ANGPT1;FZD4;WSCD2;KCNB2;TMEM132B;CADPS;LGI2;C1ORF21;GRIN2B;MGAT4C;GNAO1;FAM155B;KLF7;FAM167…
KO_Upregulated_1176 Genes	ENCODE_and_ChEA_Consensus_TFs_from_ChIP-X	AR_CHEA	3.6582e-08	5.43504e-07	28.989	VIPR2;ADARB2;HS6ST2;PREX2;NDST4;BAALC;HMCN1;SOX6;WLS;CADPS2;EPHA7;KCNH5;FIBCD1;WNT5A;EBF2;HPCAL4;CDC25A;FOXP2;FRMD3;GPRIN3;CRISPLD1;CRISPLD2;SPARCL1;ROR2;TLN2;FBN2;ARHGEF26;FOXG1;SLC1A2;TMTC2;CACNA1C;IQGAP2;UGT8;ADAMTS15;TMEM26;FUT9;MAP6;KCNN2;PAG1;GRIA4;BARD1;JAG1;BCL11B;DNAJC12;CDC7;PBX1;SLC16A14;ABTB2;PPFIBP2;KLHDC8A;SNAI2;CNTN4;MRAP2;FERMT2;C19ORF48;MCM10;CXCL1;SLC7A11;GHR;THBD;CSRP2;B3GALT1;…
KO_Upregulated_1176 Genes	ENCODE_and_ChEA_Consensus_TFs_from_ChIP-X	TRIM28_CHEA	2.073e-06	2.6949e-05	32.8541	RET;DLX2;HTRA1;NRXN2;SLC3A2;ADCY1;DLL1;GLI3;TRIM9;SOX1;FLRT2;GBX2;GPC3;PIM1;NEFM;NPTX2;EPHA7;JAG1;XRCC2;WNT5A;HUNK;ZIC5;GDF6;SMOC2;WEE1;BAMBI;SMOC1;EVL;KCTD12;MAPT;CBLN1
KO_Upregulated_1176 Genes	ENCODE_and_ChEA_Consensus_TFs_from_ChIP-X	E2F4_ENCODE	4.31566e-06	4.98698e-05	21.3048	FEN1;MCM7;MCM10;CHTF18;LMNB1;CHAF1A;EME1;EXO1;WDR90;PIM1;MYBL2;ZNF367;HELLS;PAQR4;ZGRF1;KIF24;HAUS5;PASK;CDC25A;TRAIP;FANCD2;MCM3;TIMELESS;MCM4;MCM5;GNB1L;DTL;MCM2;BLM;CDCA4;CDCA5;PRIM1;MIS12;CDCA7;SLC3A2;WDR62;PKMYT1;RECQL4;PSMC3IP;ORC6;CDC45;ORC1;E2F1;E2F2;RAD54L;CLSPN;MUTYH;BARD1;GINS1;CENPU;SNHG1;CDT1;GINS2;ATAD5;CCDC138;XRCC2;GINS3;XRCC3;FANCA;CDC7;CDC6;FANCG;TICRR;WEE1;RAD51;TFAP4;KIF18B;NA…
KO_Upregulated_1176 Genes	ENCODE_and_ChEA_Consensus_TFs_from_ChIP-X	SOX2_CHEA	0.000135774	0.00141205	13.8736	NRP2;ONECUT1;PTPRO;GRIK3;LDLRAD4;ZNF48;HS6ST2;SOX2;GJA1;GRM4;DPYSL4;ZIC2;TRIM24;NEFL;TLE3;SRRM4;KCNH8;GPT2;ITGA1;SHROOM3;EBF3;IL17RD;MTSS1;RHOB;MYCL;MYCN;RFX4;KIT;CDH13;TRIB2;ABCG2;CDCA5;SLC43A1;SEZ6;PDGFA;SLCO5A1;SLC3A2;NTN1;NID2;DLL1;SLC7A3;UGT8;GBX2;PTPRZ1;CALD1;ZNF704;KCNN2;GPC4;CKB;S1PR2;JAM2;RPRM;TFAP2A;FOXB1;IRX2;KCNJ6;FZD3;JAG1;LRRN2;SPRY4;ASNS;ZIC5;TBX3;GADD45G;TICRR;KITLG;H2AFY2;BAMBI;F…
KO_Upregulated_1176 Genes	Kinase_Perturbations_from_GEO_down	LRRK2_activemutant_159_GSE36321	3.86687e-05	0.0110206	20.7357	RTN1;ADCY1;DTX4;GLI3;RCBTB2;EDNRB;EFS;PGBD5;PTPRZ1;FUT9;DPYSL2;ZIC1;SLITRK5;LINC00599;MUTYH;TFAP2A;TFAP2B;SLC15A2;LMO3;C14ORF132;NSG1;PBX1;BMP5;CYP26A1;COL1A2;TSPAN13;SETBP1;NMU;DCX;CSPG5;ACKR3;TLN2;TAGLN3;MAPT;FGFR2;CDK5R1
KO_Upregulated_1176 Genes	Kinase_Perturbations_from_GEO_down	LRRK2_mutant_33_GDS4401	3.86687e-05	0.00551028	20.7357	RTN1;ADCY1;DTX4;GLI3;RCBTB2;EDNRB;EFS;PGBD5;PTPRZ1;FUT9;DPYSL2;ZIC1;SLITRK5;LINC00599;MUTYH;TFAP2A;TFAP2B;SLC15A2;LMO3;C14ORF132;NSG1;PBX1;BMP5;CYP26A1;COL1A2;TSPAN13;SETBP1;NMU;DCX;CSPG5;ACKR3;TLN2;TAGLN3;MAPT;FGFR2;CDK5R1
KO_Upregulated_1176 Genes	Kinase_Perturbations_from_GEO_down	MAPK1_knockdown_45_GSE12291	0.000407678	0.0387294	14.6013	RAB3C;SH3GL3;ITPR1;LRRC6;ARHGAP39;HAPLN1;SCUBE3;PRRG3;RELN;FAM184A;ADAMTS1;CDH23;ANKS1B;RUNX1T1;GDF10;TRPC4;SOX11;UNC5C;TEX15;MAPK8IP2;MTURN;PBX1;REEP1;INPP4B;XKR7;BACE2;PPFIBP2;HECW2;IGDCC3;CDH13;SCG3;QRICH2;ZFPM2
KO_Upregulated_1176 Genes	Kinase_Perturbations_from_GEO_down	JAK1_knockdown_160_GSE37012	0.0107479	0.765789	7.19531	HRK;EIF4A1;COL11A1;ADARB2;CPLX2;PCDH18;CORO1A;CACNA1G;UNC80;SCUBE3;DPYSL4;TERT;DPYSL5;DPYSL2;B3GALT2;E2F1;TNRC18;EMILIN1;KIF1A;RNF152;RAB11FIP4;KDM4D;SH3RF3;GPR143;ITGA8;PDE7A;CTXN1;MDGA1
KO_Upregulated_1176 Genes	Kinase_Perturbations_from_GEO_down	AKT2_knockdown_44_GSE12291	0.0186419	1	6.09543	ROBO2;CPXM2;COL11A1;ADCY2;NTN1;GRIP1;IGSF21;MMP25;ADAMTS2;B3GALT2;PRDM16;SOX6;RNF175;SRRM4;KCNJ6;PRRX1;LIMCH1;ZDHHC11;FRMD3;SPARCL1;TLL1;ROR2;ITM2A;CD101;ZNF333;ST6GALNAC5;SOX2-OT
KO_Upregulated_1176 Genes	Kinase_Perturbations_from_GEO_down	MAP3K7_knockout_246_GSE34417	0.0311899	1	5.11106	BLM;ATP1A2;CHTF18;MEOX1;SLC7A3;ADD2;ADAMTS2;TMEM201;CLMP;FUT9;E2F2;DMD;IL12RB2;SRRM4;MCOLN3;ZFR2;DAPK2;SYT13;MAPK8IP2;POU3F3;BMP5;ENOX1;PLP1;PLBD1;CCDC81;RAB9B
KO_Upregulated_1176 Genes	Kinase_Perturbations_from_GEO_down	ABL1_knockdown_137_GSE31534	0.0311899	1	5.11106	ADCYAP1R1;VIPR2;PTPRS;LAMC3;TSGA10IP;COL11A1;GALNT18;SLC1A2;ADCY5;MAATS1;FGD5;SGCD;TNRC18;SVEP1;SLIT3;ZSWIM5;PNMA3;PAX5;SYT13;PRLR;KIAA1257;LIX1;CHDH;LINC01158;KCNK2;FGFR2
KO_Upregulated_1176 Genes	Kinase_Perturbations_from_GEO_down	CDK4_knockdown_133_GSE31534	0.0311899	1	5.11106	VIPR2;LAMC3;TSGA10IP;FOXG1;GALNT18;ADCY5;PREX2;FGD5;SGCD;FAM174B;TNRC18;ZSWIM5;CCDC184;GRIA3;GUCY1A2;TRPC4;TMEM132B;COL23A1;SRCIN1;COL1A2;KIAA1257;KIF26B;CHDH;DCX;KCNK2;FGFR2
KO_Upregulated_1176 Genes	Kinase_Perturbations_from_GEO_down	AKT1_knockdown_141_GSE31912	0.0311899	0.987681	5.11106	RAB3C;ZSCAN12P1;TMEM74;ART5;CACNA1E;SLC7A3;MAATS1;FAM124A;CALD1;CCDC181;TMEM132D;KCNB1;MIR99AHG;ECEL1;CADPS;PNMA3;PBX4;MYRIP;SNCAIP;SYN2;MTSS1;FOXP2;CPED1;MN1;TNMD;SCRG1
KO_Upregulated_1176 Genes	Kinase_Perturbations_from_GEO_down	BRD4_knockdown_223_GSE50865	0.0503099	1	4.23689	C1S;PRIM1;LPAR1;PCDH18;IPO4;THBD;CLMP;CAPN6;GPC4;XBP1;SDF2L1;GPT2;TPBG;BGN;DNAJC12;PLA2G4A;DUSP9;MANF;COL3A1;WEE1;SLCO3A1;CTH;FAM131B;SNAI2;CRELD2
KO_Upregulated_1176 Genes	Kinase_Perturbations_from_GEO_up	HIPK2_overexpression_28_GDS4233	0.000191864	0.0546813	16.4964	SAMD5;SH3GL3;CDCA7;LPAR1;HTRA1;NID2;GHR;CALB1;PTPRZ1;ADAMTS1;ENPP2;CLVS2;NEFM;DMD;CA8;TFAP2A;ANKRD34B;FZD3;PCDH9;PLCL1;EN2;PNMA2;SRCIN1;SLC16A14;ADAMTS20;COL3A1;KIF18B;MPPED2;ITGA8;SNAI2;ST6GALNAC3;PDE7A;TRIB2;SCN4B
KO_Upregulated_1176 Genes	Kinase_Perturbations_from_GEO_up	HIPK2_knockout_171_GSE39253	0.00166978	0.237944	11.2385	DLX1;SNAP25;CPXM2;NXPH4;ATP1A3;ADD2;DPP6;FRZB;KIF5C;HIVEP1;DMD;CKB;HES6;KCNJ6;DAPK2;GPT2;GPX7;UNC5C;GPR50;PBX4;NSG1;SNCAIP;KCNAB3;RAB33A;RFX4;DCX;CSPG5;SCG3;PTX3;TLL1;CNIH2
KO_Upregulated_1176 Genes	Kinase_Perturbations_from_GEO_up	ULK1_knockout_198_GSE60778	0.00166978	0.158629	11.2385	PARM1;FLT1;GALNT18;NPR3;LIN7A;PREX2;EDNRB;PRDM16;MAP6;EFHD1;S1PR2;PRKG1;SCN1A;MFSD2A;IRX1;HES6;GUCY1A2;IRX2;EPHA7;FZD3;GRID2;SHROOM2;TCTE3;DCLK1;PBX1;ACTA2;OLFM1;COL4A6;CSPG5;FGFR2;ABCG2
KO_Upregulated_1176 Genes	Kinase_Perturbations_from_GEO_up	ULK1_knockout_197_GSE60778	0.00598112	0.426155	8.41583	NRP2;MIDN;PARM1;FLT1;KLHL14;GALNT18;NPR3;TMTC2;NID2;LMNB1;TMEM145;MAP2;ADAMTS1;PRKG1;GUCY1A2;IRX2;FZD3;GRID2;SHROOM2;EBF3;SOX11;PBX1;AIF1L;ACTA2;BCL2;ZNF778;TLN2;KCTD12;FGFR2
KO_Upregulated_1176 Genes	Kinase_Perturbations_from_GEO_up	IRAK2_knockout_39_GSE10765	0.00598112	0.340924	8.41583	CHRNA4;COL11A1;DACH2;STOX2;RIMS4;FRZB;FAM174B;FUT9;CNR1;KCNMB1;CALN1;KCNJ6;STARD5;SYT2;SLC13A4;EBF2;LHFPL4;EPDR1;GPX7;TVP23A;ZIC4;HSPA12A;SOX10;DCLK1;SMOC2;KCNQ2;CANX;KCTD15;RAB9B
KO_Upregulated_1176 Genes	Kinase_Perturbations_from_GEO_up	MET_knockout_250_GDS3148	0.0107479	0.510526	7.19531	FBLN7;TRIM71;ZNF253;NXPH3;LAMC3;TWIST1;SLC4A4;PCDH18;SLC7A3;GRIP1;MARC1;CHGA;TMEM132C;EPHA7;KNOP1;ASNS;C1ORF21;PAX5;PRLR;IL17RB;TICRR;GPRIN3;PCP4;SLC6A9;GAS2;FAM181B;CYB5RL;ABCG2
KO_Upregulated_1176 Genes	Kinase_Perturbations_from_GEO_up	EPHA4_knockout_226_GSE34430	0.0107479	0.437594	7.19531	ADCYAP1R1;NPR3;C1ORF198;LPAR1;ITPR1;ZCCHC18;CACNA1C;ADD2;GRIP1;ABLIM2;CNR1;CEP72;PIP5K1B;ZNF423;CALN1;EPHB3;LGI1;GPR37;BTBD17;BCL11A;GRTP1;AXIN2;MYRIP;SNCAIP;SYN2;SMOC1;TLN2;CDK5R2
KO_Upregulated_1176 Genes	Kinase_Perturbations_from_GEO_up	EGFR_druginhibition_82_GSE27638	0.0186419	0.664116	6.09543	DPP10;NLGN3;SLC24A3;TSGA10IP;FIGNL2;CELF5;GRIN2A;ATCAY;GRM8;P2RY1;HIVEP1;FAM19A5;PPFIA2;CHST8;GDF10;CHGA;LGI1;HELLS;KCNH5;ST8SIA1;GFRA1;GRIN2B;SYT11;FAM181B;CSPG5;CYB5RL;ZBTB8B
KO_Upregulated_1176 Genes	Kinase_Perturbations_from_GEO_up	BRAF_overexpression_180_GSE46801	0.0186419	0.590325	6.09543	KCNK5;BEX1;RTN1;SERPINE2;SDC2;CELF5;ADAMTS1;NEFL;NEFM;NPTX2;TAC1;WLS;MFSD2A;KCNK10;TPBG;EMP2;DCN;TBX3;RHOB;KLF7;LRFN5;GAP43;WEE1;HECW2;COL8A1;TLN2;SCG2
KO_Upregulated_1176 Genes	Kinase_Perturbations_from_GEO_up	ATR_knockdown_140_GSE31912	0.0186419	0.531293	6.09543	ZSCAN12P1;DTX3;ART5;SLC1A6;PCSK5;TMEM145;ZNF829;SOX1;KCNT2;ZNF568;CHSY3;SUPT20H;MDH1B;TMEM132D;SRRM4;KCNH5;ADPRHL1;KCNB1;EBF1;EN1;SOX10;TOX3;MN1;TNMD;DNAJB11;FAT3;SCRG1
KO_Upregulated_1176 Genes	BioCarta_2016	CDK Regulation of DNA Replication_Homo sapiens_h_mcmPathway	1.34918e-08	3.19755e-06	171.213	CDT1;KITLG;ORC6;MCM7;ORC1;MCM3;MCM4;MCM5;CDC6;MCM2
KO_Upregulated_1176 Genes	BioCarta_2016	BRCA1-dependent Ub-ligase activity_Homo sapiens_h_bard1Pathway	0.000687607	0.0814815	61.9243	BARD1;FANCD2;FANCA;FANCG
KO_Upregulated_1176 Genes	BioCarta_2016	Role of BRCA1, BRCA2 and ATR in Cancer Susceptibility_Homo sapiens_h_atrbrcaPathway	0.00792604	0.626157	18.6982	RAD51;FANCD2;FANCA;FANCG;RAD9A
KO_Upregulated_1176 Genes	BioCarta_2016	Ion Channels and Their Functional Role in Vascular Endothelium_Homo sapiens_h_raccPathway	0.0152605	0.904186	11.0648	GUCY1A2;EDNRA;EDNRB;TRPC4;KCNQ2;ADCY1;PRKG1
KO_Upregulated_1176 Genes	BioCarta_2016	Actions of Nitric Oxide in the Heart_Homo sapiens_h_no1Pathway	0.0349523	1	8.14813	RYR2;GUCY1A2;FLT1;PDE3B;TNNI1;PRKG1
KO_Upregulated_1176 Genes	BioCarta_2016	Melanocyte Development and Pigmentation Pathway_Homo sapiens_h_melanocytepathway	0.0372267	1	12.915	KITLG;KIT;BCL2
KO_Upregulated_1176 Genes	BioCarta_2016	Regulation of BAD phosphorylation_Homo sapiens_h_badPathway	0.0430647	1	9.30213	KITLG;KIT;BCL2;ADCY1
KO_Upregulated_1176 Genes	BioCarta_2016	Segmentation Clock_Homo sapiens_h_hesPathway	0.0493562	1	8.52804	WIF1;DLL1;DKK2;NKD2
KO_Upregulated_1176 Genes	BioCarta_2016	Deregulation of CDK5 in Alzheimers Disease_Homo sapiens_h_p35alzheimersPathway	0.0595431	1	13.7077	MAPT;CDK5R1
KO_Upregulated_1176 Genes	BioCarta_2016	Role of Parkin in Ubiquitin-Proteasomal Pathway_Homo sapiens_h_parkinPathway	0.0763635	1	10.9364	GPR37;UBE2G2
KO_Upregulated_1176 Genes	HumanCyc_2016	heparan sulfate biosynthesis_Homo sapiens_PWY-6564	0.00603005	0.916567	17.9838	NDST4;B3GAT2;XYLT1;HS3ST5;HS3ST4;HS6ST2
KO_Upregulated_1176 Genes	HumanCyc_2016	creatine-phosphate biosynthesis_Homo sapiens_PWY-6158	0.030666	1	23.7048	CKMT1B;CKB
KO_Upregulated_1176 Genes	HumanCyc_2016	terminal O-glycans residues modification_Homo sapiens_PWY-7434	0.0372267	1	12.915	ST6GAL2;FUT9;ST8SIA2
KO_Upregulated_1176 Genes	HumanCyc_2016	heparan sulfate biosynthesis (late stages)_Homo sapiens_PWY-6558	0.0372528	1	10.1732	NDST4;HS3ST5;HS3ST4;HS6ST2
KO_Upregulated_1176 Genes	HumanCyc_2016	cysteine biosynthesis_Homo sapiens_PWY-6292	0.0442263	1	17.6782	CBS;CTH
KO_Upregulated_1176 Genes	HumanCyc_2016	glycoaminoglycan-protein linkage region biosynthesis_Homo sapiens_PWY-6557	0.0595431	1	13.7077	B3GAT2;XYLT1
KO_Upregulated_1176 Genes	HumanCyc_2016	serine and glycine biosynthesis_Homo sapiens_SER-GLYSYN-PWY	0.0595431	1	13.7077	PSAT1;PHGDH
KO_Upregulated_1176 Genes	HumanCyc_2016	superpathway of methionine degradation_Homo sapiens_PWY-5328	0.0744343	1	7.79663	CBS;CTH;CDO1
KO_Upregulated_1176 Genes	HumanCyc_2016	C20 prostanoid biosynthesis_Homo sapiens_PWY66-374	0.0944579	1	8.91761	PTGIS;PTGS2
KO_Upregulated_1176 Genes	HumanCyc_2016	NAD de novo biosynthesis_Homo sapiens_NADSYN-PWY	0.154407	1	5.29525	HAAO;NMNAT2
KO_Upregulated_1176 Genes	NCI-Nature_2016	ATR signaling pathway_Homo sapiens_8991cbac-618b-11e5-8ac5-06603eb7f303	0.000347317	0.0725893	31.2609	RAD51;MCM7;FANCD2;TIMELESS;CLSPN;CDC6;CDC25A;MCM2;RAD9A
KO_Upregulated_1176 Genes	NCI-Nature_2016	Beta1 integrin cell surface interactions_Homo sapiens_2fd0bc63-618d-11e5-8ac5-06603eb7f303	0.000414824	0.0433491	24.0806	COL3A1;COL2A1;VCAM1;COL1A2;MDK;COL11A1;COL7A1;ITGA1;COL5A2;ITGA8;COL4A6;JAM2
KO_Upregulated_1176 Genes	NCI-Nature_2016	Endothelins_Homo sapiens_dfb9dc47-6191-11e5-8ac5-06603eb7f303	0.00101528	0.0707314	20.4671	GNAO1;GNAZ;EDNRA;COL3A1;EDNRB;COL1A2;GNAL;PLA2G4A;ADCY2;ADCY1;ADCY5
KO_Upregulated_1176 Genes	NCI-Nature_2016	Syndecan-1-mediated signaling events_Homo sapiens_f957cc16-6195-11e5-8ac5-06603eb7f303	0.00124709	0.0651603	22.2503	COL3A1;COL1A2;COL2A1;COL11A1;COL7A1;COL12A1;COL5A2;COL4A6;COL8A1
KO_Upregulated_1176 Genes	NCI-Nature_2016	Integrins in angiogenesis_Homo sapiens_2ddeac89-6194-11e5-8ac5-06603eb7f303	0.00307888	0.128697	15.0262	COL3A1;COL2A1;COL1A2;IRS1;COL11A1;COL7A1;COL12A1;COL5A2;COL4A6;COL8A1;EDIL3
KO_Upregulated_1176 Genes	NCI-Nature_2016	LPA4-mediated signaling events_Homo sapiens_53b0602f-6194-11e5-8ac5-06603eb7f303	0.00962857	0.335395	21.0568	GNAL;ADCY2;ADCY1;ADCY5
KO_Upregulated_1176 Genes	NCI-Nature_2016	Wnt signaling network_Homo sapiens_987a2b9f-6196-11e5-8ac5-06603eb7f303	0.0221167	0.660343	11.575	WIF1;FZD4;WNT5A;ROR2;WNT3
KO_Upregulated_1176 Genes	NCI-Nature_2016	E2F transcription factor network_Homo sapiens_bb4d0fd3-6191-11e5-8ac5-06603eb7f303	0.0248098	0.648157	7.85824	CEBPA;ORC1;MCM3;E2F1;E2F2;MYBL2;CDC6;CES3;CDC25A
KO_Upregulated_1176 Genes	NCI-Nature_2016	Reelin signaling pathway_Homo sapiens_054f432f-6195-11e5-8ac5-06603eb7f303	0.0254681	0.591427	10.7622	GRIN2A;RELN;MAPT;GRIN2B;CDK5R1
KO_Upregulated_1176 Genes	NCI-Nature_2016	S1P3 pathway_Homo sapiens_7cb02d01-6195-11e5-8ac5-06603eb7f303	0.0254681	0.532284	10.7622	GNAO1;GNAZ;FLT1;S1PR3;S1PR2
KO_Upregulated_1176 Genes	Panther_2016	Ionotropic glutamate receptor pathway_Homo sapiens_P00037	1.63431e-07	1.83043e-05	82.6819	GRIA1;SNAP25;SLC1A2;GRIK3;SLC1A3;GRIK2;SLC1A6;CACNA1E;GRIN2B;GRM3;GRM2;GRIN2A;GRIA3;GRIA4
KO_Upregulated_1176 Genes	Panther_2016	Metabotropic glutamate receptor group III pathway_Homo sapiens_P00039	1.93218e-06	0.000108202	58.0109	GRIA1;SNAP25;GRIK3;SLC1A2;SLC1A3;GRIK2;SLC1A6;CACNA1E;GRIN2B;GRIN2A;GRM4;GRM8;GRIA3;GRIA4
KO_Upregulated_1176 Genes	Panther_2016	Wnt signaling pathway_Homo sapiens_P00057	0.000476808	0.0178008	14.5047	PCDH10;ITPR1;PCDH18;ACTG2;NKD2;CDH7;FRZB;GNG7;CDH23;CTNNA3;CER1;WNT3;DACT1;APC2;TLE3;FZD3;PCDH9;FZD4;WNT5A;EN2;PCDHB15;EN1;PYGO1;ACTA2;MYCL;MYH2;MYCN;CDH10;GNB3;CDH13;FAT3
KO_Upregulated_1176 Genes	Panther_2016	Nicotine pharmacodynamics pathway_Homo sapiens_P06587	0.000948356	0.026554	29.5952	CHRNB2;CHRNA5;CHRNA4;EPB41;ADCY2;CACNA1C;CACNA1G
KO_Upregulated_1176 Genes	Panther_2016	Endothelin signaling pathway_Homo sapiens_P00019	0.00135372	0.0303234	17.9725	GUCY1A2;EDNRA;EDNRB;ECEL1;ITPR1;PLA2G4A;ADCY2;ADCY1;PTGS2;PRKG1;ADCY5;SEC11C
KO_Upregulated_1176 Genes	Panther_2016	GABA-B receptor II signaling_Homo sapiens_P05731	0.00376011	0.0701887	18.9908	GNAO1;GNG7;GNB3;ADCY2;ADCY1;ADCY5;CACNA1G
KO_Upregulated_1176 Genes	Panther_2016	Endogenous cannabinoid signaling_Homo sapiens_P05730	0.00964648	0.154344	17.159	GNAO1;CNR1;GNG7;GNB3;CACNA1G
KO_Upregulated_1176 Genes	Panther_2016	Cadherin signaling pathway_Homo sapiens_P00012	0.0153171	0.214439	7.58057	FZD3;PCDH9;PCDH10;FZD4;WNT5A;PCDHB15;PCDH18;ACTG2;CDH7;ACTA2;CDH10;CDH23;CDH13;FAT3;CTNNA3;WNT3
KO_Upregulated_1176 Genes	Panther_2016	Heterotrimeric G-protein signaling pathway-Gi alpha and Gs alpha mediated pathway_Homo sapiens_P00026	0.017253	0.214704	7.61111	OPRD1;KCNJ6;ADCY2;ADCY1;ADRA2C;ADCY5;GRM3;GRM2;GNAL;GRM4;GNG7;CLTCL1;GRM8;RGS7
KO_Upregulated_1176 Genes	Panther_2016	Opioid proopiomelanocortin pathway_Homo sapiens_P05917	0.0187594	0.210106	15.0267	OPRD1;GNAO1;SNAP25;ADCY2
KO_Upregulated_1176 Genes	DrugMatrix	Ethosuximide-1200_mg/kg_in_Water-Rat-Brain-5d-dn	0.0224126	1	5.77129	RTN1;PDGFA;ATP1A3;ATP1A2;PTN;CPLX2;SLC4A4;GJA1;SNN;ENPP2;APOE;BSN;TAC1;MARCKSL1;HSPA5;KCNB1;ACTA2;NELL2;KLF7;GAP43;PDE10A;SYT11;FABP7;SPARCL1;CDH13;MAPT
KO_Upregulated_1176 Genes	DrugMatrix	Nicotine-75_mg/kg_in_Water-Rat-Brain-5d-dn	0.0225337	1	5.71005	ITIH3;RTN1;KCNA2;ATP1A3;PTN;CABP1;CPLX2;GJA1;SNN;HRH3;APOE;BSN;TAC1;LZTS1;MARCKSL1;HSPA5;KCNB1;ACTA2;NELL2;GAP43;PDE10A;PSAT1;SYT11;FABP7;CSPG5;CDH13;MAPT
KO_Upregulated_1176 Genes	DrugMatrix	Carbachol-15_mg/kg_in_Water-Rat-Brain-5d-dn	0.0691053	1	3.63554	GPM6A;KCNA2;ATP1A2;PTN;CABP1;LDB2;CPLX2;GJA1;SNN;CALB1;PGBD5;HRH3;BSN;LZTS1;LRRC4B;KCNB1;INHBE;ACTA2;NELL2;GAP43;PDE10A;PSAT1;FABP7;SPARCL1;SCG3;MAPT
KO_Upregulated_1176 Genes	DrugMatrix	Levodopa-1000_mg/kg_in_Water-Rat-Brain-5d-dn	0.0773032	1	3.44067	ITIH3;RTN1;PTPRO;KCNA2;PTN;CABP1;CPLX2;GJA1;SNN;HRH3;ENPP2;APOE;TAC1;LZTS1;LRRC4B;MARCKSL1;KCNB1;HPCAL4;ACTA2;NELL2;GAP43;PDE10A;FABP7;CSPG5;CDH13;SCG3
KO_Upregulated_1176 Genes	DrugMatrix	Sumatriptan-1100_mg/kg_in_Water-Rat-Brain-5d-dn	0.11696	1	2.81718	GPM6A;ITIH3;MARCKSL1;RTN1;KCNB1;ATP1A3;ATP1A2;PTN;CPLX2;HPCAL4;ACTA2;NELL2;GAP43;HRH3;FABP7;SPARCL1;CSPG5;CDH13;SCG3;APOE;MAPT;BSN
KO_Upregulated_1176 Genes	DrugMatrix	Thimerosal-10_mg/kg_in_Water-Rat-Brain-3d-dn	0.119976	1	2.73891	GPM6A;KCNB1;KCNA2;HTRA1;PTN;CABP1;CPLX2;HERPUD1;INHBE;ACTA2;NELL2;SNN;GAP43;PDE10A;PGBD5;HRH3;PSAT1;CSPG5;CDH13;APOE;MAPT;TAC1;LZTS1;KCNK2
KO_Upregulated_1176 Genes	DrugMatrix	Lithocholic_Acid-74_uM_in_DMSO-Rat-Primary_rat_hepatocytes-1d-up	0.144176	1	2.52343	EIF4A1;DUSP2;ITIH3;SDF2L1;TFRC;HSPA5;SDC2;KCNA2;CXCL1;SLC3A2;UBE2G2;HERPUD1;PDIA4;DNAJC3;PSAT1;CTH;CANX;DNAJB9;CRELD2
KO_Upregulated_1176 Genes	DrugMatrix	Sumatriptan-1100_mg/kg_in_Water-Rat-Brain-3d-dn	0.150958	1	2.41167	GPM6A;DUSP2;RTN1;KCNB1;KCNA2;KLHL13;CPLX2;SLC4A4;NELL2;KLF7;GJA1;SNN;GAP43;PDE10A;HRH3;CANX;SPARCL1;APOE;BSN;TAC1;LRRC4B
KO_Upregulated_1176 Genes	DrugMatrix	Moclobemide-266_mg/kg_in_Water-Rat-Brain-5d-dn	0.156504	1	2.32522	ITIH3;MARCKSL1;RTN1;KCNB1;KCNA2;PTN;CABP1;CPLX2;SLC4A4;HPCAL4;ACTA2;NELL2;SNN;GAP43;PDE10A;HRH3;FABP7;ENPP2;SPARCL1;CDH13;SCG3;MAPT;LZTS1
KO_Upregulated_1176 Genes	DrugMatrix	Colchicine-1000_uM_in_DMSO-Rat-Primary_rat_hepatocytes-0.67d-up	0.159368	1	3.18711	ACTA2;HSPA5;DIO3;PDIA4;INHBE
KO_Upregulated_1176 Genes	ChEA_2016	SUZ12_20075857_ChIP-Seq_MESCs_Mouse	1.95182e-57	1.25893e-54	250.826	SERPINE2;COL12A1;XYLT1;ADARB2;SLC4A4;PREX2;GCSH;DPYSL4;DPYSL5;DPYSL2;PPP4R4;FAM19A5;XYLB;ANKS1B;HES6;DAPK2;FIBCD1;COL23A1;SOX13;UNC5C;SOX11;HPCAL4;SOX10;DKK2;EML5;RFX4;HECW2;HECW1;PRR16;PLBD1;FREM2;TTYH2;CRABP1;AGAP2;PDGFA;SLCO5A1;ADAMTS15;GRIN2A;FLRT2;ADAMTS19;PRDM16;RRS1;PIP5K1B;ST3GAL6;RHBDL3;PROM1;PPARGC1B;CADM3;FZD3;JAG1;BTBD17;FZD4;GRIN2B;SLC16A14;AIF1L;ABTB2;XKR7;MEX3B;CPEB1;H2AFY2;SNAI2;P…
KO_Upregulated_1176 Genes	ChEA_2016	SUZ12_18692474_ChIP-Seq_MESCs_Mouse	2.39611e-50	7.72747e-48	285.004	VIPR2;COL12A1;ADARB2;SLC4A4;HS6ST2;RASSF2;EDNRB;SOX1;DPYSL4;DPYSL5;SOX6;SOX4;CALN1;PAQR9;ST6GAL2;EPHA8;KCNK12;FIBCD1;SOX13;EBF1;EBF2;UNC5C;SOX11;EBF3;MAPK8IP2;DKK2;RFX4;HECW2;HECW1;PRR16;ZFPM2;TRIB2;ADCYAP1R1;PCDH10;FOXG1;CRABP1;TWIST1;SLCO5A1;AARD;PCDH18;ADAMTS15;GRIN2A;FLRT2;ADAMTS19;PRDM16;ST3GAL6;RHBDL3;PROM1;PAG1;FZD3;FOXF2;BCL11B;LRRN2;ST8SIA1;FZD4;BCL11A;ST8SIA2;ST8SIA3;IGF2;GDF6;GRIN2B;SL…
KO_Upregulated_1176 Genes	ChEA_2016	MTF2_20144788_ChIP-Seq_MESCs_Mouse	1.10463e-47	2.37495e-45	225.148	VIPR2;TFRC;THSD7B;SERPINE2;COL12A1;IKZF1;SLC4A4;HS6ST2;EDNRA;EDNRB;SOX1;DPYSL4;BSN;SOX6;SOX4;CALN1;HES6;PAQR9;EPHA7;ST6GAL2;PAQR4;EPHA8;LIMCH1;KCNK12;FIBCD1;COL23A1;SOX13;EBF1;EBF2;UNC5C;SOX11;EBF3;SLC6A11;DKK2;TCERG1L;RFX4;HECW2;KCNQ2;PRR16;KCTD12;ZFPM2;TRIB2;KCTD15;FREM2;ADCYAP1R1;PCDH10;FOXG1;CRABP1;LPAR1;PDGFA;TWIST1;SLCO5A1;AARD;APCDD1;PCDH18;ADAMTS15;GRIN2A;PGBD5;FLRT2;ADAMTS19;PRDM16;HIVEP…
KO_Upregulated_1176 Genes	ChEA_2016	SUZ12_18974828_ChIP-Seq_MESCs_Mouse	3.73412e-47	6.02126e-45	259.459	THSD7B;SERPINE2;COL12A1;XYLT1;IKZF1;ADARB2;SLC4A4;HS6ST2;RASSF2;EDNRB;SOX1;DPYSL4;DPYSL5;SOX6;SOX4;CALN1;PAQR9;EPHA7;ST6GAL2;KCNK12;FIBCD1;EBF1;EBF2;UNC5C;SOX11;EBF3;SLC6A11;HPCAL4;DKK2;RFX4;HECW2;KCNQ2;HECW1;PRR16;KCTD12;ZFPM2;TRIB2;FREM2;ADCYAP1R1;PCDH10;FOXG1;CRABP1;TWIST1;PCDH18;ADAMTS15;GRIN2A;CYP4X1;FLRT2;ADAMTS19;ARSJ;TSPAN7;PRDM16;B4GALNT1;ST3GAL6;RHBDL3;PROM1;PAG1;FOXF2;BCL11B;LRRN2;FZD4…
KO_Upregulated_1176 Genes	ChEA_2016	JARID2_20075857_ChIP-Seq_MESCs_Mouse	4.07214e-39	5.25306e-37	236.615	THSD7B;IKZF1;SLC4A4;HS6ST2;SOX1;XYLB;SOX4;CALN1;MFSD2A;PAQR9;EPHA8;KCNK12;FIBCD1;EBF1;EBF2;SOX11;EBF3;SLC6A11;SOX10;RFX4;PLBD1;KCTD12;ZFPM2;FREM2;PCDH10;CRABP1;TWIST1;SLCO5A1;GRIN2A;FLRT2;PRDM16;ST3GAL6;RAB11FIP4;CADM3;FOXF2;BCL11B;LRRN2;BCL11A;ST8SIA2;IGF2;GDF6;GADD45G;GDF7;ABTB2;CYP26A1;MEX3B;CPEB1;KLHDC8A;HRK;GPR27;PTPRT;RET;NRP2;PTPRS;TMEM151B;KCNC4;PTH1R;ARHGAP6;PCSK5;TRIM9;NEFL;NEFM;KIF1A;C…
KO_Upregulated_1176 Genes	ChEA_2016	RNF2_18974828_ChIP-Seq_MESCs_Mouse	1.76866e-38	1.90131e-36	228.227	COL12A1;SLC4A4;HS6ST2;RASSF2;SOX1;DPYSL4;DPYSL5;SOX4;CALN1;PAQR9;EPHA7;KCNK12;FIBCD1;SOX13;EBF1;EBF2;UNC5C;SOX11;EBF3;HPCAL4;DKK2;RFX4;KCTD12;ZFPM2;TRIB2;FREM2;PCDH10;FOXG1;CRABP1;PCDH18;ADAMTS15;FLRT2;ADAMTS19;PRDM16;B4GALNT1;RHBDL3;PROM1;PPARGC1B;PAG1;CADM3;JAG1;FOXF2;BCL11B;LRRN2;ST8SIA1;FZD4;BCL11A;ST8SIA2;IGF2;GDF6;GRIN2B;GADD45G;GDF7;ABTB2;CYP26A1;CPEB1;KLHDC8A;HRK;GPR27;PTPRT;RET;RYR2;NRP2…
KO_Upregulated_1176 Genes	ChEA_2016	EZH2_18974828_ChIP-Seq_MESCs_Mouse	1.76866e-38	1.62969e-36	228.227	COL12A1;SLC4A4;HS6ST2;RASSF2;SOX1;DPYSL4;DPYSL5;SOX4;CALN1;PAQR9;EPHA7;KCNK12;FIBCD1;SOX13;EBF1;EBF2;UNC5C;SOX11;EBF3;HPCAL4;DKK2;RFX4;KCTD12;ZFPM2;TRIB2;FREM2;PCDH10;FOXG1;CRABP1;PCDH18;ADAMTS15;FLRT2;ADAMTS19;PRDM16;B4GALNT1;RHBDL3;PROM1;PPARGC1B;PAG1;CADM3;JAG1;FOXF2;BCL11B;LRRN2;ST8SIA1;FZD4;BCL11A;ST8SIA2;IGF2;GDF6;GRIN2B;GADD45G;GDF7;ABTB2;CYP26A1;CPEB1;KLHDC8A;HRK;GPR27;PTPRT;RET;RYR2;NRP2…
KO_Upregulated_1176 Genes	ChEA_2016	SUZ12_18692474_ChIP-Seq_MEFs_Mouse	1.77883e-37	1.43418e-35	232.033	SEMA5B;VIPR2;IRS1;COL12A1;IRS4;SLC4A4;HS6ST2;DACH1;EDNRB;SOX1;DPYSL4;DPYSL5;SVEP1;SLC16A9;SOX6;SOX4;RGS7;MSX2;SLC30A3;EPHA8;FST;WNT5A;SOX13;EBF1;EBF2;UNC5C;SOX11;EBF3;POU3F1;MAPK8IP2;POU3F3;DKK2;RFX4;PRR16;SCG3;ROR2;ZFPM2;FBN2;DLX1;DLX2;ADCYAP1R1;PCDH10;CHRNA4;CTTNBP2;FOXG1;CRABP1;NPR3;SLC1A2;HTRA1;TWIST1;CACNA1C;CPLX2;CACNA1E;RASGRP1;CACNA1G;GRIN2A;DPP6;PRDM16;ST3GAL6;NPTX2;TAC1;PROM1;GRIA3;WNT3…
KO_Upregulated_1176 Genes	ChEA_2016	SUZ12_18555785_ChIP-Seq_MESCs_Mouse	2.90156e-37	2.07945e-35	236.662	THSD7B;SERPINE2;IRS1;COL12A1;IRS4;RORB;IKZF1;ADARB2;SLC4A4;RASSF2;EDNRB;SOX1;SVEP1;SLC16A9;SOX4;CALN1;PAQR9;CADPS2;EPHA7;KCNH5;PAQR4;MSX2;SLC30A3;FST;KCNK12;FIBCD1;VASH2;EBF1;UNC5C;EBF3;FOXP2;DKK2;FRMD3;RFX4;PRR16;ROR2;TRIB2;FBN2;DLX1;DLX2;ADCYAP1R1;FOXG1;CRABP1;NPR3;SLC1A2;HTRA1;LIN7A;SLC1A6;DTX4;PCDH18;CACNA1E;ADAMTS15;TMEM26;IGSF21;GRIN2A;SNN;FLRT2;HRH3;ADAMTS19;B4GALNT1;NPTX2;TAC1;PROM1;PAG1;…
KO_Upregulated_1176 Genes	ChEA_2016	JARID2_20064375_ChIP-Seq_MESCs_Mouse	2.85931e-36	1.84426e-34	223.049	SEMA5B;COL12A1;IKZF1;SLC4A4;HS6ST2;PREX2;DACH1;SOX1;SOX6;CALN1;ANKS1B;PAQR9;CADPS2;EPHA7;ST6GAL2;KCNK10;MSX2;SLC30A3;FST;KCNK12;FIBCD1;WNT5A;VASH2;EBF1;DIO3;EBF2;UNC5C;EBF3;SLC6A11;POU3F1;POU3F3;HECW2;PRR16;KCTD12;ZFPM2;FREM2;FBN2;NECAB2;DLX1;DLX2;ADCYAP1R1;KLHL14;PCDH10;CHRNA4;FOXG1;CRABP1;NPR3;AGAP2;SLC1A2;HTRA1;TWIST1;LIN7A;CACNA1C;CACNA1E;IGSF21;GRIN2A;FLRT2;ADAMTS19;PRDM16;CDH23;B4GALNT1;ST3…
KO_Upregulated_1176 Genes	huMAP	GINS4	0.000162116	0.161305	98.9478	GINS1;GINS2;GINS3;TIMELESS
KO_Upregulated_1176 Genes	huMAP	MCM5	0.000360608	0.179402	77.043	MCM7;MCM3;MCM4;MCM2
KO_Upregulated_1176 Genes	huMAP	GPM6B	0.00147106	0.487902	25.88	GNAO1;CAMKV;DPYSL5;DPYSL2;CDH13;MAPT;DCLK1
KO_Upregulated_1176 Genes	huMAP	SYT1	0.00313589	0.780052	27.2338	GNAO1;DPYSL5;DPYSL2;MAPT;DCLK1
KO_Upregulated_1176 Genes	huMAP	GNG2	0.00405225	0.806397	24.6531	GNAO1;DPYSL2;CDH13;MAPT;DCLK1
KO_Upregulated_1176 Genes	huMAP	CRMP1	0.00740064	1	23.8396	GNAO1;DPYSL2;MAPT;DCLK1
KO_Upregulated_1176 Genes	huMAP	ATP4A	0.0152875	1	16.7296	DPYSL5;DPYSL2;MAPT;DCLK1
KO_Upregulated_1176 Genes	huMAP	GRIA2	0.0187594	1	15.0267	DPYSL4;CDH13;MAPT;DCLK1
KO_Upregulated_1176 Genes	huMAP	AMPH	0.0226813	1	13.5561	DPYSL4;CDH13;MAPT;DCLK1
KO_Upregulated_1176 Genes	huMAP	CALB2	0.0270655	1	12.2772	DPYSL4;CDH13;MAPT;DCLK1
KO_Upregulated_1176 Genes	Jensen_TISSUES	Neural_tube	9.22312e-08	0.00016989	55.5615	ROBO2;MSX2;TCF15;FOXG1;CRABP1;EN2;SHROOM3;EN1;AFP;ZIC5;SOX10;NTN1;GLI3;CDH7;SOX1;VANGL2;ZIC2;GBX2;ZIC3;CBS;ZIC1;CNTN2;SNAI2;SLIT3
KO_Upregulated_1176 Genes	Jensen_TISSUES	Neural_crest	1.15293e-07	0.000106185	51.1893	RET;DLX2;FOXC1;CRABP1;CHD7;GLI3;CDH7;SOX2;EDNRA;EDNRB;ZIC2;GBX2;ZIC1;TFAP2A;TFAP2B;MSX2;MIR99AHG;GFRA1;ZIC5;SOX10;OLFM1;KITLG;MYCN;KIT;SNAI2;KCTD15
KO_Upregulated_1176 Genes	Jensen_TISSUES	Ectoderm	4.2562e-06	0.00261331	35.5697	TFAP2A;DLX1;DLX2;MSX2;TCF15;EYA2;FST;FOXG1;CRABP1;EN2;EN1;SOX10;GLI3;CYP26A1;ALDH1A3;SOX1;VANGL2;GBX2;FRZB;SNAI2;SOX6;WNT3;FGFR2
KO_Upregulated_1176 Genes	Jensen_TISSUES	Mesenchyme	5.74058e-06	0.00264354	27.2095	TAGLN;FOXC1;DLX2;FLT1;ELN;CRABP1;PDGFA;TWIST1;AFP;GLI3;GJA1;WIF1;CALD1;PROM1;JAG1;VCAM1;FOXF2;MSX2;PRRX1;WNT5A;IGF2;BGN;SOX10;DCN;ACTA2;ALDH1A3;KITLG;COL2A1;FRAS1;ESRP1;KIT;FGF18;SNAI2;FREM2;FGFR2
KO_Upregulated_1176 Genes	Jensen_TISSUES	Adult	2.05448e-05	0.00756872	16.9956	RET;SNAP25;FLT1;EDA;TFRC;IRS1;NCAN;ELN;IKZF1;GLI3;GHR;SOX2;GJA1;ADAMTS2;CALB1;MDK;ZIC3;PIM1;BAALC;NEFM;BSN;SOX6;RBFOX3;ABCC8;FST;WNT5A;BGN;GFRA1;PAX5;SOX10;FOXP2;ASRGL1;DCN;MN1;GAP43;COL2A1;MYCN;KIT;TIMELESS;DCX;MAPT;ABCG2;GRIA1;CEBPA;CHRNA4;SLC1A2;SLC1A3;TWIST1;CACNA1C;AFP;PTN;PTGS2;DLL1;GRIN2A;RELN;EFS;PTPRZ1;TERT;SLITRK1;CBS;CNR1;MAP2;RRS1;TNNI1;DMD;APOE;TAC1;PROM1;GRIA4;CHGA;JAG1;VCAM1;ANGPT1…
KO_Upregulated_1176 Genes	Jensen_TISSUES	Ganglion	0.000176024	0.0540393	16.3864	RET;GRIA1;SNAP25;EDA;CHRNA4;KCNA2;SLC1A2;SLC1A3;GRIK2;PTGS2;GRM3;GRM2;GRIN2A;EDNRB;CALB1;GRM4;HRH3;MAP2;CNR1;APOE;TAC1;GRIA4;KCNJ6;GPR37;RBFOX3;GFRA1;SNCAIP;SOX10;GRIN2B;FOXP2;NR4A1;GAP43;KCNQ2;DCX;MAPT;SCG2
KO_Upregulated_1176 Genes	Jensen_TISSUES	Scolopidium	0.000277747	0.0730871	30.2751	GRIA1;GNAO1;GRM4;CALB1;CNR1;SLC1A2;GRIK2;BSN;RGS7;GRIA4
KO_Upregulated_1176 Genes	Jensen_TISSUES	Animal_cap	0.000326351	0.0751424	35.2317	ZIC2;FST;ZIC1;EN2;SNAI2;LDB2;ZIC5;ZSWIM5
KO_Upregulated_1176 Genes	Jensen_TISSUES	Limb_bud	0.000410366	0.0839883	44.209	SCUBE3;RIMS4;SERTAD4;CRABP1;EN1;GLI3
KO_Upregulated_1176 Genes	Jensen_TISSUES	Mesenchymal_stem_cell	0.000424776	0.0782437	17.4392	VCAM1;JAG1;TFRC;MSX2;ANGPT1;ELN;PLCL1;WNT5A;ITGA1;DCN;GDF7;SOX2;GJA1;KITLG;COL2A1;TERT;MAP2;TNMD;KIT;PROM1;EZH2
KO_Upregulated_1176 Genes	RNA-Seq_Disease_Gene_and_Drug_Signatures_from_GEO	Schizophrena_hIPSC_NPC_GSE63738_down	3.58391e-34	4.66626e-31	287.821	RAB3C;SERPINE2;SLC4A4;SOX2;EDNRB;RASSF2;DPYSL4;TRIM24;SOX6;SOX4;EPHB3;HES6;TLE3;GPT2;SLC6A11;SHISA6;OLFM1;CCDC80;RFX4;KCNQ2;SPARCL1;MASP1;CTXN1;SCG2;FREM2;DLX1;GPM6A;DLX2;ADCYAP1R1;BEX1;RTN1;TTYH2;PCDH10;CRABP1;AGAP2;SLC1A2;LPAR2;SLC1A3;ADAMTS15;MAP2;ZNF704;TSPAN7;TNRC18;NPTX2;LONRF2;PAG1;LRRC4B;TMEM132D;TMEM132C;SYT4;CADM3;VCAM1;SYT2;BTBD17;WSCD1;HSPA5;LRRN2;TMEM132B;DCLK2;NSG1;C1ORF61;DCLK1;GNA…
KO_Upregulated_1176 Genes	RNA-Seq_Disease_Gene_and_Drug_Signatures_from_GEO	Autism_iPSCs-derived_Neural_Cultures_Differentiation_day_31_GSE61476_up	3.90599e-25	2.5428e-22	183.44	ROBO2;RAB3C;ANKRD13B;NRP2;PTPRS;TMEM151B;SERPINE2;LAMC3;NCAN;GRIK3;CELF5;GLI3;RIMS4;RIMS3;ATCAY;CAMKV;DPYSL5;KIF5C;DPYSL2;PIEZO2;NEFL;NEFM;KIF1A;BSN;LZTS1;SOX4;APC2;CAMK1D;BGN;SOX11;MAPK8IP2;IL17RD;SRCIN1;MTSS1;POU3F3;OLFM1;KCNQ2;MPPED2;ITGA8;DCX;SLC29A4;EVL;MAPT;TRIB2;GRIA1;DLX1;GPM6A;FOXC1;RTN1;PLPPR3;COL11A1;FOXG1;NRXN1;NPR3;AGAP2;SLC1A2;SLC1A3;ATP1A3;NRXN2;ADCY1;CPLX2;CACNA1E;ADD2;PDZD4;SNN;P…
KO_Upregulated_1176 Genes	RNA-Seq_Disease_Gene_and_Drug_Signatures_from_GEO	Bardet-Biedi_Syndrome_Neurons_(IPSCs-derived)_GSE62936_up	3.90599e-25	1.6952e-22	183.44	ROBO2;RAB3C;SNAP25;TMEM151B;SERPINE2;ONECUT2;ELN;NCAN;COL12A1;PTPRO;CELF5;HAPLN1;RNF157;RIMS4;DACH1;RIMS3;ATCAY;CAMKV;DPYSL5;KIF5C;DPYSL2;GDAP1L1;PIEZO2;NEFL;NEFM;KIF1A;BSN;EDIL3;APC2;SRRM4;SLC6A15;BGN;MAPK8IP2;HPCAL4;SRCIN1;DCN;OLFM1;GAP43;KCNQ2;MPPED2;DCX;TAGLN3;MAPT;SCG2;SHANK2;GNAZ;BEX1;RTN1;CHRNA4;SEZ6;ATP1A3;NRXN2;CACNA1C;CPLX2;ADD2;NKAIN1;TCEAL7;PDZD4;MAP2;MAP6;SLIT3;LONRF2;CCDC184;RUNX1T1…
KO_Upregulated_1176 Genes	RNA-Seq_Disease_Gene_and_Drug_Signatures_from_GEO	Gsa_Cerebellum_knockout_GSE60415_down	5.93487e-20	1.9318e-17	114.596	RAB3C;SLC4A4;PREX2;RIMS4;RIMS3;KIF5C;ENPP2;HMCN1;BSN;ANKS1B;CALN1;SCN1A;CADPS2;UNC5C;MAPK8IP2;SRCIN1;ASRGL1;SHISA6;OLFM1;PCP4;KCNQ2;SPARCL1;SCG3;KCTD12;TLN2;TAGLN3;GRIA1;GPM6A;RTN1;ITPR1;SLC1A3;LIN7A;SLC1A6;CPLX2;CACNA1E;CACNA1G;STRIP2;DPP6;MAP2;FUT9;TSPAN7;PIP5K1B;LONRF2;RAB11FIP4;GRIA4;TFAP2B;SYT4;CADM3;DNAH11;SYT2;WSCD2;IGF2;NSG1;HSPA12A;DCLK1;GNAO1;GNAL;RET;DPP10;SNAP25;TENM1;RYR2;TMEM151B;ME…
KO_Upregulated_1176 Genes	RNA-Seq_Disease_Gene_and_Drug_Signatures_from_GEO	Chd7_Spinal_Cord_Conditional_Knockout_GSE72726_up	9.02745e-20	2.35075e-17	129.047	RAB3C;PTPRS;SERPINE2;NCAN;ZCCHC18;SLC4A4;RNF157;TRIM9;EDNRB;DPYSL5;KIF5C;NEFL;NEFM;KIF1A;DLGAP3;APC2;RBFOX3;SHROOM2;EMP2;EBF3;SLC6A11;SYN2;MID1;MTURN;OLFM1;GAP43;KCNQ2;SPARCL1;CDH13;EVL;KCTD12;TLN2;MAPT;GPM6A;ADCYAP1R1;SLC24A3;RTN1;PLPPR3;COL11A1;NRXN1;AGAP2;SEZ6;HTRA1;SLC1A3;ATP1A3;NRXN2;SLC1A4;ATP1A2;ADCY1;CPLX2;STOX2;DPP6;RELN;PTPRZ1;MAP2;TSPAN7;MAP6;TNRC18;APOE;LRRC4B;CHGA;ARNT2;CADM3;MARCKSL…
KO_Upregulated_1176 Genes	RNA-Seq_Disease_Gene_and_Drug_Signatures_from_GEO	ALS_IPSCs-derived_neurons_GSE52202_up	8.63231e-19	1.87321e-16	120.039	ROBO2;RAB3C;SNAP25;DRAXIN;PTPRS;TMEM151B;NCAN;CELF5;ATCAY;DPYSL4;DPYSL5;KIF5C;DPYSL2;IGLON5;ZIC1;NEFL;NEFM;KIF1A;BSN;SOX4;APC2;SHROOM2;SOX11;MTURN;POU3F3;OLFM1;RFX4;KCNQ2;DCX;FAM181B;SCG3;TAGLN3;MAPT;TRIB2;GPM6A;BRSK2;ADCYAP1R1;BEX1;PLPPR3;NRXN1;SLC1A3;ATP1A3;NRXN2;PTN;ZDHHC22;CPLX2;DTX4;NTN1;PHF21B;ADD2;PDZD4;SNN;DPP6;PTPRZ1;MAP2;FUT9;CNR1;NPTX2;RUNX1T1;ARNT2;CADM3;MARCKSL1;WSCD1;TMEM132B;ST8SIA…
KO_Upregulated_1176 Genes	RNA-Seq_Disease_Gene_and_Drug_Signatures_from_GEO	HD_(R6/1;_transgenic_for_exon_1)_Striatum_Mutant_GSE59571_down	1.11669e-18	2.07705e-16	118.816	HRK;CNTNAP3;PTPRT;RAB3C;SNAP25;RYR2;NCAN;GRIK3;GRIK2;SLC4A4;GRM3;TRIM9;GRM4;CAMKV;KIF5C;PPP4R4;ENPP2;DLGAP3;BSN;LZTS1;ANKS1B;CALN1;CADPS2;ST6GAL2;CAMK1D;KAZN;MYRIP;ADRA2C;HPCAL4;PRLR;ANO2;GPRIN3;OLFM1;PCP4;SPATA13;KCNQ2;SPARCL1;CDH13;CTXN1;SCN4B;OPRD1;CTTNBP2;KCNA2;AGAP2;SEZ6;ITPR1;SLC1A2;ADCY1;IQGAP2;CPLX2;CACNA1E;RASGRP1;ADCY5;HSP90B1;GRIN2A;SNN;STRIP2;ABLIM2;PGBD5;HRH3;CNR1;GNG7;TSPAN7;CKB;APO…
KO_Upregulated_1176 Genes	RNA-Seq_Disease_Gene_and_Drug_Signatures_from_GEO	Huntington's_NSCs_GSE74201_up	4.35427e-18	7.08658e-16	113.309	NRP2;MCM7;IRS1;COL12A1;CHD7;HAPLN1;TRIM9;GRIP1;GJA1;EDNRA;DPYSL5;KIF5C;EMILIN3;NEFM;SPX;PHGDH;SVEP1;HMCN1;EDIL3;ZNF521;ST6GAL2;LIMCH1;GPT2;WNT5A;BGN;HUNK;EBF2;SHROOM3;GFRA1;SHISA2;MID1;POU3F3;RHOB;MYCN;CANX;ITGA8;MCM3;DCX;MCM4;FREM2;DDR2;FBN2;DLX1;TAGLN;PKDCC;SEMA3D;EPB41;SDC2;C1ORF198;LPAR1;IQGAP2;NTN1;PCDH18;HSP90B1;TCEAL7;SCUBE3;FLRT2;CALD1;CBS;GPC3;S1PR3;CKB;PROM1;PAG1;TFAP2B;COL26A1;MARCKSL1…
KO_Upregulated_1176 Genes	RNA-Seq_Disease_Gene_and_Drug_Signatures_from_GEO	Bicuculin_Hippocampus_20_uM_GSE67245_down	1.30065e-17	1.88161e-15	109.098	HRK;PTPRT;PTPRS;NCAN;XYLT1;LDB2;TTC28;RNF157;BCL7A;DPYSL5;DPYSL2;NEFM;KIF1A;BSN;RNF152;SOX4;CALN1;DACT1;APC2;TLE3;SRRM4;SHROOM2;KAZN;SOX11;SLC6A11;HPCAL4;GFRA2;MTSS1;POU3F3;RGMA;RHOB;SHISA6;OLFM1;MYCL;MYCN;ADGRB3;KCNQ2;KIT;SPARCL1;CDH13;KCTD12;MAPT;GRIA1;GPM6A;ADCYAP1R1;NRXN1;SEZ6;ITPR1;SLC1A3;ATP1A3;NRXN2;SLC1A4;ATP1A2;ADCY1;CACNA1C;CACNA1G;ADD2;FAM124A;RELN;PTPRZ1;MAP2;CNR1;TNRC18;APOE;CACNG4;R…
KO_Upregulated_1176 Genes	RNA-Seq_Disease_Gene_and_Drug_Signatures_from_GEO	MeCP2_Hypothalamus_Transgenic_GSE66871_up	4.89538e-17	6.37378e-15	103.885	TENM1;PTPRS;NCAN;IRS4;GRIK3;CELF5;SLC4A4;IPO4;UNC80;GRM2;GJA1;CALB1;CAMKV;DPYSL5;KIF5C;DPYSL2;KIF1A;BSN;APC2;SLC6A11;MAPK8IP2;HPCAL4;SRCIN1;SYN2;ASRGL1;GAP43;KCNQ2;CANX;SCG3;MAPT;DGKK;CTXN1;SCG2;NLGN3;GPM6A;ITIH3;ADCYAP1R1;SDC2;AGAP2;SEZ6;SLC1A2;ATP1A3;NRXN2;ATP1A2;PTN;CPLX2;DTX4;CACNA1E;HSP90B1;CACNA1G;PDZD4;PTPRZ1;MAP2;TSPAN7;MAP6;TNRC18;APOE;TAC1;LONRF2;LRRC4B;CHGA;CADM3;MARCKSL1;HSPA5;GABRA3;…
KO_Upregulated_1176 Genes	MGI_Mammalian_Phenotype_2017	MP:0011087_neonatal_lethality,_complete_penetrance	1.39581e-10	7.30146e-07	53.4614	RET;SNAP25;FEN1;PTH1R;GLI3;LMNB1;SOX2;GJA1;DACH1;EDNRB;HELLS;GRID2;TCF15;FST;WNT5A;EN1;SOX11;EBF3;GFRA1;SOX10;PTBP2;POU3F3;ALDH1A3;RIPPLY3;COL2A1;MYCN;RFX4;ESRP1;KCNQ2;KIT;ROR2;AMER1;CEBPA;DLX2;FOXC1;PKDCC;CHRNA4;COL11A1;FOXG1;TWIST1;ATP1A3;ATP1A2;CACNA1C;GBX2;PRDM16;GPC3;TFAP2B;FZD3;PRRX1;BCL11B;FOXF2;HSPA5;BCL11A;XRCC2;ECEL1;CADPS;NMNAT2;ZIC5;GRIN2B;SLC6A9;SMOC1;FGF18;ACKR3;FGFR2
KO_Upregulated_1176 Genes	MGI_Mammalian_Phenotype_2017	MP:0000849_abnormal_cerebellum_morphology	3.95563e-10	1.0346e-06	96.0546	EDARADD;CADPS2;FOXB1;GRID2;KCNJ6;HSPA5;FZD4;EN2;EBF2;EN1;SOX11;UNC5C;PAX5;IL17RD;GLI3;FOXP2;RELN;GBX2;PLP1;NEFL;CA8;ZNF423;ZNF521;CDK5R1
KO_Upregulated_1176 Genes	MGI_Mammalian_Phenotype_2017	MP:0002906_increased_susceptibility_to_pharmacologically_induced_seizures	1.4208e-09	2.4774e-06	88.5406	OPRD1;LGI1;RYR2;NRP2;KCNJ6;SERPINE2;NOS2;CHRNA4;PLCL1;PTPRO;KCNA2;SLC1A2;SLC1A3;GRIK2;PTGS2;CNR1;KCNQ2;SLITRK3;CNTN2;BSN;KCNK2;SCN1A;CDK5R1
KO_Upregulated_1176 Genes	MGI_Mammalian_Phenotype_2017	MP:0001265_decreased_body_size	1.84923e-09	2.41833e-06	38.8816	SNAP25;NRP2;IRS1;CHD7;XYLT1;RORB;IKZF1;SLC4A4;GHR;SOX2;GRIP1;GJA1;EDNRA;ATCAY;EDNRB;KIF1A;CA8;LARGE1;SOX6;ZNF521;RGS7;EDARADD;GRID2;WNT5A;EBF1;EN1;EBF2;UNC5C;PAX5;POU3F1;MAPK8IP2;FOXP2;RHOB;DNAJC3;DMRTA2;COL2A1;KCNQ2;CANX;DCX;ROR2;DDR2;GRIA1;FBN2;DLX1;CEBPA;PCDH10;KCNA2;ADAM22;LPAR1;ITPR1;PDGFA;TWIST1;ATP1A3;RECQL4;SCUBE3;RELN;CLMP;CBS;DMD;KCNN2;ZNF423;TFAP2A;LGI1;FOXB1;WWOX;KCNJ6;MCOLN3;PRRX1;FO…
KO_Upregulated_1176 Genes	MGI_Mammalian_Phenotype_2017	MP:0002206_abnormal_CNS_synaptic_transmission	4.14879e-08	4.34046e-05	67.4518	SNAP25;GRID2;KCNJ6;GPR37;SYT2;GRIK3;SEZ6;EN1;ATP1A3;GRIK2;ADCY1;CACNA1C;SYN2;GRIN2B;ADD2;CSPG5;KCNN2;S1PR2;BSN;LZTS1;TRIB2
KO_Upregulated_1176 Genes	MGI_Mammalian_Phenotype_2017	MP:0002109_abnormal_limb_morphology	4.40894e-08	3.84386e-05	72.9714	PKDCC;LGI4;ZBTB16;WNT5A;SPRY4;EN1;TWIST1;PTH1R;PCSK5;GLI3;PBX1;TBX3;GRIP1;COL2A1;CBS;FGF18;SVEP1;ROR2;FREM2
KO_Upregulated_1176 Genes	MGI_Mammalian_Phenotype_2017	MP:0002169_no_abnormal_phenotype_detected	5.32821e-08	3.9817e-05	25.692	SH3GL3;TFRC;RORB;DACH2;HS6ST2;SOX2;GJA1;EDNRA;KIF5C;PIM1;ENPP2;CER1;SOX4;SCN1A;CHRNB2;MSX2;LMO3;WNT5A;EBF2;SOX11;POU3F1;MID1;SOX10;CDC25A;MYCL;CCDC80;MYCN;LIX1;COL4A6;PLBD1;SCG3;TLN2;ZFPM2;TRIB2;ABCG2;GRIA1;PIF1;BLM;ADCYAP1R1;BRSK2;PKDCC;NXPH3;FOXG1;CRABP1;LPAR2;LIN7A;CACNA1E;SCUBE3;PDZD4;TERT;ZNF704;PRDM16;KCNN2;ZNF423;PROM1;TFAP2A;BARD1;CDT1;FZD3;DNAH11;JAG1;SYT2;HSPA5;ST8SIA1;FZD4;INHBE;CYP26A…
KO_Upregulated_1176 Genes	MGI_Mammalian_Phenotype_2017	MP:0001399_hyperactivity	6.09968e-08	3.98842e-05	38.6007	OPRD1;GRIA1;NLGN3;SNAP25;ADCYAP1R1;TMEM151B;CHD7;ATP1A3;DLL1;CACNA1G;GRM2;ZIC2;CNR1;B3GALT2;CDH23;MAP6;DNAJB9;APOE;SLC13A5;ZNF521;MFSD2A;GRIA4;CHRNB2;CADPS2;GRID2;MCOLN3;PCDH9;KCNB1;GABRA5;KCNIP3;GABRA3;EN2;EN1;UNC5C;GPR50;GRIN2B;AP3B2;MID1;GNAO1;KLF7;GNAL;MMP16;ESRP1;SNAI2;MAPT;SHANK2;CDK5R1
KO_Upregulated_1176 Genes	MGI_Mammalian_Phenotype_2017	MP:0002083_premature_death	6.32e-08	3.67333e-05	29.7471	RET;SNAP25;FEN1;PTPRS;IRS1;CHD7;IKZF1;SOX2;GJA1;ATCAY;RASSF2;SGCD;EDNRB;SOX1;EXO1;ZIC3;ZIC1;BSN;LARGE1;ZNF521;PRKG1;SCN1A;EDARADD;CHRNB2;GPT2;EBF1;EN1;GPX7;PAX5;SOX10;FOXP2;MTSS1;DNAJC3;GAP43;SETBP1;RFX4;KCNQ2;KIT;DCX;MCM4;TRIB2;MCM2;DLX1;CEBPA;KCNA2;NPR3;SLC1A2;ITPR1;PDGFA;ATP1A3;CACNA1C;IQGAP2;PTGS2;DLL1;RECQL4;UGT8;RELN;TERT;CBS;CNR1;E2F1;SLC19A3;E2F2;SLIT3;APOE;S1PR2;ZNF423;RUNX1T1;LGI1;WWOX;…
KO_Upregulated_1176 Genes	MGI_Mammalian_Phenotype_2017	MP:0011086_postnatal_lethality,_incomplete_penetrance	1.46371e-07	7.65669e-05	30.8996	RET;SNAP25;NRP2;PTPRS;ONECUT1;CHD7;IKZF1;DNM3OS;SOX2;GHR;GJA1;EDNRB;ADAMTS1;ZIC3;ZIC1;MFSD2A;HELLS;EN1;EBF2;PAX5;SHISA2;SOX10;GAP43;COL2A1;MYCN;KCNQ2;KIT;CANX;ITGA8;DCX;MCM4;SHANK2;CEBPA;ADCYAP1R1;NPR3;ITPR1;LPAR1;PDGFA;PTGS2;RECQL4;RELN;FLRT2;SLITRK1;CBS;CNR1;GPC3;KCNN2;S1PR2;ZNF423;PPARGC1B;RUNX1T1;FOXB1;LGI4;SPRY4;ZIC4;GDF6;TBX3;GNAO1;COL3A1;KITLG;GNAL;COL5A2;BCL2;ACKR3;CDO1
KO_Upregulated_1176 Genes	Jensen_COMPARTMENTS	Synapse	6.03114e-18	1.37691e-14	96.9839	RAB3C;SERPINE2;GRIP1;RIMS4;RIMS3;ATCAY;DPYSL2;BSN;LZTS1;ANKS1B;PPFIA2;CHRNB2;CADPS2;EPHA7;SLC30A3;UNC5C;MAPK8IP2;SRCIN1;SHISA6;OLFM1;KCTD12;TLN2;GRIA1;GPM6A;CHRNA5;CHRNA4;CTTNBP2;ITPR1;LPAR1;LIN7A;CACNA1C;CABP1;CPLX2;GRIN2A;FLRT2;HRH3;KCNN2;GRIA3;LRRC4B;GRIA4;SYT4;FZD3;SYT3;SYT2;NSG1;GRIN2B;DCLK1;CPEB1;SLC6A9;NMU;CNTN2;CNIH2;SDK2;FGFR2;SNAP25;KCNC4;PTPRO;GRIK3;GRIK2;GRM3;TRIM9;GRM2;CALB1;GRM4;GRM…
KO_Upregulated_1176 Genes	Jensen_COMPARTMENTS	Synapse_part	2.5508e-16	2.91174e-13	91.4915	RAB3C;SNAP25;PTPRO;GRIK3;GRIK2;GRM3;TRIM9;GRIP1;GRM2;RIMS4;RIMS3;CALB1;GRM4;DPYSL2;GRM8;DLGAP3;BSN;LZTS1;ANKS1B;PPFIA2;CHRNB2;CADPS2;GRID2;EPHA7;SLC30A3;GRID1;ABCC8;AXIN2;MAPK8IP2;SRCIN1;GAP43;CANX;ITGA8;KCTD12;MAPT;SHANK2;GRIA1;NLGN3;OPRD1;GPM6A;CHRNA5;CHRNA4;CTTNBP2;NRXN1;KCNA2;SEZ6;ITPR1;LPAR1;ATP1A3;NRXN2;LIN7A;ATP1A2;CACNA1C;CABP1;CPLX2;ADD2;GRIN2A;HRH3;P2RY1;DMD;KCNN2;GRIA3;LRRC4B;GRIA4;KCN…
KO_Upregulated_1176 Genes	Jensen_COMPARTMENTS	Parallel_fiber	2.58069e-14	1.96391e-11	125.203	GRIA1;SNAP25;NXN;NRXN1;SLC1A2;ITPR1;SLC1A3;GRIK2;SLC1A6;CACNA1G;GRM3;GRIP1;GRM2;GRIN2A;CALB1;GRM4;RELN;ZIC2;PTPRZ1;DPYSL5;CNR1;ZIC1;BSN;GRIA3;RGS7;GRIA4;CADPS2;SYT4;SYT3;GRID2;CADPS;EBF2;GRIN2B;FOXP2;GDF7;PCP4;PDE10A;CNTN2;CSPG5;CBLN1
KO_Upregulated_1176 Genes	Jensen_COMPARTMENTS	Neuron_part	2.44675e-12	1.39648e-09	48.7555	RAB3C;GRIP1;RIMS4;ATCAY;RIMS3;DPYSL5;KIF5C;DPYSL2;DPF1;BSN;LZTS1;WLS;EPHB3;PPFIA2;ANKS1B;CADPS2;EPHA7;RBFOX3;SLC30A3;EPHA8;UNC5C;SLC6A11;MAPK8IP2;SRCIN1;OLFM1;KCNQ2;KCTD12;GRIA1;GNAZ;GPM6A;ADCYAP1R1;KLHL14;CHRNA4;CTTNBP2;LPAR1;SLC1A2;ITPR1;SLC1A3;LIN7A;SLC1A4;CACNA1C;CABP1;CPLX2;CORO1A;GRIN2A;FLRT2;HRH3;MAP2;CDH23;KCNN2;APOE;TAC1;PROM1;LRRC4B;GRIA4;SYT4;SYT3;FZD3;SYT2;BCL11B;RAB39B;GRIN2B;DCLK1;G…
KO_Upregulated_1176 Genes	Jensen_COMPARTMENTS	Synaptic_membrane	5.09637e-12	2.327e-09	78.6168	OPRD1;GRIA1;NLGN3;SNAP25;CHRNA5;CHRNA4;NRXN1;KCNA2;GRIK3;LIN7A;GRIK2;CABP1;GRM3;GRIP1;GRM2;GRIN2A;RIMS4;GRM4;GRM8;P2RY1;DMD;DLGAP3;LZTS1;GRIA3;ANKS1B;LRRC4B;GRIA4;CHRNB2;KCNJ4;CADPS2;EPHA7;GRID2;NLGN4X;KCNB1;GABRA5;GRID1;GABRA3;NSG1;SNCAIP;GRIN2B;SRCIN1;CPEB1;SYT11;ITGA8;KCTD12;CNIH2;SHANK2;CBLN1
KO_Upregulated_1176 Genes	Jensen_COMPARTMENTS	Postsynapse	5.12686e-12	1.95077e-09	69.8715	PTPRO;GRIK3;GRIK2;GRM3;GRIP1;BSN;DLGAP3;LZTS1;ANKS1B;CHRNB2;CADPS2;EPHA7;GRID2;GRID1;AXIN2;MAPK8IP2;SRCIN1;GAP43;CANX;ITGA8;KCTD12;MAPT;SHANK2;OPRD1;GRIA1;NLGN3;GPM6A;CHRNA5;CHRNA4;CTTNBP2;LPAR1;SEZ6;ITPR1;ATP1A3;LIN7A;ATP1A2;CACNA1C;CABP1;ADD2;GRIN2A;P2RY1;KCNN2;DMD;GRIA3;GRIA4;KCNJ4;NLGN4X;KCNB1;GABRA5;GABRA3;NSG1;GRIN2B;DCLK1;CPEB1;SYT11;CNIH2;CDK5R1;CBLN1
KO_Upregulated_1176 Genes	Jensen_COMPARTMENTS	Proteinaceous_extracellular_matrix	5.10599e-11	1.66528e-08	62.719	LAMC3;ELN;NCAN;COL12A1;HAPLN1;ADAMTS5;MMP25;ADAMTS2;ADAMTS1;EMILIN3;EMILIN2;EMILIN1;HMCN1;ADAMTS8;WNT5A;BGN;DCN;ADAMTS20;CCDC80;COL2A1;MMP16;CRISPLD2;COL4A6;SPARCL1;COL8A1;FREM2;FBLN7;FBN2;FBN3;COL11A1;SLC1A3;PTN;NID2;NTN1;FBLN5;THBS4;ADAMTS15;RELN;FLRT2;PTPRZ1;ADAMTS19;GPC3;SLIT3;GPC4;WNT3;LUM;SMOC2;MFAP4;COL3A1;COL1A2;FRAS1;SMOC1;COL7A1;COL5A2
KO_Upregulated_1176 Genes	Jensen_COMPARTMENTS	Extracellular_matrix_component	7.07934e-11	2.02027e-08	94.4806	FBN2;LAMC3;ELN;COL11A1;COL12A1;SLC1A3;PTN;NID2;NTN1;FBLN5;THBS4;PTPRZ1;ADAMTS1;HMCN1;LUM;DCN;MFAP4;SMOC2;COL3A1;CCDC80;COL1A2;COL2A1;FRAS1;COL7A1;SMOC1;COL5A2;COL4A6;COL8A1;FREM2
KO_Upregulated_1176 Genes	Jensen_COMPARTMENTS	Glutamatergic_synapse	2.08359e-10	5.28538e-08	66.0692	GRIA1;NLGN3;SNAP25;PTPRS;PCDH10;CHRNA4;NXN;NRXN1;GRIK3;SLC1A2;SLC1A3;ATP1A2;GRIK2;SLC7A11;SLC1A6;GRM3;GRIP1;GRM2;GRIN2A;CALB1;GRM4;CNR1;TSPAN7;SLITRK3;BSN;DLGAP3;TAC1;GRIA3;EPHB3;GRIA4;LGI1;NLGN4X;SLC30A3;KCNIP3;UNC5C;GRIN2B;PTBP2;STXBP5L;PDE10A;SPARCL1;ROR2;SHANK2
KO_Upregulated_1176 Genes	Jensen_COMPARTMENTS	Neuron_projection	4.51179e-10	1.03004e-07	40.2726	GRIP1;ATCAY;DPYSL5;KIF5C;DPYSL2;BSN;LZTS1;WLS;EPHB3;ANKS1B;EPHA7;SLC30A3;EPHA8;UNC5C;SLC6A11;SRCIN1;OLFM1;KCNQ2;GRIA1;GNAZ;GPM6A;ADCYAP1R1;KLHL14;CHRNA4;CTTNBP2;LPAR1;SLC1A2;SLC1A3;LIN7A;SLC1A4;CPLX2;CORO1A;GRIN2A;FLRT2;MAP2;KCNN2;APOE;TAC1;LRRC4B;GRIA4;SYT4;FZD3;BCL11B;RAB39B;GRIN2B;GNAO1;CPEB1;NMU;CNTN2;GNB3;CNTN4;CNIH2;RET;ROBO2;SNAP25;TENM1;KCNC4;PTPRO;GRIK3;GRIK2;GRM3;GRM2;TRIM9;CALB1;NEFM;K…
KO_Upregulated_1176 Genes	Jensen_DISEASES	Melanoma	8.63256e-10	1.56336e-06	46.3878	TENM1;FLT1;PTPRS;PTPRO;GRIK2;PCSK5;PREX2;GHR;GRM3;KCNT2;PPP4R4;NDST4;GRM8;SLC16A9;HMCN1;EDIL3;SCN1A;RGS7;GUCY1A2;GRID2;SLC15A2;KCNH5;ANO4;SOX10;ADAMTS20;CPED1;MYH2;COL2A1;NRG3;HECW2;CDH10;KIT;COL4A6;ROR2;ALPK2;FREM2;GRIA1;FBN2;FBN3;KHDRBS2;C1S;SYNPO2;COL11A1;ATP1A2;ADCY1;PCDH18;GRIN2A;RELN;FUT9;DMD;CTNNA3;SLIT3;SYT4;ANGPT1;KCNB2;TMEM132B;CADPS;FANCA;SNCAIP;GRIN2B;COL3A1;SYT10;COL7A1;COL5A2;L1TD1;…
KO_Upregulated_1176 Genes	Jensen_DISEASES	Liver_cancer	2.15452e-09	1.95092e-06	41.499	GPR27;ROBO2;RYR2;PTPRS;THSD7B;COL12A1;GLI3;PREX2;UNC80;EDNRB;GRM4;GRM8;SVEP1;HMCN1;KIF1A;BSN;SCN1A;KCNH5;GRID1;LIMCH1;KCNH8;ITGA1;LRRIQ1;UNC5C;TEX15;ANO4;ADAMTS20;MYH2;MMP16;NRG3;MMRN1;HECW1;ITGA8;TLN2;ZFPM2;SCG2;FREM2;GRIA1;FBN2;PCDH10;COL11A1;NRXN1;AGAP2;ITPR1;NRXN2;ADCY2;KIAA1211;CACNA1C;IQGAP2;SLC1A6;PCDH18;CACNA1E;NID2;RELN;FLRT2;SLITRK1;MAP2;HIVEP1;SLITRK5;DMD;TNRC18;RUNX1T1;GRIA4;TMEM132D;…
KO_Upregulated_1176 Genes	Jensen_DISEASES	Skin_cancer	3.32978e-09	2.01007e-06	43.8739	TENM1;FLT1;PTPRS;PTPRO;GRIK2;CDH7;PREX2;GRM3;KCNT2;NDST4;GRM8;SLC16A9;HMCN1;SCN1A;RGS7;GRID2;SLC15A2;KCNH5;ANO4;ADAMTS20;CPED1;MYH2;COL2A1;NRG3;HECW2;CDH10;KIT;COL4A6;ALPK2;FREM2;GRIA1;FBN2;FBN3;KHDRBS2;C1S;SYNPO2;COL11A1;ATP1A3;ADCY1;PCDH18;GRIN2A;RELN;DMD;CTNNA3;SLIT3;TMEM132D;SYT4;ANGPT1;ATRNL1;KCNB2;TMEM132B;CADPS;SNCAIP;GRIN2B;COL3A1;SYT10;COL7A1;COL5A2;L1TD1;CNTN4
KO_Upregulated_1176 Genes	Jensen_DISEASES	Kidney_cancer	1.71461e-08	7.76288e-06	25.5384	THSD7B;SERPINE2;COL12A1;SLC4A4;PREX2;EDNRB;PPP4R4;TRIM24;HMCN1;BSN;SOX6;EPHB3;SCN1A;ANKS1B;PAQR9;ST6GAL2;EPHA8;LIMCH1;SLC6A15;UNC5C;EBF3;PASK;DKK2;CPED1;EML5;CCDC80;HECW2;HECW1;ALPK2;TLN2;CCDC81;ZFPM2;FREM2;PCDH10;TMTC2;SLCO5A1;WDR62;IQGAP2;PCDH18;UGT8;GRIN2A;FLRT2;MAP2;PRDM16;HIVEP1;ST3GAL6;TNRC18;FZD3;DNAH11;JAG1;BCL11A;ST8SIA3;GRIN2B;DCLK1;COL1A2;L1TD1;HYOU1;FAT3;MRVI1;EZH2;RET;ROBO2;TENM1;RYR…
KO_Upregulated_1176 Genes	Jensen_DISEASES	Syndactyly	8.71009e-06	0.00315479	48.602	FBN2;DLX1;DLX2;MSX2;ATRNL1;EN1;CACNA1C;ADAMTS20;GJA1;FRAS1;ROR2;FREM2;FGFR2
KO_Upregulated_1176 Genes	Jensen_DISEASES	Schizophrenia	1.38437e-05	0.0041785	31.7111	ROBO2;CHST8;DRAXIN;WWOX;GRID1;GRIK3;HUNK;EBF2;CACNA1C;PTGS2;PTBP2;RELN;MMP16;SETBP1;KIF26B;CEACAM21;CTNNA3;HLA-DRB1;PPFIA2;ANKS1B;CALN1
KO_Upregulated_1176 Genes	Jensen_DISEASES	Dental_caries	1.95856e-05	0.00506706	45.1508	WWOX;EDNRA;MMP16;PCDH9;MPPED2;LIN7A;CTNNA3;PROM1;IL17D;LZTS1;TRIB2;ABCG2
KO_Upregulated_1176 Genes	Jensen_DISEASES	Chronic_obstructive_pulmonary_disease	4.03137e-05	0.00912601	26.7694	TRIM71;WWOX;KCNH5;CHRNA5;SEMA3D;ST8SIA2;ITGA1;ITPR1;ADCY2;LDB2;NID2;DKK2;PDIA4;COL1A2;MMP15;SYT10;SPATA13;LRRC9;MAPT;WNT3;CALN1
KO_Upregulated_1176 Genes	Jensen_DISEASES	Meier-Gorlin_syndrome	4.89345e-05	0.0098467	77.9045	CDT1;ORC6;CDC45;ORC1;CDC6;BMP5
KO_Upregulated_1176 Genes	Jensen_DISEASES	Breast_cancer	0.000160558	0.0290771	15.4064	RET;DPP10;ROBO2;FBN2;TENM1;RYR2;FBN3;DLX2;FLT1;THSD7B;CTTNBP2;COL12A1;CDCA7;ITPR1;CACNA1E;PREX2;GRM3;GRIN2A;RELN;TERT;DMD;SVEP1;HMCN1;BSN;TMEM132D;DNAH11;EPHA8;BCL11A;CADPS;EBF1;DCLK1;STXBP5L;ADAMTS20;TOX3;COL3A1;MYH2;COL1A2;FRAS1;CDH10;COL7A1;HECW1;KIT;FAT3;FGFR2;HCN1
KO_Upregulated_1176 Genes	BioPlex_2017	NUFIP1	1.20722e-06	0.00472625	50.2601	SNAP25;GNAZ;GPM6A;HPCAL4;SRCIN1;DCLK1;ADD2;GNAO1;CAMKV;H2AFY2;DPYSL5;MAP2;DPYSL2;GNG7;DCX;CDH13;MAPT;EDIL3
KO_Upregulated_1176 Genes	BioPlex_2017	C14orf104	1.1135e-05	0.0217967	43.7996	SNAP25;GPM6A;HPCAL4;SYN2;DCLK1;GNAO1;DPP6;CAMKV;H2AFY2;DPYSL5;DPYSL2;DCX;CDH13;MAPT
KO_Upregulated_1176 Genes	BioPlex_2017	HAX1	3.72002e-05	0.0485463	40.0282	GNAO1;GPM6A;DPP6;CAMKV;DPYSL5;MAP2;DPYSL2;DCX;MAPT;EDIL3;SYN2;DCLK1
KO_Upregulated_1176 Genes	BioPlex_2017	DGUOK	6.71645e-05	0.0657372	35.6526	GNAO1;SNAP25;CAMKV;DPYSL5;MAP2;DPYSL2;DCX;CDH13;MAPT;HPCAL4;SYN2;DCLK1
KO_Upregulated_1176 Genes	BioPlex_2017	WNT7A	8.40553e-05	0.0658153	49.1054	SDF2L1;HSPA5;WNT5A;CANX;PASK;CRELD2;PIK3AP1;WLS
KO_Upregulated_1176 Genes	BioPlex_2017	HIST1H4A	8.40553e-05	0.0548461	49.1054	CHAF1A;MCM7;NASP;TONSL;MCM4;ATP1A2;IPO4;MCM2
KO_Upregulated_1176 Genes	BioPlex_2017	GINS3	0.00038966	0.217931	55.6281	GINS1;GINS2;MCM7;TIMELESS;CLSPN
KO_Upregulated_1176 Genes	BioPlex_2017	MCM7	0.000570088	0.278987	40.1166	GINS1;GINS2;GINS3;TIMELESS;MCM3;MCM10
KO_Upregulated_1176 Genes	BioPlex_2017	HIST1H3A	0.000584117	0.254091	34.0907	CHAF1A;MCM7;NASP;TONSL;MCM4;IPO4;MCM2
KO_Upregulated_1176 Genes	BioPlex_2017	MCM3	0.000602615	0.235924	48.4971	MCM7;TIMELESS;MCM4;MCM5;MCM2
KO_Upregulated_1176 Genes	GO_Cellular_Component_2017	dendrite (GO:0030425)	4.04293e-05	0.025713	27.5264	GRIA1;NLGN4X;CHRNA4;KCNB1;KCNB2;KCNA2;GRIK3;ADCY2;SRCIN1;TRIM9;ATCAY;CALB1;RELN;MAP2;P2RY1;APOE;MAPT;BSN;CNIH2;CDK5R1
KO_Upregulated_1176 Genes	GO_Cellular_Component_2017	axon (GO:0030424)	5.29139e-05	0.0168266	29.0498	PTPRS;KCNB1;PTPRO;KCNA2;GRIK3;ADAM22;ATP1A3;SRCIN1;OLFM1;ATCAY;CALB1;SYT11;NEFL;NEFM;CNTN4;MAPT;CDK5R1
KO_Upregulated_1176 Genes	GO_Cellular_Component_2017	endoplasmic reticulum lumen (GO:0005788)	6.75548e-05	0.0143216	20.0226	SDC2;COL11A1;COL12A1;PDGFA;AFP;PTGS2;HSP90B1;ADAMTS5;ARSJ;GPC3;APOE;WNT3;COL26A1;HSPA5;COL23A1;WNT5A;GPX7;DNAJC3;COL3A1;COL1A2;COL2A1;COL7A1;MGAT4A;CANX;DNAJB11;COL5A2;COL4A6;SPARCL1;COL8A1;HYOU1;SCG3;SCG2
KO_Upregulated_1176 Genes	GO_Cellular_Component_2017	integral component of plasma membrane (GO:0005887)	8.42118e-05	0.0133897	13.5685	VIPR2;TFRC;SLC4A4;GJA1;EDNRA;EDNRB;ENPP2;SLC26A10;EPHB3;MFSD2A;ENTPD1;KCNH5;SLC15A2;SLC30A3;EPHA8;KCNH8;SLC6A15;SLC6A11;ROR2;TRABD2A;ADCYAP1R1;PCDH10;NPR3;LPAR1;LPAR2;SLC1A3;SLC1A4;SLC1A6;APCDD1;PCDH18;ADGRG2;FLRT2;HRH3;TSPAN7;PROM1;PAG1;CADM3;JAG1;FZD4;PILRB;GRIN2B;DCLK1;SLC6A9;CNTN2;CSPG5;FGFR2;KCNK5;RET;TENM1;FLT1;PTPRS;PTPRO;GRIK3;PTH1R;GRIK2;SLC7A11;LTB4R;GHR;GRM3;GRM2;GRM4;GRM8;GRID2;GPR37;…
KO_Upregulated_1176 Genes	GO_Cellular_Component_2017	neuron projection (GO:0043005)	0.000200911	0.0255559	21.8984	OPRD1;GPM6A;SNAP25;SLC30A3;KLHL14;EPHA8;PTPRO;RAB39B;PTGS2;GRIN2B;GRIP1;CPEB1;ATCAY;MAP2;SYT11;DCX;CDH13;SHANK2
KO_Upregulated_1176 Genes	GO_Cellular_Component_2017	excitatory synapse (GO:0060076)	0.00038966	0.041304	55.6281	NLGN3;NLGN4X;SYT11;BSN;FGFR2
KO_Upregulated_1176 Genes	GO_Cellular_Component_2017	AMPA glutamate receptor complex (GO:0032281)	0.000410366	0.0372847	44.209	GRIA1;CNIH2;GRIA3;CACNG4;SHISA6;GRIA4
KO_Upregulated_1176 Genes	GO_Cellular_Component_2017	postsynaptic density (GO:0014069)	0.000419924	0.033384	25.5191	GRIA1;GAP43;SYT11;P2RY1;CACNA1C;CABP1;MAPK8IP2;CNIH2;SRCIN1;SHANK2;CDK5R1
KO_Upregulated_1176 Genes	GO_Cellular_Component_2017	extracellular vesicle (GO:1903561)	0.00056521	0.0399415	25.4364	DNAJC3;GPM6A;SERPINE2;TFRC;COL12A1;ATP1A3;ATP1A2;APOE;EDIL3;GRIA4
KO_Upregulated_1176 Genes	GO_Cellular_Component_2017	filopodium (GO:0030175)	0.000623458	0.0396519	26.8959	ACTA2;GPM6A;RIPOR2;KITLG;VCAM1;SPATA13;DMD;IQGAP2;ACTG2
KO_Upregulated_1176 Genes	GO_Molecular_Function_2017	glutamate receptor activity (GO:0008066)	6.39267e-07	0.000621368	154.361	GRM3;GRIA1;GRM2;GRID2;GRM4;GRM8;GRIK3
KO_Upregulated_1176 Genes	GO_Molecular_Function_2017	peptide hormone binding (GO:0017046)	0.000892195	0.433607	42.6496	GHR;EDNRB;NPR3;PTH1R;PRLR
KO_Upregulated_1176 Genes	GO_Molecular_Function_2017	sequence-specific DNA binding (GO:0043565)	0.00100224	0.324725	13.9955	TFAP2A;FOXB1;TFAP2B;FOXC1;BCL11B;FOXF2;MSX2;SOX13;PBX4;POU3F1;MEOX1;FOXP2;POU3F3;TBX3;SOX2;CUX2;TFAP4;ZIC3;PRDM16;HIVEP1;BCL2;E2F1;SNAI2
KO_Upregulated_1176 Genes	GO_Molecular_Function_2017	extracellular matrix constituent conferring elasticity (GO:0030023)	0.00185379	0.450472	64.189	FBN2;EMILIN2;EMILIN1
KO_Upregulated_1176 Genes	GO_Molecular_Function_2017	excitatory extracellular ligand-gated ion channel activity (GO:0005231)	0.00185379	0.360378	64.189	GRIA1;GRIA3;GRIA4
KO_Upregulated_1176 Genes	GO_Molecular_Function_2017	platelet-derived growth factor binding (GO:0048407)	0.00281092	0.455369	36.328	COL3A1;COL1A2;COL2A1;PDGFA
KO_Upregulated_1176 Genes	GO_Molecular_Function_2017	alpha-N-acetylneuraminate alpha-2,8-sialyltransferase activity (GO:0003828)	0.00354548	0.492315	47.9769	ST8SIA1;ST8SIA2;ST8SIA3
KO_Upregulated_1176 Genes	GO_Molecular_Function_2017	sialyltransferase activity (GO:0008373)	0.00402155	0.488618	31.2703	ST8SIA1;ST8SIA3;ST6GALNAC3;ST6GALNAC5
KO_Upregulated_1176 Genes	GO_Molecular_Function_2017	Ras guanyl-nucleotide exchange factor activity (GO:0005088)	0.00554179	0.598514	11.1442	RET;ANGPT1;IRS1;PDGFA;GFRA1;RASGRP1;GRIN2B;GFRA2;KITLG;FGF19;FGF18;KIT;NEFL;FGFR2
KO_Upregulated_1176 Genes	GO_Molecular_Function_2017	high-affinity glutamate transmembrane transporter activity (GO:0005314)	0.00593415	0.576799	37.369	SLC1A2;SLC1A3;SLC1A6
KO_Upregulated_1176 Genes	GO_Biological_Process_2017	DNA replication (GO:0006260)	4.09839e-08	0.000129755	62.7699	BARD1;PIF1;BLM;FEN1;MCM7;CDC7;MCM10;CDC6;CDC25A;TICRR;RECQL4;ORC6;CDC45;ORC1;NASP;EXO1;TIMELESS;MCM3;MCM4;MCM5;CLSPN;RAD9A;MCM2
KO_Upregulated_1176 Genes	GO_Biological_Process_2017	nervous system development (GO:0007399)	1.23939e-06	0.00196196	32.7764	TENM1;PCDH10;CXCL1;PTN;CYP46A1;PCDH18;EDNRB;DPYSL4;GBX2;DPYSL5;MDK;DPYSL2;DPF1;CER1;LGI1;SRRM4;JAG1;ADGRV1;RBFOX3;ST8SIA2;PCDHB15;DCLK1;OLFM1;FABP7;FGF19;KCNQ2;MPPED2;DCX;CSPG5;APBA1;EVL;CNTN4;SCRG1;FGF12;CBLN1
KO_Upregulated_1176 Genes	GO_Biological_Process_2017	extracellular matrix organization (GO:0030198)	2.68147e-06	0.00282985	36.876	FBN2;VCAM1;LAMC3;LUM;ELN;NCAN;COL11A1;ITGA1;BGN;PDGFA;NID2;FBLN5;HAPLN1;DCN;COL3A1;COL1A2;COL2A1;COL7A1;COL5A2;COL4A6;ITGA8;COL8A1;JAM2;DDR2
KO_Upregulated_1176 Genes	GO_Biological_Process_2017	glutamate receptor signaling pathway (GO:0007215)	2.99401e-06	0.00236976	116.473	GRID2;KCNB1;GRIK3;GRIK2;GRIN2B;GRIA3;GRIA4
KO_Upregulated_1176 Genes	GO_Biological_Process_2017	axon guidance (GO:0007411)	3.48657e-06	0.0022077	37.6143	RET;ROBO2;LGI1;DRAXIN;NRP2;EPHA8;WNT5A;PTPRO;UNC5C;GFRA1;GFRA2;NTN1;GAP43;RELN;KIF5C;DOK5;ANOS1;EVL;SLIT3;CNTN4;EPHB3;CDK5R1
KO_Upregulated_1176 Genes	GO_Biological_Process_2017	central nervous system development (GO:0007417)	9.18622e-06	0.00484726	37.3721	ROBO2;CHST8;SH3GL3;ARNT2;NCAN;ZBTB16;CHD7;ADAM22;HPCAL4;HAPLN1;POU3F3;DCLK1;UGT8;PCP4;RELN;PTPRZ1;DCX;TAGLN3
KO_Upregulated_1176 Genes	GO_Biological_Process_2017	glycosaminoglycan metabolic process (GO:0030203)	2.03241e-05	0.00919229	59.0581	SDC2;NCAN;B3GAT2;GPC3;BGN;XYLT1;CSPG5;GPC4;DCN
KO_Upregulated_1176 Genes	GO_Biological_Process_2017	chemical synaptic transmission (GO:0007268)	2.56127e-05	0.0101362	26.1342	GRIA1;OPRD1;SNAP25;CHRNA5;CHRNA4;KCNC4;SLC1A2;SLC1A3;GRIK2;SLC1A6;CACNA1E;GRM3;GRM2;GRM4;KCNMB1;BSN;NPTX2;PCDHB15;GRIN2B;SYN2;SYT10;KCNQ2;PLP1;APBA1;CBLN1
KO_Upregulated_1176 Genes	GO_Biological_Process_2017	G1/S transition of mitotic cell cycle (GO:0000082)	4.1768e-05	0.0146931	31.5377	TRIM71;CDT1;MCM7;PRIM1;MCM10;CDC7;CDC6;CDC25A;WEE1;ORC6;CDC45;ORC1;MCM3;MCM4;MCM5;MCM2
KO_Upregulated_1176 Genes	GO_Biological_Process_2017	collagen fibril organization (GO:0030199)	4.39694e-05	0.0139207	56.8708	COL3A1;COL1A2;COL2A1;LUM;COL11A1;COL12A1;COL5A2;DDR2
KO_Upregulated_1176 Genes	GO_Cellular_Component_2017b	dendritic filopodium (GO:1902737)	2.87583e-07	0.000234668	44.0016	GRIA1;GPM6A;CHRNA4;KCNA2;GRIK3;ADCY2;IQGAP2;ACTG2;TRIM9;ATCAY;CALB1;RELN;MAP2;P2RY1;DMD;APOE;BSN;VCAM1;NLGN4X;KCNB1;KCNB2;SRCIN1;ACTA2;KITLG;SPATA13;MAPT;CNIH2;CDK5R1
KO_Upregulated_1176 Genes	GO_Cellular_Component_2017b	acetylcholine-gated channel complex (GO:0005892)	2.52451e-05	0.0103	15.6128	VIPR2;TFRC;SLC4A4;GJA1;EDNRA;EDNRB;ENPP2;SLC26A10;EPHB3;MFSD2A;CHRNB2;ENTPD1;KCNH5;SLC15A2;SLC30A3;EPHA8;KCNH8;SLC6A15;SLC6A11;ROR2;TRABD2A;ADCYAP1R1;CHRNA5;PCDH10;CHRNA4;NPR3;LPAR1;LPAR2;SLC1A3;SLC1A4;SLC1A6;APCDD1;PCDH18;GRIN2A;ADGRG2;FLRT2;HRH3;TSPAN7;PROM1;PAG1;CADM3;JAG1;FZD4;PILRB;GRIN2B;DCLK1;SLC6A9;CNTN2;CSPG5;FGFR2;KCNK5;RET;TENM1;FLT1;PTPRS;PTPRO;GRIK3;PTH1R;GRIK2;SLC7A11;LTB4R;GHR;GRM3…
KO_Upregulated_1176 Genes	GO_Cellular_Component_2017b	sarcoplasmic reticulum lumen (GO:0033018)	3.27219e-05	0.00890035	21.4941	RYR2;SDC2;COL11A1;COL12A1;PDGFA;AFP;PTGS2;THBS4;HSP90B1;ADAMTS5;ARSJ;GPC3;APOE;WNT3;COL26A1;HSPA5;COL23A1;WNT5A;GPX7;TRDN;DNAJC3;COL3A1;COL1A2;COL2A1;COL7A1;MGAT4A;CANX;DNAJB11;COL5A2;COL4A6;SPARCL1;COL8A1;HYOU1;SCG3;SCG2
KO_Upregulated_1176 Genes	GO_Cellular_Component_2017b	dendritic branch point (GO:1990033)	4.04293e-05	0.00824758	27.5264	GRIA1;NLGN4X;CHRNA4;KCNB1;KCNB2;KCNA2;GRIK3;ADCY2;SRCIN1;TRIM9;ATCAY;CALB1;RELN;MAP2;P2RY1;APOE;MAPT;BSN;CNIH2;CDK5R1
KO_Upregulated_1176 Genes	GO_Cellular_Component_2017b	dendrite (GO:0030425)	4.04293e-05	0.00659806	27.5264	GRIA1;NLGN4X;CHRNA4;KCNB1;KCNB2;KCNA2;GRIK3;ADCY2;SRCIN1;TRIM9;ATCAY;CALB1;RELN;MAP2;P2RY1;APOE;MAPT;BSN;CNIH2;CDK5R1
KO_Upregulated_1176 Genes	GO_Cellular_Component_2017b	sensory dendrite (GO:0071683)	4.04293e-05	0.00549838	27.5264	GRIA1;NLGN4X;CHRNA4;KCNB1;KCNB2;KCNA2;GRIK3;ADCY2;SRCIN1;TRIM9;ATCAY;CALB1;RELN;MAP2;P2RY1;APOE;MAPT;BSN;CNIH2;CDK5R1
KO_Upregulated_1176 Genes	GO_Cellular_Component_2017b	basilar dendrite (GO:0097441)	4.04293e-05	0.0047129	27.5264	GRIA1;NLGN4X;CHRNA4;KCNB1;KCNB2;KCNA2;GRIK3;ADCY2;SRCIN1;TRIM9;ATCAY;CALB1;RELN;MAP2;P2RY1;APOE;MAPT;BSN;CNIH2;CDK5R1
KO_Upregulated_1176 Genes	GO_Cellular_Component_2017b	CA3 pyramidal cell dendrite (GO:0097442)	4.04293e-05	0.00412379	27.5264	GRIA1;NLGN4X;CHRNA4;KCNB1;KCNB2;KCNA2;GRIK3;ADCY2;SRCIN1;TRIM9;ATCAY;CALB1;RELN;MAP2;P2RY1;APOE;MAPT;BSN;CNIH2;CDK5R1
KO_Upregulated_1176 Genes	GO_Cellular_Component_2017b	giant axon (GO:0042757)	4.62305e-05	0.00419157	29.7517	PTPRS;KCNB1;PTPRO;KCNA2;GRIK3;ADAM22;ATP1A3;SRCIN1;OLFM1;ATCAY;CALB1;SYT11;NEFL;NEFM;CNTN4;MAPT;CDK5R1
KO_Upregulated_1176 Genes	GO_Cellular_Component_2017b	climbing fiber (GO:0044301)	4.62305e-05	0.00377241	29.7517	PTPRS;KCNB1;PTPRO;KCNA2;GRIK3;ADAM22;ATP1A3;SRCIN1;OLFM1;ATCAY;CALB1;SYT11;NEFL;NEFM;CNTN4;MAPT;CDK5R1
KO_Upregulated_1176 Genes	GO_Molecular_Function_2017b	ionotropic glutamate receptor activity (GO:0004970)	3.04818e-07	0.000997059	145.807	GRIA1;GRM3;GRM2;GRID2;GRM4;GRM8;GRIK3;GRIA4
KO_Upregulated_1176 Genes	GO_Molecular_Function_2017b	glutamate receptor activity (GO:0008066)	6.39267e-07	0.00104552	154.361	GRM3;GRIA1;GRM2;GRID2;GRM4;GRM8;GRIK3
KO_Upregulated_1176 Genes	GO_Molecular_Function_2017b	extracellular-glutamate-gated ion channel activity (GO:0005234)	0.000162116	0.176761	98.9478	GRIA1;GRIK2;GRIA3;GRIA4
KO_Upregulated_1176 Genes	GO_Molecular_Function_2017b	AMPA glutamate receptor activity (GO:0004971)	0.000162116	0.13257	98.9478	GRIA1;GRIK3;GRIA3;GRIA4
KO_Upregulated_1176 Genes	GO_Molecular_Function_2017b	sequence-specific single stranded DNA binding (GO:0098847)	0.000326862	0.213833	15.5565	FOXC1;BLM;PRIM1;MCM10;MEOX1;SOX2;CUX2;CDC45;ZIC3;PRDM16;HIVEP1;E2F1;TFAP2A;FOXB1;TFAP2B;BCL11B;FOXF2;MSX2;XRCC2;XRCC3;TWNK;SOX13;PBX4;POU3F1;FOXP2;POU3F3;TBX3;TFAP4;RAD51;BCL2;SNAI2
KO_Upregulated_1176 Genes	GO_Molecular_Function_2017b	beta-galactoside alpha-2,6-sialyltransferase activity (GO:0003835)	0.000602615	0.328526	48.4971	ST6GAL2;ST8SIA1;ST8SIA3;ST6GALNAC3;ST6GALNAC5
KO_Upregulated_1176 Genes	GO_Molecular_Function_2017b	beta-galactoside alpha-2,3-sialyltransferase activity (GO:0052798)	0.000602615	0.281593	48.4971	ST8SIA1;ST8SIA3;ST3GAL6;ST6GALNAC3;ST6GALNAC5
KO_Upregulated_1176 Genes	GO_Molecular_Function_2017b	kainate selective glutamate receptor activity (GO:0015277)	0.00089181	0.364639	24.4281	KCNK5;ABCC8;KCNA2;KCNC4;KCNQ2;GRIK3;GRIK2;GRIA4;HCN1
KO_Upregulated_1176 Genes	GO_Molecular_Function_2017b	alpha-N-acetylneuraminate alpha-2,8-sialyltransferase activity (GO:0003828)	0.000892195	0.324263	42.6496	ST8SIA1;ST8SIA2;ST8SIA3;ST6GALNAC3;ST6GALNAC5
KO_Upregulated_1176 Genes	GO_Molecular_Function_2017b	acetylcholine-gated cation-selective channel activity (GO:0022848)	0.00103032	0.337019	33.4202	CHRNB2;GRIA1;CHRNA5;CHRNA4;GRIA3;GRIA4
KO_Upregulated_1176 Genes	GO_Biological_Process_2017b	central nervous system development (GO:0007417)	2.77089e-09	2.80552e-05	49.3096	ROBO2;TENM1;SH3GL3;NCAN;CHD7;CXCL1;CYP46A1;HAPLN1;EDNRB;DPYSL4;DPYSL5;MDK;DPYSL2;DPF1;CHST8;SRRM4;RBFOX3;HPCAL4;POU3F3;OLFM1;PCP4;KCNQ2;MPPED2;DCX;EVL;TAGLN3;PCDH10;ADAM22;PTN;PCDH18;UGT8;RELN;GBX2;PTPRZ1;LGI1;ARNT2;JAG1;ST8SIA2;ZBTB16;PCDHB15;DCLK1;FABP7;FGF19;CSPG5;APBA1;CNTN4;SCRG1;FGF12;CBLN1
KO_Upregulated_1176 Genes	GO_Biological_Process_2017b	DNA synthesis involved in DNA replication (GO:0090592)	1.27309e-08	6.44503e-05	68.7046	BARD1;PIF1;BLM;FEN1;MCM7;CDC7;MCM10;CDC6;CDC25A;TICRR;RECQL4;ORC6;CDC45;TERT;ORC1;NASP;EXO1;TIMELESS;MCM3;MCM4;MCM5;CLSPN;RAD9A;MCM2
KO_Upregulated_1176 Genes	GO_Biological_Process_2017b	replication of extrachromosomal circular DNA (GO:0001326)	4.09839e-08	0.000138321	62.7699	BARD1;PIF1;BLM;FEN1;MCM7;CDC7;MCM10;CDC6;CDC25A;TICRR;RECQL4;ORC6;CDC45;ORC1;NASP;EXO1;TIMELESS;MCM3;MCM4;MCM5;CLSPN;RAD9A;MCM2
KO_Upregulated_1176 Genes	GO_Biological_Process_2017b	axon guidance (GO:0007411)	8.23698e-08	0.000208499	47.2521	RET;ROBO2;DRAXIN;BRSK2;NRXN1;PTPRO;LRRC55;NTN1;RELN;KIF5C;SLITRK1;SLITRK4;SLITRK3;SLITRK5;SLIT3;EPHB3;LGI1;EPHA8;LRRN2;WNT5A;UNC5C;GFRA1;GFRA2;NELL2;GAP43;DOK5;ANOS1;EVL;CNTN4;FGFR2;CDK5R1
KO_Upregulated_1176 Genes	GO_Biological_Process_2017b	brain development (GO:0007420)	1.00499e-07	0.000203511	47.247	ROBO2;SH3GL3;DLX2;NCAN;CHD7;ADAM22;PCDH18;HAPLN1;UGT8;RELN;ZIC2;PTPRZ1;ZIC1;PHGDH;CHST8;ARNT2;EPHA7;ZBTB16;SHROOM2;HPCAL4;POU3F3;DCLK1;DMRTA2;PCP4;H2AFY2;DCX;TAGLN3;CNTN4;MDGA1;CDK5R1
KO_Upregulated_1176 Genes	GO_Biological_Process_2017b	positive regulation of synaptic transmission, glutamatergic (GO:0051968)	1.50895e-07	0.000254635	108.827	NLGN3;GRM3;LGI1;GRM2;GRM4;RELN;NRXN1;GRM8;ATP1A2;GRIK2;MAPK8IP2
KO_Upregulated_1176 Genes	GO_Biological_Process_2017b	G-protein coupled glutamate receptor signaling pathway (GO:0007216)	1.60491e-07	0.000232139	120.942	GRM3;GRM2;GRID2;GRIN2A;KCNB1;GRIK3;GRIK2;GRIN2B;GRIA3;GRIA4
KO_Upregulated_1176 Genes	GO_Biological_Process_2017b	chemoattraction of axon (GO:0061642)	2.0839e-07	0.000263744	47.9041	RET;ROBO2;DRAXIN;NRXN1;PTPRO;CORO1A;NTN1;RELN;KIF5C;SLIT3;EPHB3;LGI1;ANGPT1;EPHA8;WNT5A;UNC5C;GFRA1;GFRA2;NELL2;GAP43;DOK5;ANOS1;EVL;CNTN4;SCG2;CDK5R1
KO_Upregulated_1176 Genes	GO_Biological_Process_2017b	chemorepulsion of axon (GO:0061643)	2.44643e-07	0.000275223	48.3027	RET;ROBO2;DRAXIN;NRXN1;PTPRO;PDGFA;NTN1;RELN;KIF5C;SLIT3;EPHB3;LGI1;EPHA7;EPHA8;WNT5A;UNC5C;GFRA1;GFRA2;NELL2;GAP43;DOK5;ANOS1;EVL;CNTN4;CDK5R1
KO_Upregulated_1176 Genes	GO_Biological_Process_2017b	synaptic transmission, glutamatergic (GO:0035249)	2.78045e-07	0.00028152	42.3175	GRIA1;OPRD1;SNAP25;CHRNA5;CHRNA4;NRXN1;KCNC4;SLC1A2;SLC1A3;NRXN2;SLC1A4;GRIK2;SLC1A6;CACNA1E;GRM3;GRM2;GRIN2A;GRM4;KCNMB1;BSN;NPTX2;GRID2;PCDHB15;GRIN2B;SYN2;SYT10;KCNQ2;PLP1;APBA1;CBLN1
KO_Upregulated_1176 Genes	ARCHS4_Tissues	SPINAL CORD	2.08873e-133	2.25583e-131	1007.28	COL12A1;ADARB2;PREX2;GJA1;DPYSL4;DPYSL5;PPP4R4;IGLON5;NDST4;FAM19A5;WLS;HES6;UNC5C;SOX11;HPCAL4;SOX10;DKK2;FAM133A;RFX4;HECW1;ANOS1;SPARCL1;TTYH2;CRABP1;FIGNL2;ADAMTS15;GRIN2A;RHBDL3;CADM3;JAG1;BTBD17;GRIN2B;SLC16A14;AIF1L;ABTB2;XKR7;VANGL2;MEX3A;SLC6A9;H2AFY2;FAT3;PRRT4;GPR27;RET;NCAN;PTH1R;GLI3;TRIM9;B3GALT2;NEFL;NEFM;DLGAP3;RSPO4;CHST8;GPR37;TCF15;BGN;DUSP9;TMEM179;COL2A1;MMP16;MMP15;LRRC9;GAS…
KO_Upregulated_1176 Genes	ARCHS4_Tissues	SPINAL CORD (BULK)	2.08873e-133	1.12791e-131	1007.28	COL12A1;ADARB2;PREX2;GJA1;DPYSL4;DPYSL5;PPP4R4;IGLON5;NDST4;FAM19A5;WLS;HES6;UNC5C;SOX11;HPCAL4;SOX10;DKK2;FAM133A;RFX4;HECW1;ANOS1;SPARCL1;TTYH2;CRABP1;FIGNL2;ADAMTS15;GRIN2A;RHBDL3;CADM3;JAG1;BTBD17;GRIN2B;SLC16A14;AIF1L;ABTB2;XKR7;VANGL2;MEX3A;SLC6A9;H2AFY2;FAT3;PRRT4;GPR27;RET;NCAN;PTH1R;GLI3;TRIM9;B3GALT2;NEFL;NEFM;DLGAP3;RSPO4;CHST8;GPR37;TCF15;BGN;DUSP9;TMEM179;COL2A1;MMP16;MMP15;LRRC9;GAS…
KO_Upregulated_1176 Genes	ARCHS4_Tissues	MOTOR NEURON	1.70763e-119	6.14746e-118	863.508	FAR2P1;GJA1;DPYSL4;DPYSL5;PPP4R4;IGLON5;NDST4;CKMT1B;FAM19A5;WLS;HES6;FIBCD1;UNC5C;SOX11;HPCAL4;SOX10;DKK2;FAM133A;RFX4;HECW1;ANOS1;CRABP1;FIGNL2;SLCO5A1;ADAMTS15;GRIN2A;RHBDL3;CADM3;FZD3;BTBD17;GRIN2B;PBX1;SLC16A14;XKR7;MEX3B;VANGL2;MEX3A;SLC6A9;H2AFY2;FAT3;PRRT4;HRK;GPR27;RET;NCAN;ZNF48;TRIM9;B3GALT2;NEFL;NEFM;RNF150;DLGAP3;CHST8;GPR37;TCF15;TEX15;DUSP9;TMEM179;COL2A1;MMP16;MMP15;TMSB15A;LRRC9;…
KO_Upregulated_1176 Genes	ARCHS4_Tissues	CEREBELLUM	6.89905e-99	1.86274e-97	663.895	COL12A1;PREX2;DPYSL4;DPYSL5;NDST4;FAM110B;FAM19A5;ANKS1B;HES6;UNC5C;SOX11;HPCAL4;SOX10;FAM133A;RFX4;HECW2;HECW1;ANOS1;SPARCL1;FREM2;SLCO5A1;ADAMTS15;GRIN2A;FLRT2;ADAMTS19;RHBDL3;CADM3;FZD3;BTBD17;GRIN2B;SLC16A14;XKR7;MEX3B;COL1A2;MEX3A;SLC6A9;H2AFY2;FAT3;PRRT4;NCAN;PTH1R;ZNF48;TRIM9;B3GALT2;NEFL;RNF150;RNF152;CHST8;LRRC45;GPR37;EN2;TEX15;TMEM179;MMP16;MMP15;TMSB15A;LRRC9;LRRC3B;CRB2;PLPPR1;PLPPR3…
KO_Upregulated_1176 Genes	ARCHS4_Tissues	BRAIN (BULK)	1.02481e-86	2.21359e-85	553.949	ADARB2;HS6ST2;ZNF204P;SOX2;GJA1;EDNRB;SOX1;DPYSL4;DPYSL5;PPP4R4;IGLON5;DPF1;CKMT1B;BSN;FAM19A5;CALN1;SCN1A;ANKS1B;PAQR9;EPHA7;SRRM4;RBFOX3;KCNK10;PAQR4;EPHA8;LIMCH1;KCNK12;SLC6A15;UNC5C;SLC6A11;MAPK8IP2;HPCAL4;SOX10;MTURN;PLPP7;FAM133A;TRIM17;TCERG1L;ADGRB3;RFX4;KCNQ2;HECW1;SPARCL1;TAGLN3;TLN2;ZFPM2;CTXN1;NECAB2;GPM6A;ADCYAP1R1;BEX1;TTYH2;PCDH10;FOXG1;AGAP2;LPAR1;TMTC2;UGT8;NKAIN1;GRIN2A;CYP4X1;P…
KO_Upregulated_1176 Genes	ARCHS4_Tissues	FETAL BRAIN	2.08924e-82	3.76064e-81	516.52	HS6ST2;SOX2;GJA1;EDNRB;SOX1;DPYSL4;DPYSL5;IGLON5;FAM110B;DPF1;BSN;SOX6;FAM19A5;EPHB3;SCN1A;HES6;PAQR9;EPHA7;SRRM4;PAQR4;FIBCD1;COL23A1;UNC5C;SOX11;SLC6A11;MAPK8IP2;PIMREG;CRISPLD1;ADGRB3;RFX4;KCNQ2;ANOS1;SPARCL1;TAGLN3;TLN2;CTXN1;TRIB2;KCTD15;FREM2;NECAB2;GPM6A;ADCYAP1R1;PCDH10;CDCA5;FOXG1;CDCA7;AGAP2;FIGNL2;TMTC2;SLCO5A1;APCDD1;ADAMTS15;NKAIN1;GRIN2A;MAP2;ZNF704;PRDM16;MAP6;B4GALNT1;TNRC18;RHBDL…
KO_Upregulated_1176 Genes	ARCHS4_Tissues	CEREBRAL CORTEX	8.46916e-82	1.30667e-80	511.305	LDLRAD4;ADARB2;PREX2;ZNF204P;SOX2;EDNRB;SOX1;DPYSL4;DPYSL5;PPP4R4;IGLON5;FAM110B;DPF1;PIEZO2;CKMT1B;TUNAR;BSN;FAM19A5;SCN1A;ANKS1B;HES6;EPHA7;SRRM4;RBFOX3;KCNK10;LIMCH1;KCNK12;SLC6A15;UNC5C;SLC6A11;MAPK8IP2;HPCAL4;SOX10;MTURN;PLPP7;EML5;FAM133A;ADGRB3;RFX4;KCNQ2;HECW1;SPARCL1;TAGLN3;TLN2;ZFPM2;CTXN1;GPM6A;ADCYAP1R1;BEX1;TTYH2;PCDH10;FOXG1;AGAP2;LPAR1;TMTC2;UGT8;GRIN2A;MAATS1;FAM124A;CYP4X1;PGBD5;…
KO_Upregulated_1176 Genes	ARCHS4_Tissues	SUPERIOR FRONTAL GYRUS	2.18641e-79	2.95166e-78	490.774	ADARB2;HS6ST2;ZNF204P;SOX2;GJA1;SOX1;DPYSL4;DPYSL5;PPP4R4;IGLON5;DPF1;CKMT1B;BSN;FAM19A5;CALN1;SCN1A;HES6;EPHA7;SRRM4;RBFOX3;PAQR4;EPHA8;KCNK12;SLC6A15;FIBCD1;COL23A1;UNC5C;SLC6A11;MAPK8IP2;HPCAL4;SOX10;MTURN;PLPP7;FAM133A;TRIM17;TCERG1L;ADGRB3;RFX4;KCNQ2;HECW1;SPARCL1;TAGLN3;TLN2;CTXN1;NECAB2;GPM6A;ADCYAP1R1;BEX1;TTYH2;PCDH10;FOXG1;AGAP2;APCDD1;NKAIN1;PLAC9;GRIN2A;CYP4X1;PGBD5;MAP2;TSPAN7;MAP6;P…
KO_Upregulated_1176 Genes	ARCHS4_Tissues	CINGULATE GYRUS	3.05532e-75	3.66638e-74	456.091	THSD7B;ADARB2;HS6ST2;PREX2;ZNF204P;SOX2;GJA1;EDNRA;SOX1;DPYSL4;PPP4R4;IGLON5;FAM110B;CKMT1B;BSN;FAM19A5;WLS;CALN1;SCN1A;MFSD2A;ANKS1B;PAQR9;EPHA7;SRRM4;ST6GAL2;RBFOX3;KCNK10;LIMCH1;KCNK12;SLC6A15;UNC5C;SLC6A11;MAPK8IP2;HPCAL4;SOX10;MTURN;FAM133A;ADGRB3;HECW2;KCNQ2;HECW1;ANOS1;SPARCL1;TAGLN3;TLN2;ZFPM2;CTXN1;NECAB2;GPM6A;ADCYAP1R1;BEX1;PCDH10;FOXG1;AGAP2;LPAR1;TMTC2;PCDH18;UGT8;GRIN2A;CYP4X1;PGBD5…
KO_Upregulated_1176 Genes	ARCHS4_Tissues	PREFRONTAL CORTEX	3.05532e-75	3.29974e-74	456.091	THSD7B;LDLRAD4;ADARB2;PREX2;SOX2;RASSF2;EDNRB;SOX1;DPYSL5;DPYSL2;IGLON5;FAM110B;DPF1;BSN;SOX6;FAM19A5;SOX4;CALN1;SCN1A;ANKS1B;HES6;EPHA7;SRRM4;ST6GAL2;RBFOX3;KCNK10;LIMCH1;KCNK12;SLC6A15;SOX11;SLC6A11;MAPK8IP2;HPCAL4;SOX10;ADGRB3;RFX4;KCNQ2;HECW1;SPARCL1;COL8A1;TAGLN3;TRIB2;GPM6A;ADCYAP1R1;BEX1;PCDH10;FOXG1;PDGFA;ACTR3B;UGT8;NKAIN1;GRIN2A;FAM124A;CYP4X1;PGBD5;FLRT2;MAP2;ZNF704;TSPAN7;PRDM16;SLC19…
KO_Upregulated_1176 Genes	ARCHS4_Cell-lines	HEK293	7.10186e-108	8.87733e-106	737.567	SLC4A4;PREX2;GJA1;DPYSL4;DPYSL5;PPP4R4;NDST4;FAM110B;CKMT1B;WLS;RBFOX3;COL23A1;UNC5C;HPCAL4;DKK2;EML5;ANOS1;FREM2;RNF122;CDCA4;CDCA7;SLCO5A1;WDR62;IQGAP2;UGT8;ADAMTS15;ADAMTS19;PRDM16;ST3GAL6;RHBDL3;FZD3;DNAH11;CDC7;CDC6;PBX1;SLC16A14;AIF1L;XKR7;VANGL2;H2AFY2;FAT3;ZBTB8B;PRRT4;HLA-DRB1;HRK;GPR27;RET;NCAN;KCNC4;PTH1R;PFAS;GLI3;RNF157;TRIM9;CHAF1A;CSRP2;RBPMS2;NEFL;NEFM;RNF150;DLGAP3;ZIK1;CHST8;EDA…
KO_Upregulated_1176 Genes	ARCHS4_Cell-lines	293F	1.44039e-65	9.00242e-64	373.189	HS6ST2;PREX2;ZNF204P;SOX2;GJA1;EDNRA;EDNRB;DPYSL4;DPYSL5;PPP4R4;NDST4;WDR90;CKMT1B;BSN;SOX6;SOX4;WLS;ENTPD1;EPHA7;RBFOX3;EPHA8;SLC6A15;COL23A1;EBF2;UNC5C;SOX11;EBF3;SLC6A11;AARSD1;MAPK8IP2;HPCAL4;ASRGL1;PLPP7;EML5;FAM133A;CRISPLD1;ADGRB3;KCNQ2;KCTD12;CES3;FREM2;RNF122;CD101;NECAB2;GPM6A;ADCYAP1R1;BEX1;PCDH10;FOXG1;CDCA7;LPAR1;TWIST1;ART5;ACTR3B;PCDH18;NKAIN1;ZNF829;CYP4X1;PGBD5;TERT;ADAMTS19;ZNF7…
KO_Upregulated_1176 Genes	ARCHS4_Cell-lines	ES2	4.89606e-54	2.04002e-52	287.645	THSD7B;XYLT1;SLC4A4;RCBTB2;PREX2;ZNF204P;SOX2;FAR2P1;GJA1;EDNRA;EDNRB;IGLON5;TRIM24;ZNF724;ZNF826P;TUNAR;HMCN1;MYOZ1;CALN1;EPHA7;ST6GAL2;KCNK12;COL23A1;UNC5C;SOX11;FAM133A;CRISPLD1;TCERG1L;ADGRB3;HECW2;ANOS1;PLBD1;KCTD12;ALPK2;TLN2;FREM2;ADCYAP1R1;BEX1;PCDH10;ART5;PCDH18;ADAMTS15;NKAIN1;RPS20P22;GRIN2A;ZNF829;MAATS1;FLRT2;ADAMTS19;KCNN2;ST3GAL6;PROM1;CADM3;FZD3;DNAH11;BCL11B;ZFR2;ST8SIA1;BCL11A;S…
KO_Upregulated_1176 Genes	ARCHS4_Cell-lines	SHSY5Y	1.4893e-51	4.65405e-50	270.091	HS6ST2;EDNRA;DPYSL4;DPYSL5;DPYSL2;IGLON5;ZNF826P;SUPT20H;BSN;MYOZ1;SOX4;SRRM4;ST6GAL2;EPHA8;LIMCH1;SLC6A15;UNC5C;SOX11;MAPK8IP2;HPCAL4;DKK2;PLPP7;EML5;CRISPLD1;TRIM17;TCERG1L;ADGRB3;KCNQ2;PRR16;SPARCL1;KCTD12;TAGLN3;TLN2;CTXN1;TRIB2;RNF122;NECAB2;ADCYAP1R1;BEX1;TTYH2;CRABP1;AGAP2;LPAR1;FIGNL2;TWIST1;TMTC2;ART5;PCDH18;NKAIN1;PLAC9;MAATS1;FAM124A;PGBD5;ADAMTS19;MAP2;ZNF704;STK38L;MAP6;ST3GAL6;RHBDL…
KO_Upregulated_1176 Genes	ARCHS4_Cell-lines	SKNMC	1.35763e-42	3.39409e-41	209.473	SERPINE2;XYLT1;LDLRAD4;ADARB2;HS6ST2;SOX2;GJA1;EDNRA;DPYSL5;DPYSL2;NDST4;WDR90;PIEZO2;HMCN1;SOX6;MYOZ1;FAM19A5;WLS;EPHB3;HES6;EPHA7;SRRM4;LIMCH1;SLC6A15;EBF1;SOX11;EBF3;DKK2;FAM133A;CRISPLD1;ADGRB3;ANOS1;SPARCL1;TLN2;ZFPM2;CTXN1;TRIB2;RNF122;CD101;ADCYAP1R1;TTYH2;PCDH10;SDC2;CRABP1;LPAR1;FIGNL2;LPAR2;TWIST1;SLCO5A1;APCDD1;PCDH18;FLRT2;MAP2;ZNF704;FZD3;BTBD17;FOXF2;BCL11B;ST8SIA2;RAB39A;DCLK2;PBX4…
KO_Upregulated_1176 Genes	ARCHS4_Cell-lines	A673	2.48432e-37	5.17566e-36	175.962	SERPINE2;SOX2;GJA1;EDNRA;EDNRB;SOX1;DPYSL4;DPYSL5;DPYSL2;NDST4;FAM110B;HMCN1;SOX6;FAM19A5;WLS;EPHB3;EPHA7;DAPK2;EBF1;UNC5C;SOX11;EBF3;PIMREG;DKK2;CRISPLD1;TCERG1L;ADGRB3;SPATA13;SPARCL1;COL8A1;CTXN1;TRIB2;FREM2;BEX1;TTYH2;EPB41;PCDH10;SDC2;CRABP1;LPAR1;TWIST1;SLCO5A1;IQGAP2;APCDD1;PCDH18;GRIN2A;MAATS1;FLRT2;ZNF704;ARSJ;PROM1;FZD3;BTBD17;BCL11B;FZD4;RAB39A;DCLK2;GDF6;DCLK1;ABTB2;COL1A2;VANGL2;MEX3…
KO_Upregulated_1176 Genes	ARCHS4_Cell-lines	DAOY	2.20114e-32	3.93061e-31	145.968	XYLT1;LDLRAD4;IKZF1;ADARB2;PREX2;SOX2;GJA1;EDNRB;SOX1;DPYSL4;DPYSL5;IGLON5;HMCN1;FAM19A5;WLS;EPHB3;CALN1;ST6GAL2;KCNK10;LIMCH1;SLC6A15;FIBCD1;COL23A1;EBF1;EBF2;SOX11;EBF3;MAPK8IP2;DKK2;PLPP7;FAM133A;CRISPLD1;HECW1;TAGLN3;TLN2;TRIB2;CD101;BEX1;TTYH2;FOXG1;SDC2;LPAR1;TWIST1;SLCO5A1;PCDH18;ADAMTS15;GRIN2A;CYP4X1;ARSJ;STK38L;MAP6;B4GALNT1;CADM3;DNAH11;FOXF2;BCL11B;ZFR2;BCL11A;ST8SIA2;RAB39A;DCLK2;GDF…
KO_Upregulated_1176 Genes	ARCHS4_Cell-lines	RH18	2.17867e-27	3.40417e-26	117.267	COL12A1;HS6ST2;RCBTB2;EDNRA;RASSF2;DPYSL4;DPYSL5;DPYSL2;FAM110B;SOX6;MYOZ1;EPHB3;ST6GAL2;EBF1;UNC5C;SOX11;EBF3;DKK2;MTURN;PLPP7;INPP4B;CCDC80;CRISPLD1;CRISPLD2;KCNQ2;SPARCL1;PLBD1;KCTD12;ALPK2;TAGLN3;TLN2;TRIB2;CD101;ADCYAP1R1;TTYH2;SDC2;LPAR1;PDGFA;ART5;PCDH18;ADAMTS15;NKAIN1;PGBD5;FLRT2;ZNF704;TSPAN7;B4GALNT1;RHBDL3;PAG1;CARMIL3;BCL11B;FZD4;ST8SIA2;IGF2;RAB39A;DCLK2;PBX4;GDF6;DCLK1;GADD45G;MEX3…
KO_Upregulated_1176 Genes	ARCHS4_Cell-lines	RH30	1.65857e-24	2.30356e-23	101.482	VIPR2;THSD7B;COL12A1;HS6ST2;PREX2;SOX2;PPP4R4;NDST4;FAM110B;ZNF724;TUNAR;HMCN1;MYOZ1;EPHB3;MFSD2A;EPHA7;ST6GAL2;EPHA8;LIMCH1;KCNK12;SLC6A15;EBF1;SOX11;EBF3;PIMREG;PLPP7;INPP4B;CRISPLD1;ADGRB3;RFX4;TAGLN3;TRIB2;FREM2;TTYH2;SDC2;AGAP2;LPAR1;PCDH18;UGT8;ADAMTS15;NKAIN1;PLAC9;PGBD5;FLRT2;MAP2;ZNF704;B4GALNT1;PROM1;BCL11B;DDIAS;BCL11A;ST8SIA2;IGF2;RAB39A;GRIN2B;DCLK1;GADD45G;MEX3B;VANGL2;SNAI2;FAT3;PR…
KO_Upregulated_1176 Genes	ARCHS4_Cell-lines	KNS42	1.82727e-23	2.28408e-22	95.9199	THSD7B;XYLT1;PREX2;SOX2;GJA1;EDNRB;DPYSL4;DPYSL5;DPYSL2;BSN;WLS;SCN1A;ANKS1B;KCNK12;DAPK2;SLC6A15;SOX13;EBF1;MAPK8IP2;MTURN;FAM133A;CRISPLD1;TCERG1L;ADGRB3;RFX4;SPATA13;HECW1;SPARCL1;ALPK2;TAGLN3;CCDC81;CTXN1;TRIB2;CD101;GPM6A;ADCYAP1R1;BEX1;FOXG1;PDGFA;TWIST1;TMTC2;SLCO5A1;PCDH18;ADAMTS15;FAM124A;PGBD5;ADAMTS19;MAP2;ARSJ;MAP6;PIP5K1B;RHBDL3;CADM3;FZD3;CARMIL3;RAB39A;DCLK2;RAB39B;PILRB;GRIN2B;PBX…
KO_Upregulated_1176 Genes	ARCHS4_IDG_Coexp	ADGRL3_IDG_GPCR_ARCHS4_coexpression	6.34243e-34	2.23254e-31	360.873	ROBO2;DPP10;RAB3C;PTPRS;NCAN;PTPRO;TRIM9;RIMS3;ATCAY;DPYSL5;KIF5C;DPYSL2;GDAP1L1;NEFL;KIF1A;BSN;ANKS1B;SCN1A;PPFIA2;APC2;GUCY1A2;ADGRV1;HPCAL4;POU3F3;RGMA;NRG3;ADGRB3;KCNQ2;SPARCL1;MAPT;GRIA1;NLGN3;BRSK2;RTN1;PCDH10;NRXN1;KCNA2;PLPPR5;ADAM22;SLC1A2;NRXN2;ADCY2;ADCY1;CACNA1E;ADD2;TCEAL7;STOX2;GRIN2A;MAP2;FUT9;SLITRK1;CNR1;ZNF704;SLITRK3;CLVS2;MAP6;LONRF2;ARNT2;WDR17;CADM3;FZD3;MARCKSL1;PCDH9;ATRNL…
KO_Upregulated_1176 Genes	ARCHS4_IDG_Coexp	KCNIP1_IDG_ionchannel_ARCHS4_coexpression	2.6549e-32	4.67263e-30	334.972	NCAN;GRIK3;CELF5;FBLL1;TRIM9;RIMS3;ATCAY;DPYSL4;DPYSL5;KIF5C;GDAP1L1;BAALC;KIF1A;BSN;ANKS1B;PPFIA2;APC2;SHROOM2;MAPK8IP2;HPCAL4;SRCIN1;POU3F3;RGMA;OLFM1;GAP43;ADGRB3;KCNQ2;FAM181B;SCG3;MAPT;TRIB2;CTXN1;SCG2;CERS1;GRIA1;NLGN3;GNAZ;BEX1;RTN1;PCDH10;CHRNA4;AGAP2;SLC1A3;NRXN2;PTN;CACNA1G;ENHO;PDZD4;DPP6;HRH3;MAP2;SLITRK1;TCEAL2;TSPAN7;MAP6;B4GALNT1;LONRF2;CCDC184;GRIA3;CACNG4;ARNT2;SYT3;ST8SIA2;DCLK2…
KO_Upregulated_1176 Genes	ARCHS4_IDG_Coexp	LRRC55_IDG_ionchannel_ARCHS4_coexpression	2.6549e-32	3.11509e-30	334.972	SEMA5B;DRAXIN;PTPRS;NCAN;CELF5;SOX1;DACH1;ATCAY;DPYSL4;CAMKV;DPYSL5;KIF5C;DPYSL2;IGLON5;GDAP1L1;ZIC1;KIF1A;GAL3ST4;ANKS1B;CHST8;APC2;EBF1;EBF2;EBF3;SOX11;IL17RD;AP3B2;POU3F3;RGMA;ZDHHC15;OLFM1;DISP3;HECW1;KCNQ2;TAGLN3;MAPT;TRIB2;CTXN1;CRB2;GRIA1;NLGN3;GPM6A;BRSK2;PPM1L;PLPPR3;CHRNA4;FOXG1;NRXN2;ADCY2;PTN;DTX3;PHF21B;ADD2;NKAIN1;STOX2;CUX2;EFS;GBX2;MAP2;SLITRK1;MAP6;RHBDL3;CACNG4;LRRC4B;FZD3;MARCK…
KO_Upregulated_1176 Genes	ARCHS4_IDG_Coexp	GRIK3_IDG_ionchannel_ARCHS4_coexpression	1.67272e-31	1.472e-29	322.461	PTPRS;TMEM151B;NCAN;TRIM9;RIMS4;CAMKV;DPYSL5;DPYSL2;KIF1A;BSN;DLGAP3;FAM19A5;LZTS1;PPFIA2;APC2;GUCY1A2;LMO3;MAPK8IP2;HPCAL4;SRCIN1;RGMA;OLFM1;DISP3;TMEM179;ADGRB3;KCNQ2;DCX;SPARCL1;FAM181B;MAPT;TRIB2;CERS1;NLGN3;ADCYAP1R1;BRSK2;RTN1;CTTNBP2;FOXG1;KCNA2;SEZ6;ATP1A3;NRXN2;ADCY1;ZDHHC22;CACNA1G;ADD2;NKAIN1;PDZD4;DPP6;HRH3;MAP2;FUT9;ZNF704;SLITRK3;B4GALNT1;RHBDL3;LONRF2;CACNG4;RUNX1T1;ARNT2;CADM3;CAR…
KO_Upregulated_1176 Genes	ARCHS4_IDG_Coexp	ADGRB3_IDG_GPCR_ARCHS4_coexpression	1.03525e-30	7.28817e-29	310.24	PTPRT;DPP10;SNAP25;NCAN;GRIK3;SLC35F1;GRIK2;UNC80;GRM3;TRIM9;ATCAY;DPYSL5;KIF5C;DPYSL2;KIF1A;BSN;ANKS1B;SCN1A;PPFIA2;GUCY1A2;ADGRV1;LMO3;HPCAL4;SYN2;NRG3;SETBP1;DOK5;RFX4;KCNQ2;MPPED2;SPARCL1;MAPT;GRIA1;NLGN3;KHDRBS2;RTN1;PCDH10;KCNA2;PLPPR5;ADAM22;SLC1A2;SLC1A3;ADCY1;PTN;CACNA1E;STOX2;GRIN2A;DPP6;PTPRZ1;FUT9;SLITRK1;TSPAN7;SLITRK3;CLVS2;LONRF2;GRIA3;GRIA4;ARNT2;WDR17;FZD3;PCDH9;ATRNL1;ST8SIA3;DC…
KO_Upregulated_1176 Genes	ARCHS4_IDG_Coexp	PAK3_IDG_kinase_ARCHS4_coexpression	1.56176e-22	9.16235e-21	194.205	PTPRT;ROBO2;CNTNAP3;RAB3C;DRAXIN;PTPRO;CELF5;RORB;FBLL1;RNF157;DPYSL5;KIF5C;DPYSL2;GDAP1L1;NEFL;ANKS1B;PPFIA2;CHRNB2;AP3B2;SRCIN1;GAP43;ZNF519;HECW1;SCG3;TAGLN3;MAPT;SCG2;GRIA1;GPM6A;BEX1;RTN1;CACNA1E;STOX2;DPP6;PGBD5;MAP2;FUT9;SLITRK1;TCEAL2;TSPAN7;CLVS2;MAP6;LONRF2;CCDC184;GRIA3;RUNX1T1;SYT4;FZD3;ST8SIA3;CADPS;LHFPL4;DNAJC12;C14ORF132;NMNAT2;PNMA2;SYT13;GRIN2B;DCLK1;PBX1;STXBP5L;REEP1;GNAO1;SYT…
KO_Upregulated_1176 Genes	ARCHS4_IDG_Coexp	GPR12_IDG_GPCR_ARCHS4_coexpression	7.71319e-22	3.87863e-20	185.262	ROBO2;SNAP25;PTPRO;GRIK3;GRIK2;RORB;CDH7;UNC80;TMEM266;DPYSL2;BSN;SOX4;ANKS1B;CALN1;SCN1A;PPFIA2;RGS7;GUCY1A2;RBFOX3;LMO3;MAPK8IP2;HPCAL4;AP3B2;SYN2;MN1;ADGRB3;HECW1;KCNQ2;DCX;MAPT;GRIA1;NLGN3;RTN1;CTTNBP2;KCNA2;SEZ6;ADCY1;CACNA1E;GRIN2A;DPP6;CLMP;PGBD5;MAP2;FUT9;TSPAN7;SLITRK3;CLVS2;LONRF2;GRIA3;RUNX1T1;ARNT2;WDR17;CADM3;ST8SIA3;GABRA3;NMNAT2;PNMA2;GRIN2B;DCLK1;GNAO1;GNAL;PDE10A;SYT11;APBA1;ZBTB…
KO_Upregulated_1176 Genes	ARCHS4_IDG_Coexp	GPR173_IDG_GPCR_ARCHS4_coexpression	1.77197e-20	7.79668e-19	168.144	ANKRD13B;SEMA5B;DRAXIN;PTPRS;GALNT16;NCAN;CELF5;TTC28;SOX2;TMEM145;GRM2;SOX1;ATCAY;DPYSL4;DPYSL5;KIF5C;IGLON5;DPF1;GDAP1L1;ZIC1;ANKS1B;APC2;EBF3;SRCIN1;POU3F3;RGMA;ZDHHC15;RIPPLY3;KIAA1257;KCNQ2;FAM181B;MAPT;NLGN3;GNAZ;BRSK2;NRXN2;ZNF8;PHF21B;STOX2;EFS;PGBD5;MAP2;MAP6;SLITRK5;RHBDL3;JAM2;LRRC4B;ARNT2;WDR17;FZD3;CENPV;MARCKSL1;DCLK2;C14ORF132;DCLK1;PBX1;C1ORF61;GNAO1;MGAT4C;MEX3A;VANGL2;SYT11;FAM1…
KO_Upregulated_1176 Genes	ARCHS4_IDG_Coexp	SCN3B_IDG_ionchannel_ARCHS4_coexpression	1.77197e-20	6.93038e-19	168.144	PTPRT;RAB3C;SNAP25;TMEM151B;CELF5;RORB;FBLL1;RIMS3;ATCAY;KIF5C;GDAP1L1;KIF1A;BSN;ANKS1B;APC2;CHRNB2;MAPK8IP2;HPCAL4;SYN2;SRCIN1;MTURN;OLFM1;GAP43;HECW1;KCNQ2;BRSK2;BEX1;RTN1;KCNA2;AGAP2;ADAM22;ATP1A3;NRXN2;ADCY1;CABP1;CACNA1E;PDZD4;GRIN2A;DPP6;PGBD5;MAP2;SLITRK1;TSPAN7;CLVS2;LONRF2;CCDC184;KCNJ4;ARNT2;CADM3;ST8SIA3;LHFPL4;C14ORF132;NMNAT2;PNMA2;SYT13;HSPA12A;GRIN2B;DCLK1;GNAO1;SYT11;FAM131B;APBA1…
KO_Upregulated_1176 Genes	ARCHS4_IDG_Coexp	GPR61_IDG_GPCR_ARCHS4_coexpression	8.23929e-20	2.90023e-18	159.963	RAB3C;SNAP25;TMEM151B;CELF5;CYP46A1;UNC80;RIMS4;RIMS3;KIF5C;KIF1A;BSN;PPFIA2;RGS7;CHRNB2;TMEM178A;LMO3;MYRIP;MAPK8IP2;HPCAL4;SYN2;SRCIN1;MTURN;OLFM1;HECW1;KCNQ2;MAPT;GRIA1;KCNA2;PLPPR5;AGAP2;ADAM22;SLC1A2;ATP1A3;NRXN2;ADCY1;CABP1;CPLX2;CACNA1E;GRIN2A;PGBD5;MAP2;FUT9;CLVS2;LONRF2;CCDC184;KCNJ4;ARNT2;CADM3;GABRA5;ATRNL1;ST8SIA3;NMNAT2;PNMA2;HSPA12A;GRIN2B;DCLK1;STXBP5L;GNAO1;LRFN5;SYT11;FAM131B;APB…
KO_Upregulated_1176 Genes	ARCHS4_Kinases_Coexp	NTRK2_human_kinase_ARCHS4_coexpression	1.03525e-30	5.15555e-28	310.24	SEMA5B;SNAP25;PTPRS;NCAN;SOX2;TRIM9;EDNRB;RIMS3;ZIC1;BAALC;KIF1A;BSN;WLS;SCN1A;APC2;ADGRV1;KAZN;HPCAL4;SYN2;MTURN;POU3F3;RGMA;CRISPLD1;ADGRB3;RFX4;KCNQ2;SPARCL1;FAM181B;MAPT;MASP1;CERS1;GRIA1;NLGN3;ADCYAP1R1;PCDH10;KCNA2;ADAM22;SLC1A2;SLC1A3;ATP1A3;NRXN2;ATP1A2;ADCY1;PTN;DTX4;NTN1;PDZD4;GRIN2A;DPP6;MAP2;FUT9;CLVS2;LONRF2;LRRC4B;IRX1;KCNJ4;ARNT2;CADM3;FZD3;WSCD1;ATRNL1;DCLK2;C14ORF132;PNMA2;SNCAIP…
KO_Upregulated_1176 Genes	ARCHS4_Kinases_Coexp	SBK1_human_kinase_ARCHS4_coexpression	2.20198e-28	5.48293e-26	275.289	ANKRD13B;DRAXIN;MIDN;PTPRS;NCAN;CELF5;FBLL1;RIMS4;ATCAY;DPYSL4;DPYSL5;KIF5C;IGLON5;DPF1;GDAP1L1;ZIC1;KIF1A;GAL3ST4;ANKS1B;APC2;SRRM4;EBF3;SRCIN1;POU3F3;RGMA;MN1;DISP3;GAP43;KCNQ2;MAPT;CTXN1;HCN4;GNAZ;FBN3;BRSK2;PCDH10;PLPPR3;CHRNA4;NRXN2;KIAA1211;ADCY1;DTX3;LRRC55;PPM1E;PHF21B;NKAIN1;PDZD4;STOX2;EFS;MAP2;MAP6;RHBDL3;ZNF423;CCDC184;CACNG4;RPRM;LRRC4B;TFAP2B;CADM3;CENPV;MARCKSL1;CARMIL3;WSCD1;DCLK2…
KO_Upregulated_1176 Genes	ARCHS4_Kinases_Coexp	MAST1_human_kinase_ARCHS4_coexpression	3.10053e-23	5.14687e-21	203.406	SNAP25;DRAXIN;TMEM151B;TMEM145;RIMS4;RIMS3;ATCAY;GRM4;DPYSL5;KIF5C;IGLON5;DPF1;GDAP1L1;NEFL;KIF1A;BSN;DLGAP3;FAM19A5;ANKS1B;APC2;RBFOX3;MAPK8IP2;HPCAL4;AP3B2;SYN2;SRCIN1;OLFM1;DISP3;KCNQ2;TAGLN3;MAPT;CERS1;BRSK2;RTN1;KCNA2;AGAP2;ATP1A3;NRXN2;ADCY1;CABP1;CPLX2;PDZD4;DPP6;PGBD5;HRH3;MAP2;TSPAN7;SLITRK5;B4GALNT1;LRRC4B;KCNJ4;ARNT2;CADM3;CARMIL3;LHFPL4;C14ORF132;NMNAT2;PNMA2;DCLK1;GNAO1;SYT11;FAM131B…
KO_Upregulated_1176 Genes	ARCHS4_Kinases_Coexp	KALRN_human_kinase_ARCHS4_coexpression	3.10053e-23	3.86015e-21	203.406	SNAP25;TMEM151B;RORB;UNC80;RIMS3;CAMKV;KIF5C;KIF1A;BSN;DLGAP3;ANKS1B;SCN1A;PPFIA2;GUCY1A2;MAPK8IP2;HPCAL4;AP3B2;SYN2;SRCIN1;MTURN;OLFM1;HECW1;KCNQ2;SPARCL1;TLN2;MAPT;BRSK2;RTN1;PPM1L;KCNA2;ADAM22;SLC1A2;ATP1A3;NRXN2;ADCY2;ATP1A2;ADCY1;CABP1;CPLX2;CACNA1E;PDZD4;GRIN2A;PGBD5;HRH3;MAP2;FUT9;CLVS2;LONRF2;KCNJ4;ARNT2;CADM3;KCNB1;ATRNL1;ST8SIA3;DCLK2;NMNAT2;HSPA12A;GRIN2B;DCLK1;STXBP5L;GNAO1;SYT11;FAM1…
KO_Upregulated_1176 Genes	ARCHS4_Kinases_Coexp	FGFR2_human_kinase_ARCHS4_coexpression	3.10053e-23	3.08812e-21	203.406	TRIM71;SOX2;GJA1;RIMS4;ZIC2;MDK;GRM8;TRIM24;RBPMS2;EFHD1;KIF1A;SLC16A9;LARGE1;WLS;EPHA7;GPR37;ADGRV1;SLC13A4;MSX2;TMEM178A;KAZN;SHROOM3;TEX15;MID1;SRCIN1;DKK2;MTURN;ADAMTS20;KCNQ2;IGDCC3;ANOS1;COL4A6;ST6GALNAC3;FREM2;FBN3;PKDCC;TTYH2;NXN;APCDD1;SLC7A3;UGT8;PDZD4;STOX2;EFS;ADAMTS19;ZNF704;CKB;ZNF423;RAB11FIP4;TMEM132D;LGI1;TMEM132C;COL26A1;NLGN4X;TPBG;KNOP1;ZIC5;GDF7;AIF1L;GNAO1;VANGL2;FRAS1;NASP;…
KO_Upregulated_1176 Genes	ARCHS4_Kinases_Coexp	DCLK2_human_kinase_ARCHS4_coexpression	1.56176e-22	1.29626e-20	194.205	SEMA5B;PTPRS;NCAN;GRIK3;TRIM9;ATCAY;DPYSL4;DPYSL5;KIF5C;ZIC1;BAALC;KIF1A;PPFIA2;APC2;KAZN;EBF3;MAPK8IP2;SRCIN1;POU3F3;RGMA;GAP43;ADGRB3;KCNQ2;SPARCL1;FAM181B;MAPT;TRIB2;CERS1;GRIA1;NLGN3;ADCYAP1R1;BRSK2;PCDH10;ADAM22;NRXN2;ATP1A2;ADCY1;PTN;ZDHHC22;DTX3;PDZD4;STOX2;MAP2;JAM2;CACNG4;LRRC4B;IRX1;ARNT2;CADM3;FZD3;MARCKSL1;WSCD1;LHFPL4;C14ORF132;NMNAT2;PNMA2;DCLK1;PBX1;C1ORF61;GNAO1;VANGL2;SYT11;SMOC1…
KO_Upregulated_1176 Genes	ARCHS4_Kinases_Coexp	PAK3_human_kinase_ARCHS4_coexpression	1.56176e-22	1.11108e-20	194.205	PTPRT;ROBO2;CNTNAP3;RAB3C;DRAXIN;PTPRO;CELF5;RORB;FBLL1;RNF157;DPYSL5;KIF5C;DPYSL2;GDAP1L1;NEFL;ANKS1B;PPFIA2;CHRNB2;AP3B2;SRCIN1;GAP43;ZNF519;HECW1;SCG3;TAGLN3;MAPT;SCG2;GRIA1;GPM6A;BEX1;RTN1;CACNA1E;STOX2;DPP6;PGBD5;MAP2;FUT9;SLITRK1;TCEAL2;TSPAN7;CLVS2;MAP6;LONRF2;CCDC184;GRIA3;RUNX1T1;SYT4;FZD3;ST8SIA3;CADPS;LHFPL4;DNAJC12;C14ORF132;NMNAT2;PNMA2;SYT13;GRIN2B;DCLK1;PBX1;STXBP5L;REEP1;GNAO1;SYT…
KO_Upregulated_1176 Genes	ARCHS4_Kinases_Coexp	NTRK3_human_kinase_ARCHS4_coexpression	1.56176e-22	9.72198e-21	194.205	SNAP25;RORB;CYP46A1;UNC80;TRIM9;RIMS3;ATCAY;CAMKV;KIF5C;DPYSL2;KIF1A;BSN;ANKS1B;CALN1;SCN1A;PPFIA2;GUCY1A2;KCNH5;HPCAL4;SYN2;SRCIN1;MTURN;OLFM1;ADGRB3;HECW1;KCNQ2;SPARCL1;MAPT;CTTNBP2;KCNA2;ADAM22;SLC1A2;NRXN2;ADCY1;CACNA1E;ADCY5;ADD2;STOX2;GRIN2A;DPP6;PGBD5;MAP2;FUT9;CLVS2;LONRF2;GRIA3;ARNT2;CADM3;PCDH9;KCNB1;ATRNL1;ST8SIA3;NMNAT2;PNMA2;HSPA12A;GRIN2B;DCLK1;STXBP5L;GNAO1;MGAT4C;GNAL;PDE10A;SYT11…
KO_Upregulated_1176 Genes	ARCHS4_Kinases_Coexp	EPHB2_human_kinase_ARCHS4_coexpression	7.71319e-22	4.26797e-20	185.262	ANKRD13B;SEMA5B;DRAXIN;NRP2;PTPRS;PTPRO;CHD7;CELF5;SOX2;SOX1;DACH1;DPYSL4;DPYSL5;KIF5C;MDK;IGLON5;GDAP1L1;GAL3ST4;WLS;APC2;ADGRV1;EN2;EBF3;POU3F1;MID1;POU3F3;RGMA;TOX3;MN1;DISP3;DMRTA2;GAP43;SETBP1;TMSB15A;RFX4;IGDCC3;COL4A6;DCX;GRIA1;NLGN3;BRSK2;PLPPR3;NXN;KIAA1211;PTN;DTX4;PHF21B;NKAIN1;TCEAL7;STOX2;EFS;MAP2;MAP6;RHBDL3;ZNF423;CACNG4;FZD3;JAG1;WSCD1;TPBG;DCLK2;PBX1;MEX3A;VANGL2;KLHDC8A;FAT3;SDK2
KO_Upregulated_1176 Genes	ARCHS4_Kinases_Coexp	EPHA5_human_kinase_ARCHS4_coexpression	1.77197e-20	8.82443e-19	168.144	DPP10;PTPRO;GRIK3;RORB;CDH7;ATCAY;CAMKV;DPYSL5;DPYSL2;FAM110B;EMILIN3;LZTS1;SOX4;ANKS1B;PPFIA2;GUCY1A2;SRRM4;ST6GAL2;SLC6A15;LMO3;KCNH8;SOX11;ANO4;AP3B2;DKK2;POU3F3;PTBP2;GAP43;DCX;MAPT;GRIA1;DLX1;KHDRBS2;RTN1;C3ORF70;CTTNBP2;FOXG1;SEZ6;TMTC2;CACNA1G;ADD2;CUX2;MAP2;FUT9;SLITRK1;LONRF2;CCDC184;GRIA3;RUNX1T1;SYT4;KCNJ6;BCL11B;BCL11A;ST8SIA2;HSPA12A;GRIN2B;DCLK1;PBX1;REEP1;GNAO1;ASXL3;FAT3;APBA1;FGF…
KO_Upregulated_1176 Genes	ARCHS4_TFs_Coexp	POU3F2_human_tf_ARCHS4_coexpression	1.03563e-40	1.78542e-37	476.545	ROBO2;ANKRD13B;SEMA5B;DRAXIN;PTPRS;NCAN;CHD7;SOX2;GRM3;SOX1;DACH1;ATCAY;DPYSL4;DPYSL5;KIF5C;DPYSL2;DPF1;LZTS1;SOX4;ST6GAL2;ADGRV1;EN2;HUNK;EN1;EBF3;SOX11;POU3F1;MID1;POU3F3;RGMA;TOX3;MN1;DISP3;GAP43;SETBP1;ADGRB3;TMSB15A;RFX4;KCNQ2;IGDCC3;DCX;TAGLN3;MAPT;TRIB2;NLGN3;BRSK2;FOXG1;KIAA1211;PTN;DTX4;PHF21B;ADD2;NKAIN1;TCEAL7;STOX2;CUX2;EFS;GBX2;PTPRZ1;MAP2;CNR1;ZNF704;KCNMB1;MAP6;RHBDL3;CCDC184;JAM2;…
KO_Upregulated_1176 Genes	ARCHS4_TFs_Coexp	NPAS3_human_tf_ARCHS4_coexpression	2.05466e-36	1.77111e-33	401.956	DPP10;SEMA5B;DRAXIN;NCAN;SLC35F1;SOX2;GRM3;TRIM9;SOX1;EDNRB;DACH1;DPYSL5;KIF5C;DPYSL2;ZIC1;SOX6;ANKS1B;SCN1A;GUCY1A2;ADGRV1;LRRIQ1;EN2;KAZN;IL17RD;POU3F3;RGMA;PYGO1;TOX3;MN1;CRISPLD1;NRG3;SETBP1;ADGRB3;RFX4;MPPED2;SPARCL1;FAM181B;MAPT;TRIB2;CRB2;GRIA1;NLGN3;ADCYAP1R1;PCDH10;SLC1A3;NRXN2;NTN1;STOX2;DPP6;PTPRZ1;MAP2;FUT9;SLITRK5;JAM2;GRIA3;CACNG4;RUNX1T1;GDF10;IRX1;ARNT2;WDR17;CADM3;FZD3;MARCKSL1;W…
KO_Upregulated_1176 Genes	ARCHS4_TFs_Coexp	POU3F3_human_tf_ARCHS4_coexpression	4.13976e-33	2.37898e-30	347.775	SEMA5B;DRAXIN;PTPRS;NCAN;CHD7;CELF5;SOX2;RNF157;TRIM9;SOX1;ATCAY;DPYSL4;DPYSL5;KIF5C;IGLON5;DPF1;GDAP1L1;ZIC1;PPFIA2;APC2;EN2;KAZN;SOX11;IL17RD;RGMA;MN1;DISP3;SETBP1;TMSB15A;KCNQ2;FAM181B;MAPT;TRIB2;CTXN1;CERS1;CRB2;GRIA1;NLGN3;GPM6A;BRSK2;FOXG1;NRXN2;KIAA1211;PTN;DTX3;LRRC55;PHF21B;PDZD4;STOX2;CUX2;EFS;MAP2;FUT9;ZNF704;MAP6;CKB;ZNF423;CACNG4;LRRC4B;IRX1;ARNT2;CCDC177;FZD3;MARCKSL1;BTBD17;WSCD1;S…
KO_Upregulated_1176 Genes	ARCHS4_TFs_Coexp	MYT1L_human_tf_ARCHS4_coexpression	1.03525e-30	4.46194e-28	310.24	DPP10;RAB3C;SNAP25;PTPRO;CELF5;GRIK2;RORB;UNC80;RIMS3;ATCAY;CAMKV;KIF5C;DPYSL2;KIF1A;BSN;ANKS1B;SCN1A;PPFIA2;RGS7;GUCY1A2;RBFOX3;SOX11;MAPK8IP2;HPCAL4;AP3B2;SYN2;SRCIN1;MN1;OLFM1;ADGRB3;HECW1;KCNQ2;MAPT;GRIA1;RTN1;C3ORF70;PPM1L;CTTNBP2;KCNA2;AGAP2;ADAM22;SLC1A2;ATP1A3;NRXN2;ADCY1;CACNA1E;ADD2;STOX2;GRIN2A;DPP6;PGBD5;MAP2;FUT9;SLITRK1;TCEAL2;TSPAN7;CLVS2;LONRF2;CCDC184;GRIA3;RUNX1T1;ARNT2;WDR17;KC…
KO_Upregulated_1176 Genes	ARCHS4_TFs_Coexp	ZNF423_human_tf_ARCHS4_coexpression	3.75664e-29	1.29529e-26	286.656	TRIM71;DRAXIN;MIDN;PTPRS;CHD7;SOX2;DACH1;DPYSL4;ZIC2;DPYSL5;KIF5C;MDK;ZIC3;IGLON5;ZIC1;TRIM24;KIF1A;ZNF521;WLS;APC2;GPT2;VASH2;EBF3;IL17RD;MID1;POU3F3;RGMA;MN1;DISP3;TMSB15A;KCNQ2;IGDCC3;ANOS1;COL4A6;MAPT;CERS1;CRB2;FBN3;BRSK2;PLPPR3;NXN;FIGNL2;PTN;DTX4;SLC7A3;PHF21B;ADD2;NKAIN1;PDZD4;STOX2;EFS;MAP2;MAP6;GPC4;RHBDL3;LRRC4B;IRX1;IRX2;FZD3;CENPV;COL26A1;MARCKSL1;NLGN4X;WSCD1;DCLK2;ZBTB12;C14ORF132;…
KO_Upregulated_1176 Genes	ARCHS4_TFs_Coexp	NR2F1_human_tf_ARCHS4_coexpression	2.20198e-28	6.32702e-26	275.289	ANKRD13B;SEMA5B;DRAXIN;PTPRS;NCAN;SOX2;GRM3;EDNRA;SOX1;DACH1;DPYSL4;DPYSL5;IGLON5;ZIC1;EMILIN3;NEFL;KIF1A;WLS;APC2;EBF3;MID1;DKK2;POU3F3;RGMA;SETBP1;TMSB15A;RFX4;KCNQ2;IGDCC3;COL4A6;FAM181B;TAGLN3;MAPT;CERS1;NECAB2;CRB2;NLGN3;ADCYAP1R1;BRSK2;PLPPR3;TMTC2;NRXN2;DTX3;APCDD1;DTX4;CACNA1G;NKAIN1;TCEAL7;STOX2;CUX2;EFS;MAP2;WIF1;CNR1;ZNF423;LRRC4B;IRX1;ARNT2;CADM3;FZD3;WSCD1;ST8SIA2;TPBG;DCLK2;C14ORF13…
KO_Upregulated_1176 Genes	ARCHS4_TFs_Coexp	EBF3_human_tf_ARCHS4_coexpression	1.26717e-27	3.12086e-25	264.201	RAB3C;DRAXIN;PTPRS;ONECUT2;XYLT1;CELF5;FBLL1;DACH1;DPYSL4;DPYSL5;KIF5C;IGLON5;DPF1;GDAP1L1;ZIC1;NEFL;NEFM;CHST8;APC2;EBF1;EN2;EBF2;EN1;GFRA1;POU3F3;RGMA;GAP43;TAGLN3;MAPT;TRIB2;GPM6A;BRSK2;PPM1L;PLPPR3;CHRNA4;NXPH4;TMTC2;PTN;LRRC55;PHF21B;NKAIN1;STOX2;SNN;SERTAD4;MAP2;WIF1;MAP6;RHBDL3;ZNF423;CCDC184;IRX1;FZD3;KCNJ6;MARCKSL1;CARMIL3;TMEM74B;ST8SIA2;PLCL1;DCLK2;LHFPL4;C14ORF132;NMNAT2;FBXL16;HSPA12…
KO_Upregulated_1176 Genes	ARCHS4_TFs_Coexp	MYT1_human_tf_ARCHS4_coexpression	1.26717e-27	2.73075e-25	264.201	ANKRD13B;SEMA5B;DRAXIN;NCAN;CHD7;CELF5;GRIK2;FBLL1;RIMS3;ATCAY;DPYSL4;CAMKV;DPYSL5;KIF5C;IGLON5;GDAP1L1;ZIC1;KIF1A;BSN;GAL3ST4;CHST8;APC2;CHRNB2;EBF3;SOX11;MAPK8IP2;SRCIN1;POU3F3;DISP3;DMRTA2;GAP43;SETBP1;KCNQ2;SCG3;TAGLN3;MAPT;CTXN1;GPM6A;BRSK2;BEX1;RTN1;CHRNA4;ATP1A3;NRXN2;DTX3;LRRC55;PHF21B;NKAIN1;PDZD4;DPP6;EFS;PGBD5;MAP2;SLITRK1;TSPAN7;MAP6;RHBDL3;CCDC184;ARNT2;MARCKSL1;CARMIL3;DCLK2;LHFPL4;…
KO_Upregulated_1176 Genes	ARCHS4_TFs_Coexp	SALL1_human_tf_ARCHS4_coexpression	3.96871e-26	7.60228e-24	242.855	TRIM71;PTPRS;NCAN;CHD7;SLC35F1;SOX2;GJA1;RIMS4;ZIC2;ZIC3;IGLON5;TRIM24;RBPMS2;PHGDH;ADGRV1;GPT2;POU3F3;RGMA;TOX3;SETBP1;RFX4;IGDCC3;ANOS1;TIMELESS;FAM181B;TRIB2;FREM2;CERS1;NLGN3;FBN3;ADCYAP1R1;FIGNL2;SLC1A3;ZDHHC22;PCDH18;NTN1;SLC7A3;ADD2;STOX2;EFS;PTPRZ1;CBS;BEND3;CKB;GPC4;RHBDL3;ZNF423;JAM2;GINS1;FZD3;CENPV;MARCKSL1;NLGN4X;WSCD1;CBX2;SPRY4;KNOP1;DCLK2;ZBTB12;ZIC5;SNCAIP;C1ORF61;AIF1L;FRAS1;NAS…
KO_Upregulated_1176 Genes	ARCHS4_TFs_Coexp	POU3F4_human_tf_ARCHS4_coexpression	3.96871e-26	6.84205e-24	242.855	SEMA5B;DRAXIN;NCAN;CHD7;CELF5;SOX2;TMEM145;SOX1;DACH1;DPYSL4;DPYSL5;DPYSL2;GDAP1L1;SOX4;GAL3ST4;ADGRV1;CAMK1D;KCNK10;KCNH8;EN2;EBF3;SOX11;POU3F3;PTBP2;RGMA;TOX3;MN1;GAP43;SETBP1;ADGRB3;TMSB15A;RFX4;MPPED2;TAGLN3;GRIA1;NLGN3;DLX2;BEX1;FOXG1;PTN;ZNF8;DTX4;PHF21B;TCEAL7;STOX2;MAP2;SLITRK1;MAP6;ZNF423;JAM2;IRX1;FOXB1;IRX2;FZD3;MARCKSL1;ST8SIA2;PLCL1;DCLK2;C14ORF132;SNCAIP;PBX1;C1ORF61;ENOX1;REEP1;VAN…
KO_Upregulated_1176 Genes	SysMyo_Muscle_Gene_Sets	MGS211 Human myotube hiPSCs v myoblasts GSE43183 up	7.43927e-24	8.44357e-21	211.33	DPP10;FLT1;SLC35F1;HS6ST2;HAPLN1;SOX2;ZNF204P;GRIP1;DACH1;CAPN6;DPYSL5;ZIC3;B3GALT1;NEFL;NEFM;HMCN1;KIF1A;GRID2;GPR37;MSX2;HUNK;IL17RD;ZDHHC15;MYCN;CRISPLD1;DOK5;CDH10;ESRP1;DCX;TAGLN3;ST6GALNAC3;FREM2;FBN2;BEX1;PARM1;PPM1L;EPB41;FIGNL2;ADCY2;IQGAP2;SLC7A3;NKAIN1;SCUBE3;RELN;PGBD5;SLITRK4;GPC3;GCNT4;GPC4;CYYR1;PROM1;ZNF423;RPRM;LGI1;FZD3;CENPV;NLGN4X;GPR50;PBX1;SYT17;NELL2;PPFIBP2;GNAL;FRAS1;BAMB…
KO_Upregulated_1176 Genes	SysMyo_Muscle_Gene_Sets	MGS428 Human fetal FACS purified primary cells skeletal muscle precursor v CD34 pos GSE44227 down	7.04599e-18	3.9986e-15	160.686	ROBO2;COL12A1;LDB2;EDNRA;SGCD;CAPN6;ENPP2;DACT3;DACT1;EBF1;EBF2;PLA2G4A;CYP7B1;MID1;SHISA6;CPED1;MN1;PCP4;HECW2;TNMD;GAS2;PLBD1;ABCG2;ARHGEF26;C1S;NRXN1;CRABP1;PLPPR5;HTRA1;ITPR1;TMTC2;TWIST1;PTGS2;THBS4;WIF1;IRX1;LUM;PLCL1;B3GAT2;DCLK1;GADD45G;BMP5;ADGRD1;COL1A2;BAMBI;FGF18;ACKR3;CNTN4;CDO1;ITM2A
KO_Upregulated_1176 Genes	SysMyo_Muscle_Gene_Sets	MGS426 Human fetal FACS purified primary cells skeletal muscle precursor fraction v unfractionated GSE44227 down	8.29122e-12	3.13684e-09	75.1349	COL12A1;LDB2;GJA1;EDNRA;ADAMTS1;ENPP2;DACT3;SOX4;DACT1;FST;ITGA1;EBF1;BGN;PLA2G4A;MID1;SHISA6;CPED1;MN1;MMRN1;HECW2;TNMD;FOXC1;RTN1;ARHGEF26;C1S;COL11A1;HTRA1;ITPR1;TMTC2;TWIST1;PTGS2;THBS4;CYP4X1;CYYR1;NLGN4X;LUM;PLCL1;LYVE1;DCLK1;GADD45G;BMP5;SMOC2;ADGRD1;COL1A2;BAMBI;FGF18;ACKR3;CNTN4;CDO1
KO_Upregulated_1176 Genes	SysMyo_Muscle_Gene_Sets	MGS1334 Murine male age10to12w gastroc v brain GSE9954 down	1.94925e-09	5.53099e-07	62.177	GNAZ;GPM6A;SNAP25;RTN1;CTTNBP2;FOXG1;CELF5;ATP1A3;ZCCHC18;TRIM9;KIF5C;FUT9;SLITRK1;SLITRK4;NEFL;NEFM;GRIA3;PPFIA2;SYT4;BCL11A;CADPS;RAB39B;NSG1;HPCAL4;RAB33A;OLFM1;LRFN5;ADGRB3;SYT11;CDH10;CSPG5;SCG3;SCG2;CTXN1;FGF12
KO_Upregulated_1176 Genes	SysMyo_Muscle_Gene_Sets	MGS294 C2c12 myoblast overexpression miR1 v control GSE26764 down	2.24201e-09	5.08937e-07	51.9349	FEN1;MCM7;CDCA5;PRIM1;TONSL;CDCA7;PARD6G;MCM10;PCDH18;LMNB1;GJA1;STRIP2;CHAF1A;EME1;ORC1;EXO1;ATOH8;LRRC8C;RAD54L;MYBL2;CLSPN;BARD1;GINS1;CDT1;HELLS;GINS2;ATAD5;HUNK;PLA2G4A;CDC6;PASK;DUSP9;TICRR;WEE1;KIF18B;RAD51;FANCD2;FABP7;FAM131B;MCM3;SNAI2;MCM4;MCM5;CENPP;DTL;MCM2
KO_Upregulated_1176 Genes	SysMyo_Muscle_Gene_Sets	MGS413 Human extraocular muscle strabismic v normal GSE38780 up	1.75514e-08	3.32014e-06	50.1539	GALNT16;CPXM2;COL12A1;CRABP1;HTRA1;ZCCHC18;THBS4;GJA1;SERTAD4;EFS;CLMP;WIF1;OLFML1;ZNF423;IRX1;PRRX1;LUM;TPBG;PRRX2;SHISA2;IL17RD;BACE2;SMOC2;MFAP4;COL3A1;CCDC80;COL1A2;PPFIBP2;CRISPLD1;TNMD;FGF18;PLBD1;ACKR3;CCDC3;SCG2;HLA-DRB1
KO_Upregulated_1176 Genes	SysMyo_Muscle_Gene_Sets	MGS1316 Murine left ventricle E18 v E12p5 GSE51483 down	2.53616e-08	4.1122e-06	61.9686	SERPINE2;CDCA5;PTN;HS6ST2;SERTAD4;MDK;PABPC4L;GPC3;NEFL;PROM1;DACT1;GPR37;WSCD2;TPBG;PRRX2;LGI2;CYP7B1;PDIA4;RAD51;SYT11;SNAI2;PTX3;CCDC3;DGKK;KCTD15
KO_Upregulated_1176 Genes	SysMyo_Muscle_Gene_Sets	MGS1297 Murine heart left ventricle CD1 congestive heart failure model v WT GSE17478 up	3.89625e-07	5.5278e-05	41.5923	SERPINE2;PCOLCE2;PDE3B;LPAR1;DNM3OS;NID2;ARHGAP6;THBS4;NKD2;TERT;OLFML1;EFHD1;SVEP1;PTGIS;PCDH9;LRRN2;BGN;FOXP2;DCN;BACE2;DMRTA2;MFAP4;TMEM179;CCDC80;COL1A2;FGF18;ITGA8;KCTD15;VGLL3
KO_Upregulated_1176 Genes	SysMyo_Muscle_Gene_Sets	MGS206 C2c12 myotube day2 diff exogenous myogenin v control GSE25763 down	4.17456e-07	5.26458e-05	34.1413	NRP2;SLC24A3;IRS1;NXN;SEMA3D;CDCA5;PRIM1;COL12A1;CDCA7;HTRA1;NID2;LMNB1;RNF157;ENHO;GHR;NKAIN1;GJA1;GRIN2A;CLMP;B3GALT1;EDIL3;CDT1;HELLS;EPHA7;PRRX1;EBF1;GFRA1;NSG1;DCN;TRDN;COL3A1;COL1A2;KIF18B;MMP16;CDH10;GAS2;MCM3;MCM4;MCM5;DTL;MCM2
KO_Upregulated_1176 Genes	SysMyo_Muscle_Gene_Sets	MGS291 C2c12 myoblast overexpression miR145 v control GSE26764 up	4.17456e-07	4.73812e-05	34.1413	SH3GL3;PARM1;SLC24A3;GALNT18;AMIGO2;LIN7A;GRIK2;METRNL;SLC1A6;DLL1;FBLN5;TTC28;ADAMTS5;EDNRA;RASSF2;SGCD;ADAMTS1;KCNMB1;B3GALT1;CHSY3;GPC4;DACT1;JAG1;FST;ITGA1;RAB39B;UNC5C;DCN;GADD45G;AIF1L;RHOB;SH3RF3;MEX3B;FRAS1;CRISPLD2;SYT11;PI15;COL8A1;TLL1;TRIB2;HCN1
KO_Upregulated_1176 Genes	miRTarBase_2017	hsa-miR-215-5p	5.22761e-08	0.000169375	30.9698	RET;CNTNAP3;PTPRT;FEN1;CHD7;MCM10;SLC7A11;LMNB1;MFSD13A;THBD;EME1;KIF5C;NFKBIZ;PIM1;ZNF385B;CA8;HES6;CADPS2;GPR37;VASH2;KIF24;EPDR1;PASK;PTBP2;ASRGL1;IL17RB;MTSS1;TRAIP;ZNF519;MCM3;KCTD12;ZNF114;DTL;KCTD15;CCDC150;PIF1;BLM;PARM1;TTYH2;PCOLCE2;ARHGEF26;CDCA4;PRIM1;MIS12;C1ORF198;TMTC2;SLC1A4;APOLD1;PSMC3IP;UGT8;SERTAD4;TMEM246;ORC1;DNAJB9;ST3GAL6;CHSY3;GPC4;CLSPN;WNT3;BARD1;SLF1;ATAD5;KDM4D;FZD4;S…
KO_Upregulated_1176 Genes	miRTarBase_2017	mmu-miR-466l-5p	1.91855e-07	0.000310805	33.6363	SEMA5B;RAB3C;SNAP25;DRAXIN;TMEM151B;ONECUT2;NCAN;GRIK3;RORB;TNFRSF13C;ADARB2;SLC4A4;PREX2;RASSF2;SOX1;IGLON5;KIF1A;ENTPD1;EPHA7;CAMK1D;GRID1;SHROOM3;EBF3;GFRA2;SHISA6;PCDH10;NPR3;SLC1A2;LIN7A;KLHL13;IQGAP2;TMEM26;BEND3;GCNT4;DMD;GRIA3;RUNX1T1;TFAP2B;ST8SIA1;TMEM132B;KCNIP3;XRCC3;IGF2;NMNAT2;STXBP5L;GNAL;BCL2;SNAI2;APBA1;RAB9B
KO_Upregulated_1176 Genes	miRTarBase_2017	mmu-miR-466i-5p	2.62861e-07	0.000283889	32.6178	SEMA5B;RAB3C;SNAP25;DRAXIN;TMEM151B;ONECUT2;NCAN;GRIK3;RORB;TNFRSF13C;ADARB2;SLC4A4;PREX2;RASSF2;SOX1;IGLON5;KIF1A;ENTPD1;EPHA7;CAMK1D;GRID1;SHROOM3;EBF3;GFRA2;SHISA6;PCDH10;NPR3;SLC1A2;LIN7A;KLHL13;IQGAP2;TMEM26;BEND3;GCNT4;DMD;GRIA3;RUNX1T1;TFAP2B;ST8SIA1;TMEM132B;KCNIP3;XRCC3;IGF2;NMNAT2;STXBP5L;GNAL;BCL2;SNAI2;APBA1;RAB9B
KO_Upregulated_1176 Genes	miRTarBase_2017	mmu-miR-466k	2.62861e-07	0.000212917	32.6178	SEMA5B;RAB3C;SNAP25;DRAXIN;TMEM151B;ONECUT2;NCAN;GRIK3;RORB;TNFRSF13C;ADARB2;SLC4A4;PREX2;RASSF2;SOX1;IGLON5;KIF1A;ENTPD1;EPHA7;CAMK1D;GRID1;SHROOM3;EBF3;GFRA2;SHISA6;PCDH10;NPR3;SLC1A2;LIN7A;KLHL13;IQGAP2;TMEM26;BEND3;GCNT4;DMD;GRIA3;RUNX1T1;TFAP2B;ST8SIA1;TMEM132B;KCNIP3;XRCC3;IGF2;NMNAT2;STXBP5L;GNAL;BCL2;SNAI2;APBA1;RAB9B
KO_Upregulated_1176 Genes	miRTarBase_2017	mmu-miR-466d-5p	2.62861e-07	0.000170334	32.6178	SEMA5B;RAB3C;SNAP25;DRAXIN;TMEM151B;ONECUT2;NCAN;GRIK3;RORB;TNFRSF13C;ADARB2;SLC4A4;PREX2;RASSF2;SOX1;IGLON5;KIF1A;ENTPD1;EPHA7;CAMK1D;GRID1;SHROOM3;EBF3;GFRA2;SHISA6;PCDH10;NPR3;SLC1A2;LIN7A;KLHL13;IQGAP2;TMEM26;BEND3;GCNT4;DMD;GRIA3;RUNX1T1;TFAP2B;ST8SIA1;TMEM132B;KCNIP3;XRCC3;IGF2;NMNAT2;STXBP5L;GNAL;BCL2;SNAI2;APBA1;RAB9B
KO_Upregulated_1176 Genes	miRTarBase_2017	hsa-miR-192-5p	9.35261e-07	0.000505041	22.825	CNTNAP3;RET;FEN1;CHD7;MCM10;SLC7A11;RCBTB2;LMNB1;MFSD13A;THBD;EME1;KIF5C;NFKBIZ;PIM1;ZNF385B;CA8;HES6;CADPS2;GPR37;LIMCH1;VASH2;KIF24;EPDR1;PASK;CDC25A;ASRGL1;PTBP2;IL17RB;MTSS1;TRAIP;DNAJC3;ZNF519;CHDH;SPATA13;MCM3;KCTD12;DTL;ZNF114;KCTD15;CCDC150;VGLL3;ABCG2;GRIA1;HCN4;PIF1;BLM;PARM1;TTYH2;PCOLCE2;ARHGEF26;CDCA4;PRIM1;MIS12;C1ORF198;TMTC2;SLC1A4;APOLD1;HSP90B1;PSMC3IP;UGT8;STOX2;SERTAD4;TMEM246…
KO_Upregulated_1176 Genes	miRTarBase_2017	mmu-miR-9-5p	2.40032e-06	0.00111101	24.5957	SNAP25;FLT1;ARHGAP6;HAPLN1;MDK;KIF5C;ZIC3;B3GALT1;ZIC1;DACT3;BSN;ZNF521;KCNH5;EN2;UNC5C;HPCAL4;SRCIN1;PTBP2;EML5;MYCN;MMP16;HECW2;CDH10;ROR2;TLN2;MAPT;SHANK2;AMER1;ADCYAP1R1;TTYH2;PPM1L;FOXG1;PARD6G;ATP1A2;ADCY1;CPLX2;RASGRP1;PRRG3;FUT9;ZNF704;TSPAN7;MAP6;B4GALNT1;PROM1;LONRF2;GRIA4;LGI1;ST8SIA3;IGF2;FBXL16;PNMA2;GRIN2B;REEP1;KLF7;SYT11;ASXL3;RAB9B
KO_Upregulated_1176 Genes	miRTarBase_2017	mmu-miR-301b-3p	4.393e-06	0.00177917	25.1745	ADCYAP1R1;SLC24A3;SLC47A1;MCM7;PPM1L;ADAM22;SLC1A2;LDLRAD4;SLC7A11;APCDD1;IQGAP2;CYP46A1;MEOX1;LRRC55;PRRG3;STRIP2;SNN;DPP6;EDNRB;CYP4X1;KCNT2;FAM184A;KIF5C;CNR1;DPYSL2;B3GALT2;SLITRK5;ADAMTS8;RAB11FIP4;GRIA4;ST8SIA3;EPDR1;HSPA12A;GRIN2B;GFRA2;RGMA;STXBP5L;SH3RF3;SMOC2;KLF7;HECW2;ASXL3;FAT3;TRIB2;FERMT2
KO_Upregulated_1176 Genes	miRTarBase_2017	hsa-miR-6867-5p	4.02219e-05	0.0144799	18.3753	RAB3C;TMEM151B;IRS1;NCAN;SLC7A11;DPYSL5;IGLON5;RNF152;SCN1A;KCNK10;KCNK12;C21ORF58;EN2;GFRA1;PAX5;CYP7B1;ZDHHC15;PYGO1;CRISPLD2;FREM2;ZNF551;NLGN3;AMER1;PCDH10;FOXG1;NRXN1;STOX2;MAP2;SLITRK3;DMD;PAG1;RUNX1T1;KCNJ6;NLGN4X;KCNB1;KCNIP3;XRCC3;SPRY4;NMNAT2;GRIN2B;NELL2;KLF7;PDE10A;PSAT1;ZNF738;PLP1;APBA1;ZNF850;SDK2
KO_Upregulated_1176 Genes	miRTarBase_2017	mmu-miR-34b-5p	8.13982e-05	0.026373	18.165	AMER1;RAB3C;PTPRS;ADCY1;RORB;IQGAP2;CPLX2;CACNA1E;RASGRP1;PREX2;PRRG3;BCL7A;KIF5C;ZNF704;DACT3;SLC16A9;PROM1;SOX4;JAM2;MFSD2A;SYT4;JAG1;SYT2;EPHA8;PNMA2;SRCIN1;DCLK1;SHISA6;GPRIN3;KITLG;PSAT1;KCNQ2;STAC2;DCX;CNTN2;ZNF778;ST6GALNAC3;DTL
KO_Upregulated_1176 Genes	TargetScan_microRNA_2017	mmu-miR-378b	4.45784e-13	3.04471e-10	48.9599	ERO1B;THSD7B;GALNT16;XYLT1;LDLRAD4;IKZF1;ADARB2;SLC4A4;RIMS4;EDNRA;RASSF2;DACH1;RIMS3;SOX1;KIF5C;HMCN1;LARGE1;SOX6;FAM19A5;LZTS1;WLS;CALN1;SCN1A;ANKS1B;PAQR9;ENTPD1;EPHA7;SRRM4;RBFOX3;KCNK10;MSX2;ADPRHL1;LIMCH1;TMEM178A;FST;GPT2;WNT5A;SOX13;UNC5C;HPCAL4;SRCIN1;FOXP2;DKK2;TRAIP;GPRIN3;CRISPLD2;HECW1;COL4A6;ROR2;MASP1;CTXN1;KCTD15;FREM2;GRIA1;PARM1;TTYH2;EPB41;NXPH3;FOXG1;NPR3;SLC1A2;SLC1A3;CACNA1C…
KO_Upregulated_1176 Genes	TargetScan_microRNA_2017	mmu-miR-3094	2.84805e-11	9.72609e-09	39.0663	MYLK2;ANKRD13B;VIPR2;TFRC;THSD7B;GALNT16;IRS1;RORB;ADARB2;GCSH;GJA1;EDNRA;ATCAY;RIMS3;SOX1;DPYSL5;FAM110B;PIM1;PABPC4L;BAALC;ZNF568;SLC26A10;BSN;SOX6;MYOZ1;LZTS1;WLS;SCN1A;ANKS1B;ENTPD1;EPHA7;SRRM4;ST6GAL2;KCNK10;SLC6A15;LMO3;FIBCD1;WNT5A;EBF1;SOX11;PRLR;FOXP2;SHISA6;OLFM1;TRIM17;CRISPLD2;HECW2;RUBCNL;COL4A6;KCTD12;MASP1;TLN2;CTXN1;ADCYAP1R1;PARM1;CHRNA5;CDCA4;CHRNA4;NPR3;AGAP2;SLC1A2;PDGFA;FIGNL…
KO_Upregulated_1176 Genes	TargetScan_microRNA_2017	hsa-miR-4520b-3p	6.8762e-11	1.56548e-08	37.3734	ANKRD13B;ZNF572;XYLT1;LDLRAD4;SLC4A4;HS6ST2;RIMS4;ATCAY;SOX1;GOLGA6L9;FAM174B;DPYSL2;SLC16A9;LARGE1;SOX6;LZTS1;XYLB;CALN1;CHRNB2;ENTPD1;EPHA7;SRRM4;KCNK10;MSX2;ADPRHL1;LIMCH1;GPT2;ANKRD45;WNT5A;EBF1;KAZN;AARSD1;PRLR;DKK2;ZNF93;LIX1;SPATA13;HECW1;KCTD12;MASP1;TLN2;KCTD15;FREM2;ADCYAP1R1;BRSK2;EPB41;NXPH3;CDCA7;SLC1A2;ITPR1;FIGNL2;SLC1A3;DTX4;LRRC55;CACNA1E;RASGRP1;GLB1L2;TMEM26;NKAIN1;GRIN2A;ADGRG…
KO_Upregulated_1176 Genes	TargetScan_microRNA_2017	mmu-miR-804	2.44601e-10	4.17657e-08	35.7945	MIDN;VIPR2;TFRC;LDLRAD4;GJA1;DACH1;RIMS3;SOX1;CAPN6;BAALC;SLC16A9;LARGE1;SOX6;XYLB;CALN1;SCN1A;EPHA7;MSX2;KCNH8;GPT2;ANKRD45;VASH2;UNC5C;POU3F1;MAPK8IP2;PRLR;MTURN;SHISA6;GPRIN3;CPED1;MYCL;CCDC80;TAGLN3;MASP1;CTXN1;FREM2;RNF122;BRSK2;KLHL14;C3ORF70;SDC2;NPR3;AGAP2;SLC1A2;SLC1A4;CABP1;LRRC55;PCDH18;CACNA1E;RASGRP1;GLB1L2;ADAMTS15;NKAIN1;GRIN2A;C1ORF226;ADGRG2;ADAMTS19;CALD1;FUT9;MAP2;ZNF704;MAP6;G…
KO_Upregulated_1176 Genes	TargetScan_microRNA_2017	hsa-miR-4529-3p	4.48101e-10	6.12107e-08	34.3591	XYLT1;LDLRAD4;SLC4A4;HS6ST2;TMEM266;ATCAY;DACH1;SOX1;GOLGA6L9;BAALC;SVEP1;SLC16A9;SOX6;FAM19A5;LZTS1;WLS;CALN1;ANKS1B;CHRNB2;PAQR9;ENTPD1;EPHA7;SRRM4;SLC15A2;RBFOX3;KCNK10;MSX2;ADPRHL1;EPHA8;LIMCH1;TMEM178A;GPT2;ANKRD45;WNT5A;EBF1;KAZN;PRLR;SHISA6;ZNF93;LIX1;SPATA13;TLN2;KCTD15;FREM2;ADCYAP1R1;BRSK2;EPB41;SLC1A2;HTRA1;ITPR1;FIGNL2;SLC1A3;DTX4;LRRC55;CACNA1E;TMEM26;NKAIN1;MAATS1;FAM124A;PGBD5;FUT9…
KO_Upregulated_1176 Genes	TargetScan_microRNA_2017	mmu-miR-615-5p	2.31942e-09	2.64027e-07	31.3548	MYLK2;MIDN;GALNT16;IRS1;LDLRAD4;IKZF1;SLC4A4;TMEM266;RIMS4;ATCAY;RASSF2;RIMS3;CAPN6;DPYSL5;FAM110B;PIEZO2;SOX6;EPHB3;CHRNB2;ENTPD1;KCNK10;KCNH8;SOX13;KAZN;PIMREG;HPCAL4;SHISA6;KCTD12;MASP1;CTXN1;FREM2;ADCYAP1R1;BEX1;C3ORF70;EPB41;NXPH4;AGAP2;LPAR2;CACNA1C;CABP1;APCDD1;CPLX2;LRRC55;CACNA1E;INAVA;PHF21B;SCUBE3;PDZD4;GRIN2A;PGBD5;ZNF704;PRDM16;MAP6;TNRC18;PPARGC1B;PAG1;CADM3;SYT3;SYT2;BCL11B;WSCD1;S…
KO_Upregulated_1176 Genes	TargetScan_microRNA_2017	mmu-miR-299	3.78992e-09	3.69788e-07	29.932	SERPINE2;GALNT16;IKZF1;ADARB2;RCBTB2;RIMS4;EDNRA;RIMS3;SOX1;DPYSL5;IGLON5;PABPC4L;SVEP1;BSN;SOX6;LZTS1;CALN1;CHRNB2;EPHA7;ST6GAL2;KCNK10;LIMCH1;KCNH8;LMO3;FIBCD1;WNT5A;SOX13;EBF1;UNC5C;EBF3;HPCAL4;SRCIN1;PRLR;SHISA6;GPRIN3;CPED1;HECW1;COL4A6;MASP1;GNAZ;GPM6A;KHDRBS2;DLX2;C3ORF70;CHRNA5;CHRNA4;NPR3;SLC1A2;SLC1A3;CACNA1C;DTX4;LRRC55;PCDH18;CACNA1E;PHF21B;ADAMTS15;NKAIN1;GRIN2A;C1ORF226;SNN;STRIP2;A…
KO_Upregulated_1176 Genes	TargetScan_microRNA_2017	mmu-miR-3104-5p	5.93702e-09	5.06873e-07	30.1069	ALG1L;ANKRD13B;ATCAY;RIMS3;DPYSL4;KIF5C;DPYSL2;IGLON5;DPF1;PIM1;SOX6;FAM19A5;CALN1;CHRNB2;TLE3;SRRM4;ST6GAL2;KCNK10;MSX2;EPHA8;TMEM178A;DAPK2;LMO3;FIBCD1;EBF1;KAZN;UNC5C;SOX11;MAPK8IP2;PRLR;SOX10;CDC25A;MTURN;PCP4;DOK5;SPATA13;DENND6B;SCG3;ROR2;TAGLN3;TLN2;SCG2;DLX2;ADCYAP1R1;TEDC2;RTN1;PARM1;CDCA4;EPB41;NXPH3;CHRNA4;AGAP2;PDGFA;FIGNL2;CACNA1C;CPLX2;DTX4;CACNA1E;RASGRP1;TMEM26;CLTCL1;TSPAN7;PRDM1…
KO_Upregulated_1176 Genes	TargetScan_microRNA_2017	mmu-miR-698	6.84485e-09	5.19448e-07	31.0021	MIDN;TFRC;XYLT1;TSEN2;ADARB2;SLC4A4;HS6ST2;GCSH;SOX2;SOX1;SLC26A10;CALN1;ANKS1B;CADPS2;ENTPD1;KCNK10;MSX2;ADPRHL1;EPHA8;EBF1;MTURN;CRISPLD1;SPATA13;MASP1;KCTD15;FREM2;GPM6A;KLHL14;PCDH10;FOXG1;NPR3;SLC1A2;FIGNL2;CACNA1C;CABP1;LRRC55;PCDH18;CACNA1G;GRIN2A;STRIP2;CALD1;FUT9;ZNF704;PRDM16;STK38L;KCNN2;ST3GAL6;LONRF2;PPARGC1B;RAB11FIP4;TFAP2B;SYT4;FZD3;BCL11B;ST8SIA1;TMEM132B;ST8SIA3;EAF2;CDC6;HSPA12…
KO_Upregulated_1176 Genes	TargetScan_microRNA_2017	mmu-miR-669g	9.04479e-09	6.17759e-07	30.1367	TFRC;COL12A1;XYLT1;SLC4A4;GRIP1;EDNRB;DPYSL5;DPYSL2;PIM1;SLC16A9;SLC26A10;HLA-DOA;CALN1;SCN1A;PAQR9;EPHA7;ST6GAL2;RBFOX3;EPHA8;LIMCH1;TMEM178A;SLC6A15;LMO3;VASH2;EBF1;KAZN;UNC5C;SOX11;HPCAL4;PRLR;FOXP2;DKK2;MTURN;OLFM1;COL8A1;KCTD12;GRIA1;CTTNBP2;SDC2;LPAR1;C1ORF198;TMTC2;CACNA1C;AARD;LRRC55;CACNA1E;RASGRP1;GRIN2A;STRIP2;DPP6;FAM124A;PGBD5;FLRT2;FUT9;MAP2;STK38L;LONRF2;GRIA3;LRRC4B;ANKRD34B;TMEM1…
KO_Upregulated_1176 Genes	Enrichr_Libraries_Most_Popular_Genes	ESCAPE	1.82041e-10	2.1845e-08	92.7749	NRP2;ONECUT1;SEZ6;NTN1;DLL1;HS6ST2;SOX2;ZIC2;GBX2;NEFL;MYBL2;JAM2;IRX2;MSX2;BCL11B;FOXF2;LRRN2;ST8SIA1;BCL11A;WNT5A;EBF1;SOX11;TBX3;GADD45G;MYCN;KIT;FGFR2
KO_Upregulated_1176 Genes	Enrichr_Libraries_Most_Popular_Genes	ARCHS4_IDG_Coexp	2.8378e-07	1.70268e-05	53.8395	SNAP25;ARNT2;CADM3;KCNA2;ATP1A3;NRXN2;CABP1;ADCY1;MAPK8IP2;HPCAL4;SYN2;GNAO1;OLFM1;PDZD4;RIMS3;SYT11;FAM131B;KCNQ2;KIF1A;MAPT;BSN
KO_Upregulated_1176 Genes	Enrichr_Libraries_Most_Popular_Genes	TargetScan_microRNA_2017	3.3866e-07	1.35464e-05	52.6813	PTPRT;TENM1;FZD3;ONECUT2;SYNPO2;SLC1A2;SOX11;GFRA1;C1ORF21;ADCY1;PRLR;CACNA1E;DCLK1;GRIN2A;SGCD;FUT9;ZNF704;SOX6;PPARGC1B;CALN1;VGLL3
KO_Upregulated_1176 Genes	Enrichr_Libraries_Most_Popular_Genes	dbGaP	7.89692e-07	2.36908e-05	47.3437	DPP10;PTPRT;ROBO2;RYR2;WWOX;SLC24A3;THSD7B;PCDH9;NRXN1;ITPR1;CACNA1C;GRIK2;DPP6;NRG3;CDH13;DMD;CTNNA3;CNTN4;CASC15;PRKG1;ANKS1B
KO_Upregulated_1176 Genes	Enrichr_Libraries_Most_Popular_Genes	MGI_Mammalian_Phenotype_2017	5.00766e-06	0.000120184	39.4364	GRID2;FOXC1;NOS2;CHD7;IKZF1;PTGS2;GLI3;GHR;GJA1;KITLG;VANGL2;COL2A1;ZIC3;KIT;BCL2;DMD;ROR2;APOE;FGFR2
KO_Upregulated_1176 Genes	Enrichr_Libraries_Most_Popular_Genes	GTEx_Tissue_Sample_Gene_Expression_Profiles_up	1.20953e-05	0.000241907	34.516	LGI1;KCNJ4;GPM6A;TFAP2B;ADCYAP1R1;FOXG1;ST8SIA3;CELF5;LHFPL4;SLC35F1;POU3F3;GNAO1;TMEM179;ATCAY;FUT9;SCG3;TAGLN3;KIF1A;CDK5R2
KO_Upregulated_1176 Genes	Enrichr_Libraries_Most_Popular_Genes	Human_Phenotype_Ontology	3.32379e-05	0.000569793	30.3527	RET;ELN;COL11A1;WNT5A;CHD7;FANCA;PTH1R;GLI3;RECQL4;GJA1;COL3A1;COL2A1;SETBP1;FANCD2;PIEZO2;GPC3;ROR2;FGFR2
KO_Upregulated_1176 Genes	Enrichr_Libraries_Most_Popular_Genes	Cancer_Cell_Line_Encyclopedia	0.00233227	0.034984	13.8049	CHGA;GPM6A;SYT4;ST6GAL2;TRPC4;ST8SIA3;SOX10;DCN;TCEAL7;PCP4;EDNRB;CUX2;TMEM204;PLP1;SCG3
KO_Upregulated_1176 Genes	Enrichr_Libraries_Most_Popular_Genes	MGI_Mammalian_Phenotype_2013	0.00571535	0.0762047	11.4183	CEBPA;FOXC1;NOS2;PTGS2;GLI3;SOX2;GJA1;EDNRB;KIT;E2F1;DMD;APOE;FGFR2
KO_Upregulated_1176 Genes	Enrichr_Libraries_Most_Popular_Genes	Allen_Brain_Atlas_down	0.00675147	0.0810177	10.8333	RET;SYT4;ITIH3;EBF3;SLC6A11;MID1;HPCAL4;ENOX1;PDZD4;SLC6A9;ZNF423;ZNF521;JAM2
KO_Upregulated_1176 Genes	Enrichr_Submissions_TF-Gene_Coocurrence	MYT1	8.52954e-51	1.46793e-47	668.863	RAB3C;SOX2;DACH1;DPYSL4;DPYSL5;KIF5C;DPYSL2;BSN;SOX4;ANKS1B;CHRNB2;HES6;CADPS2;SRRM4;LMO3;EBF1;EBF3;SOX11;MAPK8IP2;SRCIN1;OLFM1;DISP3;PCP4;ADGRB3;KCNQ2;SCG3;TAGLN3;SCG2;GPM6A;BRSK2;RTN1;LPAR1;SLC1A2;CACNA1C;CPLX2;CACNA1E;PHF21B;DPP6;MAP2;RHBDL3;NPTX2;SYT4;BCL11B;BCL11A;ST8SIA3;FANCA;DCLK1;GADD45G;REEP1;GNAO1;CNTN2;SDK2;PTPRT;ROBO2;SNAP25;ONECUT2;NCAN;CHD7;GRIK3;GRIK2;UNC80;TRIM9;GRM4;GDAP1L1;NEFL…
KO_Upregulated_1176 Genes	Enrichr_Submissions_TF-Gene_Coocurrence	POU3F4	7.6305e-50	6.56604e-47	649.717	RORB;SLC4A4;PREX2;SOX2;GJA1;SOX1;EDNRB;DACH1;DPYSL2;ENPP2;SOX6;ANKS1B;CADPS2;FST;WNT5A;EBF1;SOX11;POU3F1;FOXP2;POU3F3;RFX4;TAGLN3;ZFPM2;GRIA1;GPM6A;DLX1;ADCYAP1R1;DLX2;PCDH10;FOXG1;CRABP1;LPAR1;SLC1A2;SLC1A3;APCDD1;PCDH18;CACNA1G;DPP6;NPTX2;TAC1;GRIA3;TFAP2B;ST8SIA3;IGF2;FANCA;GRIN2B;GADD45G;CNTN2;FAT3;ROBO2;TENM1;ONECUT2;NCAN;GRIK3;SLC35F1;GRIK2;GLI3;HAPLN1;GRM3;CALB1;ZIC2;ZIC3;ZIC1;NEFL;NEFM;ED…
KO_Upregulated_1176 Genes	Enrichr_Submissions_TF-Gene_Coocurrence	SALL3	7.6305e-50	4.37736e-47	649.717	SEMA5B;PREX2;SOX2;GJA1;SOX1;EDNRB;KIF5C;DPYSL2;SOX6;FAM19A5;SOX4;ANKS1B;CADPS2;MSX2;SLC6A15;FST;EBF1;EBF2;EBF3;SOX11;SHISA2;POU3F1;POU3F3;OLFM1;MYCN;TCERG1L;RFX4;KCNQ2;FBN2;PCDH10;FOXG1;CRABP1;LPAR1;SLC1A2;SLC1A3;PHF21B;IGSF21;DPP6;FUT9;PRDM16;PROM1;NPTX2;TFAP2A;TMEM132D;TMEM132C;BCL11B;WSCD1;BCL11A;DCLK1;PBX1;CYP26A1;FGFR2;ROBO2;TRIM71;NRP2;ONECUT2;MEGF11;CHD7;GRIK3;GLI3;ZIC2;ZIC3;ZIC1;NEFM;KIF1…
KO_Upregulated_1176 Genes	Enrichr_Submissions_TF-Gene_Coocurrence	NEUROD4	6.71897e-49	2.89084e-46	630.911	SEMA5B;RAB3C;SOX2;SOX1;EDNRB;DACH1;ATCAY;DPYSL2;HES6;CADPS2;SRRM4;SLC6A15;LMO3;EBF1;EBF2;EBF3;SOX11;POU3F3;OLFM1;MYCN;LIX1;RFX4;SCG3;TAGLN3;SCG2;GPM6A;ADCYAP1R1;DLX2;RTN1;CHRNA4;CRABP1;LPAR1;SLC1A2;APCDD1;CPLX2;CACNA1E;CACNA1G;MAP2;CDH23;RHBDL3;NPTX2;TFAP2B;SYT4;CADM3;SYT2;BCL11A;ST8SIA2;ZBTB16;ST8SIA3;GADD45G;KLHDC8A;CNTN2;ROBO2;SNAP25;ONECUT2;NCAN;PTPRO;ONECUT1;GRIK3;GRIK2;HAPLN1;CALB1;GDAP1L1;…
KO_Upregulated_1176 Genes	Enrichr_Submissions_TF-Gene_Coocurrence	NHLH2	6.71897e-49	2.31267e-46	630.911	RAB3C;SOX2;SOX1;EDNRB;DACH1;DPYSL5;KIF5C;DPYSL2;SOX6;CADPS2;SRRM4;LMO3;FST;EBF1;EBF2;EBF3;SOX11;SHISA2;POU3F1;FOXP2;POU3F3;OLFM1;DISP3;MYCN;HECW1;SCG3;TAGLN3;SCG2;GPM6A;DLX2;RTN1;CRABP1;LPAR1;SLC1A2;CPLX2;CACNA1E;IGSF21;DPP6;MAP2;PRDM16;RHBDL3;NPTX2;TAC1;TFAP2A;TFAP2B;SYT4;SYT2;BCL11B;BCL11A;ZBTB16;CNTN2;FGF12;FGFR2;ROBO2;SNAP25;NRP2;ONECUT2;GRIK3;CELF5;GRIK2;ZIC2;ZIC3;ZIC1;NEFL;NEFM;EN2;EN1;GFRA…
KO_Upregulated_1176 Genes	Enrichr_Submissions_TF-Gene_Coocurrence	DACH2	5.82297e-48	1.67022e-45	612.442	RIPOR2;RAB3C;THSD7B;HS6ST2;DACH1;KIF5C;DPYSL2;ENPP2;HMCN1;SOX6;ANKS1B;PPFIA2;RGS7;CADPS2;LMO3;EBF1;UNC5C;ADGRB3;GPM6A;KHDRBS2;RTN1;CRABP1;LPAR1;CACNA1C;KLHL13;PCDH18;GRIN2A;DPP6;ADGRG2;MAP2;FUT9;ZMAT4;TSPAN7;PRDM16;NPTX2;TAC1;LONRF2;GRIA3;TMEM132D;SYT4;FANCA;DCLK1;PPP1R1A;FAT3;CNTN4;FGF12;PTPRT;ROBO2;DPP10;TENM1;RYR2;SNAP25;ONECUT2;PTPRO;GRIK2;ARHGAP6;UNC80;KCNT2;ZIC3;NEFM;EDIL3;PRKG1;GRID2;ADGRV…
KO_Upregulated_1176 Genes	Enrichr_Submissions_TF-Gene_Coocurrence	ADAMTS19	2.23665e-43	5.49895e-41	525.071	RET;ROBO2;RYR2;FLT1;COL12A1;SLC35F1;GRIK2;SLC4A4;PCSK5;HS6ST2;PREX2;SOX2;GHR;ADAMTS5;GJA1;EDNRB;DACH1;DPYSL5;KIF5C;ADAMTS1;DPYSL2;PIEZO2;ENPP2;HMCN1;KIF1A;SLC16A9;EDIL3;PRKG1;ANKS1B;CADPS2;EPHA7;ADGRV1;FST;WNT5A;VASH2;SOX11;GFRA1;SHISA2;TOX3;COL2A1;MYCN;MMP16;ADGRB3;MPPED2;KIT;ROR2;ZFPM2;FREM2;SHANK2;DDR2;FBN2;GPM6A;PARM1;SLC24A3;PCDH10;CTTNBP2;COL11A1;NRXN1;CRABP1;NPR3;LPAR1;ADCY2;CACNA1C;RELN;F…
[truncated: 7,939 more rows]

## Sheet: gProfiler
NCS_DEG	Source	Term_Name	Term_ID	Adjusted.P.value	Genes
[truncated: 110,217 more rows]

[truncated: 1 more sheets: Metascape]
