# Supplementary material for: Loss of UGP2 in brain leads to a severe epileptic encephalopathy, emphasizing that bi-allelic isoform-specific start-loss mutations of essential genes can cause genetic diseases
Source: Acta Neuropathol. 2019 Dec 9;139(3):415–42. doi: 10.1007/s00401-019-02109-6 (PMC7035241; doi:10.1007/s00401-019-02109-6)
Supplement: Supplementary file 8 — Supplementary Table 5: UGP2 variants in gnomAD (XLSX 224 kb) [file 401_2019_2109_MOESM8_ESM.xlsx]

## Sheet: Supplemental Table 5 gnomAD_v2.
Chromosome	Position	rsID	Reference	Alternate	Source	Filters - exomes	Filters - genomes	Consequence	Protein Consequence	Transcript Consequence	Annotation	Flags	Allele Count	Allele Number	Allele Frequency	Homozygote Count	Hemizygote Count	Allele Count African	Allele Number African	Homozygote Count African	Hemizygote Count African	Allele Count Latino	Allele Number Latino	Homozygote Count Latino	Hemizygote Count Latino	Allele Count Ashkenazi Jewish	Allele Number Ashkenazi Jewish	Homozygote Count Ashkenazi Jewish	Hemizygote Count Ashkenazi Jewish	Allele Count East Asian	Allele Number East Asian	Homozygote Count East Asian	Hemizygote Count East Asian	Allele Count European (Finnish)	Allele Number European (Finnish)	Homozygote Count European (Finnish)	Hemizygote Count European (Finnish)	Allele Count European (non-Finnish)	Allele Number European (non-Finnish)	Homozygote Count European (non-Finnish)	Hemizygote Count European (non-Finnish)	Allele Count Other	Allele Number Other	Homozygote Count Other	Hemizygote Count Other	Allele Count South Asian	Allele Number South Asian	Homozygote Count South Asian	Hemizygote Count South Asian
2	64069246	rs549716164	G	T	gnomAD Genomes	NA	PASS	c.-74G>T		c.-74G>T	5_prime_UTR_variant		3	30256	0.00009915388683236383	0	0	0	8474	0	0	0	836	0	0	0	286	0	0	0	1538	0	0	0	3236	0	0	3	14848	0	0	0	1038	0	0	0	0	0	0
2	64069255	rs1259210758	G	T	gnomAD Genomes	NA	PASS	c.-65G>T		c.-65G>T	5_prime_UTR_variant		1	30246	0.0000330622231038815	0	0	0	8476	0	0	0	838	0	0	0	286	0	0	1	1548	0	0	0	3280	0	0	0	14800	0	0	0	1018	0	0	0	0	0	0
2	64069270	rs756824913	T	G	gnomAD Exomes	PASS	NA	c.-50T>G		c.-50T>G	5_prime_UTR_variant		1	203760	0.0000049077345897133886	0	0	1	15106	0	0	0	24424	0	0	0	7098	0	0	0	15870	0	0	0	15346	0	0	0	98620	0	0	0	4750	0	0	0	22546	0	0
2	64069271	rs1381734816	C	A	gnomAD Exomes	PASS	NA	c.-49C>A		c.-49C>A	5_prime_UTR_variant		2	204706	0.000009770109327523374	0	0	1	15092	0	0	1	24722	0	0	0	7216	0	0	0	15896	0	0	0	15576	0	0	0	98798	0	0	0	4800	0	0	0	22606	0	0
2	64069271	rs1381734816	CCT	C	gnomAD Exomes	PASS	NA	c.-46_-45delCT		c.-46_-45delCT	5_prime_UTR_variant		1	204706	0.000004885054663761687	0	0	0	15092	0	0	0	24722	0	0	0	7216	0	0	0	15896	0	0	0	15576	0	0	0	98798	0	0	0	4800	0	0	1	22606	0	0
2	64069275	rs780908779	T	C	gnomAD Exomes	PASS	NA	c.-45T>C		c.-45T>C	5_prime_UTR_variant	lcr	9	202800	0.00004437869822485207	0	0	0	15066	0	0	0	24450	0	0	0	7070	0	0	0	15858	0	0	0	15326	0	0	0	97930	0	0	0	4724	0	0	9	22376	0	0
2	64069277	rs775191359	G	A	gnomAD Genomes	NA	PASS	c.-43G>A		c.-43G>A	5_prime_UTR_variant	lcr	135	17834	0.00756981047437479	0	0	12	5970	0	0	3	362	0	0	0	168	0	0	0	1206	0	0	50	550	0	0	65	9106	0	0	5	472	0	0	0	0	0	0
2	64069277	rs775191359	GAAAA	G	gnomAD Genomes	NA	PASS	c.-31_-28delAAAA		c.-31_-28delAAAA	5_prime_UTR_variant	lcr	2	17834	0.000112145340361108	0	0	0	5970	0	0	0	362	0	0	0	168	0	0	0	1206	0	0	0	550	0	0	2	9106	0	0	0	472	0	0	0	0	0	0
2	64069277	rs775191359	G	GAA	gnomAD Genomes	NA	PASS	c.-29_-28dupAA		c.-29_-28dupAA	5_prime_UTR_variant	lcr	5	17834	0.00028036335090277	0	0	1	5970	0	0	0	362	0	0	0	168	0	0	0	1206	0	0	3	550	0	0	1	9106	0	0	0	472	0	0	0	0	0	0
2	64069277	rs775191359	GAA	G	gnomAD Genomes	NA	PASS	c.-29_-28delAA		c.-29_-28delAA	5_prime_UTR_variant	lcr	6	17834	0.000336436021083324	0	0	2	5970	0	0	1	362	0	0	0	168	0	0	0	1206	0	0	2	550	0	0	1	9106	0	0	0	472	0	0	0	0	0	0
2	64069277	rs775191359	G	GA	gnomAD Genomes	NA	PASS	c.-28dupA		c.-28dupA	5_prime_UTR_variant	lcr	290	17834	0.01626107435236066	2	0	68	5970	0	0	16	362	0	0	3	168	0	0	29	1206	2	0	55	550	0	0	109	9106	0	0	10	472	0	0	0	0	0	0
2	64069277	rs775191359	GA	G	gnomAD Genomes	NA	PASS	c.-28delA		c.-28delA	5_prime_UTR_variant	lcr	1307	17834	0.07328697992598407	50	0	759	5970	40	0	22	362	0	0	7	168	0	0	11	1206	0	0	77	550	0	0	389	9106	8	0	42	472	2	0	0	0	0	0
2	64069278	rs200172522	A	G	gnomAD Genomes	NA	PASS	c.-42A>G		c.-42A>G	5_prime_UTR_variant	lcr	3	25434	0.00011795234725171031	0	0	0	7746	0	0	0	446	0	0	2	232	0	0	0	1460	0	0	0	1528	0	0	1	13256	0	0	0	766	0	0	0	0	0	0
2	64069279	rs1434774961	A	G	gnomAD Exomes	PASS	NA	c.-41A>G		c.-41A>G	5_prime_UTR_variant	lcr	22	66410	0.00033127541032976964	0	0	1	6448	0	0	0	7092	0	0	4	1908	0	0	0	4472	0	0	0	4888	0	0	14	32890	0	0	2	1500	0	0	1	7212	0	0
2	64069280	rs755763715	A	G	gnomAD Genomes	NA	PASS	c.-40A>G		c.-40A>G	5_prime_UTR_variant	lcr	1	30612	0.00003266692800209068	0	0	1	8582	0	0	0	818	0	0	0	278	0	0	0	1560	0	0	0	3264	0	0	0	15068	0	0	0	1042	0	0	0	0	0	0
2	64069284	rs1322432293	A	C	gnomAD Exomes	PASS	NA	c.-36A>C		c.-36A>C	5_prime_UTR_variant	lcr	1	214242	0.0000046676188609142935	0	0	0	15264	0	0	0	25354	0	0	0	8228	0	0	0	15840	0	0	0	18160	0	0	1	102428	0	0	0	4954	0	0	0	24014	0	0
2	64069293	rs779792488	G	A	gnomAD Exomes	PASS	NA	c.-27G>A		c.-27G>A	5_prime_UTR_variant		4	194980	0.000020514924607652066	0	0	0	14588	0	0	0	24152	0	0	0	7132	0	0	0	15168	0	0	2	14082	0	0	0	93436	0	0	1	4494	0	0	1	21928	0	0
2	64069294	rs749570144	C	T	gnomAD Exomes	PASS	NA	c.-26C>T		c.-26C>T	5_prime_UTR_variant		1	209772	0.0000047670804492496615	0	0	0	15032	0	0	0	25010	0	0	0	8042	0	0	0	15714	0	0	0	16940	0	0	0	100634	0	0	0	4808	0	0	1	23592	0	0
2	64069299	rs1448449766	G	A	gnomAD Exomes	PASS	NA	c.-21G>A		c.-21G>A	5_prime_UTR_variant		1	217274	0.000004602483500096652	0	0	0	15424	0	0	1	26106	0	0	0	8564	0	0	0	15888	0	0	0	18514	0	0	0	103536	0	0	0	5028	0	0	0	24214	0	0
2	64069300	rs1196520639	T	A	gnomAD Exomes	PASS	NA	c.-20T>A		c.-20T>A	5_prime_UTR_variant		1	213864	0.0000046758687764186585	0	0	0	15262	0	0	0	25738	0	0	0	8372	0	0	0	15816	0	0	0	17662	0	0	1	102148	0	0	0	4898	0	0	0	23968	0	0
2	64069307	rs769082029	C	T	gnomAD Exomes	PASS	NA	c.-13C>T		c.-13C>T	5_prime_UTR_variant		1	221462	0.000004515447345368506	0	0	0	15532	0	0	0	27166	0	0	0	8842	0	0	0	16084	0	0	0	19136	0	0	1	104808	0	0	0	5144	0	0	0	24750	0	0
2	64069308	rs779223932	T	A	gnomAD Exomes	PASS	NA	c.-12T>A		c.-12T>A	5_prime_UTR_variant		1	221834	0.000004507875258075859	0	0	0	15544	0	0	0	27132	0	0	0	8844	0	0	0	16112	0	0	0	19294	0	0	1	105026	0	0	0	5132	0	0	0	24750	0	0
2	64069309	rs371485913	A	T	gnomAD Exomes	PASS	NA	c.-11A>T		c.-11A>T	5_prime_UTR_variant		3	224592	0.000013357555033126736	0	0	1	15658	0	0	0	27838	0	0	0	8956	0	0	0	16178	0	0	0	20034	0	0	2	105750	0	0	0	5278	0	0	0	24900	0	0
2	64069309	rs371485913	A	G	gnomAD Exomes	PASS	NA	c.-11A>G		c.-11A>G	5_prime_UTR_variant		1	224592	0.000004452518344375578	0	0	1	15658	0	0	0	27838	0	0	0	8956	0	0	0	16178	0	0	0	20034	0	0	0	105750	0	0	0	5278	0	0	0	24900	0	0
2	64069311	rs4671534	G	T	gnomAD Exomes	PASS	NA	c.-9G>T		c.-9G>T	5_prime_UTR_variant		1	224576	0.0000044528355656882305	0	0	0	15682	0	0	0	27852	0	0	0	9008	0	0	0	16248	0	0	1	19606	0	0	0	105718	0	0	0	5274	0	0	0	25188	0	0
2	64069311	rs4671534	G	C	gnomAD Exomes,gnomAD Genomes	PASS	PASS	c.-9G>C		c.-9G>C	5_prime_UTR_variant		43135	255366	0.16891442087043695	4397	0	979	24302	24	0	5280	28670	535	0	1172	9296	69	0	1174	17798	38	0	7017	22918	1059	0	23922	120864	2401	0	1083	6330	110	0	2508	25188	161	0
2	64069311	rs4671534	GC	G	gnomAD Exomes	PASS	NA	c.-5delC		c.-5delC	5_prime_UTR_variant		1	224576	0.0000044528355656882305	0	0	0	15682	0	0	0	27852	0	0	0	9008	0	0	1	16248	0	0	0	19606	0	0	0	105718	0	0	0	5274	0	0	0	25188	0	0
2	64069312	rs747201039	C	T	gnomAD Exomes	PASS	NA	c.-8C>T		c.-8C>T	5_prime_UTR_variant		1	227716	0.000004391434945282721	0	0	0	15758	0	0	0	28726	0	0	0	9086	0	0	0	16434	0	0	0	20142	0	0	0	106690	0	0	0	5364	0	0	1	25516	0	0
2	64069313	rs771018236	C	T	gnomAD Exomes	PASS	NA	c.-7C>T		c.-7C>T	5_prime_UTR_variant		2	229294	0.000008722426230080158	0	0	0	15796	0	0	0	29138	0	0	0	9162	0	0	2	16520	0	0	0	20496	0	0	0	107056	0	0	0	5448	0	0	0	25678	0	0
2	64069317	rs1387779176	A	T	gnomAD Exomes	PASS	NA	c.-3A>T		c.-3A>T	5_prime_UTR_variant		1	229930	0.000004349149741225591	0	0	0	15808	0	0	0	29192	0	0	0	9180	0	0	0	16588	0	0	0	20428	0	0	1	107292	0	0	0	5460	0	0	0	25982	0	0
2	64069318	rs776932715	A	T	gnomAD Exomes	PASS	NA	c.-2A>T		c.-2A>T	5_prime_UTR_variant		3	230502	0.000013015071452742276	0	0	0	15844	0	0	0	29314	0	0	0	9198	0	0	0	16604	0	0	0	20582	0	0	3	107450	0	0	0	5494	0	0	0	26016	0	0
2	64069321	rs1302947377	T	G	gnomAD Exomes	PASS	NA	p.Met1?	p.Met1?	c.2T>G	start_lost		1	229840	0.0000043508527671423596	0	0	0	15788	0	0	0	28950	0	0	0	9142	0	0	0	16604	0	0	0	20496	0	0	0	107300	0	0	0	5474	0	0	1	26086	0	0
2	64069325	rs139733155	G	A	gnomAD Exomes,gnomAD Genomes	PASS	PASS	p.Ser2Ser	c.6G>A(p.=)	c.6G>A	synonymous_variant		2	263724	0.000007583685974731158	0	0	2	24546	0	0	0	30616	0	0	0	9574	0	0	0	18384	0	0	0	24000	0	0	0	123316	0	0	0	6636	0	0	0	26652	0	0
2	64069326	rs145708651	A	G	gnomAD Exomes	PASS	NA	p.Arg3Gly	p.Arg3Gly	c.7A>G	missense_variant		4	234574	0.000017052188222053597	0	0	0	15904	0	0	3	30278	0	0	0	9384	0	0	0	16940	0	0	0	20882	0	0	1	108526	0	0	0	5636	0	0	0	27024	0	0
2	64069327	rs774418166	G	C	gnomAD Exomes	PASS	NA	p.Arg3Thr	p.Arg3Thr	c.8G>C	missense_variant		4	237554	0.00001683827677075528	1	0	0	15974	0	0	0	31010	0	0	0	9498	0	0	0	17176	0	0	0	21022	0	0	0	109432	0	0	0	5732	0	0	4	27710	1	0
2	64069330	rs148936447	T	C	gnomAD Exomes	PASS	NA	p.Phe4Ser	p.Phe4Ser	c.11T>C	missense_variant		3	238398	0.00001258399818790426	0	0	2	15982	0	0	1	31228	0	0	0	9524	0	0	0	17256	0	0	0	21164	0	0	0	109650	0	0	0	5770	0	0	0	27824	0	0
2	64069334	rs146746356	A	G	gnomAD Exomes,gnomAD Genomes	PASS	PASS	p.Val5Val	c.15A>G(p.=)	c.15A>G	synonymous_variant		347	271856	0.0012764110411394268	3	0	1	24674	0	0	8	32608	0	0	0	9896	0	0	0	19002	0	0	5	24634	0	0	100	125694	0	0	5	6918	0	0	228	28430	3	0
2	64069334	rs146746356	A	T	gnomAD Exomes	PASS	NA	p.Val5Val	c.15A>T(p.=)	c.15A>T	synonymous_variant		8	240680	0.000033239155725444575	0	0	0	16014	0	0	0	31766	0	0	0	9606	0	0	0	17444	0	0	0	21236	0	0	8	110344	0	0	0	5840	0	0	0	28430	0	0
2	64069335	rs879033238	C	G	gnomAD Exomes	PASS	NA	p.Gln6Glu	p.Gln6Glu	c.16C>G	missense_variant		2	240582	0.000008313173886658187	0	0	0	16012	0	0	0	31768	0	0	0	9598	0	0	0	17438	0	0	0	21242	0	0	2	110272	0	0	0	5826	0	0	0	28426	0	0
2	64069340	rs755675605	TAAG	T	gnomAD Exomes	PASS	NA	c.19+5_19+7delGAA		c.19+5_19+7delGAA	splice_region_variant		2	244012	0.000008196318213858335	0	0	0	16114	0	0	2	32784	0	0	0	9724	0	0	0	17792	0	0	0	21304	0	0	0	111056	0	0	0	5918	0	0	0	29320	0	0
2	64069341	rs765892058	A	T	gnomAD Genomes	NA	PASS	c.19+3A>T		c.19+3A>T	splice_region_variant		1	31256	0.00003199385717942155	0	0	0	8686	0	0	0	842	0	0	0	288	0	0	0	1558	0	0	0	3440	0	0	1	15366	0	0	0	1076	0	0	0	0	0	0
2	64069341	rs765892058	A	G	gnomAD Exomes	PASS	NA	c.19+3A>G		c.19+3A>G	splice_region_variant		2	244318	0.000008186052603574031	0	0	0	16128	0	0	0	32804	0	0	0	9740	0	0	0	17808	0	0	0	21394	0	0	1	111212	0	0	0	5924	0	0	1	29308	0	0
2	64069343	rs1352777531	G	A	gnomAD Exomes	PASS	NA	c.19+5G>A		c.19+5G>A	splice_region_variant		1	244530	0.0000040894777736883	0	0	0	16120	0	0	0	32894	0	0	0	9754	0	0	0	17828	0	0	0	21394	0	0	1	111218	0	0	0	5940	0	0	0	29382	0	0
2	64069348	rs753536286	G	A	gnomAD Exomes	PASS	NA	c.19+10G>A		c.19+10G>A	intron_variant		1	245108	0.000004079834195538294	0	0	0	16130	0	0	1	33040	0	0	0	9788	0	0	0	17910	0	0	0	21424	0	0	0	111334	0	0	0	5960	0	0	0	29522	0	0
2	64069349	rs374845711	C	T	gnomAD Exomes,gnomAD Genomes	PASS	PASS	c.19+11C>T		c.19+11C>T	intron_variant		5	276688	0.00001807089573815995	0	0	1	24834	0	0	0	33974	0	0	0	10094	0	0	4	19504	0	0	0	24840	0	0	0	126802	0	0	0	7046	0	0	0	29594	0	0
2	64069350	rs965983059	T	G	gnomAD Exomes	PASS	NA	c.19+12T>G		c.19+12T>G	intron_variant		1	245570	0.000004072158651301055	0	0	1	16146	0	0	0	33148	0	0	0	9800	0	0	0	17942	0	0	0	21444	0	0	0	111452	0	0	0	5980	0	0	0	29658	0	0
2	64069356	rs779305087	T	G	gnomAD Exomes	PASS	NA	c.19+18T>G		c.19+18T>G	intron_variant		1	246548	0.000004056005321478982	0	0	0	16178	0	0	0	33482	0	0	0	9874	0	0	0	18044	0	0	0	21474	0	0	1	111610	0	0	0	6010	0	0	0	29876	0	0
2	64069357	rs367550139	T	A	gnomAD Exomes,gnomAD Genomes	PASS	PASS	c.19+19T>A		c.19+19T>A	intron_variant		13	277838	0.00004678985595922804	0	0	0	24876	0	0	0	34312	0	0	0	10152	0	0	0	19596	0	0	0	24924	0	0	13	127024	0	0	0	7082	0	0	0	29872	0	0
2	64069358	rs975622276	A	C	gnomAD Exomes	PASS	NA	c.19+20A>C		c.19+20A>C	intron_variant		1	246184	0.0000040620024047054235	0	0	0	16160	0	0	0	33392	0	0	0	9840	0	0	0	18022	0	0	0	21480	0	0	1	111506	0	0	0	5988	0	0	0	29796	0	0
2	64069360	rs758940682	A	G	gnomAD Exomes	PASS	NA	c.19+22A>G		c.19+22A>G	intron_variant		2	246504	0.000008113458605134196	0	0	0	16176	0	0	0	33512	0	0	0	9864	0	0	0	18060	0	0	0	21498	0	0	2	111506	0	0	0	6004	0	0	0	29884	0	0
2	64069364	rs778282922	C	G	gnomAD Exomes	PASS	NA	c.19+26C>G		c.19+26C>G	intron_variant		1	245982	0.000004065338114170956	0	0	0	16172	0	0	0	33388	0	0	0	9852	0	0	0	18032	0	0	0	21480	0	0	0	111246	0	0	0	6000	0	0	1	29812	0	0
2	64069371	rs535713180	C	G	gnomAD Exomes	PASS	NA	c.19+33C>G		c.19+33C>G	intron_variant		1	245270	0.000004077139478941574	0	0	0	16160	0	0	0	33234	0	0	0	9798	0	0	1	18016	0	0	0	21442	0	0	0	110938	0	0	0	5972	0	0	0	29710	0	0
2	64069377	rs747010249	G	C	gnomAD Exomes	PASS	NA	c.19+39G>C		c.19+39G>C	intron_variant		5	243394	0.000020542823570014053	0	0	0	16120	0	0	0	32748	0	0	0	9692	0	0	0	17856	0	0	0	21386	0	0	5	110286	0	0	0	5920	0	0	0	29386	0	0
2	64069380	rs771055532	A	T	gnomAD Exomes	PASS	NA	c.19+42A>T		c.19+42A>T	intron_variant		1	243156	0.0000041125861586800245	0	0	0	16114	0	0	0	32692	0	0	0	9656	0	0	0	17840	0	0	0	21388	0	0	0	110226	0	0	0	5914	0	0	1	29326	0	0
2	64069380	rs771055532	A	G	gnomAD Exomes	PASS	NA	c.19+42A>G		c.19+42A>G	intron_variant		1	243156	0.0000041125861586800245	0	0	0	16114	0	0	1	32692	0	0	0	9656	0	0	0	17840	0	0	0	21388	0	0	0	110226	0	0	0	5914	0	0	0	29326	0	0
2	64069383	rs776648959	T	G	gnomAD Exomes	PASS	NA	c.19+45T>G		c.19+45T>G	intron_variant		4	243240	0.000016444663706627198	0	0	0	16114	0	0	1	32730	0	0	0	9650	0	0	0	17856	0	0	0	21394	0	0	3	110268	0	0	0	5906	0	0	0	29322	0	0
2	64069386	rs921411506	G	A	gnomAD Exomes	PASS	NA	c.19+48G>A		c.19+48G>A	intron_variant		1	243708	0.000004103271127743037	0	0	0	16112	0	0	1	32906	0	0	0	9682	0	0	0	17922	0	0	0	21374	0	0	0	110260	0	0	0	5936	0	0	0	29516	0	0
2	64069387	rs746160917	G	A	gnomAD Exomes	PASS	NA	c.19+49G>A		c.19+49G>A	intron_variant		14	243162	0.000057574785533923886	0	0	0	16106	0	0	0	32742	0	0	0	9642	0	0	0	17888	0	0	0	21352	0	0	0	110100	0	0	0	5912	0	0	14	29420	0	0
2	64069390	rs556199649	C	T	gnomAD Exomes,gnomAD Genomes	PASS	PASS	c.19+52C>T		c.19+52C>T	intron_variant		9	274536	0.00003278258589037503	0	0	9	24818	0	0	0	33594	0	0	0	9912	0	0	0	19458	0	0	0	24826	0	0	0	125534	0	0	0	7000	0	0	0	29394	0	0
2	64069396	rs879673073	G	A	gnomAD Genomes	NA	PASS	c.19+58G>A		c.19+58G>A	intron_variant		2	31398	0.00006369832473405949	0	0	0	8712	0	0	0	848	0	0	0	290	0	0	0	1560	0	0	0	3474	0	0	2	15428	0	0	0	1086	0	0	0	0	0	0
2	64069404	rs1278534458	G	A	gnomAD Genomes	NA	PASS	c.19+66G>A		c.19+66G>A	intron_variant		1	31388	0.00003185930929017459	0	0	0	8712	0	0	1	848	0	0	0	290	0	0	0	1558	0	0	0	3474	0	0	0	15418	0	0	0	1088	0	0	0	0	0	0
2	64069412	rs1317053584	G	C	gnomAD Genomes	NA	PASS	c.19+74G>C		c.19+74G>C	intron_variant		1	31388	0.00003185930929017459	0	0	0	8706	0	0	0	846	0	0	0	290	0	0	0	1560	0	0	0	3470	0	0	1	15428	0	0	0	1088	0	0	0	0	0	0
2	64069458	rs1214118443	C	G	gnomAD Genomes	NA	PASS	c.19+120C>G		c.19+120C>G	intron_variant		2	31372	0.00006375111564452378	0	0	0	8704	0	0	0	848	0	0	0	290	0	0	0	1560	0	0	1	3474	0	0	0	15412	0	0	1	1084	0	0	0	0	0	0
2	64069463	rs554221114	T	C	gnomAD Genomes	NA	PASS	c.-63T>C		c.-63T>C	5_prime_UTR_variant		3	31388	0.00009557792787052377	0	0	0	8706	0	0	0	848	0	0	0	290	0	0	0	1560	0	0	0	3474	0	0	3	15422	0	0	0	1088	0	0	0	0	0	0
2	64069470	rs572609146	A	G	gnomAD Genomes	NA	PASS	c.-56A>G		c.-56A>G	5_prime_UTR_variant		1	31382	0.00003186540054808489	0	0	0	8710	0	0	0	848	0	0	0	290	0	0	0	1558	0	0	0	3474	0	0	1	15418	0	0	0	1084	0	0	0	0	0	0
2	64069482	rs774329852	G	C	gnomAD Exomes	PASS	NA	c.-44G>C		c.-44G>C	5_prime_UTR_variant		1	237676	0.0000042074084047190295	0	0	0	15932	0	0	0	34228	0	0	0	9970	0	0	0	17998	0	0	0	13584	0	0	0	109554	0	0	1	5970	0	0	0	30440	0	0
2	64069487	rs1337062927	C	T	gnomAD Exomes	PASS	NA	c.-39C>T		c.-39C>T	5_prime_UTR_variant		2	238050	0.000008401596303297626	0	0	0	15928	0	0	2	34408	0	0	0	10008	0	0	0	18030	0	0	0	13482	0	0	0	109658	0	0	0	5990	0	0	0	30546	0	0
2	64069490	rs1243681735	G	C	gnomAD Exomes	PASS	NA	c.-36G>C		c.-36G>C	5_prime_UTR_variant		1	237556	0.000004209533752041624	0	0	0	15894	0	0	0	34390	0	0	0	10006	0	0	1	18000	0	0	0	13294	0	0	0	109464	0	0	0	5976	0	0	0	30532	0	0
2	64069492	rs1314370200	G	T	gnomAD Exomes	PASS	NA	c.-34G>T		c.-34G>T	5_prime_UTR_variant		1	237452	0.000004211377457338746	0	0	0	15884	0	0	0	34386	0	0	0	10002	0	0	0	17984	0	0	0	13256	0	0	1	109420	0	0	0	5980	0	0	0	30540	0	0
2	64069492	rs1314370200	G	A	gnomAD Genomes	NA	PASS	c.-34G>A		c.-34G>A	5_prime_UTR_variant		1	31396	0.00003185119123455217	0	0	1	8714	0	0	0	846	0	0	0	290	0	0	0	1560	0	0	0	3476	0	0	0	15426	0	0	0	1084	0	0	0	0	0	0
2	64069493	rs1241947425	C	T	gnomAD Genomes	NA	PASS	c.-33C>T		c.-33C>T	5_prime_UTR_variant		1	31402	0.0000318451054072989	0	0	0	8712	0	0	0	846	0	0	0	290	0	0	0	1560	0	0	0	3476	0	0	0	15432	0	0	1	1086	0	0	0	0	0	0
2	64069495	rs1359812774	G	T	gnomAD Exomes	PASS	NA	c.-31G>T		c.-31G>T	5_prime_UTR_variant		2	236800	0.000008445945945945946	0	0	0	15834	0	0	0	34344	0	0	0	9996	0	0	0	17954	0	0	0	13040	0	0	2	109132	0	0	0	5976	0	0	0	30524	0	0
2	64069495	rs1359812774	G	A	gnomAD Genomes	NA	PASS	c.-31G>A		c.-31G>A	5_prime_UTR_variant		1	31394	0.00003185322036057845	0	0	0	8714	0	0	0	846	0	0	0	290	0	0	0	1560	0	0	0	3476	0	0	1	15420	0	0	0	1088	0	0	0	0	0	0
2	64069496	rs1224447116	C	T	gnomAD Exomes	PASS	NA	c.-30C>T		c.-30C>T	5_prime_UTR_variant		1	236558	0.000004227293095139458	0	0	0	15804	0	0	0	34364	0	0	0	9998	0	0	0	17930	0	0	0	12960	0	0	1	109018	0	0	0	5970	0	0	0	30514	0	0
2	64069497	rs558973648	T	A	gnomAD Exomes,gnomAD Genomes	PASS	PASS	c.-29T>A		c.-29T>A	5_prime_UTR_variant		210	267688	0.0007844953826843191	1	0	177	24500	1	0	22	35184	0	0	0	10280	0	0	0	19464	0	0	0	16370	0	0	10	124312	0	0	1	7052	0	0	0	30526	0	0
2	64069500	rs767517535	G	T	gnomAD Exomes	PASS	NA	c.-26G>T		c.-26G>T	5_prime_UTR_variant		1	235878	0.000004239479731047406	0	0	0	15756	0	0	0	34312	0	0	0	9990	0	0	0	17870	0	0	0	12822	0	0	0	108666	0	0	0	5952	0	0	1	30510	0	0
2	64069506	rs1044253630	G	T	gnomAD Exomes,gnomAD Genomes	PASS	PASS	c.-20G>T		c.-20G>T	5_prime_UTR_variant		3	264800	0.000011329305135951662	0	0	0	24312	0	0	0	34980	0	0	0	10256	0	0	0	19226	0	0	0	15862	0	0	3	122728	0	0	0	6996	0	0	0	30440	0	0
2	64069507	rs10194684	T	C	gnomAD Exomes,gnomAD Genomes	PASS	PASS	c.-19T>C		c.-19T>C	5_prime_UTR_variant		140	264724	0.0005288526918602015	1	0	123	24298	1	0	13	34984	0	0	0	10240	0	0	0	19216	0	0	0	15874	0	0	2	122666	0	0	2	6988	0	0	0	30458	0	0
2	64069515	rs1183502926	G	A	gnomAD Exomes	PASS	NA	c.-11G>A		c.-11G>A	5_prime_UTR_variant		1	229292	0.000004361251155731556	0	0	0	15250	0	0	0	33640	0	0	0	9878	0	0	0	17306	0	0	0	12034	0	0	1	105046	0	0	0	5850	0	0	0	30288	0	0
2	64069516	rs760040066	C	A	gnomAD Exomes	PASS	NA	c.-10C>A		c.-10C>A	5_prime_UTR_variant		2	228746	0.000008743322287602843	0	0	0	15212	0	0	0	33574	0	0	0	9864	0	0	0	17248	0	0	0	11984	0	0	1	104758	0	0	0	5836	0	0	1	30270	0	0
2	64069532	rs765983886	C	T	gnomAD Exomes	PASS	NA	p.Leu3Leu	c.7C>T(p.=)	c.7C>T	synonymous_variant		5	210804	0.000023718715014895354	0	0	0	13628	0	0	0	30762	0	0	0	9608	0	0	0	15674	0	0	0	10800	0	0	5	95552	0	0	0	5572	0	0	0	29208	0	0
2	64069534	rs1167123619	G	C	gnomAD Exomes	PASS	NA	p.Leu3Leu	c.9G>C(p.=)	c.9G>C	synonymous_variant		1	211062	0.000004737944300726801	0	0	1	13644	0	0	0	30794	0	0	0	9612	0	0	0	15706	0	0	0	10804	0	0	0	95690	0	0	0	5584	0	0	0	29228	0	0
2	64069534	rs1167123619	G	A	gnomAD Exomes	PASS	NA	p.Leu3Leu	c.9G>A(p.=)	c.9G>A	synonymous_variant		1	211062	0.000004737944300726801	0	0	0	13644	0	0	0	30794	0	0	0	9612	0	0	0	15706	0	0	0	10804	0	0	1	95690	0	0	0	5584	0	0	0	29228	0	0
2	64069537	rs753417404	C	T	gnomAD Exomes	PASS	NA	p.Tyr4Tyr	c.12C>T(p.=)	c.12C>T	synonymous_variant		16	208338	0.00007679827971853431	0	0	0	13392	0	0	0	30322	0	0	0	9566	0	0	16	15500	0	0	0	10678	0	0	0	94330	0	0	0	5520	0	0	0	29030	0	0
2	64069539	rs1298461790	C	G	gnomAD Exomes	PASS	NA	p.Pro5Arg	p.Pro5Arg	c.14C>G	missense_variant		1	205226	0.000004872676951263485	0	0	0	13114	0	0	0	29934	0	0	0	9494	0	0	1	15244	0	0	0	10446	0	0	0	92770	0	0	0	5454	0	0	0	28770	0	0
2	64069544	rs765551026	G	A	gnomAD Exomes	PASS	NA	p.Gly7Arg	p.Gly7Arg	c.19G>A	missense_variant		1	197432	0.000005065035050042546	0	0	0	12426	0	0	0	28850	0	0	0	9386	0	0	0	14618	0	0	0	9900	0	0	1	88576	0	0	0	5332	0	0	0	28344	0	0
2	64069556	rs1482261887	G	A	gnomAD Genomes	NA	PASS	p.Ala11Thr	p.Ala11Thr	c.31G>A	missense_variant		1	31394	0.00003185322036057845	0	0	0	8714	0	0	0	846	0	0	0	290	0	0	0	1558	0	0	0	3476	0	0	1	15422	0	0	0	1088	0	0	0	0	0	0
2	64069557	rs1181176726	C	A	gnomAD Genomes	NA	PASS	p.Ala11Asp	p.Ala11Asp	c.32C>A	missense_variant		1	31402	0.0000318451054072989	0	0	1	8716	0	0	0	848	0	0	0	290	0	0	0	1560	0	0	0	3474	0	0	0	15426	0	0	0	1088	0	0	0	0	0	0
2	64069558	rs749282100	C	G	gnomAD Exomes,gnomAD Genomes	PASS	PASS	p.Ala11Ala	c.33C>G(p.=)	c.33C>G	synonymous_variant		4	208604	0.000019175087726026345	0	0	2	19368	0	0	0	27526	0	0	0	9334	0	0	0	14760	0	0	0	11800	0	0	2	92954	0	0	0	6094	0	0	0	26768	0	0
2	64069562	rs758783504	C	T	gnomAD Exomes,gnomAD Genomes	PASS	PASS	p.Leu13Leu	c.37C>T(p.=)	c.37C>T	synonymous_variant		8	203470	0.0000393178355531528	0	0	0	18866	0	0	0	27124	0	0	0	9258	0	0	0	14418	0	0	0	11424	0	0	8	89932	0	0	0	5980	0	0	0	26468	0	0
2	64069568	rs778192931	T	A	gnomAD Exomes	PASS	NA	p.Ser15Thr	p.Ser15Thr	c.43T>A	missense_variant		1	165946	0.0000060260566690369154	0	0	0	9634	0	0	0	25880	0	0	0	8858	0	0	0	12446	0	0	0	7456	0	0	0	70924	0	0	0	4786	0	0	1	25962	0	0
2	64069570	rs747554711	A	G	gnomAD Exomes	PASS	NA	c.45A>G	c.45A>G(p.=)	c.45A>G	splice_region_variant		1	163754	0.000006106721057195549	0	0	1	9466	0	0	0	25724	0	0	0	8822	0	0	0	12322	0	0	0	7290	0	0	0	69616	0	0	0	4756	0	0	0	25758	0	0
2	64069575	rs757272858	A	G	gnomAD Exomes,gnomAD Genomes	PASS	PASS	c.46+4A>G		c.46+4A>G	splice_region_variant		2	190784	0.000010483059376048306	0	0	0	17744	0	0	0	26320	0	0	0	9038	0	0	0	13594	0	0	0	10422	0	0	2	82554	0	0	0	5776	0	0	0	25336	0	0
2	64069578	rs576508329	A	G	gnomAD Exomes	PASS	NA	c.46+7A>G		c.46+7A>G	splice_region_variant		1	155942	0.0000064126405971450925	0	0	0	8650	0	0	0	25314	0	0	0	8692	0	0	0	11820	0	0	0	6682	0	0	0	65146	0	0	0	4630	0	0	1	25008	0	0
2	64069581	rs1321430967	A	T	gnomAD Exomes	PASS	NA	c.-39A>T		c.-39A>T	5_prime_UTR_variant		1	153616	0.000006509738568899073	0	0	0	8410	0	0	0	25228	0	0	0	8662	0	0	0	11690	0	0	0	6486	0	0	0	63714	0	0	0	4576	0	0	1	24850	0	0
2	64069581	rs1321430967	A	G	gnomAD Exomes	PASS	NA	c.-39A>G		c.-39A>G	5_prime_UTR_variant		2	153616	0.000013019477137798146	0	0	0	8410	0	0	2	25228	0	0	0	8662	0	0	0	11690	0	0	0	6486	0	0	0	63714	0	0	0	4576	0	0	0	24850	0	0
2	64069582	rs770101690	C	G	gnomAD Exomes	PASS	NA	c.-38C>G		c.-38C>G	5_prime_UTR_variant		10	151570	0.00006597611664577422	0	0	0	8198	0	0	0	25122	0	0	0	8620	0	0	10	11580	0	0	0	6342	0	0	0	62548	0	0	0	4510	0	0	0	24650	0	0
2	64069586	rs780449016	C	T	gnomAD Exomes	PASS	NA	c.-34C>T		c.-34C>T	5_prime_UTR_variant		4	150154	0.000026639316967912943	0	0	0	8074	0	0	4	25080	0	0	0	8582	0	0	0	11536	0	0	0	6262	0	0	0	61608	0	0	0	4480	0	0	0	24532	0	0
2	64069588	rs543701678	C	G	gnomAD Exomes,gnomAD Genomes	PASS	PASS	c.-32C>G		c.-32C>G	5_prime_UTR_variant		34	180616	0.00018824467378305356	1	0	34	16698	1	0	0	25888	0	0	0	8860	0	0	0	13056	0	0	0	9676	0	0	0	76460	0	0	0	5546	0	0	0	24432	0	0
2	64069592	rs772000336	C	T	gnomAD Genomes	NA	PASS	c.-28C>T		c.-28C>T	5_prime_UTR_variant		1	31404	0.00003184307731499172	0	0	0	8710	0	0	0	848	0	0	0	290	0	0	0	1560	0	0	0	3476	0	0	1	15432	0	0	0	1088	0	0	0	0	0	0
2	64069592	rs772000336	C	A	gnomAD Exomes	PASS	NA	c.-28C>A		c.-28C>A	5_prime_UTR_variant		1	147206	0.0000067932013640748336	0	0	0	7796	0	0	0	24960	0	0	0	8536	0	0	0	11400	0	0	0	6084	0	0	0	59818	0	0	0	4406	0	0	1	24206	0	0
2	64069593	rs111921330	C	T	gnomAD Exomes,gnomAD Genomes	PASS	PASS	c.-27C>T		c.-27C>T	5_prime_UTR_variant		7	178148	0.00003929317196937378	0	0	5	16474	0	0	2	25776	0	0	0	8814	0	0	0	12928	0	0	0	9514	0	0	0	74992	0	0	0	5486	0	0	0	24164	0	0
2	64069603	rs1170641412	G	A	gnomAD Exomes	PASS	NA	c.-17G>A		c.-17G>A	splice_region_variant		3	142216	0.000021094672891939022	0	0	1	7330	0	0	0	24794	0	0	0	8414	0	0	2	11200	0	0	0	5716	0	0	0	56796	0	0	0	4312	0	0	0	23654	0	0
2	64069604	rs760720585	C	T	gnomAD Exomes	PASS	NA	c.-16C>T		c.-16C>T	splice_region_variant		1	141924	0.000007046024632902117	0	0	0	7296	0	0	0	24790	0	0	0	8410	0	0	0	11194	0	0	0	5706	0	0	1	56600	0	0	0	4298	0	0	0	23630	0	0
2	64069604	rs760720585	C	G	gnomAD Exomes,gnomAD Genomes	PASS	PASS	c.-16C>G		c.-16C>G	splice_region_variant		2	173330	0.000011538683436219927	0	0	0	16010	0	0	0	25638	0	0	0	8700	0	0	2	12754	0	0	0	9182	0	0	0	72030	0	0	0	5386	0	0	0	23630	0	0
2	64069604	rs760720585	C	A	gnomAD Exomes	PASS	NA	c.-16C>A		c.-16C>A	splice_region_variant		4	141924	0.000028184098531608467	0	0	0	7296	0	0	4	24790	0	0	0	8410	0	0	0	11194	0	0	0	5706	0	0	0	56600	0	0	0	4298	0	0	0	23630	0	0
2	64069605	rs1467736215	T	C	gnomAD Exomes	PASS	NA	c.-15T>C		c.-15T>C	splice_region_variant		1	141666	0.000007058856747561165	0	0	0	7270	0	0	0	24782	0	0	0	8406	0	0	0	11192	0	0	0	5688	0	0	0	56446	0	0	1	4296	0	0	0	23586	0	0
2	64069607	rs1175111892	TA	T	gnomAD Exomes	PASS	NA	c.-15+4delA		c.-15+4delA	splice_region_variant		1	141038	0.000007090287723875835	0	0	0	7214	0	0	0	24768	0	0	0	8382	0	0	1	11158	0	0	0	5638	0	0	0	56100	0	0	0	4282	0	0	0	23496	0	0
2	64069614	rs1446551880	T	C	gnomAD Genomes	NA	PASS	c.19+276T>C		c.19+276T>C	intron_variant		1	31400	0.00003184713375796178	0	0	1	8712	0	0	0	848	0	0	0	290	0	0	0	1558	0	0	0	3474	0	0	0	15430	0	0	0	1088	0	0	0	0	0	0
2	64069618	rs1336638218	A	C	gnomAD Genomes	NA	PASS	c.19+280A>C		c.19+280A>C	intron_variant		1	31390	0.00003185727938834024	0	0	0	8712	0	0	0	848	0	0	0	290	0	0	0	1560	0	0	0	3472	0	0	1	15422	0	0	0	1086	0	0	0	0	0	0
2	64069620	rs755085976	AG	A	gnomAD Exomes	PASS	NA	c.19+284delG		c.19+284delG	intron_variant		2	139088	0.000014379385712642357	0	0	0	7022	0	0	1	24708	0	0	0	8352	0	0	0	11088	0	0	0	5576	0	0	0	54952	0	0	1	4226	0	0	0	23164	0	0
2	64069621	rs1454481623	G	A	gnomAD Exomes	PASS	NA	c.19+283G>A		c.19+283G>A	intron_variant		4	139054	0.00002876580321314022	0	0	0	7018	0	0	4	24706	0	0	0	8352	0	0	0	11078	0	0	0	5572	0	0	0	54960	0	0	0	4222	0	0	0	23146	0	0
2	64069629	rs1051378879	G	T	gnomAD Genomes	NA	PASS	c.19+291G>T		c.19+291G>T	intron_variant		1	31362	0.00003188572157387922	0	0	1	8702	0	0	0	848	0	0	0	290	0	0	0	1558	0	0	0	3466	0	0	0	15416	0	0	0	1082	0	0	0	0	0	0
2	64069630	rs912788487	G	A	gnomAD Exomes	PASS	NA	c.19+292G>A		c.19+292G>A	intron_variant		4	137708	0.000029046968948790194	0	0	3	6898	0	0	1	24648	0	0	0	8330	0	0	0	11030	0	0	0	5516	0	0	0	54206	0	0	0	4186	0	0	0	22894	0	0
2	64069634	rs965677011	C	G	gnomAD Genomes	NA	PASS	c.19+296C>G		c.19+296C>G	intron_variant		1	31380	0.000031867431485022305	0	0	0	8710	0	0	0	848	0	0	0	290	0	0	0	1560	0	0	0	3466	0	0	0	15422	0	0	1	1084	0	0	0	0	0	0
2	64069637	rs1382583091	A	T	gnomAD Exomes,gnomAD Genomes	PASS	PASS	c.19+299A>T		c.19+299A>T	intron_variant		2	168646	0.000011859160608612123	0	0	0	15554	0	0	0	25502	0	0	0	8600	0	0	2	12570	0	0	0	8978	0	0	0	69388	0	0	0	5260	0	0	0	22794	0	0
2	64069639	rs942754505	T	C	gnomAD Exomes	PASS	NA	c.19+301T>C		c.19+301T>C	intron_variant		1	136986	0.000007300016060035332	0	0	0	6818	0	0	0	24640	0	0	0	8294	0	0	0	10992	0	0	0	5504	0	0	0	53820	0	0	1	4172	0	0	0	22746	0	0
2	64069643	rs776240806	C	T	gnomAD Exomes,gnomAD Genomes	PASS	PASS	c.19+305C>T		c.19+305C>T	intron_variant		84	168120	0.0004996431120628123	0	0	0	15504	0	0	3	25470	0	0	59	8560	0	0	0	12536	0	0	0	8970	0	0	20	69112	0	0	2	5254	0	0	0	22714	0	0
2	64069643	rs776240806	C	G	gnomAD Genomes	NA	PASS	c.19+305C>G		c.19+305C>G	intron_variant		1	31386	0.000031861339450710506	0	0	0	8706	0	0	0	848	0	0	0	290	0	0	0	1560	0	0	0	3474	0	0	0	15422	0	0	1	1086	0	0	0	0	0	0
2	64069644	rs1223183461	C	A	gnomAD Exomes	PASS	NA	c.19+306C>A		c.19+306C>A	intron_variant		1	136562	0.000007322681272974912	0	0	0	6780	0	0	1	24608	0	0	0	8264	0	0	0	10966	0	0	0	5486	0	0	0	53608	0	0	0	4160	0	0	0	22690	0	0
2	64069647	rs1263799738	G	C	gnomAD Exomes	PASS	NA	c.19+309G>C		c.19+309G>C	intron_variant		1	136364	0.0000073333137778299255	0	0	1	6750	0	0	0	24608	0	0	0	8260	0	0	0	10950	0	0	0	5482	0	0	0	53502	0	0	0	4152	0	0	0	22660	0	0
2	64069657	rs1349439598	C	T	gnomAD Genomes	NA	PASS	c.19+319C>T		c.19+319C>T	intron_variant		1	31390	0.00003185727938834024	0	0	1	8710	0	0	0	848	0	0	0	290	0	0	0	1560	0	0	0	3474	0	0	0	15422	0	0	0	1086	0	0	0	0	0	0
2	64069660	rs1028520235	G	C	gnomAD Exomes	PASS	NA	c.19+322G>C		c.19+322G>C	intron_variant		2	134774	0.000014839657500704884	0	0	0	6646	0	0	0	24506	0	0	0	8174	0	0	0	10824	0	0	0	5356	0	0	2	52692	0	0	0	4128	0	0	0	22448	0	0
2	64069660	rs1028520235	G	A	gnomAD Genomes	NA	PASS	c.19+322G>A		c.19+322G>A	intron_variant		1	31390	0.00003185727938834024	0	0	0	8708	0	0	0	848	0	0	0	290	0	0	0	1560	0	0	0	3476	0	0	0	15422	0	0	1	1086	0	0	0	0	0	0
2	64069661	rs1214265490	G	A	gnomAD Exomes	PASS	NA	c.19+323G>A		c.19+323G>A	intron_variant		2	134706	0.000014847148605110388	0	0	0	6642	0	0	0	24494	0	0	0	8168	0	0	0	10822	0	0	0	5360	0	0	2	52656	0	0	0	4136	0	0	0	22428	0	0
2	64069665	rs778627515	G	T	gnomAD Exomes	PASS	NA	c.-75-8G>T		c.-75-8G>T	splice_region_variant		4	134010	0.000029848518767256176	0	0	0	6616	0	0	1	24446	0	0	0	8132	0	0	0	10820	0	0	0	5296	0	0	3	52264	0	0	0	4104	0	0	0	22332	0	0
2	64069670	rs117972628	A	G	gnomAD Exomes,gnomAD Genomes	PASS	PASS	c.-75-3A>G		c.-75-3A>G	splice_region_variant		137	164644	0.0008320983455212458	2	0	0	15302	0	0	0	25226	0	0	0	8366	0	0	123	12362	1	0	0	8684	0	0	1	67350	0	0	3	5172	0	0	10	22182	1	0
2	64069674	rs763234754	T	C	gnomAD Exomes	PASS	NA	c.-74T>C		c.-74T>C	splice_region_variant		1	130942	0.000007636969039727512	0	0	0	6540	0	0	0	23900	0	0	0	7848	0	0	0	10698	0	0	0	5088	0	0	0	51052	0	0	0	4014	0	0	1	21802	0	0
2	64069676	rs1198285094	C	T	gnomAD Exomes	PASS	NA	c.19+338C>T		c.19+338C>T	intron_variant		2	130300	0.000015349194167306218	0	0	0	6518	0	0	0	23876	0	0	0	7786	0	0	1	10672	0	0	0	5046	0	0	0	50772	0	0	0	3996	0	0	1	21634	0	0
2	64069677	rs924367439	C	T	gnomAD Exomes	PASS	NA	c.19+339C>T		c.19+339C>T	intron_variant		3	130460	0.000022995554192856047	0	0	1	6524	0	0	0	23872	0	0	0	7798	0	0	0	10668	0	0	0	5026	0	0	2	50856	0	0	0	3990	0	0	0	21726	0	0
2	64069681	rs1415739695	GCGT	G	gnomAD Exomes	PASS	NA	c.19+344_19+346delCGT		c.19+344_19+346delCGT	intron_variant		1	128066	0.000007808473755719707	0	0	0	6462	0	0	0	23376	0	0	0	7572	0	0	0	10578	0	0	0	4894	0	0	1	49938	0	0	0	3940	0	0	0	21306	0	0
2	64069683	rs1156767958	G	T	gnomAD Exomes,gnomAD Genomes	PASS	PASS	c.19+345G>T		c.19+345G>T	intron_variant		5	158320	0.00003158160687215766	0	0	0	15154	0	0	0	24068	0	0	1	7760	0	0	0	12086	0	0	0	8298	0	0	4	64906	0	0	0	4978	0	0	0	21070	0	0
2	64069694	rs1454078518	C	T	gnomAD Exomes	PASS	NA	c.19+356C>T		c.19+356C>T	intron_variant		1	122434	0.000008167665844454971	0	0	0	6404	0	0	0	22840	0	0	0	7030	0	0	1	10486	0	0	0	4466	0	0	0	47398	0	0	0	3796	0	0	0	20014	0	0
2	64069701	rs1299787354	G	T	gnomAD Exomes	PASS	NA	c.19+363G>T		c.19+363G>T	intron_variant		3	117416	0.000025550180554609252	0	0	0	6300	0	0	3	21958	0	0	0	6462	0	0	0	10302	0	0	0	4166	0	0	0	45510	0	0	0	3646	0	0	0	19072	0	0
2	64069704	rs1343452072	T	C	gnomAD Exomes	PASS	NA	c.19+366T>C		c.19+366T>C	intron_variant		2	115210	0.000017359604201024215	0	0	0	6270	0	0	0	21640	0	0	0	6248	0	0	0	10216	0	0	0	4014	0	0	2	44608	0	0	0	3594	0	0	0	18620	0	0
2	64069721	rs1458929340	T	A	gnomAD Genomes	NA	PASS	c.19+383T>A		c.19+383T>A	intron_variant		3	31390	0.0000955718381650207	0	0	0	8706	0	0	0	848	0	0	0	290	0	0	0	1558	0	0	0	3472	0	0	3	15430	0	0	0	1086	0	0	0	0	0	0
2	64069727	rs1318067913	A	C	gnomAD Exomes	PASS	NA	c.19+389A>C		c.19+389A>C	intron_variant		1	91270	0.000010956502684343158	0	0	0	5952	0	0	1	17524	0	0	0	4050	0	0	0	9348	0	0	0	2564	0	0	0	35838	0	0	0	2884	0	0	0	13110	0	0
2	64069732	rs6546029	G	A	gnomAD Exomes,gnomAD Genomes	PASS	PASS	c.19+394G>A		c.19+394G>A	intron_variant		99178	119436	0.8303861482300144	41315	0	12136	14614	5071	0	14824	17612	6258	0	3042	4046	1150	0	9778	10748	4452	0	5217	5890	2312	0	40936	50258	16655	0	3161	3864	1286	0	10084	12404	4131	0
2	64069738	rs1005112739	G	T	gnomAD Exomes,gnomAD Genomes	PASS	PASS	c.-15+5G>T		c.-15+5G>T	splice_region_variant		3	112198	0.00002673844453555322	0	0	0	14532	0	0	3	16368	0	0	0	3514	0	0	0	10452	0	0	0	5418	0	0	0	47520	0	0	0	3716	0	0	0	10678	0	0
2	64069744	rs1490307541	C	T	gnomAD Exomes	PASS	NA	c.19+406C>T		c.19+406C>T	intron_variant		1	77902	0.000012836640907807246	0	0	0	5804	0	0	0	14966	0	0	0	2976	0	0	1	8820	0	0	0	1748	0	0	0	30996	0	0	0	2516	0	0	0	10076	0	0
2	64069749	rs1469854192	A	G	gnomAD Genomes	NA	PASS	c.19+411A>G		c.19+411A>G	intron_variant		1	31370	0.0000318775900541919	0	0	1	8698	0	0	0	848	0	0	0	290	0	0	0	1554	0	0	0	3476	0	0	0	15416	0	0	0	1088	0	0	0	0	0	0
2	64069752	rs1478685773	G	A	gnomAD Exomes	PASS	NA	c.19+414G>A		c.19+414G>A	intron_variant		1	69556	0.000014376904939904537	0	0	1	5696	0	0	0	12894	0	0	0	2370	0	0	0	8370	0	0	0	1278	0	0	0	28470	0	0	0	2282	0	0	0	8196	0	0
2	64069754	rs1024252105	TG	T	gnomAD Genomes	NA	PASS	c.19+420delG		c.19+420delG	intron_variant		1	31372	0.00003187555782226189	0	0	0	8698	0	0	0	848	0	0	0	290	0	0	0	1560	0	0	1	3470	0	0	0	15418	0	0	0	1088	0	0	0	0	0	0
2	64069765	rs1174997485	T	C	gnomAD Exomes	PASS	NA	c.19+427T>C		c.19+427T>C	intron_variant		1	63120	0.000015842839036755386	0	0	0	5618	0	0	1	11178	0	0	0	1960	0	0	0	8048	0	0	0	968	0	0	0	26444	0	0	0	2112	0	0	0	6792	0	0
2	64069768	rs1406673296	T	G	gnomAD Genomes	NA	PASS	c.19+430T>G		c.19+430T>G	intron_variant		1	31396	0.00003185119123455217	0	0	0	8708	0	0	0	848	0	0	0	288	0	0	1	1560	0	0	0	3474	0	0	0	15430	0	0	0	1088	0	0	0	0	0	0
2	64069768	rs1406673296	T	A	gnomAD Exomes	PASS	NA	c.19+430T>A		c.19+430T>A	intron_variant		1	61100	0.000016366612111292963	0	0	0	5590	0	0	1	10514	0	0	0	1846	0	0	0	7890	0	0	0	892	0	0	0	25890	0	0	0	2070	0	0	0	6408	0	0
2	64069776	rs757824750	G	A	gnomAD Exomes,gnomAD Genomes	PASS	PASS	c.19+438G>A		c.19+438G>A	intron_variant		7	89804	0.00007794753017682954	1	0	0	14236	0	0	0	10510	0	0	0	2010	0	0	0	9284	0	0	0	4250	0	0	1	40480	0	0	0	3068	0	0	6	5966	1	0
2	64069778	rs1160453864	T	C	gnomAD Exomes	PASS	NA	c.19+440T>C		c.19+440T>C	intron_variant		1	58200	0.00001718213058419244	0	0	0	5528	0	0	0	9602	0	0	0	1714	0	0	0	7718	0	0	0	764	0	0	0	24954	0	0	0	1982	0	0	1	5938	0	0
2	64069779	rs1176346024	T	G	gnomAD Genomes	NA	PASS	c.19+441T>G		c.19+441T>G	intron_variant		1	31394	0.00003185322036057845	0	0	0	8702	0	0	0	848	0	0	0	290	0	0	0	1560	0	0	0	3476	0	0	1	15430	0	0	0	1088	0	0	0	0	0	0
2	64069780	rs771762804	C	G	gnomAD Genomes	NA	PASS	c.19+442C>G		c.19+442C>G	intron_variant		3	31390	0.0000955718381650207	0	0	3	8700	0	0	0	848	0	0	0	290	0	0	0	1560	0	0	0	3476	0	0	0	15428	0	0	0	1088	0	0	0	0	0	0
2	64069781	rs534905029	T	C	gnomAD Exomes,gnomAD Genomes	PASS	PASS	c.19+443T>C		c.19+443T>C	intron_variant		9	89924	0.0001000845158133535	0	0	1	14248	0	0	0	10590	0	0	0	2010	0	0	0	9340	0	0	0	4242	0	0	8	40422	0	0	0	3084	0	0	0	5988	0	0
2	64069781	rs534905029	T	A	gnomAD Exomes,gnomAD Genomes	PASS	PASS	c.19+443T>A		c.19+443T>A	intron_variant		5	89924	0.00005560250878519639	0	0	5	14248	0	0	0	10590	0	0	0	2010	0	0	0	9340	0	0	0	4242	0	0	0	40422	0	0	0	3084	0	0	0	5988	0	0
2	64069782	rs1423787158	A	G	gnomAD Exomes	PASS	NA	c.19+444A>G		c.19+444A>G	intron_variant		3	58450	0.000051325919589392645	0	0	0	5536	0	0	0	9740	0	0	0	1716	0	0	0	7752	0	0	0	766	0	0	2	24974	0	0	0	1996	0	0	1	5970	0	0
2	64069800	rs1309004422	T	C	gnomAD Genomes	NA	PASS	c.19+462T>C		c.19+462T>C	intron_variant		2	31394	0.0000637064407211569	0	0	0	8708	0	0	0	848	0	0	0	290	0	0	2	1560	0	0	0	3476	0	0	0	15426	0	0	0	1086	0	0	0	0	0	0
2	64069806	rs920458944	G	C	gnomAD Genomes	NA	PASS	c.19+468G>C		c.19+468G>C	intron_variant		1	31398	0.000031849162367029746	0	0	0	8708	0	0	0	848	0	0	0	290	0	0	0	1558	0	0	0	3476	0	0	1	15430	0	0	0	1088	0	0	0	0	0	0
2	64083381	rs1268711116	C	T	gnomAD Genomes	NA	PASS	c.20-59C>T		c.20-59C>T	intron_variant		1	31394	0.00003185322036057845	0	0	0	8712	0	0	0	848	0	0	0	290	0	0	0	1558	0	0	0	3472	0	0	1	15432	0	0	0	1082	0	0	0	0	0	0
2	64083390	rs1197618585	G	C	gnomAD Exomes	PASS	NA	c.20-50G>C		c.20-50G>C	intron_variant		1	227802	0.000004389777087119516	0	0	0	15740	0	0	1	29894	0	0	0	8166	0	0	0	17316	0	0	0	19858	0	0	0	105234	0	0	0	5424	0	0	0	26170	0	0
2	64083392	rs780342514	A	G	gnomAD Exomes	PASS	NA	c.20-48A>G		c.20-48A>G	intron_variant		5	228266	0.00002190426958022658	0	0	0	15768	0	0	0	29738	0	0	0	8246	0	0	0	17286	0	0	0	20030	0	0	5	105490	0	0	0	5438	0	0	0	26270	0	0
2	64083409	rs1470352992	T	C	gnomAD Exomes	PASS	NA	c.20-31T>C		c.20-31T>C	intron_variant		1	241134	0.000004147071752635464	0	0	0	16040	0	0	0	32176	0	0	0	9360	0	0	0	17858	0	0	0	20988	0	0	1	110032	0	0	0	5850	0	0	0	28830	0	0
2	64083412	rs1174760911	G	A	gnomAD Exomes	PASS	NA	c.20-28G>A		c.20-28G>A	intron_variant		1	242912	0.000004116717165063891	0	0	0	16106	0	0	0	32534	0	0	0	9520	0	0	0	17998	0	0	0	21084	0	0	1	110586	0	0	0	5926	0	0	0	29158	0	0
2	64083418	rs754087491	G	A	gnomAD Exomes	PASS	NA	c.20-22G>A		c.20-22G>A	intron_variant		1	244688	0.000004086837115019944	0	0	0	16128	0	0	0	32908	0	0	0	9662	0	0	1	18032	0	0	0	21234	0	0	0	111234	0	0	0	5950	0	0	0	29540	0	0
2	64083419	rs755288418	G	A	gnomAD Exomes	PASS	NA	c.20-21G>A		c.20-21G>A	intron_variant		9	245002	0.0000367343940049469	0	0	0	16128	0	0	2	32994	0	0	0	9674	0	0	0	18046	0	0	1	21248	0	0	6	111320	0	0	0	5978	0	0	0	29614	0	0
2	64083422	rs1362884715	TTA	T	gnomAD Exomes	PASS	NA	c.20-16_20-15delAT		c.20-16_20-15delAT	intron_variant		1	245560	0.000004072324482814791	0	0	0	16142	0	0	0	32962	0	0	0	9720	0	0	0	18054	0	0	0	21330	0	0	1	111674	0	0	0	5982	0	0	0	29696	0	0
2	64083423	rs1169163516	T	C	gnomAD Genomes	NA	PASS	c.20-17T>C		c.20-17T>C	intron_variant		1	31406	0.000031841049480990894	0	0	1	8716	0	0	0	848	0	0	0	290	0	0	0	1560	0	0	0	3476	0	0	0	15430	0	0	0	1086	0	0	0	0	0	0
2	64083424	rs757162451	AT	A	gnomAD Exomes	PASS	NA	c.20-15delT		c.20-15delT	intron_variant		1	245478	0.0000040736848108588146	0	0	0	16130	0	0	0	32948	0	0	0	9714	0	0	1	18058	0	0	0	21334	0	0	0	111634	0	0	0	5972	0	0	0	29688	0	0
2	64083432	rs757015290	GT	G	gnomAD Exomes	PASS	NA	c.20-4delT		c.20-4delT	splice_region_variant		1	246700	0.000004053506282934739	0	0	1	16126	0	0	0	33258	0	0	0	9814	0	0	0	18072	0	0	0	21412	0	0	0	112092	0	0	0	6002	0	0	0	29924	0	0
2	64083435	rs200389422	T	G	gnomAD Genomes	NA	PASS	c.20-5T>G		c.20-5T>G	splice_region_variant		1	31392	0.000031855249745158005	0	0	0	8708	0	0	0	848	0	0	0	290	0	0	0	1560	0	0	0	3476	0	0	1	15424	0	0	0	1086	0	0	0	0	0	0
2	64083447	rs781116384	C	T	gnomAD Exomes	PASS	NA	p.Ser9Ser	c.27C>T(p.=)	c.27C>T	synonymous_variant		1	249200	0.000004012841091492777	0	0	0	16222	0	0	0	33946	0	0	0	9974	0	0	1	18252	0	0	0	21500	0	0	0	112954	0	0	0	6078	0	0	0	30274	0	0
2	64083447	rs781116384	C	G	gnomAD Exomes	PASS	NA	p.Ser9Arg	p.Ser9Arg	c.27C>G	missense_variant		1	249200	0.000004012841091492777	0	0	0	16222	0	0	0	33946	0	0	0	9974	0	0	0	18252	0	0	0	21500	0	0	1	112954	0	0	0	6078	0	0	0	30274	0	0
2	64083449	rs1276500050	A	C	gnomAD Exomes	PASS	NA	p.Lys10Thr	p.Lys10Thr	c.29A>C	missense_variant		1	249412	0.0000040094301797828494	0	0	0	16226	0	0	0	33998	0	0	0	9990	0	0	0	18252	0	0	0	21520	0	0	1	113040	0	0	0	6086	0	0	0	30300	0	0
2	64083450	rs769279772	A	C	gnomAD Exomes	PASS	NA	p.Lys10Asn	p.Lys10Asn	c.30A>C	missense_variant		1	249454	0.000004008755121184667	0	0	0	16228	0	0	0	34000	0	0	0	9980	0	0	0	18252	0	0	0	21540	0	0	1	113056	0	0	0	6092	0	0	0	30306	0	0
2	64083451	rs775023370	G	A	gnomAD Exomes,gnomAD Genomes	PASS	PASS	p.Ala11Thr	p.Ala11Thr	c.31G>A	missense_variant		15	280940	0.00005339218338435253	0	0	0	24944	0	0	3	34898	0	0	0	10290	0	0	0	19826	0	0	0	24992	0	0	12	128518	0	0	0	7174	0	0	0	30298	0	0
2	64083453	rs528845916	A	C	gnomAD Exomes	PASS	NA	p.Ala11Ala	c.33A>C(p.=)	c.33A>C	synonymous_variant		5	249612	0.00002003108824896239	0	0	0	16224	0	0	0	34046	0	0	0	10000	0	0	5	18262	0	0	0	21544	0	0	0	113150	0	0	0	6090	0	0	0	30296	0	0
2	64083454	rs768305634	A	G	gnomAD Exomes,gnomAD Genomes	PASS	PASS	p.Met1?	p.Met1?	c.1A>G	start_lost		15	280902	0.00005339940619860307	0	0	0	24946	0	0	0	34874	0	0	1	10276	0	0	1	19812	0	0	0	24998	0	0	1	128538	0	0	0	7176	0	0	12	30282	0	0
2	64083457	rs1220462974	T	C	gnomAD Exomes	PASS	NA	p.Ser13Pro	p.Ser13Pro	c.37T>C	missense_variant		1	250452	0.00000399278105185824	0	0	0	16240	0	0	0	34318	0	0	0	10050	0	0	0	18320	0	0	0	21548	0	0	1	113400	0	0	0	6102	0	0	0	30474	0	0
2	64083473	rs767840104	C	T	gnomAD Exomes,gnomAD Genomes	PASS	PASS	p.Ser18Phe	p.Ser18Phe	c.53C>T	missense_variant		6	282390	0.000021247211303516414	0	0	0	24958	0	0	5	35358	0	0	0	10362	0	0	0	19938	0	0	0	25016	0	0	0	128958	0	0	0	7212	0	0	1	30588	0	0
2	64083473	rs767840104	C	G	gnomAD Genomes	NA	PASS	p.Ser18Cys	p.Ser18Cys	c.53C>G	missense_variant		1	31392	0.000031855249745158005	0	0	1	8708	0	0	0	848	0	0	0	290	0	0	0	1558	0	0	0	3476	0	0	0	15424	0	0	0	1088	0	0	0	0	0	0
2	64083476	rs1159717549	A	G	gnomAD Exomes	PASS	NA	p.Gln19Arg	p.Gln19Arg	c.56A>G	missense_variant		1	251092	0.000003982603985790069	0	0	0	16252	0	0	1	34550	0	0	0	10070	0	0	0	18390	0	0	0	21532	0	0	0	113564	0	0	0	6130	0	0	0	30604	0	0
2	64083494	rs761317303	G	A	gnomAD Exomes	PASS	NA	p.Arg25Gln	p.Arg25Gln	c.74G>A	missense_variant		12	251126	0.00004778477736275814	0	0	0	16252	0	0	0	34560	0	0	0	10074	0	0	1	18392	0	0	0	21484	0	0	8	113620	0	0	0	6130	0	0	3	30614	0	0
2	64083495	rs766533094	G	A	gnomAD Exomes	PASS	NA	p.Arg25Arg	c.75G>A(p.=)	c.75G>A	synonymous_variant		1	251092	0.000003982603985790069	0	0	0	16250	0	0	0	34558	0	0	0	10070	0	0	0	18388	0	0	0	21480	0	0	1	113614	0	0	0	6126	0	0	0	30606	0	0
2	64083498	rs1364602786	A	G	gnomAD Exomes	PASS	NA	p.Gln26Gln	c.78A>G(p.=)	c.78A>G	synonymous_variant		1	251198	0.000003980923414995342	0	0	0	16254	0	0	0	34566	0	0	0	10076	0	0	0	18390	0	0	0	21520	0	0	1	113650	0	0	0	6132	0	0	0	30610	0	0
2	64083502	rs145404994	C	T	gnomAD Exomes,gnomAD Genomes	PASS	PASS	p.Leu28Leu	c.82C>T(p.=)	c.82C>T	synonymous_variant		4	282526	0.000014157988999242548	0	0	3	24964	0	0	1	35424	0	0	0	10362	0	0	0	19952	0	0	0	24928	0	0	0	129064	0	0	0	7218	0	0	0	30614	0	0
2	64083504	rs755126829	A	G	gnomAD Exomes	PASS	NA	p.Leu28Leu	c.84A>G(p.=)	c.84A>G	synonymous_variant		13	251176	0.00005175653724878173	0	0	0	16256	0	0	0	34574	0	0	0	10074	0	0	13	18392	0	0	0	21472	0	0	0	113664	0	0	0	6132	0	0	0	30612	0	0
2	64083516	rs375759755	G	C	gnomAD Exomes,gnomAD Genomes	PASS	PASS	p.Val32Val	c.96G>C(p.=)	c.96G>C	synonymous_variant		9	282422	0.00003186720581257834	0	0	9	24952	0	0	0	35428	0	0	0	10362	0	0	0	19952	0	0	0	24818	0	0	0	129076	0	0	0	7220	0	0	0	30614	0	0
2	64083516	rs375759755	G	T	gnomAD Exomes	PASS	NA	p.Val32Val	c.96G>T(p.=)	c.96G>T	synonymous_variant		1	251042	0.000003983397200468447	0	0	1	16256	0	0	0	34580	0	0	0	10072	0	0	0	18392	0	0	0	21346	0	0	0	113650	0	0	0	6132	0	0	0	30614	0	0
2	64083524	rs1238226797	A	G	gnomAD Exomes	PASS	NA	p.Glu35Gly	p.Glu35Gly	c.104A>G	missense_variant		1	250872	0.0000039860964954239615	0	0	0	16248	0	0	0	34580	0	0	0	10074	0	0	0	18394	0	0	0	21162	0	0	0	113676	0	0	0	6128	0	0	1	30610	0	0
2	64083534	rs757068134	A	G	gnomAD Exomes	PASS	NA	p.Lys38Lys	c.114A>G(p.=)	c.114A>G	synonymous_variant		1	250658	0.000003989499636955533	0	0	1	16256	0	0	0	34576	0	0	0	10074	0	0	0	18394	0	0	0	20914	0	0	0	113702	0	0	0	6128	0	0	0	30614	0	0
2	64083535	rs1243543932	A	G	gnomAD Exomes	PASS	NA	p.Ile39Val	p.Ile39Val	c.115A>G	missense_variant		1	250638	0.000003989817984503547	0	0	0	16256	0	0	0	34576	0	0	0	10074	0	0	0	18388	0	0	0	20910	0	0	0	113698	0	0	0	6126	0	0	1	30610	0	0
2	64083541	rs1291253072	A	G	gnomAD Exomes	PASS	NA	p.Thr41Ala	p.Thr41Ala	c.121A>G	missense_variant		1	250274	0.000003995620799603635	0	0	0	16250	0	0	0	34542	0	0	0	10074	0	0	0	18390	0	0	0	20626	0	0	0	113668	0	0	0	6120	0	0	1	30604	0	0
2	64083542	rs375235381	C	T	gnomAD Exomes	PASS	NA	p.Thr41Ile	p.Thr41Ile	c.122C>T	missense_variant		1	250248	0.000003996035932355104	0	0	0	16252	0	0	0	34556	0	0	0	10072	0	0	0	18392	0	0	0	20572	0	0	1	113674	0	0	0	6124	0	0	0	30606	0	0
2	64083542	rs375235381	C	A	gnomAD Exomes	PASS	NA	p.Thr41Asn	p.Thr41Asn	c.122C>A	missense_variant		2	250248	0.000007992071864710208	0	0	0	16252	0	0	0	34556	0	0	0	10072	0	0	0	18392	0	0	0	20572	0	0	2	113674	0	0	0	6124	0	0	0	30606	0	0
2	64083552	rs756006880	A	G	gnomAD Exomes	PASS	NA	p.Ser44Ser	c.132A>G(p.=)	c.132A>G	synonymous_variant		1	249448	0.000004008851544209615	0	0	1	16246	0	0	0	34494	0	0	0	10068	0	0	0	18374	0	0	0	19974	0	0	0	113602	0	0	0	6112	0	0	0	30578	0	0
2	64083555	rs1248498489	A	C	gnomAD Exomes	PASS	NA	p.Ser45Ser	c.135A>C(p.=)	c.135A>C	synonymous_variant		2	249160	0.000008026970621287526	0	0	0	16236	0	0	0	34482	0	0	0	10064	0	0	0	18372	0	0	0	19820	0	0	1	113550	0	0	1	6106	0	0	0	30530	0	0
2	64083556	rs1437372077	C	G	gnomAD Exomes	PASS	NA	p.His46Asp	p.His46Asp	c.136C>G	missense_variant		1	249170	0.000004013324236465064	0	0	0	16244	0	0	0	34502	0	0	0	10070	0	0	0	18376	0	0	0	19736	0	0	0	113574	0	0	0	6102	0	0	1	30566	0	0
2	64083557	rs527937828	A	G	gnomAD Exomes	PASS	NA	p.His46Arg	p.His46Arg	c.137A>G	missense_variant		1	249142	0.0000040137752767498055	0	0	0	16240	0	0	0	34506	0	0	0	10070	0	0	0	18376	0	0	0	19690	0	0	0	113586	0	0	0	6108	0	0	1	30566	0	0
2	64083561	rs925661301	A	C	gnomAD Genomes	NA	PASS	p.Glu47Asp	p.Glu47Asp	c.141A>C	missense_variant		2	31384	0.0000637267397399949	0	0	2	8696	0	0	0	848	0	0	0	290	0	0	0	1560	0	0	0	3472	0	0	0	15430	0	0	0	1088	0	0	0	0	0	0
2	64083565	rs1382703962	G	A	gnomAD Exomes	PASS	NA	p.Glu49Lys	p.Glu49Lys	c.145G>A	missense_variant		2	247560	0.000008078849571820972	0	0	0	16234	0	0	0	34450	0	0	0	10052	0	0	0	18364	0	0	0	18444	0	0	2	113412	0	0	0	6090	0	0	0	30514	0	0
2	64083566	rs552871425	A	T	gnomAD Exomes	PASS	NA	p.Glu49Val	p.Glu49Val	c.146A>T	missense_variant		4	247530	0.000016159657415262798	0	0	0	16234	0	0	0	34426	0	0	0	10048	0	0	0	18368	0	0	0	18480	0	0	0	113386	0	0	0	6092	0	0	4	30496	0	0
2	64083573	rs1269462859	G	A	gnomAD Genomes	NA	PASS	c.147+6G>A		c.147+6G>A	splice_region_variant		1	31382	0.00003186540054808489	0	0	1	8704	0	0	0	848	0	0	0	290	0	0	0	1558	0	0	0	3476	0	0	0	15418	0	0	0	1088	0	0	0	0	0	0
2	64083576	rs774619116	G	A	gnomAD Exomes	PASS	NA	c.147+9G>A		c.147+9G>A	intron_variant		1	244780	0.000004085301086690089	0	0	0	16208	0	0	0	34208	0	0	0	9970	0	0	0	18334	0	0	0	16924	0	0	1	112876	0	0	0	6042	0	0	0	30218	0	0
2	64083580	rs768058802	C	T	gnomAD Exomes	PASS	NA	c.147+13C>T		c.147+13C>T	intron_variant		1	243496	0.000004106843644248776	0	0	0	16206	0	0	0	34096	0	0	0	9908	0	0	0	18298	0	0	0	16240	0	0	1	112618	0	0	0	6024	0	0	0	30106	0	0
2	64083580	rs768058802	C	G	gnomAD Exomes	PASS	NA	c.147+13C>G		c.147+13C>G	intron_variant		2	243496	0.000008213687288497552	0	0	0	16206	0	0	0	34096	0	0	0	9908	0	0	0	18298	0	0	0	16240	0	0	2	112618	0	0	0	6024	0	0	0	30106	0	0
2	64083582	rs200820878	A	G	gnomAD Exomes	PASS	NA	c.147+15A>G		c.147+15A>G	intron_variant		1	242184	0.000004129091930102732	0	0	0	16196	0	0	0	34024	0	0	0	9872	0	0	1	18284	0	0	0	15670	0	0	0	112178	0	0	0	6002	0	0	0	29958	0	0
2	64083589	rs372969642	T	C	gnomAD Exomes	PASS	NA	c.147+22T>C		c.147+22T>C	intron_variant		1	237824	0.0000042047900968783635	0	0	0	16130	0	0	0	33366	0	0	0	9546	0	0	0	18170	0	0	0	14748	0	0	1	110728	0	0	0	5906	0	0	0	29230	0	0
2	64083589	rs372969642	T	A	gnomAD Exomes,gnomAD Genomes	PASS	PASS	c.147+22T>A		c.147+22T>A	intron_variant		49	269178	0.00018203567899308264	0	0	1	24830	0	0	0	34214	0	0	19	9836	0	0	0	19730	0	0	0	18216	0	0	27	126130	0	0	2	6992	0	0	0	29230	0	0
2	64083590	rs1393620913	C	T	gnomAD Exomes	PASS	NA	c.147+23C>T		c.147+23C>T	intron_variant		1	236454	0.0000042291523932773394	0	0	0	16102	0	0	0	33274	0	0	0	9432	0	0	0	18124	0	0	1	14494	0	0	0	110086	0	0	0	5884	0	0	0	29058	0	0
2	64083591	rs772463857	C	T	gnomAD Exomes	PASS	NA	c.147+24C>T		c.147+24C>T	intron_variant		2	235972	0.000008475581848693913	0	0	0	16062	0	0	1	33408	0	0	0	9402	0	0	0	18170	0	0	1	14260	0	0	0	109802	0	0	0	5878	0	0	0	28990	0	0
2	64083592	rs745647234	A	AC	gnomAD Exomes,gnomAD Genomes	PASS	PASS	c.147+32dupC		c.147+32dupC	intron_variant		72	247788	0.0002905709719599012	0	0	1	24194	0	0	3	33024	0	0	15	8586	0	0	6	19152	0	0	1	15590	0	0	23	114216	0	0	3	6518	0	0	20	26508	0	0
2	64083592	rs745647234	A	C	gnomAD Exomes	PASS	NA	c.147+25A>C		c.147+25A>C	intron_variant		646	216876	0.0029786606171268376	0	0	9	15588	0	0	5	32192	0	0	32	8302	0	0	9	17608	0	0	106	12156	0	0	472	99062	0	0	7	5460	0	0	6	26508	0	0
2	64083593	rs773749478	C	T	gnomAD Exomes	PASS	NA	c.147+26C>T		c.147+26C>T	intron_variant		1	227156	0.000004402261001250242	0	0	0	15700	0	0	0	31642	0	0	0	8906	0	0	0	17532	0	0	0	13566	0	0	1	106742	0	0	0	5620	0	0	0	27448	0	0
2	64083593	rs773749478	C	A	gnomAD Exomes	PASS	NA	c.147+26C>A		c.147+26C>A	intron_variant		1	227156	0.000004402261001250242	0	0	1	15700	0	0	0	31642	0	0	0	8906	0	0	0	17532	0	0	0	13566	0	0	0	106742	0	0	0	5620	0	0	0	27448	0	0
2	64083594	rs1379054014	C	T	gnomAD Exomes	PASS	NA	c.147+27C>T		c.147+27C>T	intron_variant		1	228802	0.000004370591166161135	0	0	0	15800	0	0	0	31904	0	0	0	9006	0	0	0	17706	0	0	0	13652	0	0	1	107366	0	0	0	5646	0	0	0	27722	0	0
2	64083594	rs1379054014	C	G	gnomAD Exomes	PASS	NA	c.147+27C>G		c.147+27C>G	intron_variant		1	228802	0.000004370591166161135	0	0	0	15800	0	0	0	31904	0	0	0	9006	0	0	0	17706	0	0	0	13652	0	0	1	107366	0	0	0	5646	0	0	0	27722	0	0
2	64083596	rs1450426503	C	T	gnomAD Exomes	PASS	NA	c.147+29C>T		c.147+29C>T	intron_variant		1	229264	0.0000043617837951008444	0	0	0	15824	0	0	0	32256	0	0	0	8920	0	0	0	17886	0	0	0	13402	0	0	1	107518	0	0	0	5696	0	0	0	27762	0	0
2	64083597	rs766939160	C	G	gnomAD Exomes	PASS	NA	c.147+30C>G		c.147+30C>G	intron_variant		1	229266	0.0000043617457451170256	0	0	0	15860	0	0	0	32212	0	0	0	8916	0	0	0	17856	0	0	0	13408	0	0	0	107536	0	0	0	5704	0	0	1	27774	0	0
2	64083598	rs377193392	C	G	gnomAD Exomes,gnomAD Genomes	PASS	PASS	c.147+31C>G		c.147+31C>G	intron_variant		108	260712	0.00041425020712510354	1	0	2	24550	0	0	0	33054	0	0	0	9224	0	0	0	19434	0	0	2	16866	0	0	92	123048	0	0	3	6796	0	0	9	27740	1	0
2	64083599	rs752568650	C	G	gnomAD Exomes,gnomAD Genomes	PASS	PASS	c.147+32C>G		c.147+32C>G	intron_variant		4	260186	0.00001537361733529091	0	0	1	24546	0	0	2	33000	0	0	0	9154	0	0	0	19430	0	0	0	16842	0	0	1	122790	0	0	0	6766	0	0	0	27658	0	0
2	64083600	rs765299916	G	T	gnomAD Exomes	PASS	NA	c.147+33G>T		c.147+33G>T	intron_variant		2	212346	0.000009418590413758677	0	0	0	14556	0	0	0	28654	0	0	0	8262	0	0	0	15568	0	0	0	13006	0	0	2	101492	0	0	0	5128	0	0	0	25680	0	0
2	64083600	rs765299916	G	A	gnomAD Exomes	PASS	NA	c.147+33G>A		c.147+33G>A	intron_variant		35	212346	0.00016482533224077684	0	0	1	14556	0	0	3	28654	0	0	0	8262	0	0	0	15568	0	0	0	13006	0	0	27	101492	0	0	0	5128	0	0	4	25680	0	0
2	64083602	rs1338750778	C	G	gnomAD Exomes	PASS	NA	c.147+35C>G		c.147+35C>G	intron_variant		1	228214	0.000004381852121254612	0	0	0	15832	0	0	1	32122	0	0	0	8832	0	0	0	17842	0	0	0	13198	0	0	0	107174	0	0	0	5680	0	0	0	27534	0	0
2	64083604	rs775101390	CT	C	gnomAD Exomes	PASS	NA	c.147+38delT		c.147+38delT	intron_variant		2	223916	0.00000893192089890852	0	0	0	15710	0	0	0	31296	0	0	0	8502	0	0	0	17628	0	0	0	12772	0	0	0	105756	0	0	1	5580	0	0	1	26672	0	0
2	64083608	rs758596735	C	G	gnomAD Exomes	PASS	NA	c.147+41C>G		c.147+41C>G	intron_variant		2	218876	0.000009137593888777207	0	0	0	15594	0	0	0	30462	0	0	0	8116	0	0	0	17478	0	0	0	12142	0	0	0	104070	0	0	0	5458	0	0	2	25556	0	0
2	64083612	rs1425941376	A	G	gnomAD Exomes,gnomAD Genomes	PASS	PASS	c.147+45A>G		c.147+45A>G	intron_variant		2	247014	0.000008096707069234942	0	0	1	23660	0	0	0	30638	0	0	0	8402	0	0	0	18614	0	0	0	15498	0	0	1	118294	0	0	0	6442	0	0	0	25466	0	0
2	64083625	rs1208500566	C	A	gnomAD Genomes	NA	PASS	c.147+58C>A		c.147+58C>A	intron_variant		1	31038	0.00003221857078420001	0	0	0	8570	0	0	1	846	0	0	0	290	0	0	0	1548	0	0	0	3436	0	0	0	15278	0	0	0	1070	0	0	0	0	0	0
2	64083638	rs760056123	G	A	gnomAD Genomes	NA	PASS	c.147+71G>A		c.147+71G>A	intron_variant		1	30814	0.00003245278120334913	0	0	0	8524	0	0	0	832	0	0	0	288	0	0	0	1538	0	0	0	3386	0	0	1	15170	0	0	0	1076	0	0	0	0	0	0
2	64083641	rs550281735	G	A	gnomAD Genomes	NA	PASS	c.147+74G>A		c.147+74G>A	intron_variant		1	31064	0.00003219160442956477	0	0	0	8576	0	0	0	842	0	0	0	290	0	0	1	1550	0	0	0	3444	0	0	0	15286	0	0	0	1076	0	0	0	0	0	0
2	64083860	rs1048867924	A	G	gnomAD Genomes	NA	PASS	c.147+293A>G		c.147+293A>G	intron_variant		1	31390	0.00003185727938834024	0	0	0	8708	0	0	0	844	0	0	0	290	0	0	0	1560	0	0	0	3472	0	0	1	15428	0	0	0	1088	0	0	0	0	0	0
2	64083872	rs764410009	A	G	gnomAD Exomes	PASS	NA	c.147+305A>G		c.147+305A>G	intron_variant		1	134280	0.000007447125409591898	0	0	0	6488	0	0	0	24302	0	0	1	8294	0	0	0	10522	0	0	0	5382	0	0	0	52984	0	0	0	4144	0	0	0	22164	0	0
2	64083873	rs558079866	G	A	gnomAD Exomes,gnomAD Genomes	PASS	PASS	c.147+306G>A		c.147+306G>A	intron_variant		6	165936	0.000036158518947063925	0	0	3	15192	0	0	3	25214	0	0	0	8588	0	0	0	12098	0	0	0	8856	0	0	0	68450	0	0	0	5234	0	0	0	22304	0	0
2	64083874	rs1461002942	T	C	gnomAD Exomes	PASS	NA	c.147+307T>C		c.147+307T>C	intron_variant		1	134510	0.00000743439149505613	0	0	0	6482	0	0	0	24368	0	0	0	8298	0	0	0	10538	0	0	0	5382	0	0	1	53012	0	0	0	4148	0	0	0	22282	0	0
2	64083884	rs1170752787	G	C	gnomAD Exomes	PASS	NA	c.147+317G>C		c.147+317G>C	intron_variant		3	134578	0.000022291905066206958	0	0	0	6480	0	0	0	24386	0	0	0	8302	0	0	3	10532	0	0	0	5382	0	0	0	53006	0	0	0	4150	0	0	0	22340	0	0
2	64083889	rs1401899775	G	A	gnomAD Exomes	PASS	NA	c.147+322G>A		c.147+322G>A	intron_variant		1	134606	0.00000742908934222843	0	0	0	6472	0	0	0	24402	0	0	0	8298	0	0	0	10522	0	0	0	5384	0	0	1	53026	0	0	0	4142	0	0	0	22360	0	0
2	64083896	rs1468167821	T	TC	gnomAD Exomes,gnomAD Genomes	PASS	PASS	c.147+330dupC		c.147+330dupC	intron_variant		2	166018	0.000012046886482188679	0	0	2	15174	0	0	0	25244	0	0	0	8588	0	0	0	12076	0	0	0	8860	0	0	0	68440	0	0	0	5230	0	0	0	22406	0	0
2	64083898	rs1336061945	A	G	gnomAD Exomes	PASS	NA	c.147+331A>G		c.147+331A>G	intron_variant		13	134712	0.00009650216758714888	0	0	0	6468	0	0	13	24416	0	0	0	8296	0	0	0	10520	0	0	0	5386	0	0	0	53036	0	0	0	4142	0	0	0	22448	0	0
2	64083901	rs547180723	T	C	gnomAD Exomes	PASS	NA	c.147+334T>C		c.147+334T>C	intron_variant		34	134648	0.0002525102489453984	1	0	0	6462	0	0	0	24412	0	0	0	8296	0	0	0	10516	0	0	0	5384	0	0	0	53002	0	0	0	4136	0	0	34	22440	1	0
2	64083904		C	T	gnomAD Exomes	PASS	NA	c.147+337C>T		c.147+337C>T	intron_variant		1	134714	0.00000742313345309322	0	0	0	6458	0	0	0	24428	0	0	1	8300	0	0	0	10516	0	0	0	5386	0	0	0	53020	0	0	0	4138	0	0	0	22468	0	0
2	64083910	rs755659068	T	G	gnomAD Exomes,gnomAD Genomes	PASS	PASS	c.147+343T>G		c.147+343T>G	intron_variant		18	166140	0.00010834236186348862	0	0	3	15166	0	0	0	25298	0	0	0	8590	0	0	0	12072	0	0	2	8858	0	0	13	68444	0	0	0	5226	0	0	0	22486	0	0
2	64083912	rs998166461	C	A	gnomAD Exomes	PASS	NA	c.147+345C>A		c.147+345C>A	intron_variant		1	134736	0.000007421921387008669	0	0	0	6458	0	0	1	24454	0	0	0	8300	0	0	0	10512	0	0	0	5386	0	0	0	53000	0	0	0	4142	0	0	0	22484	0	0
2	64083913	rs1383749782	C	T	gnomAD Genomes	NA	PASS	c.147+346C>T		c.147+346C>T	intron_variant		1	31378	0.0000318694626808592	0	0	1	8704	0	0	0	844	0	0	0	290	0	0	0	1558	0	0	0	3472	0	0	0	15422	0	0	0	1088	0	0	0	0	0	0
2	64083919	rs755916826	C	G	gnomAD Exomes	PASS	NA	c.147+352C>G		c.147+352C>G	intron_variant		1	134700	0.000007423904974016332	0	0	0	6454	0	0	0	24456	0	0	0	8300	0	0	0	10512	0	0	0	5386	0	0	0	52978	0	0	0	4134	0	0	1	22480	0	0
2	64083922	rs1260040012	A	G	gnomAD Exomes,gnomAD Genomes	PASS	PASS	c.147+355A>G		c.147+355A>G	intron_variant		3	166090	0.00001806249623697995	0	0	1	15164	0	0	2	25304	0	0	0	8590	0	0	0	12074	0	0	0	8856	0	0	0	68392	0	0	0	5222	0	0	0	22488	0	0
2	64083925	rs1423679089	GTCACTTCTGA	G	gnomAD Genomes	NA	PASS	c.147+360_147+369delCACTTCTGAT		c.147+360_147+369delCACTTCTGAT	intron_variant		1	31388	0.00003185930929017459	0	0	0	8710	0	0	0	846	0	0	0	290	0	0	1	1560	0	0	0	3470	0	0	0	15426	0	0	0	1086	0	0	0	0	0	0
2	64083925	rs1423679089	G	A	gnomAD Exomes	PASS	NA	c.147+358G>A		c.147+358G>A	intron_variant		1	134688	0.000007424566405321929	0	0	0	6452	0	0	0	24454	0	0	0	8300	0	0	0	10508	0	0	0	5386	0	0	1	52968	0	0	0	4132	0	0	0	22488	0	0
2	64083928	rs1203525607	A	G	gnomAD Exomes	PASS	NA	c.147+361A>G		c.147+361A>G	intron_variant		1	134712	0.000007423243660549914	0	0	0	6454	0	0	0	24456	0	0	0	8300	0	0	0	10508	0	0	0	5386	0	0	1	52988	0	0	0	4132	0	0	0	22488	0	0
2	64083929	rs1257103853	C	T	gnomAD Exomes	PASS	NA	c.147+362C>T		c.147+362C>T	intron_variant		5	134684	0.000037123934543078615	0	0	0	6454	0	0	0	24448	0	0	0	8298	0	0	0	10506	0	0	0	5386	0	0	5	52972	0	0	0	4134	0	0	0	22486	0	0
2	64083938	rs1484420075	G	C	gnomAD Exomes	PASS	NA	c.147+371G>C		c.147+371G>C	intron_variant		1	134632	0.0000074276546437696835	0	0	0	6454	0	0	0	24440	0	0	0	8298	0	0	0	10508	0	0	0	5386	0	0	1	52940	0	0	0	4134	0	0	0	22472	0	0
2	64083943	rs1185168807	A	G	gnomAD Exomes	PASS	NA	c.147+376A>G		c.147+376A>G	intron_variant		2	134618	0.000014856854209689641	0	0	0	6450	0	0	1	24442	0	0	0	8296	0	0	0	10508	0	0	0	5386	0	0	1	52914	0	0	0	4136	0	0	0	22486	0	0
2	64083946	rs1261536064	C	G	gnomAD Exomes	PASS	NA	c.147+379C>G		c.147+379C>G	intron_variant		1	134606	0.00000742908934222843	0	0	0	6448	0	0	0	24438	0	0	0	8298	0	0	0	10508	0	0	0	5384	0	0	1	52912	0	0	0	4134	0	0	0	22484	0	0
2	64083949	rs1012556859	C	T	gnomAD Exomes	PASS	NA	c.147+382C>T		c.147+382C>T	intron_variant		1	134620	0.00000742831674342594	0	0	0	6448	0	0	0	24440	0	0	0	8298	0	0	1	10506	0	0	0	5384	0	0	0	52926	0	0	0	4136	0	0	0	22482	0	0
2	64083954	rs1194025352	A	C	gnomAD Exomes	PASS	NA	c.147+387A>C		c.147+387A>C	intron_variant		3	134584	0.000022290911252452	0	0	0	6448	0	0	3	24434	0	0	0	8296	0	0	0	10506	0	0	0	5386	0	0	0	52900	0	0	0	4134	0	0	0	22480	0	0
2	64083955	rs543250580	C	A	gnomAD Genomes	NA	PASS	c.147+388C>A		c.147+388C>A	intron_variant		1	31398	0.000031849162367029746	0	0	1	8708	0	0	0	846	0	0	0	290	0	0	0	1560	0	0	0	3474	0	0	0	15432	0	0	0	1088	0	0	0	0	0	0
2	64083956	rs1425137874	A	G	gnomAD Exomes	PASS	NA	c.147+389A>G		c.147+389A>G	intron_variant		1	134552	0.000007432070872227837	0	0	0	6448	0	0	0	24430	0	0	0	8294	0	0	1	10504	0	0	0	5386	0	0	0	52888	0	0	0	4134	0	0	0	22468	0	0
2	64083957	rs779900240	A	G	gnomAD Exomes,gnomAD Genomes	PASS	PASS	c.147+390A>G		c.147+390A>G	intron_variant		4	165934	0.000024105969843431727	0	0	0	15158	0	0	0	25258	0	0	0	8582	0	0	1	12068	0	0	0	8860	0	0	2	68328	0	0	1	5222	0	0	0	22458	0	0
2	64083957	rs779900240	A	C	gnomAD Genomes	NA	PASS	c.147+390A>C		c.147+390A>C	intron_variant		1	31400	0.00003184713375796178	0	0	0	8708	0	0	0	846	0	0	0	290	0	0	0	1560	0	0	0	3476	0	0	1	15432	0	0	0	1088	0	0	0	0	0	0
2	64083963	rs1175186334	A	G	gnomAD Genomes	NA	PASS	c.147+396A>G		c.147+396A>G	intron_variant		5	31404	0.0001592153865749586	0	0	0	8712	0	0	0	846	0	0	0	290	0	0	0	1560	0	0	0	3476	0	0	5	15432	0	0	0	1088	0	0	0	0	0	0
2	64083963	rs1175186334	A	C	gnomAD Exomes	PASS	NA	c.147+396A>C		c.147+396A>C	intron_variant		1	134502	0.000007434833682770517	0	0	0	6450	0	0	0	24414	0	0	0	8294	0	0	0	10508	0	0	0	5382	0	0	1	52854	0	0	0	4134	0	0	0	22466	0	0
2	64083964	rs968340390	T	C	gnomAD Exomes	PASS	NA	c.147+397T>C		c.147+397T>C	intron_variant		2	134520	0.000014867677668748142	0	0	0	6450	0	0	0	24416	0	0	0	8294	0	0	0	10510	0	0	0	5378	0	0	2	52874	0	0	0	4134	0	0	0	22464	0	0
2	64083977	rs753843577	G	A	gnomAD Exomes	PASS	NA	c.147+410G>A		c.147+410G>A	intron_variant		1	133924	0.000007466921537588483	0	0	0	6446	0	0	0	24298	0	0	0	8288	0	0	0	10504	0	0	0	5382	0	0	0	52682	0	0	0	4122	0	0	1	22202	0	0
2	64083980	rs185658835	C	G	gnomAD Exomes,gnomAD Genomes	PASS	PASS	c.147+413C>G		c.147+413C>G	intron_variant		518	165226	0.0031350998026944913	12	0	484	15152	12	0	26	25138	0	0	0	8576	0	0	0	12058	0	0	0	8848	0	0	2	68074	0	0	5	5206	0	0	1	22174	0	0
2	64083987	rs540734267	G	T	gnomAD Exomes	PASS	NA	c.147+420G>T		c.147+420G>T	intron_variant		5	132962	0.00003760472917074051	0	0	0	6436	0	0	0	24108	0	0	0	8260	0	0	0	10468	0	0	0	5368	0	0	0	52428	0	0	0	4112	0	0	5	21782	0	0
2	64083987	rs540734267	G	A	gnomAD Exomes,gnomAD Genomes	PASS	PASS	c.147+420G>A		c.147+420G>A	intron_variant		50	164346	0.00030423618463485574	0	0	2	15136	0	0	3	24952	0	0	0	8550	0	0	0	12026	0	0	0	8838	0	0	22	67862	0	0	0	5200	0	0	23	21782	0	0
2	64083991	rs1280351082	T	G	gnomAD Exomes	PASS	NA	c.147+424T>G		c.147+424T>G	intron_variant		2	132684	0.000015073407494498207	0	0	0	6432	0	0	0	24026	0	0	0	8246	0	0	0	10450	0	0	0	5360	0	0	2	52350	0	0	0	4096	0	0	0	21724	0	0
2	64083999	rs1343646028	T	G	gnomAD Exomes	PASS	NA	c.147+432T>G		c.147+432T>G	intron_variant		1	133030	0.000007517101405697963	0	0	0	6434	0	0	0	24116	0	0	0	8258	0	0	0	10460	0	0	0	5368	0	0	1	52472	0	0	0	4108	0	0	0	21814	0	0
2	64084005	rs35253921	G	A	gnomAD Genomes	NA	PASS	c.147+438G>A		c.147+438G>A	intron_variant		6855	31330	0.21879987232684328	1004	0	461	8696	15	0	171	846	20	0	49	290	4	0	117	1558	7	0	1359	3470	278	0	4404	15384	637	0	294	1086	43	0	0	0	0	0
2	64084007	rs62136367	A	C	gnomAD Genomes	NA	PASS	c.147+440A>C		c.147+440A>C	intron_variant		549	31388	0.01749076080030585	10	0	58	8706	0	0	12	846	1	0	4	290	0	0	9	1558	0	0	65	3476	0	0	379	15424	8	0	22	1088	1	0	0	0	0	0
2	64084013	rs1172990738	A	G	gnomAD Genomes	NA	PASS	c.147+446A>G		c.147+446A>G	intron_variant		1	31392	0.000031855249745158005	0	0	1	8712	0	0	0	846	0	0	0	290	0	0	0	1560	0	0	0	3470	0	0	0	15426	0	0	0	1088	0	0	0	0	0	0
2	64084015	rs1352763847	A	G	gnomAD Genomes	NA	PASS	c.147+448A>G		c.147+448A>G	intron_variant		1	31406	0.000031841049480990894	0	0	0	8716	0	0	0	846	0	0	0	290	0	0	1	1560	0	0	0	3476	0	0	0	15430	0	0	0	1088	0	0	0	0	0	0
2	64084027	rs1461683604	T	C	gnomAD Genomes	NA	PASS	c.147+460T>C		c.147+460T>C	intron_variant		1	31406	0.000031841049480990894	0	0	0	8716	0	0	0	846	0	0	0	290	0	0	0	1560	0	0	0	3476	0	0	1	15430	0	0	0	1088	0	0	0	0	0	0
2	64084610	rs555873368	A	G	gnomAD Genomes	NA	PASS	c.148-353A>G		c.148-353A>G	intron_variant		1	31304	0.00003194479938665985	0	0	0	8688	0	0	0	848	0	0	0	290	0	0	0	1556	0	0	0	3462	0	0	0	15374	0	0	1	1086	0	0	0	0	0	0
2	64084610	rs555873368	A	C	gnomAD Genomes	NA	PASS	c.148-353A>C		c.148-353A>C	intron_variant		4	31304	0.0001277791975466394	0	0	1	8688	0	0	0	848	0	0	0	290	0	0	0	1556	0	0	0	3462	0	0	3	15374	0	0	0	1086	0	0	0	0	0	0
2	64084621	rs1406472686	C	T	gnomAD Genomes	NA	PASS	c.148-342C>T		c.148-342C>T	intron_variant		8	31358	0.00025511831111678043	0	0	0	8704	0	0	0	848	0	0	0	290	0	0	0	1560	0	0	0	3468	0	0	7	15400	0	0	1	1088	0	0	0	0	0	0
2	64084635	rs188961579	T	A	gnomAD Exomes,gnomAD Genomes	PASS	PASS	c.148-328T>A		c.148-328T>A	intron_variant		341	129416	0.0026349137664585525	0	0	5	14488	0	0	51	22786	0	0	10	5546	0	0	0	11580	0	0	0	7018	0	0	220	50104	0	0	11	4298	0	0	44	13596	0	0
2	64084647	rs777588333	C	G	gnomAD Exomes	PASS	NA	c.148-316C>G		c.148-316C>G	intron_variant		1	106422	0.000009396553344233335	0	0	0	5992	0	0	0	22960	0	0	0	6014	0	0	1	10304	0	0	0	4086	0	0	0	38410	0	0	0	3434	0	0	0	15222	0	0
2	64084647	rs777588333	C	A	gnomAD Exomes	PASS	NA	c.148-316C>A		c.148-316C>A	intron_variant		11	106422	0.0001033620867865667	0	0	0	5992	0	0	0	22960	0	0	0	6014	0	0	0	10304	0	0	0	4086	0	0	0	38410	0	0	0	3434	0	0	11	15222	0	0
2	64084653	rs1260504483	C	T	gnomAD Exomes,gnomAD Genomes	PASS	PASS	c.148-310C>T		c.148-310C>T	intron_variant		3	141490	0.00002120291186656301	0	0	0	14724	0	0	0	23926	0	0	0	6702	0	0	0	11884	0	0	0	7770	0	0	1	55548	0	0	0	4594	0	0	2	16342	0	0
2	64084654	rs1488857193	A	G	gnomAD Exomes	PASS	NA	c.148-309A>G		c.148-309A>G	intron_variant		2	110570	0.000018088088993397846	0	0	0	6030	0	0	0	23100	0	0	0	6458	0	0	0	10308	0	0	0	4308	0	0	1	40414	0	0	0	3518	0	0	1	16434	0	0
2	64084664		T	C	gnomAD Exomes	PASS	NA	c.148-299T>C		c.148-299T>C	intron_variant		1	121810	0.00000820950660865282	0	0	0	6182	0	0	0	23686	0	0	0	7486	0	0	0	10376	0	0	0	5072	0	0	0	45164	0	0	1	3784	0	0	0	20060	0	0
2	64084667	rs1216804870	T	G	gnomAD Exomes	PASS	NA	c.148-296T>G		c.148-296T>G	intron_variant		2	124062	0.000016120971772178427	0	0	0	6204	0	0	0	23808	0	0	0	7718	0	0	0	10414	0	0	0	5208	0	0	2	46064	0	0	0	3826	0	0	0	20820	0	0
2	64084667	rs1216804870	T	C	gnomAD Exomes	PASS	NA	c.148-296T>C		c.148-296T>C	intron_variant		2	124062	0.000016120971772178427	0	0	0	6204	0	0	0	23808	0	0	0	7718	0	0	0	10414	0	0	1	5208	0	0	1	46064	0	0	0	3826	0	0	0	20820	0	0
2	64084671	rs746707188	A	G	gnomAD Exomes	PASS	NA	c.148-292A>G		c.148-292A>G	intron_variant		1	108378	0.000009226964882171658	0	0	0	5398	0	0	0	20868	0	0	0	6764	0	0	1	9190	0	0	0	4574	0	0	0	40266	0	0	0	3340	0	0	0	17978	0	0
2	64084671	rs746707188	A	ATTTT	gnomAD Genomes	NA	PASS	c.148-287_148-284dupTTTT		c.148-287_148-284dupTTTT	intron_variant		1	31130	0.000032123353678123996	0	0	1	8662	0	0	0	834	0	0	0	288	0	0	0	1552	0	0	0	3428	0	0	0	15288	0	0	0	1078	0	0	0	0	0	0
2	64084671	rs746707188	A	AT	gnomAD Genomes	NA	PASS	c.148-284dupT		c.148-284dupT	intron_variant		8	31130	0.00025698682942499197	0	0	1	8662	0	0	0	834	0	0	0	288	0	0	0	1552	0	0	5	3428	0	0	1	15288	0	0	1	1078	0	0	0	0	0	0
2	64084681	rs544582830	T	G	gnomAD Exomes	PASS	NA	c.148-282T>G		c.148-282T>G	intron_variant		2	127920	0.000015634771732332708	0	0	0	6282	0	0	1	24086	0	0	0	8022	0	0	0	10532	0	0	0	5386	0	0	1	47690	0	0	0	3938	0	0	0	21984	0	0
2	64084683	rs1190146414	G	C	gnomAD Exomes	PASS	NA	c.148-280G>C		c.148-280G>C	intron_variant		1	128036	0.000007810303352182198	0	0	0	6296	0	0	0	24050	0	0	0	8024	0	0	0	10506	0	0	0	5396	0	0	1	47742	0	0	0	3936	0	0	0	22086	0	0
2	64084684	rs747315237	A	G	gnomAD Exomes	PASS	NA	c.148-279A>G		c.148-279A>G	intron_variant		1	128482	0.000007783191419809779	0	0	0	6318	0	0	0	24138	0	0	0	8042	0	0	0	10544	0	0	0	5414	0	0	1	47910	0	0	0	3956	0	0	0	22160	0	0
2	64084684	rs747315237	AC	A	gnomAD Exomes	PASS	NA	c.148-278delC		c.148-278delC	intron_variant		1	128482	0.000007783191419809779	0	0	1	6318	0	0	0	24138	0	0	0	8042	0	0	0	10544	0	0	0	5414	0	0	0	47910	0	0	0	3956	0	0	0	22160	0	0
2	64084685	rs1425319062	C	T	gnomAD Exomes	PASS	NA	c.148-278C>T		c.148-278C>T	intron_variant		1	128460	0.000007784524365561263	0	0	0	6312	0	0	1	24156	0	0	0	8036	0	0	0	10548	0	0	0	5398	0	0	0	47898	0	0	0	3962	0	0	0	22150	0	0
2	64084688	rs562258465	C	T	gnomAD Exomes,gnomAD Genomes	PASS	PASS	c.148-275C>T		c.148-275C>T	intron_variant		33	160022	0.00020622164452387796	1	0	0	15010	0	0	15	25000	1	0	0	8332	0	0	0	12108	0	0	0	8854	0	0	14	63446	0	0	1	5048	0	0	3	22224	0	0
2	64084689	rs777273321	G	T	gnomAD Exomes,gnomAD Genomes	PASS	PASS	c.148-274G>T		c.148-274G>T	intron_variant		3	160700	0.00001866832607342875	0	0	0	15050	0	0	0	25034	0	0	0	8362	0	0	0	12136	0	0	0	8900	0	0	3	63768	0	0	0	5058	0	0	0	22392	0	0
2	64084689	rs777273321	G	A	gnomAD Exomes	PASS	NA	c.148-274G>A		c.148-274G>A	intron_variant		1	129364	0.00000773012584644878	0	0	0	6348	0	0	0	24188	0	0	0	8072	0	0	0	10576	0	0	0	5432	0	0	0	48382	0	0	0	3974	0	0	1	22392	0	0
2	64084690	rs1049513706	G	C	gnomAD Exomes	PASS	NA	c.148-273G>C		c.148-273G>C	intron_variant		1	129622	0.00000771473978182716	0	0	0	6352	0	0	0	24240	0	0	0	8062	0	0	0	10614	0	0	0	5444	0	0	0	48468	0	0	0	3984	0	0	1	22458	0	0
2	64084701	rs1420087366	A	G	gnomAD Exomes	PASS	NA	c.148-262A>G		c.148-262A>G	intron_variant		1	130812	0.000007644558603186253	0	0	0	6434	0	0	0	24284	0	0	0	8088	0	0	0	10644	0	0	0	5482	0	0	1	49148	0	0	0	4004	0	0	0	22728	0	0
2	64084706	rs768838656	C	T	gnomAD Exomes,gnomAD Genomes	PASS	PASS	c.148-257C>T		c.148-257C>T	intron_variant		35	162804	0.0002149824328640574	0	0	1	15200	0	0	4	25136	0	0	0	8392	0	0	0	12252	0	0	0	8954	0	0	28	64886	0	0	2	5122	0	0	0	22862	0	0
2	64084706	rs768838656	C	G	gnomAD Exomes	PASS	NA	c.148-257C>G		c.148-257C>G	intron_variant		1	131440	0.000007608034083992696	0	0	0	6500	0	0	0	24292	0	0	0	8102	0	0	0	10692	0	0	0	5482	0	0	1	49474	0	0	0	4036	0	0	0	22862	0	0
2	64084708	rs1363972601	AG	A	gnomAD Exomes	PASS	NA	c.148-253delG		c.148-253delG	intron_variant		1	132312	0.0000075578934639337325	0	0	0	6550	0	0	1	24320	0	0	0	8110	0	0	0	10728	0	0	0	5528	0	0	0	49972	0	0	0	4044	0	0	0	23060	0	0
2	64084710	rs775393138	G	C	gnomAD Exomes	PASS	NA	c.148-253G>C		c.148-253G>C	intron_variant		1	132602	0.000007541364383644289	0	0	0	6576	0	0	0	24334	0	0	0	8114	0	0	0	10748	0	0	0	5524	0	0	0	50162	0	0	0	4038	0	0	1	23106	0	0
2	64084722	rs1294160465	C	T	gnomAD Exomes,gnomAD Genomes	PASS	PASS	c.148-241C>T		c.148-241C>T	intron_variant		2	166256	0.0000120296410355115	0	0	1	15468	0	0	0	25164	0	0	0	8418	0	0	0	12396	0	0	0	9122	0	0	1	67120	0	0	0	5166	0	0	0	23402	0	0
2	64084725	rs1222554384	C	T	gnomAD Exomes	PASS	NA	c.148-238C>T		c.148-238C>T	intron_variant		2	135568	0.000014752744010385932	0	0	2	6808	0	0	0	24334	0	0	0	8144	0	0	0	10846	0	0	0	5708	0	0	0	52090	0	0	0	4108	0	0	0	23530	0	0
2	64084727	rs1306937543	G	A	gnomAD Exomes	PASS	NA	c.148-236G>A		c.148-236G>A	intron_variant		1	135636	0.000007372673921377805	0	0	0	6824	0	0	0	24326	0	0	0	8110	0	0	0	10860	0	0	0	5732	0	0	1	52182	0	0	0	4112	0	0	0	23490	0	0
2	64084729	rs1242803513	G	A	gnomAD Exomes	PASS	NA	c.148-234G>A		c.148-234G>A	intron_variant		2	135926	0.000014713888439297853	0	0	0	6856	0	0	2	24344	0	0	0	8120	0	0	0	10838	0	0	0	5764	0	0	0	52432	0	0	0	4112	0	0	0	23460	0	0
2	64084736	rs566201420	C	T	gnomAD Genomes	NA	PASS	c.148-227C>T		c.148-227C>T	intron_variant		1	31382	0.00003186540054808489	0	0	0	8714	0	0	0	846	0	0	0	290	0	0	1	1560	0	0	0	3474	0	0	0	15410	0	0	0	1088	0	0	0	0	0	0
2	64084736	rs566201420	C	G	gnomAD Exomes	PASS	NA	c.148-227C>G		c.148-227C>G	intron_variant		1	137440	0.000007275902211874272	0	0	0	7044	0	0	0	24328	0	0	0	8082	0	0	0	10926	0	0	0	5878	0	0	1	53592	0	0	0	4140	0	0	0	23450	0	0
2	64084762	rs911281054	G	A	gnomAD Genomes	NA	PASS	c.148-201G>A		c.148-201G>A	intron_variant		1	31404	0.00003184307731499172	0	0	0	8716	0	0	0	848	0	0	0	290	0	0	0	1560	0	0	0	3476	0	0	0	15426	0	0	1	1088	0	0	0	0	0	0
2	64084763	rs1175342423	T	G	gnomAD Exomes,gnomAD Genomes	PASS	PASS	c.148-200T>G		c.148-200T>G	intron_variant		2	175216	0.000011414482695644234	0	0	0	16936	0	0	0	24830	0	0	0	7720	0	0	0	12996	0	0	0	10174	0	0	2	75328	0	0	0	5330	0	0	0	21902	0	0
2	64084764	rs1237524876	G	C	gnomAD Exomes	PASS	NA	c.148-199G>C		c.148-199G>C	intron_variant		1	145122	0.000006890753986301181	0	0	0	8308	0	0	0	24066	0	0	0	7416	0	0	0	11510	0	0	0	6892	0	0	1	60702	0	0	0	4258	0	0	0	21970	0	0
2	64084771	rs1440024645	T	C	gnomAD Exomes	PASS	NA	c.148-192T>C		c.148-192T>C	intron_variant		1	150236	0.000006656194254373119	0	0	0	8878	0	0	1	24412	0	0	0	7258	0	0	0	11866	0	0	0	7392	0	0	0	64234	0	0	0	4322	0	0	0	21874	0	0
2	64084774	rs1017128928	C	T	gnomAD Exomes,gnomAD Genomes	PASS	PASS	c.148-189C>T		c.148-189C>T	intron_variant		2	181492	0.000011019769466422763	0	0	0	17814	0	0	0	24486	0	0	0	7222	0	0	0	13544	0	0	0	11140	0	0	2	80608	0	0	0	5352	0	0	0	21326	0	0
2	64084775	rs760461703	A	C	gnomAD Exomes	PASS	NA	c.148-188A>C		c.148-188A>C	intron_variant		1	152992	0.000006536289479188455	0	0	0	9250	0	0	0	23956	0	0	0	7082	0	0	0	12164	0	0	0	7892	0	0	1	66620	0	0	0	4312	0	0	0	21716	0	0
2	64084791	rs369453296	C	T	gnomAD Genomes	NA	PASS	c.148-172C>T		c.148-172C>T	intron_variant		2	31404	0.00006368615462998345	0	0	1	8716	0	0	0	846	0	0	0	290	0	0	0	1560	0	0	0	3476	0	0	0	15428	0	0	1	1088	0	0	0	0	0	0
2	64084800	rs946316689	T	C	gnomAD Genomes	NA	PASS	c.148-163T>C		c.148-163T>C	intron_variant		5	31390	0.00015928639694170118	0	0	5	8718	0	0	0	848	0	0	0	290	0	0	0	1558	0	0	0	3476	0	0	0	15414	0	0	0	1086	0	0	0	0	0	0
2	64084898	rs979906122	G	A	gnomAD Genomes	NA	PASS	c.148-65G>A		c.148-65G>A	intron_variant		2	31386	0.00006372267890142101	0	0	2	8704	0	0	0	842	0	0	0	290	0	0	0	1560	0	0	0	3476	0	0	0	15428	0	0	0	1086	0	0	0	0	0	0
2	64084899	rs1340670085	TC	T	gnomAD Genomes	NA	PASS	c.148-63delC		c.148-63delC	intron_variant		1	31398	0.000031849162367029746	0	0	1	8708	0	0	0	848	0	0	0	290	0	0	0	1560	0	0	0	3476	0	0	0	15430	0	0	0	1086	0	0	0	0	0	0
2	64084901	rs764738082	T	G	gnomAD Genomes	NA	PASS	c.148-62T>G		c.148-62T>G	intron_variant		2	31400	0.00006369426751592356	0	0	0	8708	0	0	0	848	0	0	0	290	0	0	0	1560	0	0	0	3476	0	0	1	15432	0	0	1	1086	0	0	0	0	0	0
2	64084901	rs764738082	T	C	gnomAD Genomes	NA	PASS	c.148-62T>C		c.148-62T>C	intron_variant		1	31400	0.00003184713375796178	0	0	0	8708	0	0	0	848	0	0	0	290	0	0	0	1560	0	0	0	3476	0	0	1	15432	0	0	0	1086	0	0	0	0	0	0
2	64084903	rs956064256	T	A	gnomAD Genomes	NA	PASS	c.148-60T>A		c.148-60T>A	intron_variant		2	31400	0.00006369426751592356	0	0	2	8714	0	0	0	846	0	0	0	290	0	0	0	1560	0	0	0	3474	0	0	0	15430	0	0	0	1086	0	0	0	0	0	0
2	64084913	rs1351636767	T	A	gnomAD Exomes	PASS	NA	c.148-50T>A		c.148-50T>A	intron_variant		1	229750	0.000004352557127312296	0	0	1	15328	0	0	0	28848	0	0	0	8692	0	0	0	16906	0	0	0	20778	0	0	0	107840	0	0	0	5380	0	0	0	25978	0	0
2	64084915	rs1440112752	A	G	gnomAD Exomes	PASS	NA	c.148-48A>G		c.148-48A>G	intron_variant		1	229858	0.000004350512055268905	0	0	1	15334	0	0	0	28820	0	0	0	8714	0	0	0	16902	0	0	0	20808	0	0	0	107882	0	0	0	5392	0	0	0	26006	0	0
2	64084916	rs1331220402	A	C	gnomAD Exomes	PASS	NA	c.148-47A>C		c.148-47A>C	intron_variant		1	228738	0.000004371814040517973	0	0	0	15318	0	0	1	28406	0	0	0	8638	0	0	0	16846	0	0	0	20748	0	0	0	107626	0	0	0	5354	0	0	0	25802	0	0
2	64084920	rs753796881	T	A	gnomAD Exomes	PASS	NA	c.148-43T>A		c.148-43T>A	intron_variant		1	234354	0.000004267048994256552	0	0	0	15472	0	0	0	30116	0	0	0	9058	0	0	0	17190	0	0	0	21070	0	0	0	109088	0	0	0	5544	0	0	1	26816	0	0
2	64084924	rs754916512	G	C	gnomAD Exomes	PASS	NA	c.148-39G>C		c.148-39G>C	intron_variant		4	237996	0.000016807005159750584	0	0	0	15654	0	0	3	31066	0	0	0	9314	0	0	0	17492	0	0	0	21292	0	0	1	110080	0	0	0	5696	0	0	0	27402	0	0
2	64084934	rs1313335278	G	T	gnomAD Exomes	PASS	NA	c.148-29G>T		c.148-29G>T	intron_variant		1	246096	0.000004063454911904297	0	0	0	15994	0	0	0	33356	0	0	0	9838	0	0	0	18016	0	0	0	21536	0	0	1	112236	0	0	0	5954	0	0	0	29166	0	0
2	64084935	rs1359259370	G	A	gnomAD Exomes	PASS	NA	c.148-28G>A		c.148-28G>A	intron_variant		1	246348	0.000004059298228522253	0	0	0	16000	0	0	0	33438	0	0	0	9850	0	0	0	18038	0	0	0	21542	0	0	0	112312	0	0	0	5968	0	0	1	29200	0	0
2	64084943	rs368903467	A	G	gnomAD Exomes	PASS	NA	c.148-20A>G		c.148-20A>G	intron_variant		2	247400	0.000008084074373484236	0	0	2	16070	0	0	0	33684	0	0	0	9906	0	0	0	18106	0	0	0	21570	0	0	0	112606	0	0	0	6006	0	0	0	29452	0	0
2	64084945	rs373139451	T	C	gnomAD Exomes	PASS	NA	c.148-18T>C		c.148-18T>C	intron_variant		2	247448	0.000008082506223529792	0	0	2	16072	0	0	0	33678	0	0	0	9904	0	0	0	18102	0	0	0	21578	0	0	0	112646	0	0	0	6000	0	0	0	29468	0	0
2	64084948	rs752095104	C	G	gnomAD Exomes	PASS	NA	c.148-15C>G		c.148-15C>G	intron_variant		1	248744	0.00000402019747209983	0	0	0	16104	0	0	0	33988	0	0	0	9950	0	0	0	18204	0	0	0	21604	0	0	1	113032	0	0	0	6044	0	0	0	29818	0	0
2	64084953	rs112749386	A	G	gnomAD Exomes	PASS	NA	c.148-10A>G		c.148-10A>G	intron_variant		7	249700	0.000028033640368442132	0	0	1	16138	0	0	2	34196	0	0	0	10002	0	0	0	18274	0	0	0	21618	0	0	1	113288	0	0	0	6078	0	0	3	30106	0	0
2	64084960	rs746724286	C	T	gnomAD Exomes	PASS	NA	c.148-3C>T		c.148-3C>T	splice_region_variant		1	250736	0.000003988258566779402	0	0	0	16166	0	0	0	34412	0	0	0	10052	0	0	0	18350	0	0	0	21632	0	0	1	113562	0	0	0	6110	0	0	0	30452	0	0
2	64084969	rs1458133201	A	C	gnomAD Exomes	PASS	NA	p.Lys52Gln	p.Lys52Gln	c.154A>C	missense_variant		1	250822	0.000003986891102056439	0	0	0	16174	0	0	1	34436	0	0	0	10060	0	0	0	18340	0	0	0	21632	0	0	0	113604	0	0	0	6108	0	0	0	30468	0	0
2	64084970	rs771407559	A	G	gnomAD Exomes	PASS	NA	p.Lys52Arg	p.Lys52Arg	c.155A>G	missense_variant		3	250970	0.000011953619954576244	0	0	0	16184	0	0	0	34464	0	0	0	10062	0	0	0	18366	0	0	0	21640	0	0	3	113648	0	0	0	6112	0	0	0	30494	0	0
2	64084971	rs781723340	A	G	gnomAD Exomes	PASS	NA	p.Lys52Lys	c.156A>G(p.=)	c.156A>G	synonymous_variant		2	251124	0.000007964192988324493	0	0	0	16184	0	0	0	34498	0	0	0	10078	0	0	0	18378	0	0	0	21644	0	0	2	113666	0	0	0	6118	0	0	0	30558	0	0
2	64084978	rs138371007	C	G	gnomAD Exomes,gnomAD Genomes	PASS	PASS	p.Leu55Val	p.Leu55Val	c.163C>G	missense_variant		30	282630	0.00010614584439019212	0	0	1	24906	0	0	3	35388	0	0	0	10368	0	0	0	19944	0	0	0	25120	0	0	24	129096	0	0	2	7212	0	0	0	30596	0	0
2	64084980	rs770151710	G	A	gnomAD Exomes	PASS	NA	p.Leu55Leu	c.165G>A(p.=)	c.165G>A	synonymous_variant		1	251310	0.000003979149257888664	0	0	0	16202	0	0	0	34558	0	0	0	10080	0	0	0	18390	0	0	0	21648	0	0	1	113702	0	0	0	6126	0	0	0	30604	0	0
2	64084984	rs942749291	G	A	gnomAD Exomes	PASS	NA	p.Gly57Arg	p.Gly57Arg	c.169G>A	missense_variant		1	251318	0.000003979022592890283	0	0	0	16208	0	0	0	34556	0	0	0	10080	0	0	0	18390	0	0	0	21648	0	0	1	113704	0	0	0	6126	0	0	0	30606	0	0
2	64084990	rs776077450	C	T	gnomAD Exomes	PASS	NA	p.Arg59Trp	p.Arg59Trp	c.175C>T	missense_variant		1	251318	0.000003979022592890283	0	0	0	16196	0	0	0	34564	0	0	0	10080	0	0	0	18394	0	0	0	21646	0	0	1	113700	0	0	0	6126	0	0	0	30612	0	0
2	64084991	rs762876553	G	A	gnomAD Exomes	PASS	NA	p.Arg59Gln	p.Arg59Gln	c.176G>A	missense_variant		2	251314	0.000007958171848762902	0	0	0	16192	0	0	0	34560	0	0	1	10080	0	0	0	18394	0	0	0	21648	0	0	0	113704	0	0	0	6126	0	0	1	30610	0	0
2	64084999	rs1170034004	T	C	gnomAD Exomes	PASS	NA	p.Phe62Leu	p.Phe62Leu	c.184T>C	missense_variant		1	251256	0.000003980004457604993	0	0	0	16136	0	0	0	34572	0	0	0	10076	0	0	0	18394	0	0	0	21648	0	0	1	113698	0	0	0	6122	0	0	0	30610	0	0
2	64085003	rs376915072	A	T	gnomAD Exomes	PASS	NA	p.His63Leu	p.His63Leu	c.188A>T	missense_variant		2	251280	0.00000795924864692773	0	0	0	16142	0	0	0	34568	0	0	0	10078	0	0	0	18394	0	0	2	21648	0	0	0	113708	0	0	0	6126	0	0	0	30616	0	0
2	64085003	rs376915072	A	G	gnomAD Exomes,gnomAD Genomes	PASS	PASS	p.His63Arg	p.His63Arg	c.188A>G	missense_variant		4	282686	0.000014149975591292105	0	0	1	24858	0	0	0	35414	0	0	0	10368	0	0	2	19954	0	0	0	25122	0	0	1	129140	0	0	0	7214	0	0	0	30616	0	0
2	64085024	rs1340185865	G	A	gnomAD Exomes	PASS	NA	p.Gly70Glu	p.Gly70Glu	c.209G>A	missense_variant		1	251084	0.0000039827308789090506	0	0	0	16000	0	0	1	34566	0	0	0	10080	0	0	0	18394	0	0	0	21646	0	0	0	113674	0	0	0	6110	0	0	0	30614	0	0
2	64085030	rs138512196	C	T	gnomAD Exomes,gnomAD Genomes	PASS	PASS	p.Ser72Phe	p.Ser72Phe	c.215C>T	missense_variant		4	282410	0.000014163804397861266	0	0	1	24658	0	0	0	35412	0	0	0	10368	0	0	0	19950	0	0	0	25122	0	0	3	129092	0	0	0	7194	0	0	0	30614	0	0
2	64085036	rs371382829	A	C	gnomAD Genomes	NA	PASS	p.Asp74Ala	p.Asp74Ala	c.221A>C	missense_variant		1	31400	0.00003184713375796178	0	0	1	8710	0	0	0	848	0	0	0	290	0	0	0	1560	0	0	0	3476	0	0	0	15428	0	0	0	1088	0	0	0	0	0	0
2	64085037	rs577639295	T	C	gnomAD Exomes	PASS	NA	p.Asp74Asp	c.222T>C(p.=)	c.222T>C	synonymous_variant		32	250880	0.00012755102040816328	1	0	0	15886	0	0	0	34552	0	0	0	10078	0	0	0	18388	0	0	0	21646	0	0	1	113628	0	0	2	6098	0	0	29	30604	1	0
2	64085039	rs11540496	G	C	gnomAD Exomes	PASS	NA	p.Trp75Ser	p.Trp75Ser	c.224G>C	missense_variant	mnv	1	250804	0.000003987177238002584	0	0	0	15860	0	0	0	34548	0	0	0	10078	0	0	0	18380	0	0	0	21642	0	0	0	113608	0	0	0	6098	0	0	1	30590	0	0
2	64085040	rs144104512	G	T	gnomAD Exomes	PASS	NA	p.Trp75Cys	p.Trp75Cys	c.225G>T	missense_variant	mnv	1	250818	0.0000039869546842730585	0	0	0	15848	0	0	0	34556	0	0	0	10076	0	0	0	18386	0	0	0	21640	0	0	0	113616	0	0	0	6100	0	0	1	30596	0	0
2	64085041	rs752682053	G	C	gnomAD Exomes	PASS	NA	p.Gly76Arg	p.Gly76Arg	c.226G>C	missense_variant		2	250706	0.000007977471620144712	0	0	0	15832	0	0	0	34520	0	0	0	10070	0	0	0	18382	0	0	0	21640	0	0	2	113588	0	0	0	6096	0	0	0	30578	0	0
2	64085042	rs757974887	G	A	gnomAD Exomes	PASS	NA	p.Gly76Glu	p.Gly76Glu	c.227G>A	missense_variant		4	250674	0.000015956979981968612	0	0	2	15810	0	0	0	34522	0	0	0	10074	0	0	0	18382	0	0	0	21638	0	0	0	113580	0	0	0	6098	0	0	2	30570	0	0
2	64085043	rs763753052	A	G	gnomAD Exomes	PASS	NA	p.Gly76Gly	c.228A>G(p.=)	c.228A>G	synonymous_variant		4	250652	0.00001595838054354244	0	0	0	15816	0	0	0	34516	0	0	0	10068	0	0	4	18370	0	0	0	21644	0	0	0	113578	0	0	0	6094	0	0	0	30566	0	0
2	64085045	rs1261179432	A	G	gnomAD Exomes	PASS	NA	p.Lys77Arg	p.Lys77Arg	c.230A>G	missense_variant		1	250716	0.000003988576716284561	0	0	0	15804	0	0	0	34522	0	0	0	10074	0	0	0	18380	0	0	0	21644	0	0	1	113608	0	0	0	6098	0	0	0	30586	0	0
2	64085057	rs762421534	C	T	gnomAD Exomes,gnomAD Genomes	PASS	PASS	p.Pro81Leu	p.Pro81Leu	c.242C>T	missense_variant		3	281444	0.000010659314108668154	0	0	0	24402	0	0	0	35228	0	0	0	10336	0	0	0	19882	0	0	0	25106	0	0	3	128860	0	0	0	7170	0	0	0	30460	0	0
2	64085058	rs1239041951	C	T	gnomAD Exomes	PASS	NA	p.Pro81Pro	c.243C>T(p.=)	c.243C>T	synonymous_variant		1	249968	0.00000400051206554439	0	0	0	15678	0	0	0	34358	0	0	0	10048	0	0	0	18326	0	0	0	21628	0	0	1	113394	0	0	0	6080	0	0	0	30456	0	0
2	64085066	rs148783211	A	T	gnomAD Exomes,gnomAD Genomes	PASS	PASS	p.Asp84Val	p.Asp84Val	c.251A>T	missense_variant		246	279760	0.000879325135830712	3	0	1	24286	0	0	8	34842	0	0	204	10252	3	0	0	19806	0	0	1	25080	0	0	27	128328	0	0	5	7116	0	0	0	30050	0	0
2	64085068	rs1193304654	T	A	gnomAD Exomes	PASS	NA	p.Ser85Thr	p.Ser85Thr	c.253T>A	missense_variant		1	249304	0.000004011167089176267	0	0	0	15546	0	0	0	34248	0	0	0	10040	0	0	0	18288	0	0	0	21620	0	0	1	113152	0	0	0	6058	0	0	0	30352	0	0
2	64085069	rs781014998	C	T	gnomAD Exomes,gnomAD Genomes	PASS	PASS	p.Ser85Leu	p.Ser85Leu	c.254C>T	missense_variant		3	280894	0.000010680185408018683	0	0	0	24256	0	0	0	35144	0	0	0	10334	0	0	1	19866	0	0	0	25100	0	0	2	128646	0	0	0	7142	0	0	0	30406	0	0
2	64085070	rs199775109	G	A	gnomAD Exomes	PASS	NA	c.255G>A	c.255G>A(p.=)	c.255G>A	splice_region_variant		14	249452	0.000056123021663486364	0	0	1	15538	0	0	2	34308	0	0	0	10042	0	0	0	18296	0	0	0	21626	0	0	9	113192	0	0	2	6058	0	0	0	30392	0	0
2	64085081	rs185235802	G	A	gnomAD Exomes	PASS	NA	c.255+11G>A		c.255+11G>A	intron_variant		22	249576	0.00008814950155463666	0	0	0	15524	0	0	2	34362	0	0	0	10040	0	0	0	18308	0	0	0	21620	0	0	20	113228	0	0	0	6056	0	0	0	30438	0	0
2	64085089	rs375625393	G	A	gnomAD Exomes,gnomAD Genomes	PASS	PASS	c.255+19G>A		c.255+19G>A	intron_variant		2	280084	0.00000714071492837863	0	0	2	24170	0	0	0	35038	0	0	0	10292	0	0	0	19776	0	0	0	25062	0	0	0	128358	0	0	0	7114	0	0	0	30274	0	0
2	64085090	rs765983073	T	C	gnomAD Exomes	PASS	NA	c.255+20T>C		c.255+20T>C	intron_variant		2	248674	0.0000080426582594079	0	0	0	15460	0	0	0	34190	0	0	0	10004	0	0	0	18216	0	0	0	21600	0	0	2	112920	0	0	0	6018	0	0	0	30266	0	0
2	64085096	rs187195893	A	G	gnomAD Exomes	PASS	NA	c.255+26A>G		c.255+26A>G	intron_variant		2	248346	0.000008053280503813228	0	0	0	15450	0	0	1	34138	0	0	0	9978	0	0	0	18188	0	0	1	21580	0	0	0	112766	0	0	0	6016	0	0	0	30230	0	0
2	64085098	rs776030496	T	C	gnomAD Exomes	PASS	NA	c.255+28T>C		c.255+28T>C	intron_variant		1	248366	0.0000040263160013850525	0	0	0	15452	0	0	0	34148	0	0	0	9976	0	0	1	18188	0	0	0	21570	0	0	0	112776	0	0	0	6012	0	0	0	30244	0	0
2	64085099	rs768703312	G	A	gnomAD Exomes	PASS	NA	c.255+29G>A		c.255+29G>A	intron_variant		4	248336	0.000016107209587011148	0	0	0	15448	0	0	0	34152	0	0	0	9974	0	0	0	18190	0	0	0	21562	0	0	3	112754	0	0	1	6010	0	0	0	30246	0	0
2	64085102	rs1277192658	G	A	gnomAD Exomes	PASS	NA	c.255+32G>A		c.255+32G>A	intron_variant		1	247730	0.000004036652807492027	0	0	0	15438	0	0	0	34050	0	0	0	9942	0	0	1	18128	0	0	0	21530	0	0	0	112492	0	0	0	5992	0	0	0	30158	0	0
2	64085104	rs774459697	G	A	gnomAD Exomes	PASS	NA	c.255+34G>A		c.255+34G>A	intron_variant		1	247884	0.000004034145003307999	0	0	0	15432	0	0	0	34108	0	0	0	9952	0	0	1	18144	0	0	0	21524	0	0	0	112528	0	0	0	5996	0	0	0	30200	0	0
2	64085109	rs748262448	C	T	gnomAD Exomes	PASS	NA	c.255+39C>T		c.255+39C>T	intron_variant		1	247194	0.000004045405632822803	0	0	0	15396	0	0	0	33988	0	0	0	9918	0	0	0	18118	0	0	0	21458	0	0	0	112244	0	0	0	5972	0	0	1	30100	0	0
2	64085114	rs10183479	G	C	gnomAD Exomes	PASS	NA	c.255+44G>C		c.255+44G>C	intron_variant		1	246984	0.000004048845269329187	0	0	0	15378	0	0	0	33906	0	0	0	9912	0	0	0	18084	0	0	0	21474	0	0	1	112200	0	0	0	5954	0	0	0	30076	0	0
2	64085114	rs10183479	G	A	gnomAD Exomes,gnomAD Genomes	PASS	PASS	c.255+44G>A		c.255+44G>A	intron_variant		231368	278328	0.8312782041332528	96430	0	20119	24068	8430	0	29403	34750	12466	0	7809	10202	3005	0	17887	19640	8155	0	21995	24946	9702	0	103910	127606	42294	0	5760	7040	2358	0	24485	30076	10020	0
2	64085116	rs1272956687	A	C	gnomAD Exomes	PASS	NA	c.255+46A>C		c.255+46A>C	intron_variant		1	244772	0.000004085434608533656	0	0	0	15308	0	0	0	33478	0	0	0	9780	0	0	0	17918	0	0	0	21354	0	0	1	111290	0	0	0	5924	0	0	0	29720	0	0
2	64085118	rs1344194206	T	G	gnomAD Exomes	PASS	NA	c.255+48T>G		c.255+48T>G	intron_variant		1	244804	0.000004084900573520041	0	0	0	15314	0	0	0	33504	0	0	0	9782	0	0	0	17928	0	0	0	21334	0	0	1	111316	0	0	0	5918	0	0	0	29708	0	0
2	64085119	rs773493056	G	A	gnomAD Exomes	PASS	NA	c.255+49G>A		c.255+49G>A	intron_variant		1	244752	0.000004085768451330326	0	0	0	15316	0	0	0	33484	0	0	0	9774	0	0	0	17928	0	0	0	21336	0	0	1	111292	0	0	0	5912	0	0	0	29710	0	0
2	64085131	rs1194972674	G	A	gnomAD Genomes	NA	PASS	c.255+61G>A		c.255+61G>A	intron_variant		1	31384	0.00003186336986999745	0	0	0	8702	0	0	0	848	0	0	0	290	0	0	1	1560	0	0	0	3468	0	0	0	15428	0	0	0	1088	0	0	0	0	0	0
2	64085141	rs1005925082	G	T	gnomAD Genomes	NA	PASS	c.255+71G>T		c.255+71G>T	intron_variant		2	31382	0.00006373080109616978	0	0	0	8700	0	0	0	844	0	0	0	290	0	0	2	1560	0	0	0	3474	0	0	0	15428	0	0	0	1086	0	0	0	0	0	0
2	64089907	rs151242484	C	T	gnomAD Genomes	NA	PASS	c.255+4837C>T		c.255+4837C>T	intron_variant		35	31356	0.001116213802780967	0	0	2	8688	0	0	0	846	0	0	0	290	0	0	32	1560	0	0	0	3474	0	0	1	15414	0	0	0	1084	0	0	0	0	0	0
2	64089913	rs910000184	A	G	gnomAD Genomes	NA	PASS	c.255+4843A>G		c.255+4843A>G	intron_variant		2	31376	0.00006374298827129016	0	0	2	8698	0	0	0	848	0	0	0	290	0	0	0	1560	0	0	0	3476	0	0	0	15418	0	0	0	1086	0	0	0	0	0	0
2	64089927	rs181492202	G	A	gnomAD Exomes	PASS	NA	c.255+4857G>A		c.255+4857G>A	intron_variant		1	134120	0.000007456009543692216	0	0	0	6414	0	0	0	24378	0	0	0	8280	0	0	0	10488	0	0	0	5340	0	0	1	52654	0	0	0	4116	0	0	0	22450	0	0
2	64089932	rs749520895	A	G	gnomAD Exomes,gnomAD Genomes	PASS	PASS	c.255+4862A>G		c.255+4862A>G	intron_variant		17	165468	0.00010273889815553461	0	0	1	15042	0	0	9	25234	0	0	0	8574	0	0	0	12052	0	0	0	8822	0	0	6	68076	0	0	1	5210	0	0	0	22458	0	0
2	64089937	rs1216094333	A	G	gnomAD Exomes,gnomAD Genomes	PASS	PASS	c.255+4867A>G		c.255+4867A>G	intron_variant		3	165548	0.00001812163239664629	0	0	0	15124	0	0	0	25228	0	0	0	8572	0	0	0	12050	0	0	0	8832	0	0	3	68074	0	0	0	5210	0	0	0	22458	0	0
2	64089942	rs759184951	T	C	gnomAD Exomes	PASS	NA	c.255+4872T>C		c.255+4872T>C	intron_variant		1	133980	0.0000074638005672488435	0	0	0	6396	0	0	0	24316	0	0	0	8286	0	0	0	10478	0	0	0	5360	0	0	0	52592	0	0	0	4112	0	0	1	22440	0	0
2	64089969	rs1489284005	C	T	gnomAD Exomes	PASS	NA	c.255+4899C>T		c.255+4899C>T	intron_variant		1	133732	0.000007477641850865911	0	0	0	6380	0	0	0	24190	0	0	0	8290	0	0	0	10464	0	0	0	5374	0	0	1	52552	0	0	0	4106	0	0	0	22376	0	0
2	64089973	rs765144629	A	G	gnomAD Exomes	PASS	NA	c.255+4903A>G		c.255+4903A>G	intron_variant		3	133980	0.00002239140170174653	0	0	0	6406	0	0	0	24250	0	0	0	8292	0	0	0	10488	0	0	0	5374	0	0	0	52638	0	0	0	4120	0	0	3	22412	0	0
2	64089975	rs1377178823	G	A	gnomAD Exomes	PASS	NA	c.255+4905G>A		c.255+4905G>A	intron_variant		1	133806	0.000007473506419742015	0	0	0	6386	0	0	0	24214	0	0	0	8282	0	0	1	10466	0	0	0	5372	0	0	0	52584	0	0	0	4112	0	0	0	22390	0	0
2	64089987	rs1478639673	GA	G	gnomAD Exomes	PASS	NA	c.255+4919delA		c.255+4919delA	intron_variant		1	134030	0.000007461016190405133	0	0	0	6400	0	0	1	24290	0	0	0	8296	0	0	0	10490	0	0	0	5370	0	0	0	52624	0	0	0	4120	0	0	0	22440	0	0
2	64089989	rs1174884674	A	AGGG	gnomAD Exomes	PASS	NA	c.255+4920_255+4922dupGGG		c.255+4920_255+4922dupGGG	intron_variant		1	134108	0.000007456676708324634	0	0	0	6410	0	0	0	24336	0	0	0	8296	0	0	0	10494	0	0	0	5364	0	0	1	52640	0	0	0	4122	0	0	0	22446	0	0
2	64089997	rs1406162422	AC	A	gnomAD Exomes	PASS	NA	c.255+4928delC		c.255+4928delC	intron_variant		1	134084	0.000007458011395841413	0	0	0	6410	0	0	0	24330	0	0	0	8286	0	0	0	10494	0	0	0	5364	0	0	0	52638	0	0	0	4120	0	0	1	22442	0	0
2	64089998		C	G	gnomAD Exomes	PASS	NA	c.255+4928C>G		c.255+4928C>G	intron_variant		2	133984	0.000014927155481251493	0	0	1	6400	0	0	0	24306	0	0	0	8284	0	0	0	10480	0	0	0	5362	0	0	1	52600	0	0	0	4114	0	0	0	22438	0	0
2	64090009	rs1356064198	T	C	gnomAD Genomes	NA	PASS	c.255+4939T>C		c.255+4939T>C	intron_variant		1	31394	0.00003185322036057845	0	0	1	8714	0	0	0	846	0	0	0	290	0	0	0	1556	0	0	0	3472	0	0	0	15428	0	0	0	1088	0	0	0	0	0	0
2	64090012	rs1419482533	TAA	T	gnomAD Exomes	PASS	NA	c.255+4944_255+4945delAA		c.255+4944_255+4945delAA	intron_variant		1	133984	0.000007463577740625747	0	0	1	6420	0	0	0	24308	0	0	0	8284	0	0	0	10492	0	0	0	5346	0	0	0	52586	0	0	0	4114	0	0	0	22434	0	0
2	64090013	rs185650152	A	C	gnomAD Exomes,gnomAD Genomes	PASS	PASS	c.255+4943A>C		c.255+4943A>C	intron_variant		29	165392	0.00017534100802940893	0	0	23	15134	0	0	4	25148	0	0	0	8572	0	0	0	12054	0	0	0	8818	0	0	0	68028	0	0	2	5202	0	0	0	22436	0	0
2	64090025	rs1360798946	A	G	gnomAD Exomes	PASS	NA	c.255+4955A>G		c.255+4955A>G	intron_variant		1	133598	0.00000748514199314361	0	0	0	6404	0	0	1	24166	0	0	0	8276	0	0	0	10478	0	0	0	5324	0	0	0	52472	0	0	0	4094	0	0	0	22384	0	0
2	64090026	rs1401520815	C	G	gnomAD Exomes	PASS	NA	c.255+4956C>G		c.255+4956C>G	intron_variant		1	133514	0.000007489851251554144	0	0	0	6402	0	0	0	24146	0	0	0	8266	0	0	0	10472	0	0	0	5318	0	0	0	52454	0	0	0	4082	0	0	1	22374	0	0
2	64090028	rs1320981983	A	G	gnomAD Exomes	PASS	NA	c.255+4958A>G		c.255+4958A>G	intron_variant		1	133458	0.000007492994050562724	0	0	0	6386	0	0	0	24132	0	0	0	8270	0	0	0	10464	0	0	0	5322	0	0	1	52430	0	0	0	4090	0	0	0	22364	0	0
2	64090049	rs140470641	T	G	gnomAD Genomes	NA	PASS	c.255+4979T>G		c.255+4979T>G	intron_variant		1	31396	0.00003185119123455217	0	0	0	8714	0	0	1	848	0	0	0	290	0	0	0	1558	0	0	0	3476	0	0	0	15422	0	0	0	1088	0	0	0	0	0	0
2	64090055	rs1158514447	G	A	gnomAD Genomes	NA	PASS	c.255+4985G>A		c.255+4985G>A	intron_variant		1	31404	0.00003184307731499172	0	0	1	8716	0	0	0	848	0	0	0	290	0	0	0	1560	0	0	0	3476	0	0	0	15426	0	0	0	1088	0	0	0	0	0	0
2	64109530	rs898536406	C	G	gnomAD Genomes	NA	PASS	c.256-70C>G		c.256-70C>G	intron_variant		2	31402	0.0000636902108145978	0	0	2	8710	0	0	0	848	0	0	0	290	0	0	0	1558	0	0	0	3476	0	0	0	15432	0	0	0	1088	0	0	0	0	0	0
2	64109532	rs759574927	G	A	gnomAD Genomes	NA	PASS	c.256-68G>A		c.256-68G>A	intron_variant		1	31394	0.00003185322036057845	0	0	1	8704	0	0	0	848	0	0	0	288	0	0	0	1560	0	0	0	3476	0	0	0	15430	0	0	0	1088	0	0	0	0	0	0
2	64109542	rs553413443	T	C	gnomAD Genomes	NA	PASS	c.256-58T>C		c.256-58T>C	intron_variant		1	31408	0.00003183902190524707	0	0	1	8712	0	0	0	848	0	0	0	290	0	0	0	1560	0	0	0	3474	0	0	0	15436	0	0	0	1088	0	0	0	0	0	0
2	64109550	rs138140553	C	T	gnomAD Exomes,gnomAD Genomes	PASS	PASS	c.256-50C>T		c.256-50C>T	intron_variant		118	212558	0.0005551425963736957	1	0	0	21936	0	0	1	20146	0	0	4	5868	0	0	65	15414	1	0	31	22090	0	0	11	105340	0	0	4	5008	0	0	2	16756	0	0
2	64109551	rs763665253	G	A	gnomAD Genomes	NA	PASS	c.256-49G>A		c.256-49G>A	intron_variant		1	31392	0.000031855249745158005	0	0	1	8706	0	0	0	848	0	0	0	290	0	0	0	1560	0	0	0	3474	0	0	0	15428	0	0	0	1086	0	0	0	0	0	0
2	64109553	rs751072641	C	T	gnomAD Exomes	PASS	NA	c.256-47C>T		c.256-47C>T	intron_variant		3	202778	0.00001479450433478977	1	0	0	14208	0	0	0	24110	0	0	0	6922	0	0	0	15650	0	0	0	19576	0	0	0	97516	0	0	0	4566	0	0	3	20230	1	0
2	64109554	rs756842955	C	T	gnomAD Exomes	PASS	NA	c.256-46C>T		c.256-46C>T	intron_variant		1	206272	0.000004847967731926776	0	0	0	14272	0	0	0	25050	0	0	0	7226	0	0	0	15854	0	0	0	19792	0	0	0	98582	0	0	0	4660	0	0	1	20836	0	0
2	64109562	rs377685902	C	T	gnomAD Exomes,gnomAD Genomes	PASS	PASS	c.256-38C>T		c.256-38C>T	intron_variant		118	243958	0.0004836898154600382	0	0	0	23000	0	0	2	26662	0	0	47	8106	0	0	0	17472	0	0	1	23744	0	0	62	116642	0	0	6	5858	0	0	0	22474	0	0
2	64109566	rs370985663	T	G	gnomAD Exomes,gnomAD Genomes	PASS	PASS	c.256-34T>G		c.256-34T>G	intron_variant		164	254568	0.0006442286540334999	0	0	0	23650	0	0	3	28534	0	0	0	8712	0	0	0	18400	0	0	69	24110	0	0	89	120616	0	0	3	6254	0	0	0	24292	0	0
2	64109572	rs373856730	T	C	gnomAD Exomes,gnomAD Genomes	PASS	PASS	c.256-28T>C		c.256-28T>C	intron_variant		5	258452	0.00001934595205299243	0	0	0	23792	0	0	0	29128	0	0	0	8992	0	0	0	18604	0	0	0	24350	0	0	5	122026	0	0	0	6374	0	0	0	25186	0	0
2	64109574	rs780519475	C	T	gnomAD Exomes	PASS	NA	c.256-26C>T		c.256-26C>T	intron_variant		1	229240	0.000004362240446693422	0	0	0	15092	0	0	0	29000	0	0	0	8880	0	0	0	17074	0	0	1	20966	0	0	0	107098	0	0	0	5362	0	0	0	25768	0	0
2	64109575	rs749767183	T	G	gnomAD Exomes	PASS	NA	c.256-25T>G		c.256-25T>G	intron_variant		1	231326	0.000004322903607895351	0	0	0	15264	0	0	0	29332	0	0	0	8970	0	0	0	17302	0	0	0	21028	0	0	1	107936	0	0	0	5424	0	0	0	26070	0	0
2	64109577	rs202231565	C	T	gnomAD Exomes,gnomAD Genomes	PASS	PASS	c.256-23C>T		c.256-23C>T	intron_variant		259	269390	0.0009614313820112105	1	0	1	24198	0	0	2	32018	0	0	184	9686	1	0	0	19334	0	0	1	24678	0	0	55	125170	0	0	7	6758	0	0	9	27548	0	0
2	64109581	rs1452267118	A	T	gnomAD Exomes	PASS	NA	c.256-19A>T		c.256-19A>T	intron_variant		1	239626	0.0000041731698563594935	0	0	0	15592	0	0	1	31360	0	0	0	9490	0	0	0	17850	0	0	0	21298	0	0	0	110462	0	0	0	5696	0	0	0	27878	0	0
2	64109583		T	C	gnomAD Exomes	PASS	NA	c.256-17T>C		c.256-17T>C	intron_variant		1	240306	0.0000041613609314790305	0	0	0	15608	0	0	1	31436	0	0	0	9534	0	0	0	17892	0	0	0	21320	0	0	0	110756	0	0	0	5734	0	0	0	28026	0	0
2	64109587	rs539033154	A	T	gnomAD Exomes,gnomAD Genomes	PASS	PASS	c.256-13A>T		c.256-13A>T	intron_variant		29	271956	0.00010663489682154466	0	0	28	24348	0	0	1	32232	0	0	0	9880	0	0	0	19464	0	0	0	24814	0	0	0	126256	0	0	0	6826	0	0	0	28136	0	0
2	64109589	rs557747961	T	C	gnomAD Exomes,gnomAD Genomes	PASS	PASS	c.256-11T>C		c.256-11T>C	intron_variant		30	272492	0.0001100949752653289	0	0	28	24380	0	0	2	32298	0	0	0	9902	0	0	0	19476	0	0	0	24876	0	0	0	126476	0	0	0	6842	0	0	0	28242	0	0
2	64109594	rs1439415083	T	C	gnomAD Exomes	PASS	NA	c.256-6T>C		c.256-6T>C	splice_region_variant		1	240872	0.000004151582583280747	0	0	0	15710	0	0	0	31250	0	0	0	9590	0	0	0	17902	0	0	0	21430	0	0	0	111106	0	0	0	5724	0	0	1	28160	0	0
2	64109600	rs1159611434	A	G	gnomAD Exomes,gnomAD Genomes	PASS	PASS	p.Ile86Val	p.Ile86Val	c.256A>G	missense_variant		2	275820	0.000007251105793633529	0	0	0	24584	0	0	0	33134	0	0	0	10128	0	0	0	19666	0	0	0	24994	0	0	2	127586	0	0	0	6936	0	0	0	28792	0	0
2	64109602	rs772139876	T	A	gnomAD Exomes,gnomAD Genomes	PASS	PASS	c.258T>A	c.258T>A(p.=)	c.258T>A	splice_region_variant		3	276274	0.000010858785119120873	0	0	0	24640	0	0	1	33204	0	0	0	10146	0	0	0	19692	0	0	0	25010	0	0	1	127750	0	0	1	6956	0	0	0	28876	0	0
2	64109606	rs1421136755	C	G	gnomAD Exomes	PASS	NA	p.Pro88Ala	p.Pro88Ala	c.262C>G	missense_variant		1	245038	0.0000040809996816820246	0	0	0	15956	0	0	0	32382	0	0	0	9862	0	0	0	18134	0	0	0	21548	0	0	1	112336	0	0	0	5888	0	0	0	28932	0	0
2	64109608	rs773300249	C	G	gnomAD Exomes,gnomAD Genomes	PASS	PASS	p.Pro88Pro	c.264C>G(p.=)	c.264C>G	synonymous_variant		32	277674	0.00011524305480527525	0	0	0	24734	0	0	26	33602	0	0	0	10224	0	0	0	19734	0	0	0	25030	0	0	4	128056	0	0	2	7010	0	0	0	29284	0	0
2	64109608	rs773300249	C	T	gnomAD Genomes	NA	PASS	p.Pro88Pro	c.264C>T(p.=)	c.264C>T	synonymous_variant		1	31402	0.0000318451054072989	0	0	0	8712	0	0	0	848	0	0	0	290	0	0	0	1560	0	0	0	3474	0	0	1	15430	0	0	0	1088	0	0	0	0	0	0
2	64109610	rs747311749	A	T	gnomAD Exomes	PASS	NA	p.Tyr89Phe	p.Tyr89Phe	c.266A>T	missense_variant		4	246390	0.000016234425098421203	0	0	0	16032	0	0	0	32790	0	0	0	9938	0	0	0	18186	0	0	0	21566	0	0	1	112672	0	0	0	5940	0	0	3	29266	0	0
2	64109610	rs747311749	A	G	gnomAD Exomes	PASS	NA	p.Tyr89Cys	p.Tyr89Cys	c.266A>G	missense_variant		1	246390	0.000004058606274605301	0	0	0	16032	0	0	0	32790	0	0	0	9938	0	0	0	18186	0	0	0	21566	0	0	0	112672	0	0	0	5940	0	0	1	29266	0	0
2	64109613	rs775394281	A	G	gnomAD Exomes	PASS	NA	p.Glu90Gly	p.Glu90Gly	c.269A>G	missense_variant		1	246548	0.000004056005321478982	0	0	0	16058	0	0	0	32816	0	0	0	9942	0	0	0	18206	0	0	0	21572	0	0	0	112718	0	0	0	5948	0	0	1	29288	0	0
2	64109618	rs762872765	A	G	gnomAD Exomes	PASS	NA	p.Ile92Val	p.Ile92Val	c.274A>G	missense_variant		1	247990	0.000004032420662123472	0	0	0	16102	0	0	1	33290	0	0	0	9990	0	0	0	18274	0	0	0	21600	0	0	0	113074	0	0	0	6002	0	0	0	29658	0	0
2	64109618	rs762872765	A	C	gnomAD Exomes	PASS	NA	p.Ile92Leu	p.Ile92Leu	c.274A>C	missense_variant		1	247990	0.000004032420662123472	0	0	0	16102	0	0	0	33290	0	0	0	9990	0	0	0	18274	0	0	0	21600	0	0	0	113074	0	0	1	6002	0	0	0	29658	0	0
2	64109622	rs1374542908	A	G	gnomAD Exomes	PASS	NA	p.Lys93Arg	p.Lys93Arg	c.278A>G	missense_variant		1	246510	0.000004056630562654659	0	0	0	16098	0	0	0	32912	0	0	1	9912	0	0	0	18170	0	0	0	21572	0	0	0	112626	0	0	0	5978	0	0	0	29242	0	0
2	64109623	rs764066194	G	A	gnomAD Exomes	PASS	NA	p.Lys93Lys	c.279G>A(p.=)	c.279G>A	synonymous_variant		1	249510	0.000004007855396577292	0	0	0	16164	0	0	0	33820	0	0	0	10040	0	0	0	18334	0	0	0	21614	0	0	1	113376	0	0	0	6052	0	0	0	30110	0	0
2	64109624	rs370116660	G	A	gnomAD Exomes	PASS	NA	p.Ala94Thr	p.Ala94Thr	c.280G>A	missense_variant		6	249610	0.000024037498497656345	0	0	0	16170	0	0	0	33838	0	0	0	10044	0	0	0	18356	0	0	0	21616	0	0	6	113404	0	0	0	6046	0	0	0	30136	0	0
2	64109625	rs1378908945	C	T	gnomAD Exomes	PASS	NA	p.Ala94Val	p.Ala94Val	c.281C>T	missense_variant		1	249502	0.0000040079839039366416	0	0	0	16172	0	0	0	33808	0	0	0	10046	0	0	0	18346	0	0	0	21610	0	0	0	113372	0	0	1	6054	0	0	0	30094	0	0
2	64109629	rs150860426	G	A	gnomAD Exomes,gnomAD Genomes	PASS	PASS	p.Arg95Arg	c.285G>A(p.=)	c.285G>A	synonymous_variant		8	281312	0.00002843817540666591	0	0	0	24922	0	0	0	34822	0	0	0	10342	0	0	0	19906	0	0	0	25094	0	0	8	128872	0	0	0	7164	0	0	0	30190	0	0
2	64109632	rs767113484	C	G	gnomAD Exomes	PASS	NA	p.Gly96Gly	c.288C>G(p.=)	c.288C>G	synonymous_variant		1	250068	0.000003998912295855527	0	0	1	16222	0	0	0	34022	0	0	0	10054	0	0	0	18360	0	0	0	21632	0	0	0	113474	0	0	0	6076	0	0	0	30228	0	0
2	64109634	rs750024855	T	C	gnomAD Exomes,gnomAD Genomes	PASS	PASS	p.Leu97Ser	p.Leu97Ser	c.290T>C	missense_variant		6	281638	0.00002130394335991592	0	0	0	24948	0	0	6	34918	0	0	0	10356	0	0	0	19920	0	0	0	25108	0	0	0	128960	0	0	0	7162	0	0	0	30266	0	0
2	64109639	rs1457689933	G	C	gnomAD Exomes	PASS	NA	p.Asp99His	p.Asp99His	c.295G>C	missense_variant		1	250564	0.000003990996312319407	0	0	0	16234	0	0	0	34176	0	0	0	10068	0	0	0	18372	0	0	0	21634	0	0	1	113606	0	0	0	6080	0	0	0	30394	0	0
2	64109640	rs1179892833	A	G	gnomAD Exomes	PASS	NA	p.Asp99Gly	p.Asp99Gly	c.296A>G	missense_variant		1	250654	0.000003989563302400919	0	0	0	16232	0	0	0	34212	0	0	0	10072	0	0	0	18380	0	0	0	21630	0	0	1	113622	0	0	0	6088	0	0	0	30418	0	0
2	64109645	rs765983250	A	G	gnomAD Exomes	PASS	NA	p.Ile101Val	p.Ile101Val	c.301A>G	missense_variant		1	250804	0.000003987177238002584	0	0	0	16240	0	0	0	34276	0	0	0	10076	0	0	0	18388	0	0	0	21636	0	0	0	113646	0	0	0	6096	0	0	1	30446	0	0
2	64109653	rs144188953	C	T	gnomAD Exomes	PASS	NA	p.Ser103Ser	c.309C>T(p.=)	c.309C>T	synonymous_variant		6	251110	0.00002389391103500458	0	0	5	16246	0	0	0	34420	0	0	0	10078	0	0	0	18392	0	0	0	21642	0	0	0	113666	0	0	0	6120	0	0	1	30546	0	0
2	64109654	rs186397005	G	A	gnomAD Exomes,gnomAD Genomes	PASS	PASS	p.Val104Met	p.Val104Met	c.310G>A	missense_variant		14	282554	0.000049548050992022766	0	0	2	24958	0	0	6	35296	0	0	0	10370	0	0	0	19952	0	0	0	25116	0	0	6	129108	0	0	0	7204	0	0	0	30550	0	0
2	64109656	rs779321630	G	A	gnomAD Exomes	PASS	NA	p.Val104Val	c.312G>A(p.=)	c.312G>A	synonymous_variant		1	251192	0.0000039810185037740056	0	0	0	16248	0	0	0	34452	0	0	0	10078	0	0	0	18394	0	0	0	21646	0	0	1	113678	0	0	0	6124	0	0	0	30572	0	0
2	64109661	rs1457926772	A	G	gnomAD Exomes	PASS	NA	p.Asn106Ser	p.Asn106Ser	c.317A>G	missense_variant		2	251244	0.000007960389103819394	0	0	0	16252	0	0	0	34484	0	0	0	10080	0	0	0	18392	0	0	0	21648	0	0	2	113684	0	0	0	6124	0	0	0	30580	0	0
2	64109662	rs753267232	C	T	gnomAD Exomes	PASS	NA	p.Asn106Asn	c.318C>T(p.=)	c.318C>T	synonymous_variant		1	251198	0.000003980923414995342	0	0	0	16252	0	0	0	34462	0	0	0	10080	0	0	1	18390	0	0	0	21646	0	0	0	113678	0	0	0	6124	0	0	0	30566	0	0
2	64109665	rs758391186	A	G	gnomAD Exomes,gnomAD Genomes	PASS	PASS	p.Lys107Lys	c.321A>G(p.=)	c.321A>G	synonymous_variant		3	282668	0.000010613157485106202	0	0	3	24964	0	0	0	35344	0	0	0	10370	0	0	0	19954	0	0	0	25122	0	0	0	129120	0	0	0	7208	0	0	0	30586	0	0
2	64109665	rs758391186	A	T	gnomAD Genomes	NA	PASS	p.Lys107Asn	p.Lys107Asn	c.321A>T	missense_variant		1	31404	0.00003184307731499172	0	0	1	8714	0	0	0	848	0	0	0	290	0	0	0	1560	0	0	0	3476	0	0	0	15432	0	0	0	1084	0	0	0	0	0	0
2	64109666	rs777956580	C	T	gnomAD Exomes	PASS	NA	p.Leu108Leu	c.322C>T(p.=)	c.322C>T	synonymous_variant		2	251266	0.000007959692119108834	0	0	0	16252	0	0	0	34486	0	0	0	10080	0	0	0	18392	0	0	0	21648	0	0	2	113694	0	0	0	6124	0	0	0	30590	0	0
2	64109670	rs1331970023	T	C	gnomAD Exomes	PASS	NA	p.Val109Ala	p.Val109Ala	c.326T>C	missense_variant		1	251268	0.000003979814381457249	0	0	0	16250	0	0	0	34490	0	0	0	10080	0	0	0	18390	0	0	0	21648	0	0	1	113698	0	0	0	6124	0	0	0	30588	0	0
2	64109671	rs747165570	G	A	gnomAD Exomes	PASS	NA	p.Val109Val	c.327G>A(p.=)	c.327G>A	synonymous_variant		1	251282	0.000003979592648896459	0	0	0	16254	0	0	0	34496	0	0	0	10078	0	0	0	18392	0	0	0	21648	0	0	0	113702	0	0	0	6124	0	0	1	30588	0	0
2	64109685	rs771143668	A	G	gnomAD Exomes	PASS	NA	p.Asn114Ser	p.Asn114Ser	c.341A>G	missense_variant		1	251288	0.000003979497628219414	0	0	0	16252	0	0	0	34490	0	0	0	10080	0	0	0	18394	0	0	1	21646	0	0	0	113714	0	0	0	6124	0	0	0	30588	0	0
2	64109698	rs372340978	A	G	gnomAD Exomes,gnomAD Genomes	PASS	PASS	p.Gly118Gly	c.354A>G(p.=)	c.354A>G	synonymous_variant		10	282600	0.000035385704175513094	0	0	2	24968	0	0	0	35276	0	0	0	10370	0	0	0	19954	0	0	0	25124	0	0	7	129134	0	0	1	7206	0	0	0	30568	0	0
2	64109704	rs1341267520	C	T	gnomAD Exomes	PASS	NA	p.Ser120Ser	c.360C>T(p.=)	c.360C>T	synonymous_variant		1	251112	0.000003982286788365351	0	0	0	16254	0	0	0	34388	0	0	0	10078	0	0	1	18388	0	0	0	21648	0	0	0	113694	0	0	0	6116	0	0	0	30546	0	0
2	64109714	rs1247312594	A	G	gnomAD Exomes,gnomAD Genomes	PASS	PASS	p.Lys124Glu	p.Lys124Glu	c.370A>G	missense_variant		4	282324	0.0000141681188988538	0	0	0	24966	0	0	4	35122	0	0	0	10368	0	0	0	19942	0	0	0	25124	0	0	0	129116	0	0	0	7200	0	0	0	30486	0	0
2	64109720	rs749025814	C	G	gnomAD Exomes	PASS	NA	p.Pro126Ala	p.Pro126Ala	c.376C>G	missense_variant		1	250792	0.000003987368018118601	0	0	0	16246	0	0	0	34220	0	0	0	10078	0	0	0	18378	0	0	0	21644	0	0	1	113654	0	0	0	6104	0	0	0	30468	0	0
2	64109729	rs765663215	C	T	gnomAD Exomes,gnomAD Genomes	PASS	PASS	p.Leu129Leu	c.385C>T(p.=)	c.385C>T	synonymous_variant		3	281978	0.000010639127875224308	0	0	0	24964	0	0	0	34962	0	0	0	10366	0	0	0	19938	0	0	0	25118	0	0	3	129054	0	0	0	7176	0	0	0	30400	0	0
2	64109735	rs113894345	G	A	gnomAD Exomes	PASS	NA	p.Gly131Ser	p.Gly131Ser	c.391G>A	missense_variant		2	250292	0.000007990666901059563	0	0	1	16246	0	0	0	34020	0	0	0	10066	0	0	0	18364	0	0	0	21634	0	0	0	113546	0	0	1	6084	0	0	0	30332	0	0
2	64109743	rs774419844	G	A	gnomAD Exomes	PASS	NA	p.Arg133Arg	c.399G>A(p.=)	c.399G>A	synonymous_variant		2	249884	0.00000800371372316755	0	0	0	16240	0	0	0	33914	0	0	0	10056	0	0	0	18354	0	0	0	21628	0	0	0	113434	0	0	0	6066	0	0	2	30192	0	0
2	64109746	rs556791773	T	C	gnomAD Exomes	PASS	NA	p.Asn134Asn	c.402T>C(p.=)	c.402T>C	synonymous_variant		2	249364	0.000008020403907540783	0	0	0	16228	0	0	0	33770	0	0	0	10036	0	0	0	18344	0	0	0	21618	0	0	0	113310	0	0	0	6046	0	0	2	30012	0	0
2	64109762	rs1200263392	G	A	gnomAD Exomes	PASS	NA	p.Asp140Asn	p.Asp140Asn	c.418G>A	missense_variant		1	246590	0.000004055314489638672	0	0	0	16204	0	0	0	32988	0	0	0	9926	0	0	1	18202	0	0	0	21580	0	0	0	112572	0	0	0	5988	0	0	0	29130	0	0
2	64109763	rs575125479	A	G	gnomAD Exomes	PASS	NA	p.Asp140Gly	p.Asp140Gly	c.419A>G	missense_variant		1	246660	0.0000040541636260439475	0	0	1	16204	0	0	0	32998	0	0	0	9918	0	0	0	18216	0	0	0	21584	0	0	0	112600	0	0	0	5988	0	0	0	29152	0	0
2	64109765	rs1424024725	C	G	gnomAD Exomes	PASS	NA	p.Leu141Val	p.Leu141Val	c.421C>G	missense_variant		2	245046	0.000008161732899129144	0	0	0	16172	0	0	1	32496	0	0	0	9844	0	0	0	18132	0	0	0	21560	0	0	1	112212	0	0	0	5948	0	0	0	28682	0	0
2	64109771	rs144988193	G	C	gnomAD Exomes	PASS	NA	p.Val143Leu	p.Val143Leu	c.427G>C	missense_variant		12	241028	0.00004978674676801036	1	0	10	16118	1	0	1	31300	0	0	0	9618	0	0	0	17912	0	0	0	21484	0	0	1	111164	0	0	0	5806	0	0	0	27626	0	0
2	64109774	rs760129910	C	A	gnomAD Exomes,gnomAD Genomes	PASS	PASS	p.Gln144Lys	p.Gln144Lys	c.430C>A	missense_variant		2	271960	0.000007354022650389763	0	0	2	24816	0	0	0	32010	0	0	0	9890	0	0	0	19462	0	0	0	24948	0	0	0	126438	0	0	0	6872	0	0	0	27524	0	0
2	64109785	rs1402396141	A	G	gnomAD Exomes	PASS	NA	c.441A>G	c.441A>G(p.=)	c.441A>G	splice_region_variant		1	237766	0.000004205815802091131	0	0	0	16052	0	0	0	30294	0	0	0	9380	0	0	0	17768	0	0	0	21416	0	0	0	110320	0	0	0	5666	0	0	1	26870	0	0
2	64109795	rs1464523132	A	G	gnomAD Exomes	PASS	NA	c.441+10A>G		c.441+10A>G	intron_variant		1	224176	0.000004460780815073871	0	0	0	15690	0	0	0	26098	0	0	0	8486	0	0	0	16898	0	0	0	20978	0	0	1	106566	0	0	0	5234	0	0	0	24226	0	0
2	64109802	rs1302016245	C	T	gnomAD Exomes	PASS	NA	c.441+17C>T		c.441+17C>T	intron_variant		1	213156	0.000004691399726022256	0	0	0	15300	0	0	0	23090	0	0	0	7784	0	0	0	16034	0	0	1	20526	0	0	0	103244	0	0	0	4892	0	0	0	22286	0	0
2	64109804	rs1402734681	T	C	gnomAD Exomes	PASS	NA	c.441+19T>C		c.441+19T>C	intron_variant		1	210668	0.000004746805399965823	0	0	0	15244	0	0	1	22410	0	0	0	7598	0	0	0	15868	0	0	0	20390	0	0	0	102458	0	0	0	4806	0	0	0	21894	0	0
2	64109806	rs116070092	C	T	gnomAD Exomes,gnomAD Genomes	PASS	PASS	c.441+21C>T		c.441+21C>T	intron_variant		351	238144	0.001473898145659769	3	0	337	23772	3	0	9	22514	0	0	0	7642	0	0	0	17096	0	0	0	23626	0	0	0	116514	0	0	3	5786	0	0	2	21194	0	0
2	64109811	rs1038378424	G	T	gnomAD Exomes	PASS	NA	c.441+26G>T		c.441+26G>T	intron_variant		1	204832	0.000004882049679737541	0	0	1	15130	0	0	0	21810	0	0	0	7034	0	0	0	15704	0	0	0	19858	0	0	0	100034	0	0	0	4670	0	0	0	20592	0	0
2	64109816	rs759885366	A	G	gnomAD Exomes,gnomAD Genomes	PASS	PASS	c.441+31A>G		c.441+31A>G	intron_variant		2	226636	0.000008824723344923136	0	0	2	23650	0	0	0	20732	0	0	0	6568	0	0	0	16716	0	0	0	22602	0	0	0	112244	0	0	0	5454	0	0	0	18670	0	0
2	64109817	rs765645292	C	T	gnomAD Exomes	PASS	NA	c.441+32C>T		c.441+32C>T	intron_variant		1	193140	0.000005177591384487936	0	0	0	14788	0	0	0	19722	0	0	0	6146	0	0	0	14924	0	0	0	19042	0	0	1	95898	0	0	0	4312	0	0	0	18308	0	0
2	64109817	rs765645292	C	A	gnomAD Exomes	PASS	NA	c.441+32C>A		c.441+32C>A	intron_variant		1	193140	0.000005177591384487936	0	0	0	14788	0	0	0	19722	0	0	0	6146	0	0	1	14924	0	0	0	19042	0	0	0	95898	0	0	0	4312	0	0	0	18308	0	0
2	64109818	rs753177382	T	G	gnomAD Exomes	PASS	NA	c.441+33T>G		c.441+33T>G	intron_variant		1	193908	0.000005157084803102502	0	0	0	14922	0	0	0	20026	0	0	0	6114	0	0	0	15242	0	0	0	18996	0	0	1	96156	0	0	0	4316	0	0	0	18136	0	0
2	64109821	rs758982205	A	G	gnomAD Exomes	PASS	NA	c.441+36A>G		c.441+36A>G	intron_variant		3	192470	0.00001558684470307061	0	0	0	14920	0	0	0	20086	0	0	0	5944	0	0	0	15242	0	0	0	18878	0	0	3	95516	0	0	0	4288	0	0	0	17596	0	0
2	64109828	rs778172828	T	C	gnomAD Exomes	PASS	NA	c.441+43T>C		c.441+43T>C	intron_variant		1	184694	0.000005414361051252342	0	0	0	14806	0	0	0	19334	0	0	0	5154	0	0	1	15092	0	0	0	18272	0	0	0	92230	0	0	0	4118	0	0	0	15688	0	0
2	64109832	rs1484449318	G	GT	gnomAD Genomes	NA	PASS	c.441+52dupT		c.441+52dupT	intron_variant		1	31402	0.0000318451054072989	0	0	0	8716	0	0	0	848	0	0	0	290	0	0	0	1560	0	0	0	3474	0	0	1	15426	0	0	0	1088	0	0	0	0	0	0
2	64109837	rs751607532	T	A	gnomAD Exomes,gnomAD Genomes	PASS	PASS	c.441+52T>A		c.441+52T>A	intron_variant		7	210974	0.000033179443912520026	0	0	1	23402	0	0	1	20334	0	0	0	4916	0	0	0	16820	0	0	0	21314	0	0	5	104676	0	0	0	5106	0	0	0	14406	0	0
2	64109845	rs1330657553	CATAAA	C	gnomAD Genomes	NA	PASS	c.441+61_441+65delATAAA		c.441+61_441+65delATAAA	intron_variant		1	31406	0.000031841049480990894	0	0	0	8714	0	0	0	848	0	0	0	290	0	0	0	1560	0	0	0	3474	0	0	1	15432	0	0	0	1088	0	0	0	0	0	0
2	64109851	rs1221596346	T	G	gnomAD Genomes	NA	PASS	c.441+66T>G		c.441+66T>G	intron_variant		1	31410	0.00003183699458771092	0	0	0	8716	0	0	0	848	0	0	0	290	0	0	0	1560	0	0	0	3474	0	0	1	15434	0	0	0	1088	0	0	0	0	0	0
2	64109855	rs1282869298	A	G	gnomAD Genomes	NA	PASS	c.441+70A>G		c.441+70A>G	intron_variant		1	31410	0.00003183699458771092	0	0	0	8716	0	0	0	848	0	0	0	290	0	0	1	1560	0	0	0	3476	0	0	0	15432	0	0	0	1088	0	0	0	0	0	0
2	64109856	rs1451825371	T	C	gnomAD Genomes	NA	PASS	c.441+71T>C		c.441+71T>C	intron_variant		3	31416	0.00009549274255156608	0	0	0	8718	0	0	0	848	0	0	0	290	0	0	0	1560	0	0	3	3476	0	0	0	15436	0	0	0	1088	0	0	0	0	0	0
2	64109857	rs1008087831	A	G	gnomAD Genomes	NA	PASS	c.441+72A>G		c.441+72A>G	intron_variant		1	31412	0.00003183496752833312	0	0	0	8718	0	0	1	848	0	0	0	290	0	0	0	1560	0	0	0	3476	0	0	0	15432	0	0	0	1088	0	0	0	0	0	0
2	64109861	rs1266578671	T	A	gnomAD Genomes	NA	PASS	c.441+76T>A		c.441+76T>A	intron_variant		1	31404	0.00003184307731499172	0	0	0	8716	0	0	0	846	0	0	0	290	0	0	0	1560	0	0	0	3474	0	0	1	15430	0	0	0	1088	0	0	0	0	0	0
2	64111039	rs1348818538	ATTTG	A	gnomAD Genomes	NA	PASS	c.442-54_442-51delTTTG		c.442-54_442-51delTTTG	intron_variant		1	31400	0.00003184713375796178	0	0	0	8714	0	0	0	848	0	0	0	290	0	0	0	1560	0	0	0	3476	0	0	1	15424	0	0	0	1088	0	0	0	0	0	0
2	64111046	rs1260627770	CAAAAG	C	gnomAD Exomes	PASS	NA	c.442-42_442-38delAAAAG		c.442-42_442-38delAAAAG	intron_variant		1	209886	0.0000047644911999847535	0	0	0	15320	0	0	0	22248	0	0	0	7310	0	0	1	16024	0	0	0	19522	0	0	0	102208	0	0	0	4830	0	0	0	22424	0	0
2	64111048	rs773834176	AAAG	A	gnomAD Exomes	PASS	NA	c.442-43_442-41delGAA		c.442-43_442-41delGAA	intron_variant		2	213468	0.000009369085764611089	1	0	0	15460	0	0	0	23032	0	0	0	7562	0	0	2	16238	1	0	0	19858	0	0	0	103394	0	0	0	4940	0	0	0	22984	0	0
2	64111054	rs183034818	A	C	gnomAD Exomes	PASS	NA	c.442-40A>C		c.442-40A>C	intron_variant		1	213410	0.000004685816034862471	0	0	1	15424	0	0	0	22542	0	0	0	7624	0	0	0	16150	0	0	0	20052	0	0	0	103580	0	0	0	4938	0	0	0	23100	0	0
2	64111064	rs781560939	G	A	gnomAD Exomes	PASS	NA	c.442-30G>A		c.442-30G>A	intron_variant		1	227366	0.000004398194980779888	0	0	1	15692	0	0	0	27138	0	0	0	8836	0	0	0	17198	0	0	0	20882	0	0	0	107512	0	0	0	5456	0	0	0	24652	0	0
2	64111070	rs1199781374	T	C	gnomAD Genomes	NA	PASS	c.442-24T>C		c.442-24T>C	intron_variant		1	31406	0.000031841049480990894	0	0	0	8714	0	0	0	848	0	0	0	290	0	0	0	1560	0	0	0	3476	0	0	1	15432	0	0	0	1086	0	0	0	0	0	0
2	64111071	rs746151684	C	G	gnomAD Exomes,gnomAD Genomes	PASS	PASS	c.442-23C>G		c.442-23C>G	intron_variant		7	262066	0.000026710828569902237	0	0	1	24514	0	0	0	29058	0	0	0	9412	0	0	0	18998	0	0	0	24534	0	0	6	123774	0	0	0	6646	0	0	0	25130	0	0
2	64111084	rs1175352912	T	C	gnomAD Exomes	PASS	NA	c.442-10T>C		c.442-10T>C	intron_variant		1	233424	0.000004284049626430872	0	0	0	15864	0	0	0	28892	0	0	0	9344	0	0	1	17570	0	0	0	21222	0	0	0	109178	0	0	0	5686	0	0	0	25668	0	0
2	64111090	rs559524593	C	A	gnomAD Exomes	PASS	NA	c.442-4C>A		c.442-4C>A	splice_region_variant		3	236994	0.000012658548317678928	0	0	0	15904	0	0	0	30150	0	0	0	9612	0	0	0	17786	0	0	0	21342	0	0	3	110064	0	0	0	5794	0	0	0	26342	0	0
2	64111106	rs1479857593	A	C	gnomAD Genomes	NA	PASS	p.Thr152Pro	p.Thr152Pro	c.454A>C	missense_variant		1	31400	0.00003184713375796178	0	0	0	8714	0	0	0	848	0	0	0	290	0	0	0	1560	0	0	1	3472	0	0	0	15430	0	0	0	1086	0	0	0	0	0	0
2	64111110	rs1157042062	A	G	gnomAD Exomes	PASS	NA	p.Tyr153Cys	p.Tyr153Cys	c.458A>G	missense_variant		1	246980	0.000004048910842983237	0	0	0	16180	0	0	0	33356	0	0	0	10006	0	0	1	18284	0	0	0	21486	0	0	0	112664	0	0	0	6048	0	0	0	28956	0	0
2	64111111	rs1360158987	C	T	gnomAD Exomes	PASS	NA	p.Tyr153Tyr	c.459C>T(p.=)	c.459C>T	synonymous_variant		1	246954	0.000004049337123512881	0	0	0	16156	0	0	0	33348	0	0	0	10004	0	0	0	18274	0	0	1	21494	0	0	0	112616	0	0	0	6042	0	0	0	29020	0	0
2	64111114	rs1400894211	T	C	gnomAD Exomes	PASS	NA	p.Asn154Asn	c.462T>C(p.=)	c.462T>C	synonymous_variant		1	249198	0.000004012873297538504	0	0	0	16222	0	0	0	33946	0	0	0	10046	0	0	0	18338	0	0	0	21512	0	0	1	113208	0	0	0	6084	0	0	0	29842	0	0
2	64111124	rs1300082445	C	T	gnomAD Exomes	PASS	NA	p.Pro158Ser	p.Pro158Ser	c.472C>T	missense_variant		2	249224	0.000008024909318524701	0	0	0	16198	0	0	2	33818	0	0	0	10052	0	0	0	18328	0	0	0	21500	0	0	0	113276	0	0	0	6068	0	0	0	29984	0	0
2	64111125	rs763674386	C	T	gnomAD Exomes	PASS	NA	p.Pro158Leu	p.Pro158Leu	c.473C>T	missense_variant		2	249056	0.00000803032249775151	0	0	0	16186	0	0	0	33800	0	0	0	10054	0	0	0	18286	0	0	0	21502	0	0	1	113194	0	0	0	6064	0	0	1	29970	0	0
2	64111139	rs1302590659	A	G	gnomAD Exomes	PASS	NA	p.Asn163Asp	p.Asn163Asp	c.487A>G	missense_variant		1	249186	0.0000040130665446694435	0	0	0	16208	0	0	0	33784	0	0	0	10046	0	0	1	18344	0	0	0	21510	0	0	0	113298	0	0	0	6052	0	0	0	29944	0	0
2	64111153	rs1238457113	G	A	gnomAD Exomes,gnomAD Genomes	PASS	PASS	p.Thr167Thr	c.501G>A(p.=)	c.501G>A	synonymous_variant		5	281864	0.00001773905145744047	0	0	0	24930	0	0	0	35174	0	0	0	10364	0	0	3	19928	0	0	0	24954	0	0	1	128880	0	0	0	7180	0	0	1	30454	0	0
2	64111156	rs778895189	T	C	gnomAD Exomes,gnomAD Genomes	PASS	PASS	p.Asp168Asp	c.504T>C(p.=)	c.504T>C	synonymous_variant		8	282122	0.000028356526609055656	0	0	0	24948	0	0	0	35240	0	0	0	10364	0	0	8	19942	0	0	0	24968	0	0	0	128966	0	0	0	7192	0	0	0	30502	0	0
2	64111159	rs747928875	A	C	gnomAD Exomes	PASS	NA	p.Glu169Asp	p.Glu169Asp	c.507A>C	missense_variant		1	250708	0.000003988703990299472	0	0	0	16240	0	0	0	34380	0	0	0	10074	0	0	0	18386	0	0	0	21470	0	0	1	113542	0	0	0	6102	0	0	0	30514	0	0
2	64111164	rs772000155	C	T	gnomAD Exomes	PASS	NA	p.Thr171Ile	p.Thr171Ile	c.512C>T	missense_variant		4	250436	0.000015972144579852738	0	0	0	16222	0	0	1	34348	0	0	0	10066	0	0	0	18362	0	0	0	21470	0	0	3	113390	0	0	0	6086	0	0	0	30492	0	0
2	64111172	rs773042126	A	C	gnomAD Exomes	PASS	NA	p.Ile174Leu	p.Ile174Leu	c.520A>C	missense_variant		1	250732	0.000003988322192620008	0	0	0	16238	0	0	0	34404	0	0	0	10076	0	0	0	18388	0	0	0	21458	0	0	0	113536	0	0	1	6102	0	0	0	30530	0	0
2	64111173	rs143138378	T	C	gnomAD Exomes	PASS	NA	p.Ile174Thr	p.Ile174Thr	c.521T>C	missense_variant		1	250738	0.000003988226754620361	0	0	0	16230	0	0	0	34416	0	0	0	10076	0	0	0	18386	0	0	0	21454	0	0	1	113530	0	0	0	6102	0	0	0	30544	0	0
2	64111179	rs770411208	A	G	gnomAD Exomes	PASS	NA	p.Gln176Arg	p.Gln176Arg	c.527A>G	missense_variant		2	250560	0.00000798212005108557	0	0	0	16232	0	0	0	34360	0	0	0	10072	0	0	0	18382	0	0	0	21434	0	0	2	113508	0	0	0	6098	0	0	0	30474	0	0
2	64111187	rs776249452	A	C	gnomAD Exomes	PASS	NA	p.Asn179His	p.Asn179His	c.535A>C	missense_variant		1	250408	0.000003993482636337497	0	0	0	16228	0	0	1	34346	0	0	0	10072	0	0	0	18374	0	0	0	21394	0	0	0	113470	0	0	0	6102	0	0	0	30422	0	0
2	64111188	rs141231511	A	G	gnomAD Exomes,gnomAD Genomes	PASS	PASS	p.Asn179Ser	p.Asn179Ser	c.536A>G	missense_variant		36	281816	0.00012774292446135068	0	0	4	24948	0	0	0	35196	0	0	0	10362	0	0	1	19938	0	0	0	24868	0	0	13	128904	0	0	1	7188	0	0	17	30412	0	0
2	64111192	rs765553170	T	C	gnomAD Exomes	PASS	NA	p.His180His	c.540T>C(p.=)	c.540T>C	synonymous_variant		1	250218	0.000003996515038886092	0	0	0	16224	0	0	0	34290	0	0	1	10066	0	0	0	18362	0	0	0	21372	0	0	0	113430	0	0	0	6096	0	0	0	30378	0	0
2	64111196	rs1379499236	C	T	gnomAD Exomes,gnomAD Genomes	PASS	PASS	p.Arg182Cys	p.Arg182Cys	c.544C>T	missense_variant		3	281386	0.000010661511233679004	0	0	1	24934	0	0	0	35094	0	0	0	10360	0	0	0	19902	0	0	0	24794	0	0	1	128806	0	0	0	7178	0	0	1	30318	0	0
2	64111197	rs775790642	G	A	gnomAD Exomes	PASS	NA	p.Arg182His	p.Arg182His	c.545G>A	missense_variant		2	250018	0.000007999424041469014	0	0	0	16218	0	0	1	34260	0	0	0	10064	0	0	0	18358	0	0	0	21322	0	0	1	113372	0	0	0	6092	0	0	0	30332	0	0
2	64111205	rs763248555	A	G	gnomAD Exomes	PASS	NA	p.Ile185Val	p.Ile185Val	c.553A>G	missense_variant		1	250120	0.000003998080921157844	0	0	0	16220	0	0	1	34306	0	0	0	10068	0	0	0	18360	0	0	0	21298	0	0	0	113426	0	0	0	6094	0	0	0	30348	0	0
2	64111207	rs764604129	C	G	gnomAD Exomes	PASS	NA	p.Ile185Met	p.Ile185Met	c.555C>G	missense_variant		1	250018	0.000003999712020734507	0	0	1	16216	0	0	0	34278	0	0	0	10064	0	0	0	18360	0	0	0	21270	0	0	0	113404	0	0	0	6090	0	0	0	30336	0	0
2	64111233	rs1370331766	A	T	gnomAD Exomes	PASS	NA	c.575+6A>T		c.575+6A>T	splice_region_variant		1	247638	0.000004038152464484449	0	0	0	16118	0	0	0	33944	0	0	0	10050	0	0	0	18256	0	0	0	20724	0	0	1	112828	0	0	0	6044	0	0	0	29674	0	0
2	64111236	rs757347452	A	T	gnomAD Exomes	PASS	NA	c.575+9A>T		c.575+9A>T	intron_variant		1	247000	0.000004048582995951417	0	0	1	16090	0	0	0	33772	0	0	0	10022	0	0	0	18230	0	0	0	20688	0	0	0	112642	0	0	0	6034	0	0	0	29522	0	0
2	64111239	rs1040730295	A	G	gnomAD Exomes	PASS	NA	c.575+12A>G		c.575+12A>G	intron_variant		1	247454	0.000004041155123780582	0	0	0	16080	0	0	0	33960	0	0	0	10038	0	0	0	18246	0	0	0	20560	0	0	1	112752	0	0	0	6044	0	0	0	29774	0	0
2	64111242	rs1378193383	A	G	gnomAD Exomes	PASS	NA	c.575+15A>G		c.575+15A>G	intron_variant		1	247410	0.0000040418738126995676	0	0	0	16084	0	0	0	33984	0	0	0	10044	0	0	0	18248	0	0	0	20458	0	0	1	112762	0	0	0	6042	0	0	0	29788	0	0
2	64111244	rs199699080	A	G	gnomAD Exomes	PASS	NA	c.575+17A>G		c.575+17A>G	intron_variant		1	247574	0.000004039196361491918	0	0	1	16090	0	0	0	34050	0	0	0	10048	0	0	0	18256	0	0	0	20338	0	0	0	112814	0	0	0	6050	0	0	0	29928	0	0
2	64111246	rs551495005	T	G	gnomAD Exomes	PASS	NA	c.575+19T>G		c.575+19T>G	intron_variant		1	247128	0.000004046486031530219	0	0	1	16050	0	0	0	34004	0	0	0	10046	0	0	0	18242	0	0	0	20138	0	0	0	112718	0	0	0	6038	0	0	0	29892	0	0
2	64111248	rs1319365812	ACT	A	gnomAD Exomes	PASS	NA	c.575+24_575+25delCT		c.575+24_575+25delCT	intron_variant		1	247388	0.000004042233253027633	0	0	0	16062	0	0	1	34042	0	0	0	10054	0	0	0	18240	0	0	0	20154	0	0	0	112780	0	0	0	6050	0	0	0	30006	0	0
2	64111251	rs569659401	C	T	gnomAD Exomes	PASS	NA	c.575+24C>T		c.575+24C>T	intron_variant		1	247032	0.000004048058551118883	0	0	0	16024	0	0	0	34026	0	0	0	10048	0	0	0	18226	0	0	0	20012	0	0	1	112674	0	0	0	6038	0	0	0	29984	0	0
2	64111257	rs139934979	A	G	gnomAD Exomes	PASS	NA	c.575+30A>G		c.575+30A>G	intron_variant		1	245104	0.0000040799007768131075	0	0	0	15920	0	0	0	33614	0	0	0	10008	0	0	0	18176	0	0	0	19636	0	0	1	112228	0	0	0	6016	0	0	0	29506	0	0
2	64111259	rs1176775154	G	C	gnomAD Exomes	PASS	NA	c.575+32G>C		c.575+32G>C	intron_variant		1	244242	0.000004094299915657422	0	0	0	15824	0	0	0	33552	0	0	0	10000	0	0	0	18152	0	0	0	19332	0	0	0	111964	0	0	1	6006	0	0	0	29412	0	0
2	64111259	rs1176775154	G	A	gnomAD Exomes	PASS	NA	c.575+32G>A		c.575+32G>A	intron_variant		1	244242	0.000004094299915657422	0	0	0	15824	0	0	0	33552	0	0	0	10000	0	0	0	18152	0	0	0	19332	0	0	1	111964	0	0	0	6006	0	0	0	29412	0	0
2	64111273	rs747922210	A	G	gnomAD Exomes	PASS	NA	c.575+46A>G		c.575+46A>G	intron_variant		8	240444	0.000033271780539335565	0	0	0	15468	0	0	0	33144	0	0	0	9940	0	0	0	17936	0	0	0	18280	0	0	8	110660	0	0	0	5920	0	0	0	29096	0	0
2	64111276	rs761485858	ACTT	A	gnomAD Exomes	PASS	NA	c.575+53_575+55delCTT		c.575+53_575+55delCTT	intron_variant		1	239548	0.000004174528695710254	0	0	0	15416	0	0	0	33038	0	0	0	9926	0	0	0	17882	0	0	0	18094	0	0	0	110266	0	0	0	5902	0	0	1	29024	0	0
2	64111276	rs761485858	A	G	gnomAD Exomes	PASS	NA	c.575+49A>G		c.575+49A>G	intron_variant		8	239548	0.00003339622956568203	0	0	0	15416	0	0	0	33038	0	0	0	9926	0	0	0	17882	0	0	0	18094	0	0	8	110266	0	0	0	5902	0	0	0	29024	0	0
2	64111277	rs1179127541	C	A	gnomAD Exomes	PASS	NA	c.575+50C>A		c.575+50C>A	intron_variant		2	238394	0.000008389472889418357	0	0	0	15300	0	0	0	32894	0	0	0	9900	0	0	0	17828	0	0	0	17908	0	0	1	109770	0	0	0	5888	0	0	1	28906	0	0
2	64111279	rs1411923329	T	G	gnomAD Exomes	PASS	NA	c.575+52T>G		c.575+52T>G	intron_variant		1	239170	0.000004181126395450935	0	0	0	15348	0	0	0	33046	0	0	0	9898	0	0	0	17868	0	0	0	17994	0	0	1	110064	0	0	0	5900	0	0	0	29052	0	0
2	64111293	rs549019536	A	G	gnomAD Genomes	NA	PASS	c.575+66A>G		c.575+66A>G	intron_variant		2	31402	0.0000636902108145978	0	0	2	8714	0	0	0	848	0	0	0	290	0	0	0	1560	0	0	0	3474	0	0	0	15428	0	0	0	1088	0	0	0	0	0	0
2	64111298	rs1367252117	A	G	gnomAD Genomes	NA	PASS	c.575+71A>G		c.575+71A>G	intron_variant		1	31408	0.00003183902190524707	0	0	0	8714	0	0	0	848	0	0	0	290	0	0	0	1560	0	0	0	3476	0	0	1	15434	0	0	0	1086	0	0	0	0	0	0
2	64112676	rs758136906	A	T	gnomAD Exomes	PASS	NA	c.576-47A>T		c.576-47A>T	intron_variant		1	145316	0.000006881554680833494	0	0	0	11038	0	0	0	14888	0	0	0	2986	0	0	0	11794	0	0	0	15336	0	0	0	73798	0	0	1	2956	0	0	0	12520	0	0
2	64112681		C	T	gnomAD Exomes	PASS	NA	c.576-42C>T		c.576-42C>T	intron_variant		1	158262	0.000006318636185565707	0	0	0	12486	0	0	0	16754	0	0	0	3380	0	0	0	13524	0	0	1	15748	0	0	0	79650	0	0	0	3378	0	0	0	13342	0	0
2	64112685	rs777757440	A	G	gnomAD Exomes	PASS	NA	c.576-38A>G		c.576-38A>G	intron_variant		1	160074	0.000006247110711296026	0	0	0	12642	0	0	0	16866	0	0	0	3474	0	0	0	13632	0	0	0	15938	0	0	1	80596	0	0	0	3434	0	0	0	13492	0	0
2	64112686	rs746973301	G	A	gnomAD Exomes	PASS	NA	c.576-37G>A		c.576-37G>A	intron_variant		1	161586	0.000006188654957731486	0	0	0	12782	0	0	0	17144	0	0	0	3532	0	0	0	13774	0	0	0	15966	0	0	0	81278	0	0	0	3490	0	0	1	13620	0	0
2	64112695	rs770402636	T	C	gnomAD Exomes	PASS	NA	c.576-28T>C		c.576-28T>C	intron_variant		1	167050	0.00000598623166716552	0	0	1	13042	0	0	0	17376	0	0	0	3952	0	0	0	13950	0	0	0	16588	0	0	0	84022	0	0	0	3620	0	0	0	14500	0	0
2	64112701	rs775171311	AAG	A	gnomAD Exomes	PASS	NA	c.576-20_576-19delGA		c.576-20_576-19delGA	intron_variant		2	172128	0.000011619260085517754	0	0	0	13114	0	0	0	17520	0	0	0	4448	0	0	0	13948	0	0	0	17092	0	0	2	86440	0	0	0	3730	0	0	0	15836	0	0
2	64112703	rs745412068	G	T	gnomAD Exomes	PASS	NA	c.576-20G>T		c.576-20G>T	intron_variant		1	172864	0.000005784894483524621	0	0	0	13078	0	0	0	17528	0	0	0	4566	0	0	1	13886	0	0	0	17126	0	0	0	86806	0	0	0	3732	0	0	0	16142	0	0
2	64112718	rs1340378843	T	A	gnomAD Exomes	PASS	NA	c.576-5T>A		c.576-5T>A	splice_region_variant		4	178332	0.000022430074243545746	0	0	1	12978	0	0	0	17688	0	0	0	5202	0	0	1	13628	0	0	0	17514	0	0	1	89098	0	0	0	3806	0	0	1	18418	0	0
2	64112719	rs975863119	A	T	gnomAD Exomes	PASS	NA	c.576-4A>T		c.576-4A>T	splice_region_variant		91	167676	0.0005427133280851165	0	0	7	12264	0	0	13	16674	0	0	4	4720	0	0	14	12536	0	0	2	16502	0	0	41	84490	0	0	2	3470	0	0	8	17020	0	0
2	64112725	rs775018331	A	G	gnomAD Exomes	PASS	NA	p.Tyr193Cys	p.Tyr193Cys	c.578A>G	missense_variant		1	194742	0.0000051349991270501485	0	0	0	14136	0	0	0	20424	0	0	0	6270	0	0	0	14780	0	0	0	18696	0	0	1	95164	0	0	0	4324	0	0	0	20948	0	0
2	64112728	rs1376491908	C	G	gnomAD Exomes	PASS	NA	p.Pro194Arg	p.Pro194Arg	c.581C>G	missense_variant		1	196358	0.000005092738773057375	0	0	0	14004	0	0	0	20862	0	0	0	6528	0	0	0	14670	0	0	0	18986	0	0	1	95426	0	0	0	4354	0	0	0	21528	0	0
2	64112729	rs763310390	G	A	gnomAD Exomes,gnomAD Genomes	PASS	PASS	p.Pro194Pro	c.582G>A(p.=)	c.582G>A	synonymous_variant		7	227714	0.000030740314605162614	0	0	0	22612	0	0	0	21568	0	0	0	6864	0	0	0	15974	0	0	0	22490	0	0	7	110970	0	0	0	5422	0	0	0	21814	0	0
2	64112741	rs764424792	A	T	gnomAD Exomes	PASS	NA	p.Lys198Asn	p.Lys198Asn	c.594A>T	missense_variant		3	207958	0.00001442598986333779	1	0	0	14724	0	0	3	22616	1	0	0	7260	0	0	0	15524	0	0	0	19782	0	0	0	100196	0	0	0	4664	0	0	0	23192	0	0
2	64112744	rs774901295	A	G	gnomAD Exomes	PASS	NA	p.Glu199Glu	c.597A>G(p.=)	c.597A>G	synonymous_variant		1	209518	0.0000047728596111073985	0	0	0	14774	0	0	0	23068	0	0	0	7380	0	0	0	15616	0	0	0	19896	0	0	1	100682	0	0	0	4742	0	0	0	23360	0	0
2	64112744	rs774901295	A	C	gnomAD Exomes	PASS	NA	p.Glu199Asp	p.Glu199Asp	c.597A>C	missense_variant		1	209518	0.0000047728596111073985	0	0	0	14774	0	0	0	23068	0	0	0	7380	0	0	0	15616	0	0	0	19896	0	0	1	100682	0	0	0	4742	0	0	0	23360	0	0
2	64112746	rs762269405	C	A	gnomAD Exomes	PASS	NA	p.Ser200Tyr	p.Ser200Tyr	c.599C>A	missense_variant		1	207558	0.000004817930409813161	0	0	0	14422	0	0	0	23112	0	0	0	7434	0	0	1	15182	0	0	0	20008	0	0	0	99390	0	0	0	4642	0	0	0	23368	0	0
2	64112749	rs768172130	T	C	gnomAD Exomes	PASS	NA	p.Leu201Ser	p.Leu201Ser	c.602T>C	missense_variant		1	212554	0.000004704686808999125	0	0	0	14838	0	0	0	23756	0	0	0	7634	0	0	0	15854	0	0	0	20180	0	0	0	101618	0	0	0	4836	0	0	1	23838	0	0
2	64112753	rs750485144	T	C	gnomAD Exomes	PASS	NA	p.Leu202Leu	c.606T>C(p.=)	c.606T>C	synonymous_variant		1	216608	0.0000046166346579997045	0	0	0	15040	0	0	0	24888	0	0	0	7876	0	0	0	16162	0	0	0	20404	0	0	1	102916	0	0	0	5018	0	0	0	24304	0	0
2	64112759	rs545153919	A	G	gnomAD Exomes	PASS	NA	p.Val204Val	c.612A>G(p.=)	c.612A>G	synonymous_variant		1	219194	0.000004562168672500159	0	0	0	15108	0	0	0	25734	0	0	0	8028	0	0	1	16304	0	0	0	20594	0	0	0	103620	0	0	0	5138	0	0	0	24668	0	0
2	64112762	rs1182717157	A	G	gnomAD Exomes	PASS	NA	p.Ala205Ala	c.615A>G(p.=)	c.615A>G	synonymous_variant		1	222232	0.000004499802008711616	0	0	0	15172	0	0	0	26578	0	0	0	8250	0	0	0	16582	0	0	0	20798	0	0	1	104492	0	0	0	5232	0	0	0	25128	0	0
2	64112766	rs1420044228	G	A	gnomAD Exomes	PASS	NA	p.Asp207Asn	p.Asp207Asn	c.619G>A	missense_variant		1	234258	0.000004268797650453774	0	0	0	15476	0	0	0	30302	0	0	0	9116	0	0	0	17304	0	0	0	21222	0	0	0	108000	0	0	1	5596	0	0	0	27242	0	0
2	64112768	rs137947967	C	T	gnomAD Exomes,gnomAD Genomes	PASS	PASS	p.Asp207Asp	c.621C>T(p.=)	c.621C>T	synonymous_variant		86	265126	0.00032437407119633685	0	0	79	24034	0	0	3	31164	0	0	0	9394	0	0	0	18800	0	0	0	24704	0	0	4	123164	0	0	0	6650	0	0	0	27216	0	0
2	64112787	rs1461236967	A	G	gnomAD Genomes	NA	PASS	p.Asn214Asp	p.Asn214Asp	c.640A>G	missense_variant		1	31388	0.00003185930929017459	0	0	1	8714	0	0	0	848	0	0	0	290	0	0	0	1560	0	0	0	3470	0	0	0	15418	0	0	0	1088	0	0	0	0	0	0
2	64112788	rs371974636	A	G	gnomAD Exomes,gnomAD Genomes	PASS	PASS	p.Asn214Ser	p.Asn214Ser	c.641A>G	missense_variant		2	281108	0.00000711470324572762	0	0	2	24898	0	0	0	35068	0	0	0	10298	0	0	0	19880	0	0	0	25048	0	0	0	128454	0	0	0	7162	0	0	0	30300	0	0
2	64112791	rs1425004663	C	T	gnomAD Exomes	PASS	NA	p.Thr215Ile	p.Thr215Ile	c.644C>T	missense_variant		1	249340	0.0000040105879521937915	0	0	0	16148	0	0	0	34170	0	0	0	9996	0	0	0	18270	0	0	0	21564	0	0	1	112886	0	0	0	6056	0	0	0	30250	0	0
2	64112796	rs754070567	G	A	gnomAD Exomes	PASS	NA	p.Ala217Thr	p.Ala217Thr	c.649G>A	missense_variant		2	250684	0.000007978171722168148	0	0	0	16202	0	0	0	34474	0	0	0	10052	0	0	0	18356	0	0	0	21594	0	0	2	113364	0	0	0	6106	0	0	0	30536	0	0
2	64112804	rs530620321	C	T	gnomAD Exomes	PASS	NA	p.Tyr219Tyr	c.657C>T(p.=)	c.657C>T	synonymous_variant		5	250738	0.000019941133773101802	0	0	0	16208	0	0	0	34476	0	0	0	10050	0	0	4	18356	0	0	0	21604	0	0	1	113386	0	0	0	6116	0	0	0	30542	0	0
2	64112816	rs746931286	T	C	gnomAD Exomes	PASS	NA	p.His223His	c.669T>C(p.=)	c.669T>C	synonymous_variant		6	251242	0.000023881357416355546	0	0	0	16242	0	0	3	34564	0	0	0	10072	0	0	0	18388	0	0	0	21634	0	0	3	113598	0	0	0	6130	0	0	0	30614	0	0
2	64112828	rs144799444	C	T	gnomAD Exomes,gnomAD Genomes	PASS	PASS	p.Tyr227Tyr	c.681C>T(p.=)	c.681C>T	synonymous_variant		6	282518	0.00002123758486184951	0	0	3	24924	0	0	0	35402	0	0	0	10362	0	0	0	19936	0	0	0	25102	0	0	2	128972	0	0	1	7214	0	0	0	30606	0	0
2	64112829	rs1406965756	G	T	gnomAD Genomes	NA	PASS	p.Ala228Ser	p.Ala228Ser	c.682G>T	missense_variant		1	31378	0.0000318694626808592	0	0	1	8704	0	0	0	848	0	0	0	290	0	0	0	1558	0	0	0	3474	0	0	0	15418	0	0	0	1086	0	0	0	0	0	0
2	64112833	rs781128834	G	A	gnomAD Exomes	PASS	NA	p.Ser229Asn	p.Ser229Asn	c.686G>A	missense_variant		1	251210	0.000003980733251064846	0	0	1	16238	0	0	0	34556	0	0	0	10076	0	0	0	18380	0	0	0	21638	0	0	0	113586	0	0	0	6124	0	0	0	30612	0	0
2	64112842	rs200044468	A	G	gnomAD Exomes	PASS	NA	p.Asn232Ser	p.Asn232Ser	c.695A>G	missense_variant		1	251230	0.000003980416351550372	0	0	1	16242	0	0	0	34544	0	0	0	10076	0	0	0	18376	0	0	0	21638	0	0	0	113612	0	0	0	6134	0	0	0	30608	0	0
2	64112846	rs1301413553	T	A	gnomAD Genomes	NA	PASS	p.Ser233Ser	c.699T>A(p.=)	c.699T>A	synonymous_variant		1	31394	0.00003185322036057845	0	0	0	8708	0	0	0	848	0	0	0	290	0	0	1	1560	0	0	0	3476	0	0	0	15426	0	0	0	1086	0	0	0	0	0	0
2	64112853	rs1216324642	C	T	gnomAD Exomes	PASS	NA	p.Leu236Phe	p.Leu236Phe	c.706C>T	missense_variant		1	251222	0.000003980543105301287	0	0	0	16242	0	0	0	34540	0	0	0	10078	0	0	0	18390	0	0	0	21638	0	0	1	113598	0	0	0	6130	0	0	0	30606	0	0
2	64112858	rs1276224656	T	C	gnomAD Exomes	PASS	NA	p.Asp237Asp	c.711T>C(p.=)	c.711T>C	synonymous_variant		1	251278	0.000003979655998535487	0	0	0	16246	0	0	0	34552	0	0	0	10078	0	0	0	18390	0	0	0	21638	0	0	1	113632	0	0	0	6130	0	0	0	30612	0	0
2	64112864	rs769298145	T	C	gnomAD Exomes	PASS	NA	p.Phe239Phe	c.717T>C(p.=)	c.717T>C	synonymous_variant		1	251294	0.0000039794026120798745	0	0	0	16246	0	0	0	34550	0	0	0	10078	0	0	0	18392	0	0	0	21636	0	0	1	113648	0	0	0	6132	0	0	0	30612	0	0
2	64112869	rs148522627	G	T	gnomAD Exomes	PASS	NA	p.Gly241Val	p.Gly241Val	c.722G>T	missense_variant		1	251260	0.000003979941096871766	0	0	0	16246	0	0	0	34552	0	0	0	10078	0	0	0	18384	0	0	0	21642	0	0	1	113616	0	0	0	6130	0	0	0	30612	0	0
2	64112869	rs148522627	G	A	gnomAD Exomes,gnomAD Genomes	PASS	PASS	p.Gly241Glu	p.Gly241Glu	c.722G>A	missense_variant		5	282628	0.000017691099254143255	0	0	5	24948	0	0	0	35398	0	0	0	10368	0	0	0	19942	0	0	0	25108	0	0	0	129036	0	0	0	7216	0	0	0	30612	0	0
2	64112874	rs748943415	G	A	gnomAD Exomes	PASS	NA	p.Gly243Ser	p.Gly243Ser	c.727G>A	missense_variant		2	251220	0.000007961149590000796	0	0	0	16242	0	0	0	34524	0	0	0	10076	0	0	0	18386	0	0	2	21640	0	0	0	113614	0	0	0	6130	0	0	0	30608	0	0
2	64112882	rs769035200	G	A	gnomAD Exomes,gnomAD Genomes	PASS	PASS	p.Glu245Glu	c.735G>A(p.=)	c.735G>A	synonymous_variant		4	282618	0.000014153380181021733	0	0	1	24960	0	0	0	35370	0	0	0	10368	0	0	0	19950	0	0	0	25114	0	0	0	129036	0	0	0	7218	0	0	3	30602	0	0
2	64112894	rs774542056	G	A	gnomAD Exomes	PASS	NA	p.Val249Val	c.747G>A(p.=)	c.747G>A	synonymous_variant		1	251192	0.0000039810185037740056	0	0	0	16244	0	0	0	34508	0	0	0	10078	0	0	0	18390	0	0	0	21644	0	0	1	113598	0	0	0	6128	0	0	0	30602	0	0
2	64112901	rs1264048203	A	G	gnomAD Exomes	PASS	NA	p.Ile252Val	p.Ile252Val	c.754A>G	missense_variant		1	251218	0.000003980606485204086	0	0	0	16254	0	0	0	34522	0	0	0	10076	0	0	0	18388	0	0	0	21638	0	0	1	113612	0	0	0	6128	0	0	0	30600	0	0
2	64112926	rs1280589983	A	G	gnomAD Genomes	NA	PASS	p.Asp260Gly	p.Asp260Gly	c.779A>G	missense_variant		1	31402	0.0000318451054072989	0	0	1	8714	0	0	0	846	0	0	0	290	0	0	0	1560	0	0	0	3474	0	0	0	15432	0	0	0	1086	0	0	0	0	0	0
2	64112930	rs1476673113	G	C	gnomAD Exomes	PASS	NA	p.Leu261Leu	c.783G>C(p.=)	c.783G>C	synonymous_variant		1	250174	0.000003997217936316324	0	0	0	16206	0	0	0	34278	0	0	0	10050	0	0	0	18350	0	0	0	21606	0	0	1	113274	0	0	0	6104	0	0	0	30306	0	0
2	64112931	rs762294322	T	C	gnomAD Exomes,gnomAD Genomes	PASS	PASS	p.Tyr262His	p.Tyr262His	c.784T>C	missense_variant		3	281666	0.000010650912783225523	0	0	0	24938	0	0	0	35126	0	0	0	10344	0	0	3	19914	0	0	0	25086	0	0	0	128758	0	0	0	7192	0	0	0	30308	0	0
2	64112932	rs146058060	A	G	gnomAD Exomes,gnomAD Genomes	PASS	PASS	p.Tyr262Cys	p.Tyr262Cys	c.785A>G	missense_variant		82	281396	0.00029140428435372215	1	0	1	24930	0	0	4	35064	0	0	0	10328	0	0	6	19902	0	0	0	25086	0	0	18	128684	0	0	1	7188	0	0	52	30214	1	0
2	64112949	rs773864022	A	C	gnomAD Exomes	PASS	NA	p.Met268Leu	p.Met268Leu	c.802A>C	missense_variant		2	247158	0.00000809198973935701	0	0	0	16008	0	0	1	33560	0	0	0	9960	0	0	0	18138	0	0	0	21546	0	0	0	112150	0	0	0	5988	0	0	1	29808	0	0
2	64112953	rs760836817	A	G	gnomAD Exomes	PASS	NA	p.Asn269Ser	p.Asn269Ser	c.806A>G	missense_variant		2	245512	0.00000814624132425299	0	0	0	15882	0	0	0	33154	0	0	0	9882	0	0	0	17996	0	0	0	21512	0	0	2	111596	0	0	0	5944	0	0	0	29546	0	0
2	64112962	rs766619363	A	G	gnomAD Exomes	PASS	NA	p.Asn272Ser	p.Asn272Ser	c.815A>G	missense_variant		3	241034	0.000012446376859696142	0	0	1	15594	0	0	0	32122	0	0	0	9662	0	0	1	17688	0	0	0	21442	0	0	1	110012	0	0	0	5778	0	0	0	28736	0	0
2	64112967	rs372567223	A	G	gnomAD Genomes	NA	PASS	p.Lys274Glu	p.Lys274Glu	c.820A>G	missense_variant		1	31408	0.00003183902190524707	0	0	1	8716	0	0	0	848	0	0	0	290	0	0	0	1560	0	0	0	3476	0	0	0	15430	0	0	0	1088	0	0	0	0	0	0
2	64112970	rs201388107	C	T	gnomAD Exomes	PASS	NA	p.Arg275Cys	p.Arg275Cys	c.823C>T	missense_variant		3	236016	0.00001271100264388855	0	0	0	15300	0	0	0	30900	0	0	0	9394	0	0	1	17332	0	0	0	21284	0	0	2	108300	0	0	0	5620	0	0	0	27886	0	0
2	64112971	rs759714880	G	A	gnomAD Exomes	PASS	NA	p.Arg275His	p.Arg275His	c.824G>A	missense_variant		4	235838	0.000016960795122075322	0	0	0	15350	0	0	1	30824	0	0	0	9376	0	0	0	17352	0	0	0	21278	0	0	0	108216	0	0	0	5628	0	0	3	27814	0	0
2	64112977	rs765525123	A	G	gnomAD Exomes	PASS	NA	p.Glu277Gly	p.Glu277Gly	c.830A>G	missense_variant		1	238618	0.0000041907986824128945	0	0	0	15490	0	0	0	31576	0	0	0	9542	0	0	0	17552	0	0	0	21286	0	0	1	108994	0	0	0	5698	0	0	0	28480	0	0
2	64112984	rs751261955	C	T	gnomAD Exomes	PASS	NA	p.Val279Val	c.837C>T(p.=)	c.837C>T	synonymous_variant		7	235420	0.000029734092260640558	0	0	0	15406	0	0	0	31076	0	0	0	9272	0	0	0	17420	0	0	0	21068	0	0	6	107704	0	0	1	5562	0	0	0	27912	0	0
2	64112993	rs781040908	C	A	gnomAD Exomes	PASS	NA	p.Val282Val	c.846C>A(p.=)	c.846C>A	synonymous_variant		2	233330	0.000008571551022157459	0	0	0	15396	0	0	0	30678	0	0	0	9054	0	0	0	17402	0	0	0	20896	0	0	2	106972	0	0	0	5522	0	0	0	27410	0	0
2	64112996	rs750427438	A	G	gnomAD Exomes	PASS	NA	p.Thr283Thr	c.849A>G(p.=)	c.849A>G	synonymous_variant		1	234176	0.00000427029242962558	0	0	0	15538	0	0	0	30738	0	0	0	9054	0	0	0	17582	0	0	0	20868	0	0	1	107474	0	0	0	5570	0	0	0	27352	0	0
2	64112997	rs202242009	A	G	gnomAD Exomes,gnomAD Genomes	PASS	PASS	p.Asn284Asp	p.Asn284Asp	c.850A>G	missense_variant		29	265578	0.00010919579182010558	0	0	26	24276	0	0	3	31656	0	0	0	9312	0	0	0	19166	0	0	0	24304	0	0	0	122832	0	0	0	6676	0	0	0	27356	0	0
2	64113007	rs779471708	G	A	gnomAD Exomes	PASS	NA	p.Arg287His	p.Arg287His	c.860G>A	missense_variant		1	226714	0.00000441084361795037	0	0	0	15462	0	0	0	29412	0	0	0	8378	0	0	0	17428	0	0	0	20414	0	0	1	104816	0	0	0	5326	0	0	0	25478	0	0
2	64113015	rs748862914	G	A	gnomAD Exomes	PASS	NA	p.Val290Ile	p.Val290Ile	c.868G>A	missense_variant		3	217852	0.00001377081688485761	0	0	0	15344	0	0	0	27536	0	0	0	7606	0	0	0	17048	0	0	0	19918	0	0	2	102026	0	0	1	5026	0	0	0	23348	0	0
2	64113022	rs1219761338	TA	T	gnomAD Genomes	NA	PASS	c.873+5delA		c.873+5delA	splice_region_variant		1	31402	0.0000318451054072989	0	0	1	8712	0	0	0	848	0	0	0	290	0	0	0	1560	0	0	0	3474	0	0	0	15430	0	0	0	1088	0	0	0	0	0	0
2	64113029	rs1267639803	C	T	gnomAD Genomes	NA	PASS	c.873+9C>T		c.873+9C>T	intron_variant		1	31374	0.00003187352584942946	0	0	0	8708	0	0	0	846	0	0	0	290	0	0	0	1558	0	0	0	3468	0	0	1	15418	0	0	0	1086	0	0	0	0	0	0
2	64113030	rs768146667	G	T	gnomAD Exomes	PASS	NA	c.873+10G>T		c.873+10G>T	intron_variant		1	186980	0.000005348165579206333	0	0	0	14522	0	0	0	20448	0	0	0	5312	0	0	0	15342	0	0	0	18134	0	0	1	91780	0	0	0	4122	0	0	0	17320	0	0
2	64113030	rs768146667	G	A	gnomAD Exomes	PASS	NA	c.873+10G>A		c.873+10G>A	intron_variant		2	186980	0.000010696331158412665	0	0	0	14522	0	0	2	20448	0	0	0	5312	0	0	0	15342	0	0	0	18134	0	0	0	91780	0	0	0	4122	0	0	0	17320	0	0
2	64113034	rs533492903	G	A	gnomAD Exomes	PASS	NA	c.873+14G>A		c.873+14G>A	intron_variant		1	184328	0.0000054251117573022	0	0	0	14484	0	0	0	20122	0	0	0	5084	0	0	0	15322	0	0	0	17982	0	0	1	90548	0	0	0	4070	0	0	0	16716	0	0
2	64113044	rs748459891	T	C	gnomAD Exomes	PASS	NA	c.873+24T>C		c.873+24T>C	intron_variant		1	172732	0.0000057893152397934375	0	0	0	14130	0	0	0	17844	0	0	0	4104	0	0	0	14810	0	0	0	17220	0	0	1	86412	0	0	0	3772	0	0	0	14440	0	0
2	64113050	rs772636438	T	C	gnomAD Exomes	PASS	NA	c.873+30T>C		c.873+30T>C	intron_variant		1	163264	0.000006125049000392003	0	0	0	13432	0	0	0	16088	0	0	0	3634	0	0	0	14030	0	0	0	16760	0	0	1	82456	0	0	0	3478	0	0	0	13386	0	0
2	64113054	rs369910572	T	G	gnomAD Exomes	PASS	NA	c.873+34T>G		c.873+34T>G	intron_variant		3	162944	0.00001841123330714847	0	0	0	13432	0	0	0	16002	0	0	0	3580	0	0	0	14108	0	0	0	16730	0	0	3	82370	0	0	0	3464	0	0	0	13258	0	0
2	64113056	rs761309396	T	C	gnomAD Exomes	PASS	NA	c.873+36T>C		c.873+36T>C	intron_variant		1	162052	0.0000061708587367018	0	0	0	13360	0	0	0	15964	0	0	0	3538	0	0	0	14066	0	0	0	16678	0	0	1	81830	0	0	0	3444	0	0	0	13172	0	0
2	64113062	rs373935571	C	T	gnomAD Exomes	PASS	NA	c.873+42C>T		c.873+42C>T	intron_variant		1	159458	0.0000062712438385029285	0	0	1	13142	0	0	0	15916	0	0	0	3418	0	0	0	13866	0	0	0	16498	0	0	0	80324	0	0	0	3366	0	0	0	12928	0	0
2	64113067	rs149883467	C	T	gnomAD Exomes,gnomAD Genomes	PASS	PASS	c.873+47C>T		c.873+47C>T	intron_variant		10	188370	0.00005308700960874874	0	0	4	21654	0	0	0	16752	0	0	0	3546	0	0	5	15184	0	0	0	19808	0	0	1	94282	0	0	0	4408	0	0	0	12736	0	0
2	64113068	rs377389784	G	T	gnomAD Exomes	PASS	NA	c.873+48G>T		c.873+48G>T	intron_variant		1	158354	0.000006314965204541723	0	0	0	13120	0	0	0	16022	0	0	0	3298	0	0	1	13946	0	0	0	16278	0	0	0	79584	0	0	0	3358	0	0	0	12748	0	0
2	64113068	rs377389784	G	A	gnomAD Exomes	PASS	NA	c.873+48G>A		c.873+48G>A	intron_variant		4	158354	0.000025259860818166894	0	0	0	13120	0	0	0	16022	0	0	1	3298	0	0	0	13946	0	0	0	16278	0	0	3	79584	0	0	0	3358	0	0	0	12748	0	0
2	64113092	rs951996348	T	G	gnomAD Genomes	NA	PASS	c.873+72T>G		c.873+72T>G	intron_variant		6	31410	0.00019102196752626553	0	0	2	8714	0	0	0	848	0	0	0	290	0	0	0	1560	0	0	0	3474	0	0	4	15436	0	0	0	1088	0	0	0	0	0	0
2	64113401	rs1401072845	TCAC	T	gnomAD Genomes	NA	PASS	c.874-73_874-71delCAC		c.874-73_874-71delCAC	intron_variant		1	31398	0.000031849162367029746	0	0	0	8716	0	0	0	846	0	0	0	290	0	0	0	1560	0	0	0	3468	0	0	1	15430	0	0	0	1088	0	0	0	0	0	0
2	64113406	rs575469956	A	G	gnomAD Genomes	NA	PASS	c.874-69A>G		c.874-69A>G	intron_variant		2	31400	0.00006369426751592356	0	0	0	8712	0	0	0	848	0	0	0	290	0	0	1	1560	0	0	0	3472	0	0	1	15430	0	0	0	1088	0	0	0	0	0	0
2	64113420	rs1320123754	A	G	gnomAD Genomes	NA	PASS	c.874-55A>G		c.874-55A>G	intron_variant		1	31394	0.00003185322036057845	0	0	0	8704	0	0	0	848	0	0	0	290	0	0	0	1560	0	0	1	3476	0	0	0	15428	0	0	0	1088	0	0	0	0	0	0
2	64113424	rs1401973371	A	T	gnomAD Exomes	PASS	NA	c.874-51A>T		c.874-51A>T	intron_variant		1	245312	0.000004076441429689538	0	0	0	15942	0	0	0	33018	0	0	1	9640	0	0	0	18138	0	0	0	21408	0	0	0	111562	0	0	0	5942	0	0	0	29662	0	0
2	64113424	rs1401973371	A	G	gnomAD Exomes,gnomAD Genomes	PASS	PASS	c.874-51A>G		c.874-51A>G	intron_variant		4	276716	0.00001445525376197979	0	0	4	24654	0	0	0	33866	0	0	0	9930	0	0	0	19698	0	0	0	24884	0	0	0	126992	0	0	0	7030	0	0	0	29662	0	0
2	64113426	rs758162481	AT	A	gnomAD Exomes	PASS	NA	c.874-48delT		c.874-48delT	intron_variant		15	246248	0.00006091420031837822	0	0	0	16078	0	0	0	33268	0	0	0	9692	0	0	15	18186	0	0	0	21426	0	0	0	111828	0	0	0	5958	0	0	0	29812	0	0
2	64113427	rs184196323	T	G	gnomAD Genomes	NA	PASS	c.874-48T>G		c.874-48T>G	intron_variant		1	31406	0.000031841049480990894	0	0	0	8710	0	0	0	848	0	0	0	290	0	0	0	1560	0	0	0	3474	0	0	1	15436	0	0	0	1088	0	0	0	0	0	0
2	64113427	rs184196323	T	C	gnomAD Exomes	PASS	NA	c.874-48T>C		c.874-48T>C	intron_variant		4	246182	0.00001624814161880235	0	0	0	16074	0	0	0	33232	0	0	0	9710	0	0	4	18172	0	0	0	21428	0	0	0	111816	0	0	0	5960	0	0	0	29790	0	0
2	64113431	rs779859355	C	G	gnomAD Genomes	NA	PASS	c.874-44C>G		c.874-44C>G	intron_variant		1	31396	0.00003185119123455217	0	0	0	8708	0	0	0	846	0	0	0	290	0	0	0	1560	0	0	0	3476	0	0	1	15428	0	0	0	1088	0	0	0	0	0	0
2	64113431	rs779859355	C	CT	gnomAD Exomes	PASS	NA	c.874-42dupT		c.874-42dupT	intron_variant		1	249598	0.000004006442359313777	0	0	0	16186	0	0	0	34172	0	0	0	9968	0	0	0	18358	0	0	0	21562	0	0	0	112866	0	0	0	6066	0	0	1	30420	0	0
2	64113438	rs1159193115	C	G	gnomAD Exomes	PASS	NA	c.874-37C>G		c.874-37C>G	intron_variant		2	250352	0.000007988751837412923	0	0	0	16236	0	0	2	34350	0	0	0	10016	0	0	0	18380	0	0	0	21602	0	0	0	113154	0	0	0	6094	0	0	0	30520	0	0
2	64113438	rs1159193115	CTGA	C	gnomAD Exomes	PASS	NA	c.874-34_874-32delATG		c.874-34_874-32delATG	intron_variant		1	250352	0.000003994375918706461	0	0	1	16236	0	0	0	34350	0	0	0	10016	0	0	0	18380	0	0	0	21602	0	0	0	113154	0	0	0	6094	0	0	0	30520	0	0
2	64113446	rs1165275150	G	T	gnomAD Genomes	NA	PASS	c.874-29G>T		c.874-29G>T	intron_variant		1	31404	0.00003184307731499172	0	0	1	8714	0	0	0	848	0	0	0	290	0	0	0	1560	0	0	0	3472	0	0	0	15432	0	0	0	1088	0	0	0	0	0	0
2	64113446	rs1165275150	GA	G	gnomAD Exomes	PASS	NA	c.874-28delA		c.874-28delA	intron_variant		2	250998	0.000007968190981601446	0	0	0	16252	0	0	2	34514	0	0	0	10072	0	0	0	18394	0	0	0	21612	0	0	0	113440	0	0	0	6110	0	0	0	30604	0	0
2	64113450	rs929782690	C	CA	gnomAD Exomes	PASS	NA	c.874-24dupA		c.874-24dupA	intron_variant		1	251056	0.000003983175068510611	0	0	0	16252	0	0	0	34512	0	0	0	10076	0	0	0	18394	0	0	0	21626	0	0	1	113476	0	0	0	6112	0	0	0	30608	0	0
2	64113452	rs1239624331	C	T	gnomAD Genomes	NA	PASS	c.874-23C>T		c.874-23C>T	intron_variant		1	31396	0.00003185119123455217	0	0	1	8714	0	0	0	846	0	0	0	290	0	0	0	1560	0	0	0	3476	0	0	0	15426	0	0	0	1084	0	0	0	0	0	0
2	64113452	rs1239624331	C	G	gnomAD Exomes	PASS	NA	c.874-23C>G		c.874-23C>G	intron_variant		1	251086	0.0000039826991548712396	0	0	0	16254	0	0	0	34510	0	0	0	10080	0	0	0	18392	0	0	0	21626	0	0	0	113498	0	0	0	6116	0	0	1	30610	0	0
2	64113454	rs1261559635	C	G	gnomAD Exomes	PASS	NA	c.874-21C>G		c.874-21C>G	intron_variant		1	251104	0.0000039824136612718235	0	0	0	16254	0	0	0	34520	0	0	0	10074	0	0	0	18394	0	0	1	21630	0	0	0	113502	0	0	0	6120	0	0	0	30610	0	0
2	64113456	rs752919793	C	T	gnomAD Exomes	PASS	NA	c.874-19C>T		c.874-19C>T	intron_variant		1	251136	0.0000039819062181447506	0	0	0	16254	0	0	0	34532	0	0	0	10074	0	0	0	18394	0	0	0	21628	0	0	1	113524	0	0	0	6116	0	0	0	30614	0	0
2	64113464	rs1208113802	T	C	gnomAD Exomes	PASS	NA	c.874-11T>C		c.874-11T>C	intron_variant		1	251200	0.0000039808917197452226	0	0	0	16254	0	0	0	34542	0	0	0	10078	0	0	0	18394	0	0	0	21628	0	0	0	113568	0	0	0	6126	0	0	1	30610	0	0
2	64113465	rs1045762120	G	C	gnomAD Exomes	PASS	NA	c.874-10G>C		c.874-10G>C	intron_variant		1	251202	0.0000039808600249998005	0	0	0	16254	0	0	0	34542	0	0	0	10080	0	0	0	18394	0	0	0	21628	0	0	1	113568	0	0	0	6126	0	0	0	30610	0	0
2	64113467	rs905963186	C	G	gnomAD Exomes	PASS	NA	c.874-8C>G		c.874-8C>G	splice_region_variant		2	251226	0.000007960959454833496	0	0	0	16254	0	0	1	34538	0	0	0	10080	0	0	0	18394	0	0	0	21636	0	0	1	113588	0	0	0	6124	0	0	0	30612	0	0
2	64113468	rs761591837	T	G	gnomAD Exomes	PASS	NA	c.874-7T>G		c.874-7T>G	splice_region_variant		1	251262	0.000003979909417261663	0	0	0	16254	0	0	0	34548	0	0	0	10080	0	0	0	18394	0	0	0	21636	0	0	1	113608	0	0	0	6126	0	0	0	30616	0	0
2	64113469	rs1236667264	T	G	gnomAD Exomes	PASS	NA	c.874-6T>G		c.874-6T>G	splice_region_variant		1	251264	0.000003979877738155884	0	0	0	16254	0	0	0	34552	0	0	0	10080	0	0	0	18394	0	0	0	21634	0	0	1	113610	0	0	0	6126	0	0	0	30614	0	0
2	64113476		G	T	gnomAD Exomes	PASS	NA	p.Gly292Val	p.Gly292Val	c.875G>T	missense_variant		1	251318	0.000003979022592890283	0	0	0	16256	0	0	0	34566	0	0	0	10078	0	0	0	18394	0	0	0	21638	0	0	1	113642	0	0	0	6128	0	0	0	30616	0	0
2	64113477	rs1177583716	C	T	gnomAD Exomes,gnomAD Genomes	PASS	PASS	c.876C>T	c.876C>T(p.=)	c.876C>T	splice_region_variant		2	282698	0.000007074687475680762	0	0	0	24972	0	0	1	35412	0	0	0	10368	0	0	1	19954	0	0	0	25110	0	0	0	129050	0	0	0	7216	0	0	0	30616	0	0
2	64113483	rs144140133	A	G	gnomAD Exomes,gnomAD Genomes	PASS	PASS	p.Thr294Thr	c.882A>G(p.=)	c.882A>G	synonymous_variant		25	282766	0.0000884123268002518	0	0	0	24970	0	0	13	35414	0	0	1	10370	0	0	0	19954	0	0	0	25118	0	0	9	129104	0	0	2	7220	0	0	0	30616	0	0
2	64113486	rs756006730	C	T	gnomAD Exomes	PASS	NA	p.Leu295Leu	c.885C>T(p.=)	c.885C>T	synonymous_variant		4	251352	0.00001591393742639804	0	0	0	16256	0	0	0	34568	0	0	0	10080	0	0	0	18394	0	0	0	21646	0	0	0	113660	0	0	0	6132	0	0	4	30616	0	0
2	64113489	rs1160923511	T	C	gnomAD Exomes	PASS	NA	p.Thr296Thr	c.888T>C(p.=)	c.888T>C	synonymous_variant		1	251374	0.000003978136163644609	0	0	0	16256	0	0	0	34570	0	0	0	10080	0	0	0	18394	0	0	0	21646	0	0	1	113676	0	0	0	6136	0	0	0	30616	0	0
2	64113507	rs780064669	G	C	gnomAD Exomes	PASS	NA	p.Leu302Leu	c.906G>C(p.=)	c.906G>C	synonymous_variant		1	251396	0.0000039777880316313705	0	0	0	16256	0	0	1	34574	0	0	0	10080	0	0	0	18394	0	0	0	21648	0	0	0	113694	0	0	0	6134	0	0	0	30616	0	0
2	64113516	rs753231571	G	A	gnomAD Exomes	PASS	NA	p.Val305Val	c.915G>A(p.=)	c.915G>A	synonymous_variant		1	251402	0.000003977693097111399	0	0	0	16256	0	0	0	34572	0	0	0	10080	0	0	0	18394	0	0	0	21648	0	0	1	113702	0	0	0	6134	0	0	0	30616	0	0
2	64113524	rs1365055593	C	T	gnomAD Genomes	NA	PASS	p.Ala308Val	p.Ala308Val	c.923C>T	missense_variant		1	31410	0.00003183699458771092	0	0	0	8716	0	0	1	848	0	0	0	290	0	0	0	1560	0	0	0	3476	0	0	0	15434	0	0	0	1086	0	0	0	0	0	0
2	64113525	rs754523466	T	C	gnomAD Exomes	PASS	NA	p.Ala308Ala	c.924T>C(p.=)	c.924T>C	synonymous_variant		6	251406	0.000023865778859693085	0	0	0	16254	0	0	0	34564	0	0	0	10080	0	0	0	18394	0	0	0	21648	0	0	1	113714	0	0	0	6136	0	0	5	30616	0	0
2	64113528	rs778430162	A	G	gnomAD Exomes	PASS	NA	p.Gln309Gln	c.927A>G(p.=)	c.927A>G	synonymous_variant		6	251410	0.000023865399148800762	0	0	0	16254	0	0	0	34564	0	0	0	10080	0	0	0	18394	0	0	0	21648	0	0	6	113718	0	0	0	6136	0	0	0	30616	0	0
2	64113542	rs1307501598	A	G	gnomAD Exomes	PASS	NA	p.His314Arg	p.His314Arg	c.941A>G	missense_variant		1	251400	0.0000039777247414478914	0	0	0	16254	0	0	0	34570	0	0	0	10080	0	0	0	18394	0	0	0	21648	0	0	1	113702	0	0	0	6136	0	0	0	30616	0	0
2	64113545	rs1291180178	T	C	gnomAD Genomes	NA	PASS	p.Val315Ala	p.Val315Ala	c.944T>C	missense_variant		1	31414	0.000031832940727064365	0	0	1	8716	0	0	0	848	0	0	0	290	0	0	0	1560	0	0	0	3476	0	0	0	15436	0	0	0	1088	0	0	0	0	0	0
2	64113549	rs747872356	C	T	gnomAD Exomes,gnomAD Genomes	PASS	PASS	p.Asp316Asp	c.948C>T(p.=)	c.948C>T	synonymous_variant		7	282796	0.000024752825358208746	0	0	2	24970	0	0	0	35406	0	0	1	10370	0	0	0	19954	0	0	0	25124	0	0	3	129130	0	0	0	7226	0	0	1	30616	0	0
2	64113550	rs758810269	G	A	gnomAD Exomes	PASS	NA	p.Glu317Lys	p.Glu317Lys	c.949G>A	missense_variant		4	251388	0.000015911658472162552	0	0	0	16254	0	0	1	34564	0	0	0	10078	0	0	0	18394	0	0	0	21648	0	0	2	113696	0	0	0	6138	0	0	1	30616	0	0
2	64113552	rs1382134780	G	A	gnomAD Genomes	NA	PASS	p.Glu317Glu	c.951G>A(p.=)	c.951G>A	synonymous_variant		1	31410	0.00003183699458771092	0	0	0	8718	0	0	0	848	0	0	0	290	0	0	0	1560	0	0	0	3476	0	0	1	15430	0	0	0	1088	0	0	0	0	0	0
2	64113556	rs1335560022	A	C	gnomAD Exomes	PASS	NA	p.Lys319Gln	p.Lys319Gln	c.955A>C	missense_variant		1	251386	0.00000397794626590184	0	0	1	16254	0	0	0	34558	0	0	0	10078	0	0	0	18394	0	0	0	21648	0	0	0	113702	0	0	0	6136	0	0	0	30616	0	0
2	64113561	rs778318976	T	A	gnomAD Exomes,gnomAD Genomes	PASS	PASS	p.Ser320Ser	c.960T>A(p.=)	c.960T>A	synonymous_variant		129	282790	0.0004561688885745606	0	0	0	24972	0	0	129	35404	0	0	0	10368	0	0	0	19954	0	0	0	25124	0	0	0	129128	0	0	0	7224	0	0	0	30616	0	0
2	64113564	rs747412943	A	G	gnomAD Exomes,gnomAD Genomes	PASS	PASS	p.Val321Val	c.963A>G(p.=)	c.963A>G	synonymous_variant		2	282776	0.000007072736017200894	0	0	0	24970	0	0	0	35400	0	0	0	10368	0	0	2	19952	0	0	0	25122	0	0	0	129124	0	0	0	7224	0	0	0	30616	0	0
2	64113597	rs771296276	A	G	gnomAD Exomes	PASS	NA	p.Leu332Leu	c.996A>G(p.=)	c.996A>G	synonymous_variant		9	251194	0.00003582888126308749	0	0	0	16254	0	0	9	34546	0	0	0	10072	0	0	0	18394	0	0	0	21648	0	0	0	113532	0	0	0	6132	0	0	0	30616	0	0
2	64113601	rs200855460	A	G	gnomAD Exomes	PASS	NA	p.Ile334Val	p.Ile334Val	c.1000A>G	missense_variant		1	251166	0.000003981430607645939	0	0	1	16252	0	0	0	34542	0	0	0	10074	0	0	0	18394	0	0	0	21648	0	0	0	113510	0	0	0	6130	0	0	0	30616	0	0
2	64113602	rs745870029	T	G	gnomAD Exomes	PASS	NA	p.Ile334Ser	p.Ile334Ser	c.1001T>G	missense_variant		1	251152	0.000003981652545072307	0	0	0	16250	0	0	0	34542	0	0	0	10072	0	0	0	18394	0	0	0	21648	0	0	1	113500	0	0	0	6130	0	0	0	30616	0	0
2	64113610	rs1439190621	G	A	gnomAD Exomes	PASS	NA	p.Ala337Thr	p.Ala337Thr	c.1009G>A	missense_variant		1	251044	0.000003983365465814758	0	0	0	16242	0	0	0	34536	0	0	0	10072	0	0	0	18392	0	0	0	21644	0	0	0	113418	0	0	0	6124	0	0	1	30616	0	0
2	64113611	rs376428418	C	A	gnomAD Exomes	PASS	NA	p.Ala337Glu	p.Ala337Glu	c.1010C>A	missense_variant		1	251052	0.0000039832385322562654	0	0	1	16246	0	0	0	34538	0	0	0	10074	0	0	0	18392	0	0	0	21646	0	0	0	113418	0	0	0	6122	0	0	0	30616	0	0
2	64113616	rs1416452395	G	A	gnomAD Exomes	PASS	NA	p.Val339Ile	p.Val339Ile	c.1015G>A	missense_variant		1	250976	0.000003984444727782736	0	0	0	16242	0	0	1	34538	0	0	0	10072	0	0	0	18392	0	0	0	21644	0	0	0	113358	0	0	0	6118	0	0	0	30612	0	0
2	64113619	rs376047157	A	G	gnomAD Exomes	PASS	NA	p.Lys340Glu	p.Lys340Glu	c.1018A>G	missense_variant		1	250936	0.000003985079861000414	0	0	0	16236	0	0	0	34534	0	0	0	10068	0	0	0	18390	0	0	1	21644	0	0	0	113342	0	0	0	6116	0	0	0	30606	0	0
2	64113619	rs376047157	A	C	gnomAD Exomes,gnomAD Genomes	PASS	PASS	p.Lys340Gln	p.Lys340Gln	c.1018A>C	missense_variant		17	282338	0.0000602115195262416	0	0	17	24952	0	0	0	35380	0	0	0	10358	0	0	0	19948	0	0	0	25120	0	0	0	128772	0	0	0	7202	0	0	0	30606	0	0
2	64113628	rs373657262	C	A	gnomAD Exomes	PASS	NA	p.Gln343Lys	p.Gln343Lys	c.1027C>A	missense_variant		1	250748	0.0000039880677014373	0	0	0	16228	0	0	0	34528	0	0	0	10062	0	0	0	18390	0	0	0	21642	0	0	1	113180	0	0	0	6110	0	0	0	30608	0	0
2	64113629	rs868054051	A	G	gnomAD Exomes	PASS	NA	p.Gln343Arg	p.Gln343Arg	c.1028A>G	missense_variant		1	250752	0.000003988004083716182	0	0	1	16224	0	0	0	34526	0	0	0	10066	0	0	0	18388	0	0	0	21644	0	0	0	113188	0	0	0	6110	0	0	0	30606	0	0
2	64113631	rs1465075873	G	C	gnomAD Exomes	PASS	NA	p.Glu344Gln	p.Glu344Gln	c.1030G>C	missense_variant		1	250680	0.00000398914951332376	0	0	0	16222	0	0	0	34530	0	0	0	10066	0	0	0	18388	0	0	0	21640	0	0	0	113124	0	0	1	6108	0	0	0	30602	0	0
2	64113642	rs1298528398	C	A	gnomAD Exomes	PASS	NA	p.Ala347Ala	c.1041C>A(p.=)	c.1041C>A	synonymous_variant		1	250398	0.000003993642121742186	0	0	0	16184	0	0	0	34514	0	0	0	10058	0	0	0	18386	0	0	0	21632	0	0	0	112922	0	0	0	6104	0	0	1	30598	0	0
2	64113644	rs367846320	T	C	gnomAD Exomes	PASS	NA	p.Ile348Thr	p.Ile348Thr	c.1043T>C	missense_variant		4	250370	0.00001597635499460798	0	0	0	16180	0	0	1	34516	0	0	0	10060	0	0	0	18382	0	0	0	21630	0	0	3	112900	0	0	0	6102	0	0	0	30600	0	0
2	64113648	rs1394449449	C	G	gnomAD Exomes	PASS	NA	p.Asp349Glu	p.Asp349Glu	c.1047C>G	missense_variant		1	250124	0.000003998016983576146	0	0	0	16148	0	0	0	34514	0	0	0	10050	0	0	0	18380	0	0	0	21630	0	0	1	112716	0	0	0	6096	0	0	0	30590	0	0
2	64113649	rs1333754807	A	T	gnomAD Exomes	PASS	NA	p.Met350Leu	p.Met350Leu	c.1048A>T	missense_variant		1	250140	0.000003997761253697929	0	0	0	16154	0	0	0	34512	0	0	0	10048	0	0	0	18380	0	0	0	21628	0	0	1	112730	0	0	0	6096	0	0	0	30592	0	0
2	64113660	rs760529709	T	A	gnomAD Exomes,gnomAD Genomes	PASS	PASS	p.Ile353Ile	c.1059T>A(p.=)	c.1059T>A	synonymous_variant		4	280916	0.000014239131982514346	0	0	4	24792	0	0	0	35324	0	0	0	10320	0	0	0	19928	0	0	0	25080	0	0	0	127730	0	0	0	7168	0	0	0	30574	0	0
2	64113667	rs1235243583	G	T	gnomAD Exomes	PASS	NA	p.Ala356Ser	p.Ala356Ser	c.1066G>T	missense_variant		2	248844	0.000008037163845622157	0	0	2	15964	0	0	0	34434	0	0	0	10000	0	0	0	18358	0	0	0	21562	0	0	0	111908	0	0	0	6054	0	0	0	30564	0	0
2	64113668	rs1276443089	C	G	gnomAD Exomes	PASS	NA	p.Ala356Gly	p.Ala356Gly	c.1067C>G	missense_variant		1	248876	0.000004018065221234671	0	0	0	15972	0	0	0	34434	0	0	1	10004	0	0	0	18364	0	0	0	21564	0	0	0	111926	0	0	0	6052	0	0	0	30560	0	0
2	64113671	rs766159792	A	T	gnomAD Exomes	PASS	NA	p.Lys357Met	p.Lys357Met	c.1070A>T	missense_variant		5	248388	0.000020129796930608564	0	0	0	15890	0	0	5	34430	0	0	0	9990	0	0	0	18348	0	0	0	21530	0	0	0	111614	0	0	0	6036	0	0	0	30550	0	0
2	64113675	rs753876841	A	T	gnomAD Exomes	PASS	NA	c.1071+3A>T		c.1071+3A>T	splice_region_variant		1	248370	0.0000040262511575472075	0	0	0	15888	0	0	0	34432	0	0	0	9996	0	0	0	18348	0	0	0	21536	0	0	1	111584	0	0	0	6038	0	0	0	30548	0	0
2	64113684	rs754428367	T	G	gnomAD Exomes	PASS	NA	c.1071+12T>G		c.1071+12T>G	intron_variant		1	246990	0.000004048746912830479	0	0	0	15662	0	0	0	34368	0	0	0	9960	0	0	0	18322	0	0	0	21320	0	0	1	110850	0	0	0	6004	0	0	0	30504	0	0
2	64113686	rs72808236	G	T	gnomAD Exomes,gnomAD Genomes	PASS	PASS	c.1071+14G>T		c.1071+14G>T	intron_variant		8423	278292	0.0302667701550889	298	0	93	24368	0	0	3217	35196	162	0	34	10250	0	0	1183	19866	38	0	2123	24784	85	0	1444	126244	11	0	185	7092	1	0	144	30492	1	0
2	64113687	rs1182367032	TG	T	gnomAD Genomes	NA	PASS	c.1071+17delG		c.1071+17delG	intron_variant		1	31412	0.00003183496752833312	0	0	0	8716	0	0	0	848	0	0	0	290	0	0	0	1558	0	0	0	3476	0	0	1	15436	0	0	0	1088	0	0	0	0	0	0
2	64113694	rs752370450	TTGAGCTTCCTGGTTCC	T	gnomAD Exomes	PASS	NA	c.1071+24_1071+39delGAGCTTCCTGGTTCCT		c.1071+24_1071+39delGAGCTTCCTGGTTCCT	intron_variant		1	245890	0.000004066859164667128	0	0	0	15512	0	0	0	34318	0	0	0	9926	0	0	0	18290	0	0	1	21026	0	0	0	110390	0	0	0	5998	0	0	0	30430	0	0
2	64113694	rs752370450	T	C	gnomAD Exomes	PASS	NA	c.1071+22T>C		c.1071+22T>C	intron_variant		3	245890	0.000012200577494001382	0	0	0	15512	0	0	1	34318	0	0	0	9926	0	0	1	18290	0	0	0	21026	0	0	0	110390	0	0	0	5998	0	0	1	30430	0	0
2	64113699	rs1256409168	C	T	gnomAD Exomes	PASS	NA	c.1071+27C>T		c.1071+27C>T	intron_variant		3	244586	0.000012265624361165398	0	0	0	15448	0	0	3	34270	0	0	0	9846	0	0	0	18262	0	0	0	20714	0	0	0	109800	0	0	0	5952	0	0	0	30294	0	0
2	64113700	rs1485821507	T	C	gnomAD Exomes	PASS	NA	c.1071+28T>C		c.1071+28T>C	intron_variant		1	244400	0.000004091653027823241	0	0	0	15414	0	0	0	34264	0	0	0	9862	0	0	0	18248	0	0	0	20630	0	0	0	109722	0	0	0	5956	0	0	1	30304	0	0
2	64113705	rs551695825	G	T	gnomAD Exomes,gnomAD Genomes	PASS	PASS	c.1071+33G>T		c.1071+33G>T	intron_variant		5	274218	0.00001823366810347971	0	0	0	24010	0	0	0	34990	0	0	0	10090	0	0	0	19764	0	0	0	23770	0	0	5	124422	0	0	0	7002	0	0	0	30170	0	0
2	64113705	rs551695825	G	C	gnomAD Exomes	PASS	NA	c.1071+33G>C		c.1071+33G>C	intron_variant		2	242822	0.000008236485985619095	0	0	0	15306	0	0	0	34142	0	0	0	9800	0	0	2	18204	0	0	0	20294	0	0	0	108992	0	0	0	5914	0	0	0	30170	0	0
2	64113706	rs1260496470	G	A	gnomAD Exomes	PASS	NA	c.1071+34G>A		c.1071+34G>A	intron_variant		1	242772	0.000004119091163725636	0	0	0	15310	0	0	1	34136	0	0	0	9790	0	0	0	18214	0	0	0	20278	0	0	0	108982	0	0	0	5912	0	0	0	30150	0	0
2	64113710	rs1427836159	C	G	gnomAD Exomes	PASS	NA	c.1071+38C>G		c.1071+38C>G	intron_variant		1	242010	0.000004132060658650469	0	0	0	15256	0	0	0	34078	0	0	0	9740	0	0	0	18180	0	0	0	20130	0	0	0	108656	0	0	0	5918	0	0	1	30052	0	0
2	64113714	rs1442490252	G	C	gnomAD Genomes	NA	PASS	c.1071+42G>C		c.1071+42G>C	intron_variant		1	31400	0.00003184713375796178	0	0	1	8712	0	0	0	848	0	0	0	290	0	0	0	1558	0	0	0	3476	0	0	0	15428	0	0	0	1088	0	0	0	0	0	0
2	64113719	rs747321322	T	C	gnomAD Exomes	PASS	NA	c.1071+47T>C		c.1071+47T>C	intron_variant		2	237348	0.000008426445556735258	0	0	0	14992	0	0	1	33768	0	0	0	9558	0	0	0	18034	0	0	0	19112	0	0	0	106474	0	0	0	5830	0	0	1	29580	0	0
2	64113720	rs374167212	A	G	gnomAD Exomes,gnomAD Genomes	PASS	PASS	c.1071+48A>G		c.1071+48A>G	intron_variant		17	267982	0.00006343709652140816	0	0	0	23644	0	0	2	34574	0	0	1	9820	0	0	0	19550	0	0	0	22468	0	0	14	121530	0	0	0	6894	0	0	0	29502	0	0
2	64113723	rs1464382528	A	G	gnomAD Exomes	PASS	NA	c.1071+51A>G		c.1071+51A>G	intron_variant		1	235692	0.000004242825382278567	0	0	0	14926	0	0	0	33652	0	0	0	9458	0	0	0	17942	0	0	1	18886	0	0	0	105680	0	0	0	5790	0	0	0	29358	0	0
2	64113739	rs555698096	C	G	gnomAD Genomes	NA	PASS	c.1071+67C>G		c.1071+67C>G	intron_variant		1	31394	0.00003185322036057845	0	0	0	8708	0	0	1	848	0	0	0	290	0	0	0	1560	0	0	0	3476	0	0	0	15424	0	0	0	1088	0	0	0	0	0	0
2	64113744	rs563646200	G	A	gnomAD Genomes	NA	PASS	c.1071+72G>A		c.1071+72G>A	intron_variant		8	31376	0.00025497195308516065	0	0	8	8698	0	0	0	848	0	0	0	290	0	0	0	1560	0	0	0	3476	0	0	0	15418	0	0	0	1086	0	0	0	0	0	0
2	64113747	rs1262747637	C	G	gnomAD Genomes	NA	PASS	c.1071+75C>G		c.1071+75C>G	intron_variant		1	31400	0.00003184713375796178	0	0	0	8712	0	0	0	848	0	0	0	290	0	0	0	1560	0	0	0	3476	0	0	1	15428	0	0	0	1086	0	0	0	0	0	0
2	64114472	rs147929063	A	G	gnomAD Genomes	NA	PASS	c.1072-64A>G		c.1072-64A>G	intron_variant		82	31328	0.002617466802860061	0	0	74	8690	0	0	2	848	0	0	0	290	0	0	0	1560	0	0	0	3450	0	0	6	15408	0	0	0	1082	0	0	0	0	0	0
2	64114472	rs147929063	A	C	gnomAD Genomes	NA	PASS	c.1072-64A>C		c.1072-64A>C	intron_variant		1	31328	0.00003192032686414709	0	0	0	8690	0	0	0	848	0	0	0	290	0	0	0	1560	0	0	0	3450	0	0	1	15408	0	0	0	1082	0	0	0	0	0	0
2	64114485	rs781547803	G	T	gnomAD Exomes	PASS	NA	c.1072-51G>T		c.1072-51G>T	intron_variant		3	244972	0.000012246297536044936	0	0	1	15310	0	0	0	33844	0	0	0	9660	0	0	2	18244	0	0	0	21336	0	0	0	110590	0	0	0	5922	0	0	0	30066	0	0
2	64114495	rs769731409	A	G	gnomAD Exomes	PASS	NA	c.1072-41A>G		c.1072-41A>G	intron_variant		3	247684	0.000012112207490189112	0	0	0	15402	0	0	0	34260	0	0	0	9918	0	0	0	18344	0	0	0	21522	0	0	3	111772	0	0	0	6022	0	0	0	30444	0	0
2	64114499	rs768314455	CCT	C	gnomAD Exomes	PASS	NA	c.1072-34_1072-33delCT		c.1072-34_1072-33delCT	intron_variant		3	248100	0.000012091898428053204	0	0	0	15426	0	0	0	34336	0	0	0	9960	0	0	1	18372	0	0	0	21532	0	0	2	111956	0	0	0	6032	0	0	0	30486	0	0
2	64114500	rs775506663	C	T	gnomAD Exomes,gnomAD Genomes	PASS	PASS	c.1072-36C>T		c.1072-36C>T	intron_variant		7	279548	0.00002504042239615379	0	0	0	24146	0	0	0	35188	0	0	0	10254	0	0	0	19932	0	0	0	24994	0	0	7	127426	0	0	0	7112	0	0	0	30496	0	0
2	64114502		C	G	gnomAD Exomes	PASS	NA	c.1072-34C>G		c.1072-34C>G	intron_variant		1	248370	0.0000040262511575472075	0	0	0	15460	0	0	0	34346	0	0	1	9970	0	0	0	18374	0	0	0	21554	0	0	0	112116	0	0	0	6034	0	0	0	30516	0	0
2	64114505	rs749391288	T	C	gnomAD Exomes	PASS	NA	c.1072-31T>C		c.1072-31T>C	intron_variant		29	248604	0.00011665138131325321	0	0	0	15480	0	0	27	34360	0	0	0	9992	0	0	0	18372	0	0	0	21552	0	0	2	112264	0	0	0	6040	0	0	0	30544	0	0
2	64114506	rs768807530	T	C	gnomAD Exomes	PASS	NA	c.1072-30T>C		c.1072-30T>C	intron_variant		2	248806	0.000008038391357121613	0	0	0	15492	0	0	1	34404	0	0	0	10006	0	0	1	18372	0	0	0	21574	0	0	0	112354	0	0	0	6044	0	0	0	30560	0	0
2	64114507	rs141793147	T	G	gnomAD Exomes,gnomAD Genomes	PASS	PASS	c.1072-29T>G		c.1072-29T>G	intron_variant		20	280288	0.0000713551775316817	0	0	1	24204	0	0	0	35258	0	0	0	10302	0	0	0	19938	0	0	0	25052	0	0	19	127828	0	0	0	7134	0	0	0	30572	0	0
2	64114509	rs923088620	C	G	gnomAD Exomes	PASS	NA	c.1072-27C>G		c.1072-27C>G	intron_variant		2	248892	0.000008035613840541279	0	0	0	15508	0	0	0	34404	0	0	0	10010	0	0	0	18382	0	0	0	21600	0	0	2	112386	0	0	0	6042	0	0	0	30560	0	0
2	64114509	rs923088620	C	A	gnomAD Genomes	NA	PASS	c.1072-27C>A		c.1072-27C>A	intron_variant		1	31282	0.00003196726552010741	0	0	1	8694	0	0	0	842	0	0	0	290	0	0	0	1560	0	0	0	3442	0	0	0	15370	0	0	0	1084	0	0	0	0	0	0
2	64114511	rs186597782	A	G	gnomAD Exomes,gnomAD Genomes	PASS	PASS	c.1072-25A>G		c.1072-25A>G	intron_variant		20	280442	0.0000713159940379829	0	0	1	24230	0	0	4	35260	0	0	0	10314	0	0	0	19940	0	0	0	25054	0	0	14	127924	0	0	1	7144	0	0	0	30576	0	0
2	64114512	rs766250764	T	C	gnomAD Exomes	PASS	NA	c.1072-24T>C		c.1072-24T>C	intron_variant		1	249218	0.0000040125512603423505	0	0	0	15540	0	0	1	34432	0	0	0	10028	0	0	0	18386	0	0	0	21604	0	0	0	112584	0	0	0	6062	0	0	0	30582	0	0
2	64114513	rs780684667	T	C	gnomAD Exomes	PASS	NA	c.1072-23T>C		c.1072-23T>C	intron_variant		1	249232	0.000004012325865057457	0	0	0	15532	0	0	1	34440	0	0	0	10028	0	0	0	18388	0	0	0	21608	0	0	0	112594	0	0	0	6056	0	0	0	30586	0	0
2	64114513	rs780684667	TC	T	gnomAD Exomes	PASS	NA	c.1072-19delC		c.1072-19delC	intron_variant		16	249232	0.0000641972138409193	0	0	0	15532	0	0	0	34440	0	0	0	10028	0	0	0	18388	0	0	0	21608	0	0	0	112594	0	0	0	6056	0	0	16	30586	0	0
2	64114514	rs776406230	C	A	gnomAD Exomes	PASS	NA	c.1072-22C>A		c.1072-22C>A	intron_variant		1	249336	0.00000401065229248885	0	0	0	15542	0	0	0	34482	0	0	0	10030	0	0	0	18386	0	0	0	21608	0	0	0	112636	0	0	0	6064	0	0	1	30588	0	0
2	64114522	rs759563009	C	T	gnomAD Exomes	PASS	NA	c.1072-14C>T		c.1072-14C>T	intron_variant		1	249612	0.000004006217649792478	0	0	0	15592	0	0	0	34510	0	0	0	10052	0	0	0	18390	0	0	0	21626	0	0	1	112764	0	0	0	6074	0	0	0	30604	0	0
2	64114531	rs1186991504	T	C	gnomAD Exomes	PASS	NA	c.1072-5T>C		c.1072-5T>C	splice_region_variant		1	249902	0.00000400156861489704	0	0	0	15666	0	0	0	34516	0	0	0	10060	0	0	0	18390	0	0	0	21638	0	0	1	112942	0	0	0	6078	0	0	0	30612	0	0
2	64114537	rs1263791730	C	A	gnomAD Exomes	PASS	NA	p.Thr358Asn	p.Thr358Asn	c.1073C>A	missense_variant		1	250134	0.000003997857148568367	0	0	0	15774	0	0	0	34516	0	0	0	10072	0	0	0	18392	0	0	0	21634	0	0	1	113042	0	0	0	6090	0	0	0	30614	0	0
2	64114544	rs1431419581	T	G	gnomAD Exomes	PASS	NA	p.Asp360Glu	p.Asp360Glu	c.1080T>G	missense_variant		1	250510	0.000003991856612510478	0	0	0	15968	0	0	0	34520	0	0	0	10072	0	0	1	18392	0	0	0	21636	0	0	0	113212	0	0	0	6096	0	0	0	30614	0	0
2	64114553	rs147051654	G	A	gnomAD Exomes,gnomAD Genomes	PASS	PASS	p.Leu363Leu	c.1089G>A(p.=)	c.1089G>A	synonymous_variant		5425	282228	0.01922204742265119	79	0	89	24836	0	0	272	35372	2	0	532	10362	12	0	2	19954	0	0	1150	25106	26	0	2917	128788	35	0	149	7200	2	0	314	30610	2	0
2	64114565	rs752208825	A	G	gnomAD Exomes	PASS	NA	p.Gln367Gln	c.1101A>G(p.=)	c.1101A>G	synonymous_variant		6	251092	0.000023895623914740412	0	0	3	16190	0	0	0	34538	0	0	0	10076	0	0	0	18392	0	0	0	21640	0	0	2	113522	0	0	0	6120	0	0	1	30614	0	0
2	64114574	rs200365333	T	C	gnomAD Exomes,gnomAD Genomes	PASS	PASS	p.Thr370Thr	c.1110T>C(p.=)	c.1110T>C	synonymous_variant		19	282542	0.00006724663943767653	0	0	17	24914	0	0	0	35386	0	0	0	10366	0	0	0	19950	0	0	0	25114	0	0	2	128992	0	0	0	7206	0	0	0	30614	0	0
2	64114590	rs1157095799	A	G	gnomAD Exomes	PASS	NA	p.Ile376Val	p.Ile376Val	c.1126A>G	missense_variant		1	251276	0.000003979687674111336	0	0	0	16240	0	0	0	34540	0	0	0	10078	0	0	0	18388	0	0	0	21648	0	0	1	113636	0	0	0	6132	0	0	0	30614	0	0
2	64114594	rs763775247	A	G	gnomAD Exomes	PASS	NA	p.Lys377Arg	p.Lys377Arg	c.1130A>G	missense_variant		1	251286	0.000003979529301274246	0	0	0	16246	0	0	1	34544	0	0	0	10078	0	0	0	18386	0	0	0	21648	0	0	0	113636	0	0	0	6132	0	0	0	30616	0	0
2	64114603	rs1454402417	A	G	gnomAD Exomes	PASS	NA	p.Glu380Gly	p.Glu380Gly	c.1139A>G	missense_variant		1	251266	0.000003979846059554417	0	0	0	16250	0	0	1	34536	0	0	0	10076	0	0	0	18384	0	0	0	21648	0	0	0	113626	0	0	0	6130	0	0	0	30616	0	0
2	64114604	rs751294157	G	A	gnomAD Exomes	PASS	NA	p.Glu380Glu	c.1140G>A(p.=)	c.1140G>A	synonymous_variant		2	251276	0.000007959375348222672	0	0	0	16250	0	0	0	34542	0	0	0	10076	0	0	0	18386	0	0	0	21646	0	0	2	113630	0	0	0	6130	0	0	0	30616	0	0
2	64114605	rs757550246	A	C	gnomAD Exomes	PASS	NA	p.Asn381His	p.Asn381His	c.1141A>C	missense_variant		2	251292	0.00000795886856724448	0	0	0	16252	0	0	0	34534	0	0	0	10076	0	0	0	18386	0	0	0	21648	0	0	2	113650	0	0	0	6130	0	0	0	30616	0	0
2	64114611	rs1304608094	C	T	gnomAD Exomes	PASS	NA	p.Leu383Leu	c.1147C>T(p.=)	c.1147C>T	synonymous_variant		1	251296	0.00000397937094104164	0	0	0	16250	0	0	1	34538	0	0	0	10074	0	0	0	18386	0	0	0	21648	0	0	0	113652	0	0	0	6132	0	0	0	30616	0	0
2	64114613	rs781657411	A	G	gnomAD Exomes	PASS	NA	p.Leu383Leu	c.1149A>G(p.=)	c.1149A>G	synonymous_variant		5	251302	0.00001989637965475802	0	0	0	16256	0	0	0	34540	0	0	0	10074	0	0	5	18386	0	0	0	21646	0	0	0	113650	0	0	0	6134	0	0	0	30616	0	0
2	64114620	rs750783431	A	C	gnomAD Exomes	PASS	NA	p.Asn386His	p.Asn386His	c.1156A>C	missense_variant		1	251326	0.000003978895935955691	0	0	0	16256	0	0	1	34536	0	0	0	10076	0	0	0	18390	0	0	0	21644	0	0	0	113672	0	0	0	6136	0	0	0	30616	0	0
2	64114622	rs147556938	T	C	gnomAD Exomes	PASS	NA	p.Asn386Asn	c.1158T>C(p.=)	c.1158T>C	synonymous_variant		11	251342	0.00004376506910902276	0	0	0	16256	0	0	0	34538	0	0	0	10076	0	0	0	18392	0	0	4	21648	0	0	6	113678	0	0	1	6138	0	0	0	30616	0	0
2	64114628	rs368712947	A	C	gnomAD Exomes,gnomAD Genomes	PASS	PASS	p.Pro388Pro	c.1164A>C(p.=)	c.1164A>C	synonymous_variant		66	282736	0.00023343330881104635	0	0	3	24960	0	0	13	35392	0	0	15	10368	0	0	0	19944	0	0	0	25118	0	0	34	129112	0	0	1	7226	0	0	0	30616	0	0
2	64114631	rs371937586	G	A	gnomAD Exomes	PASS	NA	p.Arg389Arg	c.1167G>A(p.=)	c.1167G>A	synonymous_variant		1	251360	0.000003978357733927435	0	0	1	16256	0	0	0	34540	0	0	0	10080	0	0	0	18394	0	0	0	21648	0	0	0	113690	0	0	0	6136	0	0	0	30616	0	0
2	64114635	rs576892484	C	T	gnomAD Exomes	PASS	NA	p.Arg391Cys	p.Arg391Cys	c.1171C>T	missense_variant		3	251346	0.000011935737986679716	0	0	1	16256	0	0	0	34542	0	0	0	10080	0	0	0	18394	0	0	0	21648	0	0	1	113674	0	0	0	6136	0	0	1	30616	0	0
2	64114636	rs779090152	G	A	gnomAD Exomes	PASS	NA	p.Arg391His	p.Arg391His	c.1172G>A	missense_variant		2	251350	0.000007957032027053908	0	0	0	16256	0	0	0	34544	0	0	0	10080	0	0	0	18394	0	0	0	21648	0	0	1	113676	0	0	1	6136	0	0	0	30616	0	0
2	64114639	rs1253333083	T	C	gnomAD Exomes	PASS	NA	p.Phe392Ser	p.Phe392Ser	c.1175T>C	missense_variant		1	251358	0.000003978389388839822	0	0	0	16256	0	0	0	34546	0	0	0	10078	0	0	0	18394	0	0	0	21648	0	0	1	113684	0	0	0	6136	0	0	0	30616	0	0
2	64114643	rs748447815	G	T	gnomAD Exomes	PASS	NA	p.Leu393Leu	c.1179G>T(p.=)	c.1179G>T	synonymous_variant		1	251370	0.000003978199466921272	0	0	1	16256	0	0	0	34550	0	0	0	10080	0	0	0	18394	0	0	0	21648	0	0	0	113688	0	0	0	6138	0	0	0	30616	0	0
2	64114644	rs770605437	C	T	gnomAD Exomes	PASS	NA	p.Pro394Ser	p.Pro394Ser	c.1180C>T	missense_variant		1	251366	0.00000397826277221263	0	0	0	16256	0	0	0	34550	0	0	0	10078	0	0	0	18394	0	0	0	21648	0	0	1	113686	0	0	0	6138	0	0	0	30616	0	0
2	64114649	rs776450293	C	G	gnomAD Exomes,gnomAD Genomes	PASS	PASS	p.Val395Val	c.1185C>G(p.=)	c.1185C>G	synonymous_variant		4	282760	0.000014146272457207526	0	0	0	24968	0	0	0	35398	0	0	0	10368	0	0	0	19950	0	0	0	25116	0	0	4	129118	0	0	0	7226	0	0	0	30616	0	0
2	64114661	rs759275408	A	G	gnomAD Exomes	PASS	NA	p.Ser399Ser	c.1197A>G(p.=)	c.1197A>G	synonymous_variant		1	251364	0.000003978294425613851	0	0	0	16256	0	0	0	34552	0	0	0	10076	0	0	0	18394	0	0	0	21648	0	0	1	113686	0	0	0	6136	0	0	0	30616	0	0
2	64114667	rs1313952110	C	G	gnomAD Genomes	NA	PASS	p.Leu401Leu	c.1203C>G(p.=)	c.1203C>G	synonymous_variant		1	31396	0.00003185119123455217	0	0	0	8710	0	0	0	848	0	0	0	290	0	0	0	1556	0	0	0	3472	0	0	0	15434	0	0	1	1086	0	0	0	0	0	0
2	64114673	rs1161371234	G	A	gnomAD Exomes	PASS	NA	p.Leu403Leu	c.1209G>A(p.=)	c.1209G>A	synonymous_variant		1	251368	0.0000039782311193151075	0	0	0	16256	0	0	0	34554	0	0	0	10078	0	0	0	18392	0	0	0	21648	0	0	1	113686	0	0	0	6138	0	0	0	30616	0	0
2	64114684	rs769799837	A	G	gnomAD Exomes	PASS	NA	p.Asn407Ser	p.Asn407Ser	c.1220A>G	missense_variant		1	251384	0.00000397797791426662	0	0	0	16256	0	0	0	34562	0	0	0	10080	0	0	0	18394	0	0	0	21648	0	0	1	113690	0	0	0	6138	0	0	0	30616	0	0
2	64114690	rs775575324	A	G	gnomAD Exomes	PASS	NA	p.Tyr409Cys	p.Tyr409Cys	c.1226A>G	missense_variant		5	251388	0.00001988957309020319	0	0	0	16256	0	0	0	34560	0	0	0	10080	0	0	0	18394	0	0	0	21648	0	0	1	113696	0	0	0	6138	0	0	4	30616	0	0
2	64114691	rs762549887	T	C	gnomAD Exomes	PASS	NA	p.Tyr409Tyr	c.1227T>C(p.=)	c.1227T>C	synonymous_variant		1	251390	0.000003977882970683003	0	0	0	16254	0	0	0	34560	0	0	0	10080	0	0	0	18394	0	0	0	21648	0	0	0	113698	0	0	0	6140	0	0	1	30616	0	0
2	64114697	rs1281225523	T	C	gnomAD Exomes	PASS	NA	p.Leu411Leu	c.1233T>C(p.=)	c.1233T>C	synonymous_variant		1	251380	0.000003978041212506962	0	0	0	16256	0	0	0	34560	0	0	0	10080	0	0	0	18394	0	0	0	21648	0	0	1	113688	0	0	0	6138	0	0	0	30616	0	0
2	64114711	rs763755146	T	A	gnomAD Exomes	PASS	NA	p.Leu416Gln	p.Leu416Gln	c.1247T>A	missense_variant		1	251376	0.000003978104512761759	0	0	0	16256	0	0	0	34564	0	0	0	10080	0	0	0	18394	0	0	0	21648	0	0	0	113680	0	0	0	6138	0	0	1	30616	0	0
2	64114712	rs376582788	G	C	gnomAD Exomes,gnomAD Genomes	PASS	PASS	p.Leu416Leu	c.1248G>C(p.=)	c.1248G>C	synonymous_variant		4	282782	0.000014145171899201505	0	0	4	24972	0	0	0	35414	0	0	0	10370	0	0	0	19954	0	0	0	25122	0	0	0	129112	0	0	0	7222	0	0	0	30616	0	0
2	64114715	rs761486140	A	T	gnomAD Exomes,gnomAD Genomes	PASS	PASS	p.Thr417Thr	c.1251A>T(p.=)	c.1251A>T	synonymous_variant		2	282770	0.000007072886091169502	0	0	0	24972	0	0	2	35410	0	0	0	10370	0	0	0	19954	0	0	0	25122	0	0	0	129100	0	0	0	7226	0	0	0	30616	0	0
2	64114717	rs1281603909	T	C	gnomAD Genomes	NA	PASS	p.Met418Thr	p.Met418Thr	c.1253T>C	missense_variant		1	31402	0.0000318451054072989	0	0	0	8714	0	0	0	848	0	0	0	290	0	0	1	1560	0	0	0	3476	0	0	0	15428	0	0	0	1086	0	0	0	0	0	0
2	64114718	rs767097426	G	A	gnomAD Exomes	PASS	NA	p.Met418Ile	p.Met418Ile	c.1254G>A	missense_variant		1	251370	0.000003978199466921272	0	0	0	16256	0	0	0	34568	0	0	0	10080	0	0	0	18394	0	0	0	21648	0	0	1	113670	0	0	0	6138	0	0	0	30616	0	0
2	64114722	rs1319421745	G	A	gnomAD Exomes	PASS	NA	p.Glu420Lys	p.Glu420Lys	c.1258G>A	missense_variant		1	251346	0.0000039785793288932385	0	0	0	16256	0	0	0	34562	0	0	0	10078	0	0	1	18394	0	0	0	21648	0	0	0	113656	0	0	0	6136	0	0	0	30616	0	0
2	64114723	rs1232536041	A	C	gnomAD Exomes	PASS	NA	p.Glu420Ala	p.Glu420Ala	c.1259A>C	missense_variant		1	251356	0.000003978421044255956	0	0	0	16256	0	0	0	34566	0	0	0	10080	0	0	0	18394	0	0	0	21648	0	0	1	113658	0	0	0	6138	0	0	0	30616	0	0
2	64114724	rs368034646	A	G	gnomAD Exomes,gnomAD Genomes	PASS	PASS	p.Glu420Glu	c.1260A>G(p.=)	c.1260A>G	synonymous_variant		2	282766	0.000007072986144020144	0	0	0	24972	0	0	0	35412	0	0	0	10370	0	0	0	19954	0	0	0	25122	0	0	2	129098	0	0	0	7222	0	0	0	30616	0	0
2	64114727	rs543771246	G	C	gnomAD Exomes	PASS	NA	p.Lys421Asn	p.Lys421Asn	c.1263G>C	missense_variant		2	251348	0.000007957095341916388	0	0	0	16256	0	0	0	34564	0	0	0	10078	0	0	1	18394	0	0	0	21648	0	0	1	113656	0	0	0	6136	0	0	0	30616	0	0
2	64114729	rs756472815	G	C	gnomAD Exomes	PASS	NA	p.Arg422Pro	p.Arg422Pro	c.1265G>C	missense_variant		1	251340	0.000003978674305721333	0	0	0	16256	0	0	0	34562	0	0	0	10078	0	0	0	18394	0	0	1	21646	0	0	0	113652	0	0	0	6136	0	0	0	30616	0	0
2	64114729	rs756472815	G	A	gnomAD Exomes	PASS	NA	p.Arg422Gln	p.Arg422Gln	c.1265G>A	missense_variant		11	251340	0.00004376541736293467	0	0	0	16256	0	0	0	34562	0	0	0	10078	0	0	2	18394	0	0	0	21646	0	0	0	113652	0	0	0	6136	0	0	9	30616	0	0
2	64114741	rs1481074066	C	T	gnomAD Exomes	PASS	NA	p.Thr426Ile	p.Thr426Ile	c.1277C>T	missense_variant		1	251292	0.00000397943428362224	0	0	0	16256	0	0	0	34560	0	0	0	10080	0	0	0	18394	0	0	0	21644	0	0	1	113608	0	0	0	6134	0	0	0	30616	0	0
2	64114748	rs755025471	C	A	gnomAD Exomes	PASS	NA	p.Pro428Pro	c.1284C>A(p.=)	c.1284C>A	synonymous_variant		17	251244	0.00006766330738246485	0	0	0	16252	0	0	0	34538	0	0	0	10076	0	0	0	18394	0	0	0	21638	0	0	17	113600	0	0	0	6130	0	0	0	30616	0	0
2	64114756	rs1474939050	A	C	gnomAD Exomes	PASS	NA	p.Lys431Thr	p.Lys431Thr	c.1292A>C	missense_variant		1	251204	0.0000039808283307590645	0	0	0	16248	0	0	0	34520	0	0	0	10074	0	0	0	18394	0	0	0	21636	0	0	1	113600	0	0	0	6124	0	0	0	30608	0	0
2	64114763	rs199713369	C	T	gnomAD Exomes,gnomAD Genomes	PASS	PASS	p.Gly433Gly	c.1299C>T(p.=)	c.1299C>T	synonymous_variant		45	282546	0.00015926610180289226	1	0	0	24962	0	0	0	35352	0	0	0	10360	0	0	44	19954	1	0	0	25104	0	0	1	128994	0	0	0	7210	0	0	0	30610	0	0
2	64114768	rs1464555732	C	A	gnomAD Exomes	PASS	NA	p.Ser435Tyr	p.Ser435Tyr	c.1304C>A	missense_variant		1	251070	0.000003982952961325526	0	0	0	16236	0	0	0	34508	0	0	0	10066	0	0	0	18392	0	0	0	21626	0	0	1	113514	0	0	0	6114	0	0	0	30614	0	0
2	64114771	rs775899208	T	C	gnomAD Exomes	PASS	NA	p.Phe436Ser	p.Phe436Ser	c.1307T>C	missense_variant		4	251048	0.00001593320799209713	0	0	0	16232	0	0	0	34512	0	0	0	10060	0	0	0	18394	0	0	0	21628	0	0	4	113508	0	0	0	6108	0	0	0	30606	0	0
2	64114774	rs772292329	C	T	gnomAD Exomes,gnomAD Genomes	PASS	PASS	p.Thr437Met	p.Thr437Met	c.1310C>T	missense_variant		3	282372	0.00001062428286090689	0	0	0	24932	0	0	0	35344	0	0	0	10350	0	0	0	19954	0	0	0	25098	0	0	3	128894	0	0	0	7192	0	0	0	30608	0	0
2	64114775	rs372266567	G	A	gnomAD Exomes,gnomAD Genomes	PASS	PASS	p.Thr437Thr	c.1311G>A(p.=)	c.1311G>A	synonymous_variant		240	282350	0.0008500088542588985	5	0	0	24926	0	0	1	35356	0	0	0	10352	0	0	0	19954	0	0	0	25092	0	0	1	128872	0	0	7	7194	0	0	231	30604	5	0
2	64114775	rs372266567	G	T	gnomAD Exomes	PASS	NA	p.Thr437Thr	c.1311G>T(p.=)	c.1311G>T	synonymous_variant		1	250960	0.000003984698756773988	0	0	0	16220	0	0	0	34508	0	0	0	10062	0	0	0	18394	0	0	0	21618	0	0	1	113448	0	0	0	6106	0	0	0	30604	0	0
2	64114781	rs769781545	A	G	gnomAD Exomes,gnomAD Genomes	PASS	PASS	c.1314+3A>G		c.1314+3A>G	splice_region_variant		23	282156	0.00008151519017848282	0	0	0	24856	0	0	3	35334	0	0	0	10346	0	0	0	19952	0	0	0	25088	0	0	19	128800	0	0	1	7178	0	0	0	30602	0	0
2	64114782	rs191010746	C	T	gnomAD Exomes,gnomAD Genomes	PASS	PASS	c.1314+4C>T		c.1314+4C>T	splice_region_variant		84	282098	0.0002977688604669299	0	0	0	24842	0	0	0	35324	0	0	0	10344	0	0	1	19954	0	0	19	25086	0	0	61	128772	0	0	3	7176	0	0	0	30600	0	0
2	64114783	rs368693404	G	T	gnomAD Exomes	PASS	NA	c.1314+5G>T		c.1314+5G>T	splice_region_variant		3	250704	0.000011966302891058779	0	0	0	16128	0	0	0	34478	0	0	0	10056	0	0	0	18392	0	0	0	21610	0	0	3	113352	0	0	0	6092	0	0	0	30596	0	0
2	64114783	rs368693404	G	A	gnomAD Exomes	PASS	NA	c.1314+5G>A		c.1314+5G>A	splice_region_variant		4	250704	0.000015955070521411704	0	0	0	16128	0	0	0	34478	0	0	0	10056	0	0	0	18392	0	0	0	21610	0	0	3	113352	0	0	0	6092	0	0	1	30596	0	0
2	64114784	rs773862873	TA	T	gnomAD Exomes	PASS	NA	c.1314+8delA		c.1314+8delA	splice_region_variant		1	250720	0.00000398851308232291	0	0	0	16134	0	0	0	34484	0	0	0	10054	0	0	0	18392	0	0	0	21612	0	0	1	113356	0	0	0	6092	0	0	0	30596	0	0
2	64114784	rs773862873	T	G	gnomAD Exomes	PASS	NA	c.1314+6T>G		c.1314+6T>G	splice_region_variant		1	250720	0.00000398851308232291	0	0	0	16134	0	0	0	34484	0	0	0	10054	0	0	0	18392	0	0	0	21612	0	0	1	113356	0	0	0	6092	0	0	0	30596	0	0
2	64114786	rs761241588	A	C	gnomAD Exomes	PASS	NA	c.1314+8A>C		c.1314+8A>C	splice_region_variant		1	250462	0.000003992621635218117	0	0	0	16102	0	0	0	34390	0	0	0	10038	0	0	0	18382	0	0	0	21610	0	0	1	113288	0	0	0	6088	0	0	0	30564	0	0
2	64114790	rs767129643	T	C	gnomAD Exomes	PASS	NA	c.1314+12T>C		c.1314+12T>C	intron_variant		1	250124	0.000003998016983576146	0	0	0	16030	0	0	0	34332	0	0	0	10024	0	0	0	18366	0	0	0	21590	0	0	1	113168	0	0	0	6078	0	0	0	30536	0	0
2	64114796	rs750108187	T	TA	gnomAD Exomes	PASS	NA	c.1314+19dupA		c.1314+19dupA	intron_variant		2	248382	0.000008052113277129583	0	0	1	15942	0	0	0	33880	0	0	0	9888	0	0	0	18260	0	0	0	21538	0	0	1	112602	0	0	0	6018	0	0	0	30254	0	0
2	64114796	rs750108187	T	C	gnomAD Exomes,gnomAD Genomes	PASS	PASS	c.1314+18T>C		c.1314+18T>C	intron_variant		9	279786	0.000032167442259441145	0	0	9	24656	0	0	0	34728	0	0	0	10178	0	0	0	19820	0	0	0	25014	0	0	0	128030	0	0	0	7106	0	0	0	30254	0	0
2	64114797	rs761011560	ATG	A	gnomAD Exomes	PASS	NA	c.1314+22_1314+23delTG		c.1314+22_1314+23delTG	intron_variant		2	247868	0.000008068810818661545	0	0	0	15852	0	0	0	33792	0	0	0	9838	0	0	0	18260	0	0	0	21516	0	0	0	112412	0	0	2	6006	0	0	0	30192	0	0
2	64114797	rs761011560	A	G	gnomAD Exomes	PASS	NA	c.1314+19A>G		c.1314+19A>G	intron_variant		2	247868	0.000008068810818661545	0	0	0	15852	0	0	0	33792	0	0	0	9838	0	0	0	18260	0	0	0	21516	0	0	0	112412	0	0	0	6006	0	0	2	30192	0	0
2	64114798	rs766775029	T	C	gnomAD Exomes	PASS	NA	c.1314+20T>C		c.1314+20T>C	intron_variant		1	247848	0.000004034730964139311	0	0	0	15850	0	0	0	33798	0	0	0	9834	0	0	0	18262	0	0	0	21514	0	0	0	112404	0	0	0	6004	0	0	1	30182	0	0
2	64114799	rs759774042	G	GT	gnomAD Exomes	PASS	NA	c.1314+22dupT		c.1314+22dupT	intron_variant		2	247840	0.000008069722401549388	0	0	0	15860	0	0	0	33788	0	0	0	9830	0	0	0	18266	0	0	0	21516	0	0	2	112386	0	0	0	6004	0	0	0	30190	0	0
2	64114800	rs1206842273	T	A	gnomAD Exomes	PASS	NA	c.1314+22T>A		c.1314+22T>A	intron_variant		1	247436	0.00000404144910199001	0	0	1	15804	0	0	0	33722	0	0	0	9794	0	0	0	18248	0	0	0	21492	0	0	0	112240	0	0	0	5990	0	0	0	30146	0	0
2	64114806	rs754308431	C	A	gnomAD Exomes	PASS	NA	c.1314+28C>A		c.1314+28C>A	intron_variant		1	245880	0.000004067024564828372	0	0	0	15656	0	0	1	33384	0	0	0	9676	0	0	0	18186	0	0	0	21406	0	0	0	111668	0	0	0	5936	0	0	0	29968	0	0
2	64114807	rs1485495095	A	G	gnomAD Exomes	PASS	NA	c.1314+29A>G		c.1314+29A>G	intron_variant		1	245762	0.000004068977303244603	0	0	0	15622	0	0	0	33412	0	0	0	9652	0	0	0	18206	0	0	0	21384	0	0	1	111576	0	0	0	5926	0	0	0	29984	0	0
2	64114809	rs767630863	AT	A	gnomAD Exomes	PASS	NA	c.1314+34delT		c.1314+34delT	intron_variant		7	245812	0.00002847704749971523	0	0	0	15600	0	0	0	33532	0	0	0	9650	0	0	0	18206	0	0	0	21376	0	0	0	111500	0	0	0	5944	0	0	7	30004	0	0
2	64114812	rs755442423	T	C	gnomAD Exomes	PASS	NA	c.1314+34T>C		c.1314+34T>C	intron_variant		12	244270	0.00004912596716747861	0	0	0	15552	0	0	2	33184	0	0	0	9520	0	0	0	18114	0	0	0	21264	0	0	8	110978	0	0	2	5892	0	0	0	29766	0	0
2	64114813	rs1477121300	C	T	gnomAD Exomes	PASS	NA	c.1314+35C>T		c.1314+35C>T	intron_variant		1	244208	0.000004094869946930486	0	0	0	15552	0	0	0	33236	0	0	0	9506	0	0	1	18140	0	0	0	21240	0	0	0	110902	0	0	0	5890	0	0	0	29742	0	0
2	64114818	rs765689418	A	G	gnomAD Exomes	PASS	NA	c.1314+40A>G		c.1314+40A>G	intron_variant		1	242090	0.0000041306951960014874	0	0	0	15424	0	0	0	33186	0	0	0	9318	0	0	0	18102	0	0	0	21034	0	0	1	109842	0	0	0	5826	0	0	0	29358	0	0
2	64114821	rs752767761	T	C	gnomAD Exomes	PASS	NA	c.1314+43T>C		c.1314+43T>C	intron_variant		1	241514	0.000004140546717788617	0	0	0	15410	0	0	0	33132	0	0	0	9280	0	0	0	18076	0	0	0	20974	0	0	0	109580	0	0	0	5810	0	0	1	29252	0	0
2	64114822	rs758415360	GTAATTA	G	gnomAD Genomes	NA	PASS	c.1314+48_1314+53delTTATAA		c.1314+48_1314+53delTTATAA	intron_variant		1	31400	0.00003184713375796178	0	0	1	8708	0	0	0	848	0	0	0	290	0	0	0	1560	0	0	0	3476	0	0	0	15430	0	0	0	1088	0	0	0	0	0	0
2	64114822	rs758415360	G	T	gnomAD Exomes,gnomAD Genomes	PASS	PASS	c.1314+44G>T		c.1314+44G>T	intron_variant		3	272394	0.000011013458446221282	0	0	0	24092	0	0	0	33948	0	0	0	9534	0	0	0	19648	0	0	0	24402	0	0	3	124732	0	0	0	6886	0	0	0	29152	0	0
2	64114823	rs748689868	T	A	gnomAD Exomes	PASS	NA	c.1314+45T>A		c.1314+45T>A	intron_variant		1	240684	0.000004154825414236094	0	0	0	15386	0	0	0	33084	0	0	0	9236	0	0	0	18084	0	0	0	20910	0	0	1	109128	0	0	0	5798	0	0	0	29058	0	0
2	64114824	rs1373219509	A	C	gnomAD Exomes,gnomAD Genomes	PASS	PASS	c.1314+46A>C		c.1314+46A>C	intron_variant		4	270992	0.000014760583338253528	0	0	4	24076	0	0	0	33850	0	0	0	9424	0	0	0	19610	0	0	0	24288	0	0	0	124072	0	0	0	6852	0	0	0	28820	0	0
2	64114825	rs747294480	A	G	gnomAD Exomes	PASS	NA	c.1314+47A>G		c.1314+47A>G	intron_variant		1	239142	0.00000418161594366527	0	0	0	15358	0	0	0	32984	0	0	0	9102	0	0	0	18056	0	0	0	20768	0	0	1	108422	0	0	0	5754	0	0	0	28698	0	0
2	64114826	rs1312940952	T	C	gnomAD Exomes	PASS	NA	c.1314+48T>C		c.1314+48T>C	intron_variant		1	239288	0.000004179064558189295	0	0	0	15354	0	0	1	33020	0	0	0	9114	0	0	0	18064	0	0	0	20766	0	0	0	108476	0	0	0	5764	0	0	0	28730	0	0
2	64114827	rs181601832	TATAAAG	T	gnomAD Exomes	PASS	NA	c.1314+53_1314+58delAAGATA		c.1314+53_1314+58delAAGATA	intron_variant		10	238218	0.000041978355959667195	0	0	1	15334	0	0	0	32946	0	0	0	9034	0	0	0	18054	0	0	1	20696	0	0	8	107950	0	0	0	5748	0	0	0	28456	0	0
2	64114827	rs181601832	T	C	gnomAD Exomes	PASS	NA	c.1314+49T>C		c.1314+49T>C	intron_variant		1	238218	0.00000419783559596672	0	0	0	15334	0	0	0	32946	0	0	0	9034	0	0	1	18054	0	0	0	20696	0	0	0	107950	0	0	0	5748	0	0	0	28456	0	0
2	64114829	rs371212246	T	C	gnomAD Exomes,gnomAD Genomes	PASS	PASS	c.1314+51T>C		c.1314+51T>C	intron_variant		6	269192	0.000022288923890754554	0	0	0	24034	0	0	0	33752	0	0	0	9274	0	0	0	19600	0	0	0	24154	0	0	6	123192	0	0	0	6834	0	0	0	28352	0	0
2	64114842	rs1214200526	T	A	gnomAD Genomes	NA	PASS	c.1314+64T>A		c.1314+64T>A	intron_variant		1	31404	0.00003184307731499172	0	0	0	8716	0	0	0	848	0	0	0	290	0	0	0	1560	0	0	0	3476	0	0	0	15426	0	0	1	1088	0	0	0	0	0	0
2	64114846	rs540843599	T	A	gnomAD Genomes	NA	PASS	c.1314+68T>A		c.1314+68T>A	intron_variant		17	31404	0.0005413323143548593	0	0	17	8714	0	0	0	846	0	0	0	290	0	0	0	1560	0	0	0	3474	0	0	0	15432	0	0	0	1088	0	0	0	0	0	0
2	64117147	rs538565487	T	A	gnomAD Genomes	NA	PASS	c.1315-68T>A		c.1315-68T>A	intron_variant		1	31396	0.00003185119123455217	0	0	0	8714	0	0	0	848	0	0	0	290	0	0	0	1560	0	0	0	3472	0	0	1	15426	0	0	0	1086	0	0	0	0	0	0
2	64117149	rs1331638808	A	G	gnomAD Genomes	NA	PASS	c.1315-66A>G		c.1315-66A>G	intron_variant		1	31396	0.00003185119123455217	0	0	1	8710	0	0	0	848	0	0	0	290	0	0	0	1560	0	0	0	3474	0	0	0	15428	0	0	0	1086	0	0	0	0	0	0
2	64117152	rs148435589	A	G	gnomAD Genomes	NA	PASS	c.1315-63A>G		c.1315-63A>G	intron_variant		101	31350	0.003221690590111643	4	0	100	8706	4	0	1	848	0	0	0	290	0	0	0	1558	0	0	0	3466	0	0	0	15398	0	0	0	1084	0	0	0	0	0	0
2	64117159	rs906534350	C	G	gnomAD Genomes	NA	PASS	c.1315-56C>G		c.1315-56C>G	intron_variant		1	31356	0.00003189182293659906	0	0	1	8714	0	0	0	846	0	0	0	290	0	0	0	1558	0	0	0	3466	0	0	0	15398	0	0	0	1084	0	0	0	0	0	0
2	64117159	rs906534350	CTG	C	gnomAD Genomes	NA	PASS	c.1315-54_1315-53delGT		c.1315-54_1315-53delGT	intron_variant		1	31356	0.00003189182293659906	0	0	0	8714	0	0	1	846	0	0	0	290	0	0	0	1558	0	0	0	3466	0	0	0	15398	0	0	0	1084	0	0	0	0	0	0
2	64117165	rs181809168	T	G	gnomAD Exomes	PASS	NA	c.1315-50T>G		c.1315-50T>G	intron_variant		6	217832	0.000027544162473833045	0	0	0	14642	0	0	4	24092	0	0	0	8756	0	0	0	16008	0	0	0	21048	0	0	2	103372	0	0	0	5282	0	0	0	24632	0	0
2	64117174	rs1362338087	C	A	gnomAD Exomes	PASS	NA	c.1315-41C>A		c.1315-41C>A	intron_variant		1	224256	0.000004459189497716895	0	0	0	14862	0	0	0	25796	0	0	0	9052	0	0	0	16518	0	0	0	21212	0	0	0	105888	0	0	0	5470	0	0	1	25458	0	0
2	64117178	rs146657874	T	TA	gnomAD Exomes,gnomAD Genomes	PASS	PASS	c.1315-37_1315-36insA		c.1315-37_1315-36insA	intron_variant		519	262536	0.0019768717433037756	7	0	484	23892	7	0	27	28890	0	0	0	9628	0	0	0	18606	0	0	0	24796	0	0	5	123456	0	0	2	6724	0	0	1	26544	0	0
2	64117183	rs535681026	G	C	gnomAD Exomes	PASS	NA	c.1315-32G>C		c.1315-32G>C	intron_variant		1	232152	0.000004307522657569179	0	0	0	15248	0	0	0	28254	0	0	0	9406	0	0	0	17098	0	0	0	21378	0	0	1	108446	0	0	0	5646	0	0	0	26676	0	0
2	64117185	rs373310036	C	G	gnomAD Exomes,gnomAD Genomes	PASS	PASS	c.1315-30C>G		c.1315-30C>G	intron_variant		195	263240	0.0007407688801094059	1	0	169	23968	1	0	15	28976	0	0	0	9688	0	0	0	18642	0	0	0	24830	0	0	10	123860	0	0	1	6700	0	0	0	26576	0	0
2	64117185	rs373310036	C	A	gnomAD Exomes	PASS	NA	c.1315-30C>A		c.1315-30C>A	intron_variant		2	231858	0.000008625969343304954	0	0	0	15258	0	0	2	28128	0	0	0	9398	0	0	0	17082	0	0	0	21366	0	0	0	108436	0	0	0	5614	0	0	0	26576	0	0
2	64117187	rs1211940781	A	G	gnomAD Exomes	PASS	NA	c.1315-28A>G		c.1315-28A>G	intron_variant		2	232508	0.000008601854559843102	0	0	0	15298	0	0	0	28254	0	0	0	9392	0	0	0	17178	0	0	0	21390	0	0	2	108688	0	0	0	5632	0	0	0	26676	0	0
2	64117189	rs747687175	T	C	gnomAD Exomes	PASS	NA	c.1315-26T>C		c.1315-26T>C	intron_variant		2	231764	0.000008629467907008854	0	0	0	15298	0	0	0	27928	0	0	0	9354	0	0	0	17122	0	0	0	21374	0	0	0	108528	0	0	0	5648	0	0	2	26512	0	0
2	64117192	rs764275284	TTA	T	gnomAD Exomes	PASS	NA	c.1315-21_1315-20delAT		c.1315-21_1315-20delAT	intron_variant		4	231752	0.00001725982947288481	0	0	0	15314	0	0	0	27908	0	0	0	9344	0	0	3	17112	0	0	0	21366	0	0	1	108580	0	0	0	5644	0	0	0	26484	0	0
2	64117194	rs1193056885	A	G	gnomAD Exomes	PASS	NA	c.1315-21A>G		c.1315-21A>G	intron_variant		1	230428	0.000004339750377558283	0	0	0	15294	0	0	0	27452	0	0	0	9302	0	0	0	16994	0	0	0	21338	0	0	1	108254	0	0	0	5580	0	0	0	26214	0	0
2	64117196	rs779335295	G	A	gnomAD Exomes	PASS	NA	c.1315-19G>A		c.1315-19G>A	intron_variant		1	230702	0.000004334596145677107	0	0	0	15274	0	0	1	27704	0	0	0	9336	0	0	0	17010	0	0	0	21352	0	0	0	108140	0	0	0	5584	0	0	0	26302	0	0
2	64117197	rs201348908	T	C	gnomAD Exomes,gnomAD Genomes	PASS	PASS	c.1315-18T>C		c.1315-18T>C	intron_variant		57	261042	0.00021835566690417635	0	0	1	24036	0	0	4	27994	0	0	0	9524	0	0	0	18500	0	0	0	24790	0	0	50	123558	0	0	2	6646	0	0	0	25994	0	0
2	64117198	rs760357210	T	G	gnomAD Exomes	PASS	NA	c.1315-17T>G		c.1315-17T>G	intron_variant		3	229702	0.000013060399996517227	0	0	0	15350	0	0	3	27146	0	0	0	9226	0	0	0	16938	0	0	0	21332	0	0	0	108126	0	0	0	5574	0	0	0	26010	0	0
2	64117200	rs1394914414	C	A	gnomAD Exomes	PASS	NA	c.1315-15C>A		c.1315-15C>A	intron_variant		1	229546	0.0000043564252916626735	0	0	0	15300	0	0	0	27344	0	0	0	9250	0	0	0	16886	0	0	0	21340	0	0	1	107842	0	0	0	5566	0	0	0	26018	0	0
2	64117208	rs1453359116	C	T	gnomAD Exomes	PASS	NA	c.1315-7C>T		c.1315-7C>T	splice_region_variant		1	233734	0.0000042783677171485536	0	0	0	15456	0	0	0	28600	0	0	0	9472	0	0	1	17254	0	0	0	21412	0	0	0	108948	0	0	0	5698	0	0	0	26894	0	0
2	64117210	rs766046458	G	C	gnomAD Exomes	PASS	NA	c.1315-5G>C		c.1315-5G>C	splice_region_variant		1	235442	0.000004247330552747598	0	0	0	15534	0	0	0	29234	0	0	0	9562	0	0	0	17346	0	0	0	21434	0	0	1	109292	0	0	0	5726	0	0	0	27314	0	0
2	64117216	rs141997600	T	C	gnomAD Exomes	PASS	NA	p.Val439Ala	p.Val439Ala	c.1316T>C	missense_variant		6	244356	0.000024554338751657417	0	0	0	15930	0	0	0	32186	0	0	0	9892	0	0	0	18002	0	0	0	21574	0	0	4	111548	0	0	2	5954	0	0	0	29270	0	0
2	64117221	rs759911743	G	C	gnomAD Exomes,gnomAD Genomes	PASS	PASS	p.Asp441His	p.Asp441His	c.1321G>C	missense_variant		2	276730	0.0000072272612293571355	0	0	0	24728	0	0	0	33462	0	0	0	10194	0	0	0	19642	0	0	0	25056	0	0	2	127126	0	0	0	7060	0	0	0	29462	0	0
2	64117221	rs759911743	G	A	gnomAD Exomes	PASS	NA	p.Asp441Asn	p.Asp441Asn	c.1321G>A	missense_variant		1	245330	0.000004076142338890474	0	0	0	16012	0	0	0	32614	0	0	0	9904	0	0	0	18084	0	0	0	21582	0	0	0	111698	0	0	0	5974	0	0	1	29462	0	0
2	64117229	rs746681129	A	G	gnomAD Exomes	PASS	NA	p.Leu443Leu	c.1329A>G(p.=)	c.1329A>G	synonymous_variant		1	246274	0.000004060517959670936	0	0	0	16038	0	0	0	32890	0	0	0	9930	0	0	0	18154	0	0	0	21592	0	0	1	111954	0	0	0	6000	0	0	0	29716	0	0
2	64117229	rs746681129	A	C	gnomAD Exomes	PASS	NA	p.Leu443Leu	c.1329A>C(p.=)	c.1329A>C	synonymous_variant		1	246274	0.000004060517959670936	0	0	0	16038	0	0	0	32890	0	0	0	9930	0	0	0	18154	0	0	0	21592	0	0	1	111954	0	0	0	6000	0	0	0	29716	0	0
2	64117249	rs1432885509	C	T	gnomAD Exomes	PASS	NA	p.Pro450Leu	p.Pro450Leu	c.1349C>T	missense_variant		1	247604	0.00000403870696757726	0	0	0	16092	0	0	0	33340	0	0	0	9954	0	0	0	18222	0	0	0	21612	0	0	1	112242	0	0	0	6028	0	0	0	30114	0	0
2	64117249	rs1432885509	C	G	gnomAD Exomes	PASS	NA	p.Pro450Arg	p.Pro450Arg	c.1349C>G	missense_variant		1	247604	0.00000403870696757726	0	0	0	16092	0	0	0	33340	0	0	0	9954	0	0	0	18222	0	0	0	21612	0	0	1	112242	0	0	0	6028	0	0	0	30114	0	0
2	64117250	rs1300968213	A	G	gnomAD Exomes	PASS	NA	p.Pro450Pro	c.1350A>G(p.=)	c.1350A>G	synonymous_variant		1	248196	0.000004029073796515657	0	0	0	16126	0	0	1	33474	0	0	0	9996	0	0	0	18272	0	0	0	21624	0	0	0	112430	0	0	0	6052	0	0	0	30222	0	0
2	64117252	rs148369617	A	G	gnomAD Exomes	PASS	NA	p.Asp451Gly	p.Asp451Gly	c.1352A>G	missense_variant		1	248586	0.000004022752689210173	0	0	1	16144	0	0	0	33652	0	0	0	10016	0	0	0	18306	0	0	0	21632	0	0	0	112494	0	0	0	6056	0	0	0	30286	0	0
2	64117256	rs1401473058	G	A	gnomAD Genomes	NA	PASS	p.Met452Ile	p.Met452Ile	c.1356G>A	missense_variant		1	31404	0.00003184307731499172	0	0	1	8716	0	0	0	848	0	0	0	290	0	0	0	1560	0	0	0	3474	0	0	0	15428	0	0	0	1088	0	0	0	0	0	0
2	64117257	rs373218713	C	A	gnomAD Exomes	PASS	NA	p.Leu453Ile	p.Leu453Ile	c.1357C>A	missense_variant		2	248762	0.000008039813154742284	0	0	0	16138	0	0	0	33768	0	0	0	10018	0	0	0	18324	0	0	0	21634	0	0	2	112504	0	0	0	6058	0	0	0	30318	0	0
2	64117263	rs764130676	T	C	gnomAD Exomes	PASS	NA	p.Leu455Leu	c.1363T>C(p.=)	c.1363T>C	synonymous_variant		2	248894	0.00000803554926997035	0	0	1	16162	0	0	0	33850	0	0	0	10010	0	0	1	18330	0	0	0	21628	0	0	0	112494	0	0	0	6060	0	0	0	30360	0	0
2	64117278	rs751800663	G	A	gnomAD Exomes	PASS	NA	p.Val460Ile	p.Val460Ile	c.1378G>A	missense_variant		1	248294	0.0000040274835477297076	0	0	0	16140	0	0	0	33696	0	0	0	10000	0	0	0	18274	0	0	0	21624	0	0	1	112224	0	0	0	6036	0	0	0	30300	0	0
2	64117282	rs757514709	CAGG	C	gnomAD Exomes,gnomAD Genomes	PASS	PASS	p.Gly462del	p.Gly462del	c.1385_1387delGAG	inframe_deletion		6	279052	0.00002150136892048794	0	0	2	24836	0	0	1	34288	0	0	0	10266	0	0	0	19812	0	0	0	25086	0	0	3	127490	0	0	0	7110	0	0	0	30164	0	0
2	64117286	rs1285100408	A	G	gnomAD Exomes	PASS	NA	p.Gly462Gly	c.1386A>G(p.=)	c.1386A>G	synonymous_variant		1	246534	0.0000040562356510663846	0	0	0	16078	0	0	0	33064	0	0	0	9926	0	0	0	18144	0	0	0	21610	0	0	1	111720	0	0	0	5998	0	0	0	29994	0	0
2	64117289	rs1449233819	T	C	gnomAD Exomes	PASS	NA	p.Asp463Asp	c.1389T>C(p.=)	c.1389T>C	synonymous_variant		1	247202	0.000004045274714605869	0	0	0	16088	0	0	0	33314	0	0	0	9974	0	0	0	18204	0	0	0	21620	0	0	1	111840	0	0	0	6016	0	0	0	30146	0	0
2	64117291	rs781577162	T	G	gnomAD Exomes	PASS	NA	p.Val464Gly	p.Val464Gly	c.1391T>G	missense_variant		2	246248	0.000008121893375783763	0	0	0	16056	0	0	0	33032	0	0	0	9964	0	0	0	18098	0	0	0	21612	0	0	1	111582	0	0	0	5986	0	0	1	29918	0	0
2	64117302	rs1455002295	A	G	gnomAD Exomes	PASS	NA	p.Lys468Glu	p.Lys468Glu	c.1402A>G	missense_variant		1	246490	0.000004056959714390036	0	0	1	16022	0	0	0	33218	0	0	0	9964	0	0	0	18164	0	0	0	21612	0	0	0	111452	0	0	0	6008	0	0	0	30050	0	0
2	64117304	rs1193819779	AAAT	A	gnomAD Exomes	PASS	NA	p.Asn469del	p.Asn469del	c.1405_1407delAAT	inframe_deletion		1	246602	0.000004055117152334531	0	0	0	16024	0	0	0	33292	0	0	0	9966	0	0	0	18188	0	0	0	21610	0	0	1	111444	0	0	0	6002	0	0	0	30076	0	0
2	64117306	rs749023934	A	G	gnomAD Exomes	PASS	NA	p.Asn469Ser	p.Asn469Ser	c.1406A>G	missense_variant		1	246576	0.00000405554474076958	0	0	0	16006	0	0	0	33324	0	0	0	9966	0	0	0	18176	0	0	0	21610	0	0	1	111408	0	0	0	6004	0	0	0	30082	0	0
2	64117307	rs754794123	T	C	gnomAD Exomes	PASS	NA	p.Asn469Asn	c.1407T>C(p.=)	c.1407T>C	synonymous_variant		2	246542	0.000008112208061912373	0	0	0	15996	0	0	2	33318	0	0	0	9964	0	0	0	18176	0	0	0	21616	0	0	0	111392	0	0	0	6002	0	0	0	30078	0	0
2	64117314	rs778894915	T	C	gnomAD Exomes	PASS	NA	p.Leu472Leu	c.1414T>C(p.=)	c.1414T>C	synonymous_variant		1	245338	0.000004076009423733788	0	0	0	15940	0	0	1	32976	0	0	0	9934	0	0	0	18110	0	0	0	21592	0	0	0	110924	0	0	0	5956	0	0	0	29906	0	0
2	64117316	rs748081283	A	G	gnomAD Exomes	PASS	NA	p.Leu472Leu	c.1416A>G(p.=)	c.1416A>G	synonymous_variant		1	244888	0.0000040834993956420895	0	0	0	15906	0	0	0	32840	0	0	1	9908	0	0	0	18078	0	0	0	21580	0	0	0	110808	0	0	0	5950	0	0	0	29818	0	0
2	64117322	rs771576940	A	G	gnomAD Exomes	PASS	NA	c.1419+3A>G		c.1419+3A>G	splice_region_variant		1	235722	0.000004242285403992839	0	0	0	15644	0	0	0	29768	0	0	0	9452	0	0	1	17416	0	0	0	21448	0	0	0	108224	0	0	0	5708	0	0	0	28062	0	0
2	64117325	rs772666124	T	C	gnomAD Exomes	PASS	NA	c.1419+6T>C		c.1419+6T>C	splice_region_variant		2	234256	0.000008537668192063383	0	0	0	15598	0	0	0	29316	0	0	0	9370	0	0	0	17312	0	0	0	21410	0	0	2	107770	0	0	0	5670	0	0	0	27810	0	0
2	64117327	rs746547762	G	C	gnomAD Exomes	PASS	NA	c.1419+8G>C		c.1419+8G>C	splice_region_variant		1	231626	0.000004317304620379405	0	0	0	15486	0	0	0	28500	0	0	0	9232	0	0	0	17134	0	0	0	21344	0	0	1	107002	0	0	0	5580	0	0	0	27348	0	0
2	64117327	rs746547762	G	A	gnomAD Exomes,gnomAD Genomes	PASS	PASS	c.1419+8G>A		c.1419+8G>A	splice_region_variant		2	262996	0.000007604678398150542	0	0	0	24188	0	0	0	29344	0	0	0	9522	0	0	0	18694	0	0	0	24816	0	0	2	122418	0	0	0	6666	0	0	0	27348	0	0
2	64117332	rs545778428	A	G	gnomAD Exomes	PASS	NA	c.1419+13A>G		c.1419+13A>G	intron_variant		168	229808	0.0007310450462995196	3	0	0	15320	0	0	3	28006	0	0	0	9092	0	0	1	17056	0	0	0	21314	0	0	6	106358	0	0	3	5536	0	0	155	27126	3	0
2	64117334	rs370067780	T	C	gnomAD Exomes,gnomAD Genomes	PASS	PASS	c.1419+15T>C		c.1419+15T>C	intron_variant		7	261050	0.00002681478643937943	0	0	1	24008	0	0	0	28800	0	0	0	9358	0	0	0	18616	0	0	0	24786	0	0	6	121770	0	0	0	6608	0	0	0	27104	0	0
2	64117335	rs1334177589	G	C	gnomAD Exomes	PASS	NA	c.1419+16G>C		c.1419+16G>C	intron_variant		1	229550	0.000004356349379220213	0	0	0	15290	0	0	0	28036	0	0	0	9078	0	0	1	17076	0	0	0	21292	0	0	0	106186	0	0	0	5510	0	0	0	27082	0	0
2	64117340	rs1238690379	T	A	gnomAD Exomes	PASS	NA	c.1419+21T>A		c.1419+21T>A	intron_variant		1	229714	0.000004353239245322444	0	0	0	15180	0	0	1	28234	0	0	0	9118	0	0	0	17096	0	0	0	21276	0	0	0	106048	0	0	0	5520	0	0	0	27242	0	0
2	64117342	rs765580570	A	G	gnomAD Exomes,gnomAD Genomes	PASS	PASS	c.1419+23A>G		c.1419+23A>G	intron_variant		6	261886	0.00002291073215063043	0	0	0	23912	0	0	0	29390	0	0	0	9450	0	0	0	18692	0	0	3	24764	0	0	3	121620	0	0	0	6638	0	0	0	27420	0	0
2	64117345	rs1321393805	TTTCTTACA	T	gnomAD Genomes	NA	PASS	c.1419+27_1419+34delTTCTTACA		c.1419+27_1419+34delTTCTTACA	intron_variant		1	31406	0.000031841049480990894	0	0	0	8714	0	0	0	846	0	0	0	290	0	0	0	1560	0	0	0	3476	0	0	1	15432	0	0	0	1088	0	0	0	0	0	0
2	64117347	rs1202925620	TCTTACAG	T	gnomAD Genomes	NA	PASS	c.1419+35_1419+41delGCTTACA		c.1419+35_1419+41delGCTTACA	intron_variant		1	31398	0.000031849162367029746	0	0	1	8714	0	0	0	846	0	0	0	290	0	0	0	1560	0	0	0	3474	0	0	0	15426	0	0	0	1088	0	0	0	0	0	0
2	64117350	rs754866425	T	TA	gnomAD Exomes	PASS	NA	c.1419+32dupA		c.1419+32dupA	intron_variant		1	228746	0.000004371661143801421	0	0	0	14958	0	0	0	28702	0	0	0	9084	0	0	0	17126	0	0	0	21130	0	0	0	104870	0	0	0	5514	0	0	1	27362	0	0
2	64117351	rs1273127397	A	G	gnomAD Exomes	PASS	NA	c.1419+32A>G		c.1419+32A>G	intron_variant		2	229042	0.000008732022947756307	0	0	0	14962	0	0	0	28832	0	0	0	9124	0	0	0	17152	0	0	0	21144	0	0	2	104872	0	0	0	5520	0	0	0	27436	0	0
2	64117352	rs776044701	C	G	gnomAD Exomes,gnomAD Genomes	PASS	PASS	c.1419+33C>G		c.1419+33C>G	intron_variant		16	259916	0.00006155834962064667	0	0	0	23632	0	0	16	29666	0	0	0	9392	0	0	0	18698	0	0	0	24578	0	0	0	119968	0	0	0	6600	0	0	0	27382	0	0
2	64117353	rs1215907100	A	G	gnomAD Exomes	PASS	NA	c.1419+34A>G		c.1419+34A>G	intron_variant		1	226264	0.000004419616023759856	0	0	0	14850	0	0	0	28162	0	0	0	8980	0	0	0	17002	0	0	0	21024	0	0	0	103798	0	0	0	5452	0	0	1	26996	0	0
2	64117357	rs141698097	T	G	gnomAD Exomes,gnomAD Genomes	PASS	PASS	c.1419+38T>G		c.1419+38T>G	intron_variant		84	253650	0.00033116499112950914	0	0	4	23398	0	0	0	28084	0	0	2	9030	0	0	0	18288	0	0	16	24380	0	0	61	117596	0	0	1	6414	0	0	0	26460	0	0
2	64117365	rs575929373	A	G	gnomAD Exomes	PASS	NA	c.1419+46A>G		c.1419+46A>G	intron_variant		1	202010	0.000004950249987624375	0	0	0	13948	0	0	1	21806	0	0	0	7552	0	0	0	15430	0	0	0	20020	0	0	0	94902	0	0	0	4730	0	0	0	23622	0	0
2	64117368	rs751631083	T	C	gnomAD Exomes,gnomAD Genomes	PASS	PASS	c.1419+49T>C		c.1419+49T>C	intron_variant		21	226254	0.00009281603861147207	0	0	0	22342	0	0	0	21138	0	0	0	7494	0	0	0	16448	0	0	21	23124	0	0	0	107398	0	0	0	5612	0	0	0	22698	0	0
2	64117387	rs910066693	A	G	gnomAD Genomes	NA	PASS	c.1419+68A>G		c.1419+68A>G	intron_variant		1	31402	0.0000318451054072989	0	0	0	8716	0	0	0	848	0	0	0	290	0	0	0	1560	0	0	0	3474	0	0	0	15426	0	0	1	1088	0	0	0	0	0	0
2	64117392	rs564893549	C	T	gnomAD Genomes	NA	PASS	c.1419+73C>T		c.1419+73C>T	intron_variant		50	31398	0.0015924581183514874	0	0	5	8716	0	0	0	848	0	0	0	290	0	0	0	1558	0	0	0	3472	0	0	43	15426	0	0	2	1088	0	0	0	0	0	0
2	64118197	rs1023826640	G	A	gnomAD Genomes	NA	PASS	c.1420-57G>A		c.1420-57G>A	intron_variant		1	31178	0.000032073898261594714	0	0	0	8682	0	0	0	826	0	0	0	288	0	0	0	1560	0	0	0	3392	0	0	1	15358	0	0	0	1072	0	0	0	0	0	0
2	64118211	rs569834393	A	G	gnomAD Exomes	PASS	NA	c.1420-43A>G		c.1420-43A>G	intron_variant		1	233986	0.000004273759968545127	0	0	1	15826	0	0	0	30112	0	0	0	9210	0	0	0	17572	0	0	0	21054	0	0	0	107914	0	0	0	5626	0	0	0	26672	0	0
2	64118215	rs1470896599	C	CAGTT	gnomAD Exomes	PASS	NA	c.1420-38_1420-35dupAGTT		c.1420-38_1420-35dupAGTT	intron_variant		1	234270	0.000004268578990054211	0	0	0	15718	0	0	0	30222	0	0	0	9248	0	0	0	17500	0	0	0	21096	0	0	0	107918	0	0	0	5618	0	0	1	26950	0	0
2	64118220	rs755535071	G	GCT	gnomAD Exomes	PASS	NA	c.1420-33_1420-32insTC		c.1420-33_1420-32insTC	intron_variant		3	238862	0.000012559553214826972	0	0	0	15842	0	0	2	31326	0	0	0	9554	0	0	0	17798	0	0	0	21270	0	0	1	109446	0	0	0	5728	0	0	0	27898	0	0
2	64118221	rs1231354980	C	T	gnomAD Genomes	NA	PASS	c.1420-33C>T		c.1420-33C>T	intron_variant		1	31324	0.00003192440301366364	0	0	0	8688	0	0	0	842	0	0	0	288	0	0	0	1558	0	0	0	3452	0	0	1	15408	0	0	0	1088	0	0	0	0	0	0
2	64118225	rs767846853	T	C	gnomAD Exomes	PASS	NA	c.1420-29T>C		c.1420-29T>C	intron_variant		2	243888	0.00000820048546873975	0	0	0	16004	0	0	0	32484	0	0	0	9810	0	0	0	18030	0	0	0	21428	0	0	2	111162	0	0	0	5898	0	0	0	29072	0	0
2	64118227	rs750730702	C	T	gnomAD Exomes	PASS	NA	c.1420-27C>T		c.1420-27C>T	intron_variant		3	243414	0.00001232468140698563	0	0	0	15926	0	0	1	32376	0	0	0	9794	0	0	0	17960	0	0	0	21428	0	0	1	111058	0	0	0	5886	0	0	1	28986	0	0
2	64118228	rs376410286	A	G	gnomAD Exomes,gnomAD Genomes	PASS	PASS	c.1420-26A>G		c.1420-26A>G	intron_variant		57	275772	0.00020669248509638398	0	0	0	24730	0	0	4	33368	0	0	43	10148	0	0	0	19592	0	0	0	24924	0	0	7	126826	0	0	3	7000	0	0	0	29184	0	0
2	64118229	rs747879265	C	CTCTT	gnomAD Exomes	PASS	NA	c.1420-23_1420-20dupCTTT		c.1420-23_1420-20dupCTTT	intron_variant		2	245120	0.000008159268929503916	0	0	0	16020	0	0	0	32776	0	0	0	9884	0	0	0	18052	0	0	0	21480	0	0	0	111668	0	0	0	5932	0	0	2	29308	0	0
2	64118231	rs777455437	CTT	C	gnomAD Exomes,gnomAD Genomes	PASS	PASS	c.1420-20_1420-19delTT		c.1420-20_1420-19delTT	intron_variant		40	277906	0.00014393356026858002	0	0	24	24786	0	0	4	34006	0	0	0	10210	0	0	1	19720	0	0	0	24966	0	0	5	127572	0	0	1	7050	0	0	5	29596	0	0
2	64118232	rs769152065	T	TTTTG	gnomAD Exomes	PASS	NA	c.1420-18_1420-15dupGTTT		c.1420-18_1420-15dupGTTT	intron_variant		2	246994	0.000008097362688972202	0	0	0	16102	0	0	0	33256	0	0	0	9944	0	0	0	18192	0	0	0	21522	0	0	2	112320	0	0	0	5980	0	0	0	29678	0	0
2	64118234	rs201702664	T	C	gnomAD Genomes	NA	PASS	c.1420-20T>C		c.1420-20T>C	intron_variant		1	31380	0.000031867431485022305	0	0	0	8700	0	0	0	848	0	0	0	290	0	0	1	1560	0	0	0	3470	0	0	0	15424	0	0	0	1088	0	0	0	0	0	0
2	64118236	rs1337556711	G	A	gnomAD Exomes	PASS	NA	c.1420-18G>A		c.1420-18G>A	intron_variant		1	247022	0.000004048222425532949	0	0	0	16074	0	0	0	33288	0	0	0	9966	0	0	0	18154	0	0	0	21516	0	0	1	112312	0	0	0	5968	0	0	0	29744	0	0
2	64118237	rs1412985807	T	C	gnomAD Exomes	PASS	NA	c.1420-17T>C		c.1420-17T>C	intron_variant		2	247606	0.000008077348691065644	0	0	0	16116	0	0	0	33382	0	0	0	9976	0	0	0	18208	0	0	0	21536	0	0	2	112572	0	0	0	5988	0	0	0	29828	0	0
2	64118243	rs1292789796	C	T	gnomAD Exomes	PASS	NA	c.1420-11C>T		c.1420-11C>T	intron_variant		1	248006	0.000004032160512245672	0	0	0	16118	0	0	0	33504	0	0	0	10008	0	0	0	18228	0	0	0	21566	0	0	0	112670	0	0	0	6004	0	0	1	29908	0	0
2	64118243	rs1292789796	C	G	gnomAD Genomes	NA	PASS	c.1420-11C>G		c.1420-11C>G	intron_variant		1	31354	0.00003189385724309498	0	0	0	8710	0	0	1	846	0	0	0	290	0	0	0	1558	0	0	0	3454	0	0	0	15410	0	0	0	1086	0	0	0	0	0	0
2	64118244	rs1336100604	T	C	gnomAD Exomes	PASS	NA	c.1420-10T>C		c.1420-10T>C	intron_variant		1	248620	0.000004022202558120827	0	0	0	16152	0	0	0	33640	0	0	0	10018	0	0	0	18260	0	0	0	21574	0	0	1	112886	0	0	0	6012	0	0	0	30078	0	0
2	64118247	rs112778494	C	T	gnomAD Exomes,gnomAD Genomes	PASS	PASS	c.1420-7C>T		c.1420-7C>T	splice_region_variant		50	279998	0.0001785727040907435	0	0	47	24844	0	0	1	34468	0	0	0	10304	0	0	0	19840	0	0	0	25022	0	0	2	128330	0	0	0	7106	0	0	0	30084	0	0
2	64118249	rs1249915497	CTT	C	gnomAD Exomes	PASS	NA	c.1420-4_1420-3delTT		c.1420-4_1420-3delTT	splice_region_variant		1	248938	0.0000040170644899533215	0	0	1	16160	0	0	0	33728	0	0	0	10022	0	0	0	18296	0	0	0	21588	0	0	0	112966	0	0	0	6028	0	0	0	30150	0	0
2	64118258	rs1339145634	C	T	gnomAD Exomes	PASS	NA	p.Thr475Met	p.Thr475Met	c.1424C>T	missense_variant		1	249394	0.0000040097195602139585	0	0	0	16182	0	0	0	33940	0	0	0	10030	0	0	0	18296	0	0	1	21606	0	0	0	113100	0	0	0	6056	0	0	0	30184	0	0
2	64118259	rs752563709	G	T	gnomAD Exomes	PASS	NA	p.Thr475Thr	c.1425G>T(p.=)	c.1425G>T	synonymous_variant		3	249850	0.000012007204322593557	0	0	0	16208	0	0	0	34044	0	0	3	10054	0	0	0	18318	0	0	0	21604	0	0	0	113264	0	0	0	6064	0	0	0	30294	0	0
2	64118259	rs752563709	G	A	gnomAD Exomes	PASS	NA	p.Thr475Thr	c.1425G>A(p.=)	c.1425G>A	synonymous_variant		4	249850	0.000016009605763458074	0	0	3	16208	0	0	1	34044	0	0	0	10054	0	0	0	18318	0	0	0	21604	0	0	0	113264	0	0	0	6064	0	0	0	30294	0	0
2	64118262	rs771577098	TATC	T	gnomAD Exomes	PASS	NA	p.Ile479del	p.Ile479del	c.1434_1436delCAT	inframe_deletion		5	250540	0.0000199568931108805	0	0	1	16236	0	0	0	34282	0	0	0	10058	0	0	0	18354	0	0	0	21630	0	0	4	113432	0	0	0	6090	0	0	0	30458	0	0
2	64118263	rs1483862458	A	T	gnomAD Exomes,gnomAD Genomes	PASS	PASS	p.Ile477Phe	p.Ile477Phe	c.1429A>T	missense_variant		2	281894	0.000007094865445876819	0	0	0	24942	0	0	0	35092	0	0	0	10346	0	0	0	19914	0	0	0	25104	0	0	2	128864	0	0	0	7176	0	0	0	30456	0	0
2	64118272	rs200565073	G	A	gnomAD Exomes	PASS	NA	p.Ala480Thr	p.Ala480Thr	c.1438G>A	missense_variant		2	250404	0.000007987092857941566	0	0	0	16212	0	0	0	34230	0	0	0	10064	0	0	0	18334	0	0	0	21622	0	0	1	113394	0	0	1	6092	0	0	0	30456	0	0
2	64118286	rs200078130	C	T	gnomAD Exomes	PASS	NA	p.Asp484Asp	c.1452C>T(p.=)	c.1452C>T	synonymous_variant		3	250864	0.000011958670833599082	0	0	0	16246	0	0	0	34352	0	0	0	10074	0	0	1	18380	0	0	0	21636	0	0	1	113524	0	0	1	6112	0	0	0	30540	0	0
2	64118293	rs1411934925	G	A	gnomAD Genomes	NA	PASS	p.Asp487Asn	p.Asp487Asn	c.1459G>A	missense_variant		1	31392	0.000031855249745158005	0	0	1	8710	0	0	0	846	0	0	0	290	0	0	0	1560	0	0	0	3474	0	0	0	15424	0	0	0	1088	0	0	0	0	0	0
2	64118298	rs770496809	C	A	gnomAD Genomes	NA	PASS	p.Ile488Ile	c.1464C>A(p.=)	c.1464C>A	synonymous_variant		1	31400	0.00003184713375796178	0	0	0	8714	0	0	1	848	0	0	0	290	0	0	0	1560	0	0	0	3476	0	0	0	15424	0	0	0	1088	0	0	0	0	0	0
2	64118299	rs780812142	C	T	gnomAD Exomes	PASS	NA	p.Pro489Ser	p.Pro489Ser	c.1465C>T	missense_variant		1	250936	0.000003985079861000414	0	0	1	16242	0	0	0	34396	0	0	0	10076	0	0	0	18366	0	0	0	21640	0	0	0	113558	0	0	0	6108	0	0	0	30550	0	0
2	64118303	rs1398869442	C	T	gnomAD Exomes	PASS	NA	p.Pro490Leu	p.Pro490Leu	c.1469C>T	missense_variant		1	251032	0.000003983555881321903	0	0	0	16248	0	0	0	34442	0	0	0	10074	0	0	0	18368	0	0	0	21632	0	0	0	113580	0	0	1	6114	0	0	0	30574	0	0
2	64118308	rs775677196	G	A	gnomAD Exomes	PASS	NA	p.Ala492Thr	p.Ala492Thr	c.1474G>A	missense_variant		1	251120	0.00000398215992354253	0	0	0	16248	0	0	0	34464	0	0	0	10072	0	0	0	18384	0	0	0	21640	0	0	1	113608	0	0	0	6120	0	0	0	30584	0	0
2	64118310	rs763398375	A	G	gnomAD Exomes,gnomAD Genomes	PASS	PASS	p.Ala492Ala	c.1476A>G(p.=)	c.1476A>G	synonymous_variant		4	282446	0.000014161999107794056	0	0	0	24956	0	0	0	35288	0	0	0	10362	0	0	0	19936	0	0	0	25118	0	0	4	129028	0	0	0	7194	0	0	0	30564	0	0
2	64118322	rs773713831	C	T	gnomAD Exomes	PASS	NA	p.Asn496Asn	c.1488C>T(p.=)	c.1488C>T	synonymous_variant		7	251182	0.000027868238966167958	0	0	0	16248	0	0	0	34508	0	0	0	10074	0	0	0	18380	0	0	0	21638	0	0	6	113614	0	0	1	6120	0	0	0	30600	0	0
2	64118324	rs553122616	A	G	gnomAD Exomes	PASS	NA	p.Lys497Arg	p.Lys497Arg	c.1490A>G	missense_variant		11	251210	0.00004378806576171331	0	0	0	16254	0	0	0	34516	0	0	0	10074	0	0	0	18384	0	0	0	21642	0	0	0	113612	0	0	1	6118	0	0	10	30610	0	0
2	64118329	rs150445959	G	C	gnomAD Exomes	PASS	NA	p.Val499Leu	p.Val499Leu	c.1495G>C	missense_variant		1	251120	0.00000398215992354253	0	0	1	16254	0	0	0	34478	0	0	0	10074	0	0	0	18380	0	0	0	21638	0	0	0	113588	0	0	0	6124	0	0	0	30584	0	0
2	64118339	rs142852088	A	G	gnomAD Exomes	PASS	NA	p.Asn502Ser	p.Asn502Ser	c.1505A>G	missense_variant		1	250666	0.000003989372312160405	0	0	0	16242	0	0	0	34296	0	0	0	10058	0	0	0	18364	0	0	0	21636	0	0	1	113470	0	0	0	6104	0	0	0	30496	0	0
2	64118344	rs149158709	C	A	gnomAD Exomes	PASS	NA	p.Arg504Ser	p.Arg504Ser	c.1510C>A	missense_variant		1	250436	0.000003993036144963184	0	0	0	16230	0	0	0	34222	0	0	0	10058	0	0	0	18348	0	0	0	21636	0	0	1	113408	0	0	0	6098	0	0	0	30436	0	0
2	64118344	rs149158709	C	T	gnomAD Exomes,gnomAD Genomes	PASS	PASS	p.Arg504Cys	p.Arg504Cys	c.1510C>T	missense_variant		14	281832	0.00004967498367821965	0	0	0	24944	0	0	1	35070	0	0	0	10348	0	0	0	19908	0	0	11	25108	0	0	1	128834	0	0	1	7184	0	0	0	30436	0	0
2	64118345	rs750638834	G	A	gnomAD Exomes	PASS	NA	p.Arg504His	p.Arg504His	c.1511G>A	missense_variant		1	250366	0.000003994152560651206	0	0	0	16222	0	0	0	34228	0	0	0	10052	0	0	0	18348	0	0	0	21636	0	0	1	113356	0	0	0	6096	0	0	0	30428	0	0
2	64118346	rs760766475	C	T	gnomAD Exomes	PASS	NA	p.Arg504Arg	c.1512C>T(p.=)	c.1512C>T	synonymous_variant		2	250260	0.000007991688643810437	0	0	0	16234	0	0	0	34168	0	0	0	10050	0	0	2	18344	0	0	0	21632	0	0	0	113334	0	0	0	6096	0	0	0	30402	0	0
2	64118366	rs766642875	A	C	gnomAD Exomes	PASS	NA	c.*5A>C		c.*5A>C	3_prime_UTR_variant		1	249740	0.0000040041643309041405	0	0	0	16218	0	0	0	34070	0	0	0	10038	0	0	1	18310	0	0	0	21598	0	0	0	113248	0	0	0	6074	0	0	0	30184	0	0
2	64118367	rs374269858	A	C	gnomAD Genomes	NA	PASS	c.*6A>C		c.*6A>C	3_prime_UTR_variant		1	31398	0.000031849162367029746	0	0	0	8714	0	0	0	848	0	0	0	290	0	0	0	1560	0	0	0	3474	0	0	1	15426	0	0	0	1086	0	0	0	0	0	0
2	64118368	rs752380937	A	G	gnomAD Exomes	PASS	NA	c.*7A>G		c.*7A>G	3_prime_UTR_variant		3	249718	0.000012013551285850439	0	0	0	16212	0	0	0	34066	0	0	0	10038	0	0	0	18316	0	0	0	21614	0	0	3	113226	0	0	0	6068	0	0	0	30178	0	0
2	64118370	rs758221416	A	G	gnomAD Exomes	PASS	NA	c.*9A>G		c.*9A>G	3_prime_UTR_variant		1	249792	0.00000400333077120164	0	0	0	16220	0	0	0	34072	0	0	0	10028	0	0	0	18320	0	0	0	21604	0	0	1	113262	0	0	0	6072	0	0	0	30214	0	0
2	64118371	rs777685050	T	C	gnomAD Exomes	PASS	NA	c.*10T>C		c.*10T>C	3_prime_UTR_variant		1	249186	0.0000040130665446694435	0	0	1	16198	0	0	0	33900	0	0	0	10010	0	0	0	18314	0	0	0	21598	0	0	0	113072	0	0	0	6048	0	0	0	30046	0	0
2	64118378	rs1427886198	G	A	gnomAD Exomes	PASS	NA	c.*17G>A		c.*17G>A	3_prime_UTR_variant		1	247974	0.00000403268084557252	0	0	0	16152	0	0	1	33582	0	0	0	9946	0	0	0	18250	0	0	0	21562	0	0	0	112726	0	0	0	6008	0	0	0	29748	0	0
2	64118380	rs751559316	C	CACTT	gnomAD Exomes,gnomAD Genomes	PASS	PASS	c.*21_*24dupCTTA		c.*21_*24dupCTTA	3_prime_UTR_variant		16	278198	0.00005751299434215918	1	0	15	24850	1	0	0	34174	0	0	0	10166	0	0	0	19738	0	0	0	25020	0	0	0	127750	0	0	1	7072	0	0	0	29428	0	0
2	64118380	rs751559316	C	T	gnomAD Exomes	PASS	NA	c.*19C>T		c.*19C>T	3_prime_UTR_variant		2	246810	0.000008103399376038247	0	0	0	16136	0	0	0	33326	0	0	0	9876	0	0	0	18184	0	0	0	21546	0	0	2	112330	0	0	0	5984	0	0	0	29428	0	0
2	64118381	rs756739763	A	C	gnomAD Exomes	PASS	NA	c.*20A>C		c.*20A>C	3_prime_UTR_variant		2	245628	0.000008142394189587506	0	0	0	16056	0	0	0	32962	0	0	0	9806	0	0	0	18128	0	0	0	21540	0	0	2	112024	0	0	0	5940	0	0	0	29172	0	0
2	64118382	rs1391844907	C	T	gnomAD Exomes	PASS	NA	c.*21C>T		c.*21C>T	3_prime_UTR_variant		1	246274	0.000004060517959670936	0	0	0	16114	0	0	1	33166	0	0	0	9816	0	0	0	18154	0	0	0	21544	0	0	0	112154	0	0	0	5962	0	0	0	29364	0	0
2	64118383	rs368187058	T	TTAAA	gnomAD Genomes	NA	PASS	c.*26_*29dupATAA		c.*26_*29dupATAA	3_prime_UTR_variant		1	31390	0.00003185727938834024	0	0	1	8712	0	0	0	848	0	0	0	290	0	0	0	1560	0	0	0	3474	0	0	0	15418	0	0	0	1088	0	0	0	0	0	0
2	64118383	rs368187058	T	C	gnomAD Exomes	PASS	NA	c.*22T>C		c.*22T>C	3_prime_UTR_variant		7	246266	0.000028424549064832335	0	0	2	16116	0	0	0	33150	0	0	0	9834	0	0	0	18162	0	0	0	21538	0	0	4	112174	0	0	1	5966	0	0	0	29326	0	0
2	64118389	rs745415164	A	T	gnomAD Exomes	PASS	NA	c.*28A>T		c.*28A>T	3_prime_UTR_variant		1	246638	0.000004054525255637817	0	0	0	16114	0	0	0	33396	0	0	0	9828	0	0	1	18172	0	0	0	21484	0	0	0	112116	0	0	0	5954	0	0	0	29574	0	0
2	64118392	rs769282937	G	A	gnomAD Exomes	PASS	NA	c.*31G>A		c.*31G>A	3_prime_UTR_variant		2	246038	0.000008128825628561442	0	0	0	16078	0	0	2	33298	0	0	0	9804	0	0	0	18122	0	0	0	21454	0	0	0	111810	0	0	0	5952	0	0	0	29520	0	0
2	64118397	rs1436686418	A	G	gnomAD Exomes	PASS	NA	c.*36A>G		c.*36A>G	3_prime_UTR_variant		1	246102	0.000004063355844324711	0	0	0	16072	0	0	0	33370	0	0	0	9814	0	0	0	18132	0	0	0	21410	0	0	1	111762	0	0	0	5932	0	0	0	29610	0	0
2	64118397	rs1436686418	A	C	gnomAD Exomes	PASS	NA	c.*36A>C		c.*36A>C	3_prime_UTR_variant		1	246102	0.000004063355844324711	0	0	0	16072	0	0	1	33370	0	0	0	9814	0	0	0	18132	0	0	0	21410	0	0	0	111762	0	0	0	5932	0	0	0	29610	0	0
2	64118398	rs772538818	G	GTTTC	gnomAD Exomes	PASS	NA	c.*40_*43dupTCTT		c.*40_*43dupTCTT	3_prime_UTR_variant		9	245806	0.00003661424049860459	0	0	0	16062	0	0	0	33298	0	0	0	9810	0	0	0	18106	0	0	0	21404	0	0	5	111634	0	0	0	5930	0	0	4	29562	0	0
2	64118406	rs545226805	C	T	gnomAD Exomes	PASS	NA	c.*45C>T		c.*45C>T	3_prime_UTR_variant		1	243072	0.000004114007372301211	0	0	0	15894	0	0	0	32866	0	0	0	9656	0	0	0	17958	0	0	0	21228	0	0	0	110494	0	0	1	5866	0	0	0	29110	0	0
2	64118406	rs545226805	C	G	gnomAD Exomes	PASS	NA	c.*45C>G		c.*45C>G	3_prime_UTR_variant		1	243072	0.000004114007372301211	0	0	0	15894	0	0	0	32866	0	0	0	9656	0	0	1	17958	0	0	0	21228	0	0	0	110494	0	0	0	5866	0	0	0	29110	0	0
2	64118406	rs545226805	C	A	gnomAD Exomes,gnomAD Genomes	PASS	PASS	c.*45C>A		c.*45C>A	3_prime_UTR_variant		3	274466	0.000010930315594645603	0	0	2	24606	0	0	0	33712	0	0	0	9946	0	0	1	19518	0	0	0	24702	0	0	0	125918	0	0	0	6954	0	0	0	29110	0	0
