# Supplementary material for: Loss of UGP2 in brain leads to a severe epileptic encephalopathy, emphasizing that bi-allelic isoform-specific start-loss mutations of essential genes can cause genetic diseases
Source: Acta Neuropathol. 2019 Dec 9;139(3):415–42. doi: 10.1007/s00401-019-02109-6 (PMC7035241; doi:10.1007/s00401-019-02109-6)
Supplement: Supplementary file 9 — Supplementary Table 6: genome-wide homology search results (XLS 41 kb) [file 401_2019_2109_MOESM9_ESM.xls]

## Sheet: List _of_247_genes_isoform
Gene_ID	Gene_name	Variability
ENSG00000119673	ACOT2	Not variable
ENSG00000164113	ADAD1	variable
ENSG00000189007	ADAT2	Not variable
ENSG00000153207	AHCTF1	Not variable
ENSG00000168710	AHCYL1	Not variable
ENSG00000147081	AKAP4	Not variable
ENSG00000204673	AKT1S1	Not variable
ENSG00000189366	ALG1L	variable
ENSG00000137760	ALKBH8	Not variable
ENSG00000182718	ANXA2	variable
ENSG00000197043	ANXA6	Not variable
ENSG00000137727	ARHGAP20	Not variable
ENSG00000105676	ARMC6	Not variable
ENSG00000156411	ATP5MPL	variable
ENSG00000117410	ATP6V0B	Not variable
ENSG00000183778	B3GALT5	Not variable
ENSG00000176383	B3GNT4	Not variable
ENSG00000117411	B4GALT2	Not variable
ENSG00000166170	BAG5	Not variable
ENSG00000076108	BAZ2A	variable
ENSG00000124243	BCAS4	Not variable
ENSG00000188848	BEND4	variable
ENSG00000110330	BIRC2	Not variable
ENSG00000145741	BTF3	Not variable
ENSG00000111801	BTN3A3	variable
ENSG00000082153	BZW1	variable
ENSG00000197734	C14orf178	Not variable
ENSG00000174928	C3orf33	Not variable
ENSG00000130349	C6orf203	variable
ENSG00000116161	CACYBP	Not variable
ENSG00000004660	CAMKK1	variable
ENSG00000078699	CBFA2T2	Not variable
ENSG00000114423	CBLB	Not variable
ENSG00000160799	CCDC12	variable
ENSG00000180376	CCDC66	Not variable
ENSG00000120647	CCDC77	variable
ENSG00000105173	CCNE1	variable
ENSG00000183625	CCR3	Not variable
ENSG00000121797	CCRL2	variable
ENSG00000166226	CCT2	variable
ENSG00000111328	CDK2AP1	Not variable
ENSG00000104818	CGB2	variable
ENSG00000170791	CHCHD7	variable
ENSG00000163815	CLEC3B	Not variable
ENSG00000113282	CLINT1	Not variable
ENSG00000013441	CLK1	variable
ENSG00000138767	CNOT6L	variable
ENSG00000173786	CNP	Not variable
ENSG00000145781	COMMD10	Not variable
ENSG00000141030	COPS3	Not variable
ENSG00000198612	COPS8	Not variable
ENSG00000103647	CORO2B	Not variable
ENSG00000131143	COX4I1	Not variable
ENSG00000214078	CPNE1	Not variable
ENSG00000119203	CPSF3	Not variable
ENSG00000139631	CSAD	Not variable
ENSG00000132792	CTNNBL1	Not variable
ENSG00000108094	CUL2	Not variable
ENSG00000043093	DCUN1D1	Not variable
ENSG00000205744	DENND1C	Not variable
ENSG00000140543	DET1	variable
ENSG00000109016	DHRS7B	Not variable
ENSG00000125868	DSTN	Not variable
ENSG00000133665	DYDC2	variable
ENSG00000132294	EFR3A	Not variable
ENSG00000110047	EHD1	Not variable
ENSG00000132507	EIF5A	Not variable
ENSG00000154582	ELOC	variable
ENSG00000130165	ELOF1	variable
ENSG00000120533	ENY2	Not variable
ENSG00000120705	ETF1	Not variable
ENSG00000158234	FAIM	Not variable
ENSG00000234545	FAM133B	Not variable
ENSG00000203780	FANK1	Not variable
ENSG00000183580	FBXL7	Not variable
ENSG00000112029	FBXO5	variable
ENSG00000112146	FBXO9	Not variable
ENSG00000119616	FCF1	variable
ENSG00000125798	FOXA2	Not variable
ENSG00000148803	FUOM	Not variable
ENSG00000092140	G2E3	Not variable
ENSG00000033327	GAB2	Not variable
ENSG00000111640	GAPDH	Not variable
ENSG00000163938	GNL3	Not variable
ENSG00000115523	GNLY	variable
ENSG00000146360	GPR6	Not variable
ENSG00000117262	GPR89A	Not variable
ENSG00000120251	GRIA2	Not variable
ENSG00000165417	GTF2A1	Not variable
ENSG00000197540	GZMM	variable
ENSG00000116882	HAO2	Not variable
ENSG00000103145	HCFC1R1	Not variable
ENSG00000109854	HTATIP2	Not variable
ENSG00000136273	HUS1	Not variable
ENSG00000122986	HVCN1	variable
ENSG00000148057	IDNK	variable
ENSG00000143621	ILF2	variable
ENSG00000108506	INTS2	variable
ENSG00000104299	INTS9	Not variable
ENSG00000086200	IPO11	variable
ENSG00000130518	IQCN	variable
ENSG00000198885	ITPRIPL1	Not variable
ENSG00000160593	JAML	variable
ENSG00000123444	KBTBD4	Not variable
ENSG00000213859	KCTD11	Not variable
ENSG00000151364	KCTD14	Not variable
ENSG00000155666	KDM8	variable
ENSG00000179454	KLHL28	variable
ENSG00000167757	KLK11	variable
ENSG00000183955	KMT5A	variable
ENSG00000198728	LDB1	variable
ENSG00000162624	LHX8	Not variable
ENSG00000113441	LNPEP	Not variable
ENSG00000172061	LRRC15	Not variable
ENSG00000130520	LSM4	variable
ENSG00000106355	LSM5	Not variable
ENSG00000105699	LSR	Not variable
ENSG00000012223	LTF	variable
ENSG00000185022	MAFF	Not variable
ENSG00000111196	MAGOHB	Not variable
ENSG00000034152	MAP2K3	Not variable
ENSG00000007264	MATK	variable
ENSG00000124733	MEA1	variable
ENSG00000136146	MED4	Not variable
ENSG00000177427	MIEF2	variable
ENSG00000115540	MOB4	Not variable
ENSG00000103152	MPG	Not variable
ENSG00000161647	MPP3	variable
ENSG00000242485	MRPL20	Not variable
ENSG00000110077	MS4A6A	variable
ENSG00000127989	MTERF1	Not variable
ENSG00000101608	MYL12A	Not variable
ENSG00000215375	MYL5	variable
ENSG00000152082	MZT2B	Not variable
ENSG00000110583	NAA40	Not variable
ENSG00000109065	NAT9	Not variable
ENSG00000154654	NCAM2	Not variable
ENSG00000020129	NCDN	Not variable
ENSG00000204099	NEU4	variable
ENSG00000171840	NINJ2	Not variable
ENSG00000150776	NKAPD1	Not variable
ENSG00000186416	NKRF	Not variable
ENSG00000172113	NME6	Not variable
ENSG00000117481	NSUN4	Not variable
ENSG00000185652	NTF3	Not variable
ENSG00000074527	NTN4	Not variable
ENSG00000106268	NUDT1	Not variable
ENSG00000105245	NUMBL	Not variable
ENSG00000163002	NUP35	Not variable
ENSG00000093000	NUP50	Not variable
ENSG00000091039	OSBPL8	Not variable
ENSG00000164823	OSGIN2	variable
ENSG00000154814	OXNAD1	Not variable
ENSG00000041880	PARP3	Not variable
ENSG00000163346	PBXIP1	Not variable
ENSG00000123360	PDE1B	Not variable
ENSG00000173889	PHC3	variable
ENSG00000119403	PHF19	Not variable
ENSG00000102309	PIN4	Not variable
ENSG00000166428	PLD4	Not variable
ENSG00000106628	POLD2	Not variable
ENSG00000077514	POLD3	Not variable
ENSG00000087191	PSMC5	variable
ENSG00000128789	PSMG2	Not variable
ENSG00000108774	RAB5C	Not variable
ENSG00000132329	RAMP1	Not variable
ENSG00000132359	RAP1GAP2	variable
ENSG00000079337	RAPGEF3	variable
ENSG00000198915	RASGEF1A	variable
ENSG00000162521	RBBP4	Not variable
ENSG00000128276	RFPL3	variable
ENSG00000182175	RGMA	variable
ENSG00000076344	RGS11	Not variable
ENSG00000126858	RHOT1	Not variable
ENSG00000039523	RIPOR1	variable
ENSG00000042062	RIPOR3	Not variable
ENSG00000188655	RNASE9	Not variable
ENSG00000145860	RNF145	Not variable
ENSG00000101236	RNF24	variable
ENSG00000265681	RPL17	Not variable
ENSG00000215472	RPL17-C18orf32	Not variable
ENSG00000108298	RPL19	variable
ENSG00000147604	RPL7	Not variable
ENSG00000164483	SAMD3	variable
ENSG00000227500	SCAMP4	variable
ENSG00000163156	SCNM1	Not variable
ENSG00000129657	SEC14L1	Not variable
ENSG00000110876	SELPLG	Not variable
ENSG00000138468	SENP7	variable
ENSG00000140264	SERF2	variable
ENSG00000156384	SFR1	variable
ENSG00000182199	SHMT2	Not variable
ENSG00000196470	SIAH1	variable
ENSG00000143740	SNAP47	Not variable
ENSG00000101298	SNPH	variable
ENSG00000184209	SNRNP35	Not variable
ENSG00000125743	SNRPD2	variable
ENSG00000185591	SP1	Not variable
ENSG00000105866	SP4	Not variable
ENSG00000164651	SP8	Not variable
ENSG00000167523	SPATA33	Not variable
ENSG00000196141	SPATS2L	variable
ENSG00000117155	SSX2IP	Not variable
ENSG00000196335	STK31	variable
ENSG00000165209	STRBP	Not variable
ENSG00000064607	SUGP2	Not variable
ENSG00000138068	SULT6B1	variable
ENSG00000146378	TAAR2	Not variable
ENSG00000158710	TAGLN2	variable
ENSG00000139546	TARBP2	variable
ENSG00000203690	TCP10	Not variable
ENSG00000131126	TEX101	variable
ENSG00000105619	TFPT	Not variable
ENSG00000105289	TJP3	variable
ENSG00000101337	TM9SF4	variable
ENSG00000105677	TMEM147	Not variable
ENSG00000124191	TOX2	Not variable
ENSG00000067369	TP53BP1	variable
ENSG00000111907	TPD52L1	Not variable
ENSG00000133112	TPT1	Not variable
ENSG00000101255	TRIB3	variable
ENSG00000182612	TSPAN10	Not variable
ENSG00000092445	TYRO3	Not variable
ENSG00000131508	UBE2D2	Not variable
ENSG00000109332	UBE2D3	variable
ENSG00000184787	UBE2G2	Not variable
ENSG00000118939	UCHL3	variable
ENSG00000169764	UGP2	variable
ENSG00000276043	UHRF1	Not variable
ENSG00000115446	UNC50	Not variable
ENSG00000106608	URGCP	Not variable
ENSG00000126756	UXT	Not variable
ENSG00000182093	WRB	Not variable
ENSG00000169180	XPO6	Not variable
ENSG00000160685	ZBTB7B	Not variable
ENSG00000167384	ZNF180	Not variable
ENSG00000183621	ZNF438	Not variable
ENSG00000197714	ZNF460	variable
ENSG00000142528	ZNF473	Not variable
ENSG00000127081	ZNF484	Not variable
ENSG00000171970	ZNF57	Not variable
ENSG00000176024	ZNF613	variable
ENSG00000183309	ZNF623	Not variable
ENSG00000167394	ZNF668	Not variable
ENSG00000164011	ZNF691	Not variable
ENSG00000196466	ZNF799	Not variable
ENSG00000197933	ZNF823	variable
