# Supplementary material for: Loss of UGP2 in brain leads to a severe epileptic encephalopathy, emphasizing that bi-allelic isoform-specific start-loss mutations of essential genes can cause genetic diseases
Source: Acta Neuropathol. 2019 Dec 9;139(3):415–42. doi: 10.1007/s00401-019-02109-6 (PMC7035241; doi:10.1007/s00401-019-02109-6)
Supplement: Supplementary file 10 — Supplementary Table 7: gnomAD data of 247 disease candidate genes (XLS 1393 kb) [file 401_2019_2109_MOESM10_ESM.xls]

## Sheet: Overview
gnomAD data for start loss and Loss-of-function (LoF) variants of the 247 essential genes
Genes indicated in red do not have start loss (tab 1) or LoF variants (tab 2) in the gnomAD data set
gnomAD v2.1.1 (25-09-2019)

## Sheet: 247_Genes_start_lost
Gene_name	Gene_ID	Chromosome	Position	rsID	Reference	Alternate	Source	Filters_exomes	Filters_genomes	Consequence_Protein	Consequence_Transcript	Consequence	Annotation	Flags	Allele_Count	Allele_Number	Allele_Frequency	Homozygote_Count	Hemizygote_Count	Allele_Count_African	Allele_Number_African	Homozygote_Count_African	Hemizygote_Count_African	Allele_Count_Latino	Allele_Number_Latino	Homozygote_Count_Latino	Hemizygote_Count_Latino	Allele_Count_Ashkenazi_Jewish	Allele_Number_Ashkenazi_Jewish	Homozygote_Count_Ashkenazi_Jewish	Hemizygote_Count_Ashkenazi_Jewish	Allele_Count_East_Asian	Allele_Number_East_Asian	Homozygote_Count_East_Asian	Hemizygote_Count_East_Asian	Allele_Count_European__Finnish_	Allele_Number_European__Finnish_	Homozygote_Count_European__Finnish_	Hemizygote_Count_European__Finnish_	Allele_Count_European__non_Finnish_	Allele_Number_European__non_Finnish_	Homozygote_Count_European__non_Finnish_	Hemizygote_Count_European__non_Finnish_	Allele_Count_Other	Allele_Number_Other	Homozygote_Count_Other	Hemizygote_Count_Other	Allele_Count_South_Asian	Allele_Number_South_Asian
ACOT2	ENSG00000119673	14	74036050	rs762834282	T	C	gnomAD_Exomes	PASS	NA	p.Met1?	p.Met1?	c.2T>C	start_lost	segdup	2	251460	7.95355e-06	0	0	0	16256	0	0	0	34592	0	0	0	10080	0	0	1	18394	0	0	0	21648	0	0	0	113744	0	0	1	6138	0	0	0	30608
ACOT2	ENSG00000119673	14	74036050	rs762834282	T	G	gnomAD_Genomes	NA	PASS	p.Met1?	p.Met1?	c.2T>G	start_lost	segdup	2	31372	6.37511e-05	0	0	2	8708	0	0	0	848	0	0	0	290	0	0	0	1560	0	0	0	3476	0	0	0	15408	0	0	0	1082	0	0	0	0
ACOT2	ENSG00000119673	14	74035945	rs1159417365	A	G	gnomAD_Exomes	PASS	NA	p.Met1?	p.Met1?	c.1A>G	start_lost	segdup	1	251166	3.98143e-06	0	0	0	16254	0	0	0	34560	0	0	0	10058	0	0	0	18394	0	0	0	21628	0	0	0	113552	0	0	0	6122	0	0	1	30598
ADAD1	ENSG00000164113	4	123301226	rs1295311953	T	C	gnomAD_Exomes	PASS	NA	p.Met1?	p.Met1?	c.2T>C	start_lost		1	246852	4.05101e-06	0	0	0	16192	0	0	0	33654	0	0	0	9678	0	0	1	18224	0	0	0	21490	0	0	0	111992	0	0	0	6010	0	0	0	29612
ADAD1	ENSG00000164113	4	123301280	rs764876824	T	C	gnomAD_Exomes	PASS	NA	p.Met1?	p.Met1?	c.2T>C	start_lost		1	251422	3.97738e-06	0	0	0	16254	0	0	0	34582	0	0	0	10080	0	0	0	18388	0	0	0	21646	0	0	1	113720	0	0	0	6138	0	0	0	30614
ADAT2	ENSG00000189007	6	143759785	rs745702876	A	G	gnomAD_Exomes	PASS	NA	p.Met1?	p.Met1?	c.2T>C	start_lost		2	249360	8.02053e-06	0	0	0	15476	0	0	0	34492	0	0	0	10070	0	0	0	17976	0	0	0	21560	0	0	2	113142	0	0	0	6054	0	0	0	30590
ADAT2	ENSG00000189007	6	143771795	rs1323430882	T	C	gnomAD_Exomes	PASS	NA	p.Met1?	p.Met1?	c.1A>G	start_lost		2	247646	8.07604e-06	0	0	0	15206	0	0	0	34514	0	0	1	10028	0	0	0	17960	0	0	1	20904	0	0	0	112408	0	0	0	6032	0	0	0	30594
ADAT2	ENSG00000189007	6	143759786	rs771890498	T	C	gnomAD_Exomes_gnomAD_Genomes	PASS	PASS	p.Met1?	p.Met1?	c.1A>G	start_lost		2	280760	7.12352e-06	0	0	2	24192	0	0	0	35344	0	0	0	10358	0	0	0	19536	0	0	0	25034	0	0	0	128568	0	0	0	7140	0	0	0	30588
ADAT2	ENSG00000189007	6	143759784	rs1265307523	C	T	gnomAD_Exomes	PASS	NA	p.Met1?	p.Met1?	c.3G>A	start_lost		1	249368	4.01014e-06	0	0	0	15478	0	0	0	34500	0	0	0	10070	0	0	0	17976	0	0	0	21560	0	0	1	113144	0	0	0	6054	0	0	0	30586
AHCTF1	ENSG00000153207	1	247094528	rs1196291045	T	C	gnomAD_Exomes	PASS	NA	p.Met1?	p.Met1?	c.1A>G	start_lost		1	146842	6.81004e-06	0	0	0	6822	0	0	1	24350	0	0	0	8344	0	0	0	10738	0	0	0	15608	0	0	0	54190	0	0	0	4234	0	0	0	22556
AHCTF1	ENSG00000153207	1	247094628	rs1450649740	A	G	gnomAD_Exomes	PASS	NA	p.Met1?	p.Met1?	c.2T>C	start_lost	segdup	1	140572	7.11379e-06	0	0	0	6462	0	0	0	24250	0	0	0	8102	0	0	0	10442	0	0	0	14650	0	0	1	50212	0	0	0	4094	0	0	0	22360
AHCYL1	ENSG00000168710	NA	NA	NA	NA	NA	NA	NA	NA	NA	NA	NA	NA	NA	NA	NA	NA	NA	NA	NA	NA	NA	NA	NA	NA	NA	NA	NA	NA	NA	NA	NA	NA	NA	NA	NA	NA	NA	NA	NA	NA	NA	NA	NA	NA	NA	NA	NA	NA
AKAP4	ENSG00000147081	NA	NA	NA	NA	NA	NA	NA	NA	NA	NA	NA	NA	NA	NA	NA	NA	NA	NA	NA	NA	NA	NA	NA	NA	NA	NA	NA	NA	NA	NA	NA	NA	NA	NA	NA	NA	NA	NA	NA	NA	NA	NA	NA	NA	NA	NA	NA	NA
AKT1S1	ENSG00000204673	19	50380981	rs929980898	A	G	gnomAD_Genomes	NA	PASS	p.Met1?	p.Met1?	c.1A>G	start_lost		1	31396	3.18512e-05	0	0	0	8714	0	0	0	848	0	0	0	290	0	0	0	1560	0	0	0	3474	0	0	1	15422	0	0	0	1088	0	0	0	0
ALG1L	ENSG00000189366	3	125652517	rs767940254	T	C	gnomAD_Exomes	PASS	NA	p.Met1?	p.Met1?	c.1A>G	start_lost	segdup	13	250168	5.19651e-05	0	0	0	16118	0	0	1	34528	0	0	0	10044	0	0	0	18368	0	0	0	21612	0	0	1	112812	0	0	1	6102	0	0	10	30584
ALG1L	ENSG00000189366	3	125652515	rs941713233	C	T	gnomAD_Exomes	PASS	NA	p.Met1?	p.Met1?	c.3G>A	start_lost	segdup	2	250098	7.99687e-06	0	0	2	16110	0	0	0	34534	0	0	0	10040	0	0	0	18358	0	0	0	21608	0	0	0	112768	0	0	0	6098	0	0	0	30582
ALKBH8	ENSG00000137760	11	107431618	rs184666895	A	G	gnomAD_Exomes_gnomAD_Genomes	PASS	PASS	p.Met1?	p.Met1?	c.2T>C	start_lost		74	275930	0.000268184	0	0	0	24762	0	0	0	33536	0	0	0	9998	0	0	0	19490	0	0	57	24698	0	0	14	127008	0	0	3	7010	0	0	0	29428
ALKBH8	ENSG00000137760	11	107431617	rs764250778	C	T	gnomAD_Exomes	PASS	NA	p.Met1?	p.Met1?	c.3G>A	start_lost		1	245570	4.07216e-06	0	0	0	16068	0	0	0	33086	0	0	1	9770	0	0	0	18008	0	0	0	21246	0	0	0	111846	0	0	0	5968	0	0	0	29578
ALKBH8	ENSG00000137760	11	107431618	rs184666895	A	C	gnomAD_Exomes	PASS	NA	p.Met1?	p.Met1?	c.2T>G	start_lost		1	244562	4.08894e-06	0	0	0	16050	0	0	1	32692	0	0	0	9708	0	0	0	17930	0	0	0	21228	0	0	0	111604	0	0	0	5922	0	0	0	29428
ALKBH8	ENSG00000137760	11	107431619	rs757757797	T	C	gnomAD_Exomes	PASS	NA	p.Met1?	p.Met1?	c.1A>G	start_lost		1	244502	4.08995e-06	0	0	0	16032	0	0	1	32782	0	0	0	9692	0	0	0	17944	0	0	0	21192	0	0	0	111498	0	0	0	5922	0	0	0	29440
ANXA2	ENSG00000182718	15	60653143	rs751813300	C	T	gnomAD_Exomes	PASS	NA	p.Met1?	p.Met1?	c.3G>A	start_lost	segdup	2	251084	7.96546e-06	0	0	0	16242	0	0	0	34510	0	0	0	10074	0	0	0	18376	0	0	0	21640	0	0	1	113598	0	0	1	6130	0	0	0	30514
ANXA2	ENSG00000182718	15	60653145	rs1002381044	T	C	gnomAD_Exomes	PASS	NA	p.Met1?	p.Met1?	c.1A>G	start_lost	segdup	2	251132	7.96394e-06	0	0	1	16250	0	0	0	34520	0	0	0	10076	0	0	0	18378	0	0	0	21646	0	0	1	113612	0	0	0	6134	0	0	0	30516
ANXA2	ENSG00000182718	15	60690111	rs1007955568	A	C	gnomAD_Genomes	NA	PASS	p.Met1?	p.Met1?	c.2T>G	start_lost		1	31320	3.19285e-05	0	0	1	8682	0	0	0	848	0	0	0	290	0	0	0	1560	0	0	0	3466	0	0	0	15386	0	0	0	1088	0	0	0	0
ANXA6	ENSG00000197043	5	150527460	rs780477416	C	T	gnomAD_Exomes_gnomAD_Genomes	PASS	PASS	p.Met1?	p.Met1?	c.3G>A	start_lost		3	267898	1.11983e-05	0	0	0	23066	0	0	0	33984	0	0	0	10080	0	0	0	18798	0	0	0	24268	0	0	3	122278	0	0	0	6900	0	0	0	28524
ANXA6	ENSG00000197043	5	150519726	rs749728186	T	C	gnomAD_Exomes	PASS	NA	p.Met1?	p.Met1?	c.1A>G	start_lost		2	249044	8.03071e-06	0	0	0	15468	0	0	0	34514	0	0	0	10052	0	0	0	17970	0	0	0	21542	0	0	2	112872	0	0	0	6042	0	0	0	30584
ARHGAP20	ENSG00000137727	11	110456982	rs1433370406	A	G	gnomAD_Exomes	PASS	NA	p.Met1?	p.Met1?	c.2T>C	start_lost	segdup	3	234082	1.2816e-05	0	0	0	14938	0	0	0	30234	0	0	0	9686	0	0	0	16818	0	0	0	21420	0	0	3	108098	0	0	0	5536	0	0	0	27352
ARHGAP20	ENSG00000137727	11	110561348	rs763527981	A	G	gnomAD_Exomes	PASS	NA	p.Met1?	p.Met1?	c.2T>C	start_lost		3	251310	1.19374e-05	0	0	2	16254	0	0	0	34572	0	0	0	10074	0	0	0	18394	0	0	0	21640	0	0	1	113636	0	0	0	6128	0	0	0	30612
ARHGAP20	ENSG00000137727	11	110582415	rs1250442380	A	G	gnomAD_Exomes	PASS	NA	p.Met1?	p.Met1?	c.2T>C	start_lost		1	60824	1.64409e-05	0	0	0	1442	0	0	0	14146	0	0	0	3976	0	0	1	3528	0	0	0	3056	0	0	0	20416	0	0	0	1930	0	0	0	12330
ARMC6	ENSG00000105676	19	19145021	rs140269567	G	A	gnomAD_Exomes_gnomAD_Genomes	PASS	PASS	p.Met1?	p.Met1?	c.3G>A	start_lost		218	254838	0.000855445	0	0	198	21812	0	0	11	34506	0	0	0	9956	0	0	0	18930	0	0	0	14876	0	0	6	118842	0	0	2	6868	0	0	1	29048
ARMC6	ENSG00000105676	19	19153567	rs199662797	T	C	gnomAD_Exomes	PASS	NA	p.Met1?	p.Met1?	c.2T>C	start_lost		32	251032	0.000127474	0	0	0	16252	0	0	32	34590	0	0	0	10078	0	0	0	18390	0	0	0	21266	0	0	0	113710	0	0	0	6130	0	0	0	30616
ARMC6	ENSG00000105676	19	19145019	rs773605579	A	G	gnomAD_Exomes	PASS	NA	p.Met1?	p.Met1?	c.1A>G	start_lost		2	223338	8.95504e-06	0	0	0	13088	0	0	0	33664	0	0	0	9664	0	0	0	17354	0	0	0	11400	0	0	2	103342	0	0	0	5778	0	0	0	29048
ARMC6	ENSG00000105676	19	19153566	rs754525645	A	G	gnomAD_Exomes	PASS	NA	p.Met1?	p.Met1?	c.1A>G	start_lost		1	251028	3.98362e-06	0	0	1	16252	0	0	0	34590	0	0	0	10078	0	0	0	18392	0	0	0	21262	0	0	0	113708	0	0	0	6130	0	0	0	30616
ATP5MPL	ENSG00000156411	14	104387326	rs1049709591	A	T	gnomAD_Genomes	NA	PASS	p.Met1?	p.Met1?	c.2T>A	start_lost		1	31404	3.18431e-05	0	0	0	8714	0	0	0	848	0	0	0	290	0	0	0	1558	0	0	0	3476	0	0	1	15432	0	0	0	1086	0	0	0	0
ATP6V0B	ENSG00000117410	1	44441787	rs773503779	A	C	gnomAD_Exomes	PASS	NA	p.Met1?	p.Met1?	c.1A>C	start_lost		1	251484	3.9764e-06	0	0	0	16256	0	0	0	34592	0	0	0	10080	0	0	0	18394	0	0	0	21636	0	0	0	113770	0	0	0	6140	0	0	1	30616
ATP6V0B	ENSG00000117410	1	44441788	rs1377129190	T	C	gnomAD_Exomes	PASS	NA	p.Met1?	p.Met1?	c.2T>C	start_lost		1	251486	3.97636e-06	0	0	0	16256	0	0	0	34592	0	0	0	10080	0	0	0	18394	0	0	0	21638	0	0	1	113770	0	0	0	6140	0	0	0	30616
ATP6V0B	ENSG00000117410	1	44441789	rs763379367	G	A	gnomAD_Exomes	PASS	NA	p.Met1?	p.Met1?	c.3G>A	start_lost		1	251484	3.9764e-06	0	0	0	16256	0	0	0	34592	0	0	0	10080	0	0	0	18394	0	0	0	21638	0	0	1	113768	0	0	0	6140	0	0	0	30616
B3GALT5	ENSG00000183778	NA	NA	NA	NA	NA	NA	NA	NA	NA	NA	NA	NA	NA	NA	NA	NA	NA	NA	NA	NA	NA	NA	NA	NA	NA	NA	NA	NA	NA	NA	NA	NA	NA	NA	NA	NA	NA	NA	NA	NA	NA	NA	NA	NA	NA	NA	NA	NA
B3GNT4	ENSG00000176383	12	122689168	rs752192275	G	A	gnomAD_Exomes_gnomAD_Genomes	PASS	PASS	p.Met1?	p.Met1?	c.3G>A	start_lost		18	281048	6.4046e-05	0	0	0	24818	0	0	7	35366	0	0	0	10340	0	0	0	19904	0	0	0	24926	0	0	11	127890	0	0	0	7200	0	0	0	30604
B4GALT2	ENSG00000117411	1	44446989	rs767080506	G	A	gnomAD_Exomes	PASS	NA	p.Met1?	p.Met1?	c.3G>A	start_lost		1	243030	4.11472e-06	0	0	0	16152	0	0	0	34558	0	0	0	10044	0	0	1	18348	0	0	0	14348	0	0	0	112910	0	0	0	6068	0	0	0	30602
BAG5	ENSG00000166170	14	104028342	rs754600751	C	T	gnomAD_Exomes_gnomAD_Genomes	PASS	PASS	p.Met1?	p.Met1?	c.3G>A	start_lost		2	280650	7.12631e-06	0	0	0	24178	0	0	0	35370	0	0	0	10348	0	0	0	19532	0	0	0	25032	0	0	2	128444	0	0	0	7144	0	0	0	30602
BAG5	ENSG00000166170	14	104027500	rs575210276	A	C	gnomAD_Exomes	PASS	NA	p.Met1?	p.Met1?	c.2T>G	start_lost		1	235292	4.25004e-06	0	0	0	15618	0	0	0	33742	0	0	0	9900	0	0	1	18030	0	0	0	12044	0	0	0	109832	0	0	0	5926	0	0	0	30200
BAZ2A	ENSG00000076108	12	57029969	rs201499595	T	A	gnomAD_Exomes_gnomAD_Genomes	PASS	PASS	p.Met1?	p.Met1?	c.1A>T	start_lost		149	250496	0.00059482	1	0	5	21372	0	0	11	32310	0	0	0	9666	0	0	0	17546	0	0	3	23382	0	0	120	112842	1	0	3	6548	0	0	7	26830
BAZ2A	ENSG00000076108	12	57029968	rs754330046	A	T	gnomAD_Exomes	PASS	NA	p.Met1?	p.Met1?	c.2T>A	start_lost		2	219290	9.12034e-06	0	0	0	12676	0	0	0	31494	0	0	0	9388	0	0	0	15954	0	0	0	19924	0	0	2	97564	0	0	0	5460	0	0	0	26830
BAZ2A	ENSG00000076108	12	57029969	rs201499595	T	C	gnomAD_Exomes	PASS	NA	p.Met1?	p.Met1?	c.1A>G	start_lost		1	219098	4.56417e-06	0	0	0	12658	0	0	0	31462	0	0	0	9376	0	0	0	15988	0	0	0	19906	0	0	1	97416	0	0	0	5462	0	0	0	26830
BCAS4	ENSG00000124243	20	49411532	rs1479577930	T	C	gnomAD_Exomes	PASS	NA	p.Met1?	p.Met1?	c.2T>C	start_lost		2	21838	9.15835e-05	0	0	0	374	0	0	2	3738	0	0	0	1306	0	0	0	370	0	0	0	1740	0	0	0	8018	0	0	0	596	0	0	0	5696
BEND4	ENSG00000188848	NA	NA	NA	NA	NA	NA	NA	NA	NA	NA	NA	NA	NA	NA	NA	NA	NA	NA	NA	NA	NA	NA	NA	NA	NA	NA	NA	NA	NA	NA	NA	NA	NA	NA	NA	NA	NA	NA	NA	NA	NA	NA	NA	NA	NA	NA	NA	NA
BIRC2	ENSG00000110330	11	102220588	rs753958612	G	T	gnomAD_Exomes	PASS	NA	p.Met1?	p.Met1?	c.3G>T	start_lost		3	239670	1.25172e-05	0	0	0	16130	0	0	1	33506	0	0	0	8878	0	0	0	18270	0	0	1	20574	0	0	1	108664	0	0	0	5828	0	0	0	27820
BIRC2	ENSG00000110330	11	102219434	rs1026597323	A	G	gnomAD_Exomes_gnomAD_Genomes	PASS	PASS	p.Met1?	p.Met1?	c.1A>G	start_lost		2	118972	1.68107e-05	0	0	0	12108	0	0	0	13928	0	0	0	7068	0	0	0	7546	0	0	0	8042	0	0	1	52192	0	0	0	3652	0	0	1	14436
BIRC2	ENSG00000110330	11	102220586	rs1179541987	A	G	gnomAD_Exomes	PASS	NA	p.Met1?	p.Met1?	c.1A>G	start_lost		1	238852	4.18669e-06	0	0	0	16104	0	0	1	33340	0	0	0	8752	0	0	0	18232	0	0	0	20534	0	0	0	108414	0	0	0	5812	0	0	0	27664
BIRC2	ENSG00000110330	11	102220587	rs764211596	T	A	gnomAD_Exomes	PASS	NA	p.Met1?	p.Met1?	c.2T>A	start_lost		1	239110	4.18218e-06	0	0	0	16108	0	0	0	33396	0	0	0	8792	0	0	0	18240	0	0	0	20540	0	0	1	108504	0	0	0	5816	0	0	0	27714
BIRC2	ENSG00000110330	11	102220587	rs764211596	T	G	gnomAD_Exomes	PASS	NA	p.Met1?	p.Met1?	c.2T>G	start_lost		1	239110	4.18218e-06	0	0	0	16108	0	0	1	33396	0	0	0	8792	0	0	0	18240	0	0	0	20540	0	0	0	108504	0	0	0	5816	0	0	0	27714
BTF3	ENSG00000145741	NA	NA	NA	NA	NA	NA	NA	NA	NA	NA	NA	NA	NA	NA	NA	NA	NA	NA	NA	NA	NA	NA	NA	NA	NA	NA	NA	NA	NA	NA	NA	NA	NA	NA	NA	NA	NA	NA	NA	NA	NA	NA	NA	NA	NA	NA	NA	NA
BTN3A3	ENSG00000111801	NA	NA	NA	NA	NA	NA	NA	NA	NA	NA	NA	NA	NA	NA	NA	NA	NA	NA	NA	NA	NA	NA	NA	NA	NA	NA	NA	NA	NA	NA	NA	NA	NA	NA	NA	NA	NA	NA	NA	NA	NA	NA	NA	NA	NA	NA	NA	NA
BZW1	ENSG00000082153	NA	NA	NA	NA	NA	NA	NA	NA	NA	NA	NA	NA	NA	NA	NA	NA	NA	NA	NA	NA	NA	NA	NA	NA	NA	NA	NA	NA	NA	NA	NA	NA	NA	NA	NA	NA	NA	NA	NA	NA	NA	NA	NA	NA	NA	NA	NA	NA
C14orf178	ENSG00000197734	14	78227386	rs756756837	A	G	gnomAD_Exomes	PASS	NA	p.Met1?	p.Met1?	c.1A>G	start_lost		2	251436	7.95431e-06	0	0	0	16254	0	0	0	34592	0	0	0	10074	0	0	0	18388	0	0	0	21648	0	0	0	113728	0	0	0	6136	0	0	2	30616
C14orf178	ENSG00000197734	14	78227386	rs756756837	A	T	gnomAD_Exomes	PASS	NA	p.Met1?	p.Met1?	c.1A>T	start_lost		2	251436	7.95431e-06	0	0	0	16254	0	0	0	34592	0	0	0	10074	0	0	0	18388	0	0	0	21648	0	0	2	113728	0	0	0	6136	0	0	0	30616
C3orf33	ENSG00000174928	3	155524040	rs961496531	A	C	gnomAD_Exomes_gnomAD_Genomes	PASS	PASS	p.Met1?	p.Met1?	c.2T>G	start_lost		4	130004	3.07683e-05	0	0	0	10558	0	0	0	20904	0	0	0	7248	0	0	0	7696	0	0	0	8526	0	0	4	51902	0	0	0	4114	0	0	0	19056
C3orf33	ENSG00000174928	3	155520364	rs750625365	A	G	gnomAD_Exomes_gnomAD_Genomes	PASS	PASS	p.Met1?	p.Met1?	c.2T>C	start_lost		3	263620	1.138e-05	0	0	0	23652	0	0	0	29596	0	0	0	9850	0	0	0	18462	0	0	0	24556	0	0	3	124298	0	0	0	6792	0	0	0	26414
C6orf203	ENSG00000130349	6	107360967		G	A	gnomAD_Genomes	NA	PASS	p.Met1?	p.Met1?	c.3G>A	start_lost	segdup	1	31386	3.18613e-05	0	0	0	8706	0	0	0	848	0	0	0	290	0	0	1	1556	0	0	0	3474	0	0	0	15426	0	0	0	1086	0	0	0	0
CACYBP	ENSG00000116161	1	174973865	rs780915913	T	C	gnomAD_Exomes	PASS	NA	p.Met1?	p.Met1?	c.2T>C	start_lost	segdup	2	251398	7.95551e-06	0	0	0	16250	0	0	0	34588	0	0	0	10080	0	0	0	18394	0	0	0	21648	0	0	2	113688	0	0	0	6138	0	0	0	30612
CAMKK1	ENSG00000004660	17	3794024	rs780916906	T	C	gnomAD_Exomes	PASS	NA	p.Met1?	p.Met1?	c.1A>G	start_lost		2	241750	8.27301e-06	0	0	0	14292	0	0	0	34418	0	0	0	9934	0	0	1	17878	0	0	0	21534	0	0	1	107350	0	0	0	5980	0	0	0	30364
CBFA2T2	ENSG00000078699	20	32188182	rs200236182	T	G	gnomAD_Exomes_gnomAD_Genomes	PASS	PASS	p.Met1?	p.Met1?	c.2T>G	start_lost		11	49456	0.00022242	0	0	0	9282	0	0	0	5244	0	0	0	1456	0	0	10	3080	0	0	0	4452	0	0	0	21126	0	0	0	1696	0	0	1	3120
CBFA2T2	ENSG00000078699	20	32162009	rs1396520587	G	A	gnomAD_Exomes	PASS	NA	p.Met1?	p.Met1?	c.3G>A	start_lost		2	251436	7.95431e-06	0	0	0	16256	0	0	0	34592	0	0	1	10080	0	0	0	18394	0	0	0	21648	0	0	1	113718	0	0	0	6134	0	0	0	30614
CBLB	ENSG00000114423	3	105588231	rs1220813394	A	G	gnomAD_Exomes	PASS	NA	p.Met1?	p.Met1?	c.2T>C	start_lost		3	145602	2.06041e-05	0	0	0	6730	0	0	3	24416	0	0	0	8268	0	0	0	10722	0	0	0	15212	0	0	0	53590	0	0	0	4212	0	0	0	22452
CBLB	ENSG00000114423	3	105586420	rs560633964	A	G	gnomAD_Exomes	PASS	NA	p.Met1?	p.Met1?	c.2T>C	start_lost		1	251260	3.97994e-06	0	0	1	16248	0	0	0	34588	0	0	0	10074	0	0	0	18392	0	0	0	21644	0	0	0	113558	0	0	0	6140	0	0	0	30616
CBLB	ENSG00000114423	3	105588232	rs1252463116	T	G	gnomAD_Exomes	PASS	NA	p.Met1?	p.Met1?	c.1A>C	start_lost		1	145610	6.86766e-06	0	0	0	6730	0	0	0	24422	0	0	0	8268	0	0	0	10730	0	0	0	15196	0	0	1	53588	0	0	0	4214	0	0	0	22462
CCDC12	ENSG00000160799	3	47018221	rs1248512160	A	C	gnomAD_Exomes	PASS	NA	p.Met1?	p.Met1?	c.2T>G	start_lost		2	235262	8.50116e-06	0	0	0	14822	0	0	1	33360	0	0	0	9738	0	0	0	17164	0	0	0	20594	0	0	0	104908	0	0	0	5800	0	0	1	28876
CCDC12	ENSG00000160799	3	47018260	rs773049792	A	C	gnomAD_Genomes	NA	PASS	p.Met1?	p.Met1?	c.2T>G	start_lost		1	31314	3.19346e-05	0	0	1	8692	0	0	0	848	0	0	0	290	0	0	0	1556	0	0	0	3462	0	0	0	15380	0	0	0	1086	0	0	0	0
CCDC12	ENSG00000160799	3	47018222	rs1425572022	T	A	gnomAD_Exomes	PASS	NA	p.Met1?	p.Met1?	c.1A>T	start_lost		1	234590	4.26276e-06	0	0	0	14734	0	0	1	33252	0	0	0	9718	0	0	0	17124	0	0	0	20550	0	0	0	104606	0	0	0	5806	0	0	0	28800
CCDC12	ENSG00000160799	3	47018260	rs773049792	A	G	gnomAD_Exomes	PASS	NA	p.Met1?	p.Met1?	c.2T>C	start_lost		1	183256	5.45685e-06	0	0	0	10520	0	0	0	27160	0	0	0	8874	0	0	0	12856	0	0	0	17704	0	0	0	76772	0	0	0	4918	0	0	1	24452
CCDC66	ENSG00000180376	3	56592781	rs78423405	T	C	gnomAD_Exomes_gnomAD_Genomes	PASS	PASS	p.Met1?	p.Met1?	c.2T>C	start_lost		308	185304	0.00166213	3	0	281	16526	3	0	18	25382	0	0	0	8774	0	0	0	12360	0	0	0	18746	0	0	4	75508	0	0	3	5446	0	0	2	22562
CCDC66	ENSG00000180376	3	56591271	rs762946938	A	G	gnomAD_Exomes	PASS	NA	p.Met1?	p.Met1?	c.1A>G	start_lost		10	73540	0.00013598	0	0	0	5184	0	0	2	12986	0	0	0	3644	0	0	0	7256	0	0	0	4814	0	0	0	22522	0	0	0	2160	0	0	8	14974
CCDC66	ENSG00000180376	3	56591271	rs762946938	A	T	gnomAD_Exomes	PASS	NA	p.Met1?	p.Met1?	c.1A>T	start_lost		2	73540	2.71961e-05	0	0	0	5184	0	0	0	12986	0	0	0	3644	0	0	0	7256	0	0	0	4814	0	0	2	22522	0	0	0	2160	0	0	0	14974
CCDC66	ENSG00000180376	3	56592780	rs929568258	A	G	gnomAD_Exomes	PASS	NA	p.Met1?	p.Met1?	c.1A>G	start_lost		2	153862	1.29987e-05	0	0	2	7812	0	0	0	24538	0	0	0	8484	0	0	0	10798	0	0	0	15246	0	0	0	60068	0	0	0	4358	0	0	0	22558
CCDC66	ENSG00000180376	3	56591271	rs762946938	A	C	gnomAD_Exomes	PASS	NA	p.Met1?	p.Met1?	c.1A>C	start_lost		1	73540	1.3598e-05	0	0	0	5184	0	0	1	12986	0	0	0	3644	0	0	0	7256	0	0	0	4814	0	0	0	22522	0	0	0	2160	0	0	0	14974
CCDC66	ENSG00000180376	3	56591272	rs1378422419	T	G	gnomAD_Exomes	PASS	NA	p.Met1?	p.Met1?	c.2T>G	start_lost		1	66442	1.50507e-05	0	0	0	4870	0	0	1	11678	0	0	0	3100	0	0	0	6896	0	0	0	4240	0	0	0	19936	0	0	0	1914	0	0	0	13808
CCDC66	ENSG00000180376	3	56597714	rs1222760710	G	A	gnomAD_Genomes	NA	PASS	p.Met1?	p.Met1?	c.3G>A	start_lost		1	31398	3.18492e-05	0	0	0	8712	0	0	0	848	0	0	0	290	0	0	1	1560	0	0	0	3474	0	0	0	15426	0	0	0	1088	0	0	0	0
CCDC77	ENSG00000120647	12	518550	rs766110274	A	G	gnomAD_Exomes	PASS	NA	p.Met1?	p.Met1?	c.1A>G	start_lost		13	251364	5.17178e-05	0	0	0	16236	0	0	0	34548	0	0	0	10076	0	0	0	18390	0	0	0	21648	0	0	0	113740	0	0	1	6136	0	0	12	30590
CCDC77	ENSG00000120647	12	520973	rs747380154	G	A	gnomAD_Exomes	PASS	NA	p.Met1?	p.Met1?	c.3G>A	start_lost		2	251474	7.95311e-06	0	0	0	16254	0	0	1	34590	0	0	0	10078	0	0	0	18394	0	0	0	21646	0	0	0	113758	0	0	0	6138	0	0	1	30616
CCDC77	ENSG00000120647	12	518550	rs766110274	A	T	gnomAD_Exomes	PASS	NA	p.Met1?	p.Met1?	c.1A>T	start_lost		1	251364	3.97829e-06	0	0	0	16236	0	0	0	34548	0	0	0	10076	0	0	0	18390	0	0	0	21648	0	0	0	113740	0	0	0	6136	0	0	1	30590
CCNE1	ENSG00000105173	19	30303619	rs752180309	T	C	gnomAD_Exomes	PASS	NA	p.Met1?	p.Met1?	c.2T>C	start_lost		1	214714	4.65736e-06	0	0	1	13158	0	0	0	29110	0	0	0	9166	0	0	0	15860	0	0	0	18182	0	0	0	97654	0	0	0	5340	0	0	0	26244
CCNE1	ENSG00000105173	19	30303619	rs752180309	T	G	gnomAD_Exomes	PASS	NA	p.Met1?	p.Met1?	c.2T>G	start_lost		1	214714	4.65736e-06	0	0	0	13158	0	0	0	29110	0	0	0	9166	0	0	0	15860	0	0	0	18182	0	0	1	97654	0	0	0	5340	0	0	0	26244
CCR3	ENSG00000183625	3	46306651	rs1380709533	T	C	gnomAD_Exomes	PASS	NA	p.Met1?	p.Met1?	c.2T>C	start_lost		1	242150	4.12967e-06	0	0	0	16164	0	0	0	32986	0	0	0	9394	0	0	0	18194	0	0	0	21368	0	0	1	109068	0	0	0	5878	0	0	0	29098
CCRL2	ENSG00000121797	3	46449164	rs11574440	G	A	gnomAD_Exomes_gnomAD_Genomes	PASS	PASS	p.Met1?	p.Met1?	c.3G>A	start_lost		3281	180946	0.0181325	277	0	2937	16090	273	0	242	23520	2	0	0	8614	0	0	0	11892	0	0	0	20222	0	0	52	74290	0	0	45	5328	2	0	5	20990
CCRL2	ENSG00000121797	3	46449164	rs11574440	G	T	gnomAD_Exomes	PASS	NA	p.Met1?	p.Met1?	c.3G>T	start_lost		1	149680	6.68092e-06	0	0	0	7438	0	0	0	22674	0	0	0	8324	0	0	0	10340	0	0	0	16746	0	0	1	58920	0	0	0	4248	0	0	0	20990
CCT2	ENSG00000166226	12	69979302	rs1435897913	A	G	gnomAD_Genomes	NA	PASS	p.Met1?	p.Met1?	c.1A>G	start_lost		1	31376	3.18715e-05	0	0	1	8708	0	0	0	846	0	0	0	290	0	0	0	1558	0	0	0	3476	0	0	0	15412	0	0	0	1086	0	0	0	0
CDK2AP1	ENSG00000111328	NA	NA	NA	NA	NA	NA	NA	NA	NA	NA	NA	NA	NA	NA	NA	NA	NA	NA	NA	NA	NA	NA	NA	NA	NA	NA	NA	NA	NA	NA	NA	NA	NA	NA	NA	NA	NA	NA	NA	NA	NA	NA	NA	NA	NA	NA	NA	NA
CGB2	ENSG00000104818	19	49535354	rs769885964	T	C	gnomAD_Exomes	PASS	NA	p.Met1?	p.Met1?	c.2T>C	start_lost	segdup	8	251154	3.1853e-05	0	0	0	16256	0	0	4	34592	0	0	0	10080	0	0	0	18394	0	0	0	21648	0	0	4	113440	0	0	0	6128	0	0	0	30616
CGB2	ENSG00000104818	19	49535353	rs776690641	A	G	gnomAD_Exomes	PASS	NA	p.Met1?	p.Met1?	c.1A>G	start_lost	segdup	5	251152	1.99083e-05	0	0	0	16256	0	0	0	34592	0	0	0	10080	0	0	5	18394	0	0	0	21648	0	0	0	113438	0	0	0	6128	0	0	0	30616
CGB2	ENSG00000104818	19	49535355	rs1205456854	G	A	gnomAD_Exomes	PASS	NA	p.Met1?	p.Met1?	c.3G>A	start_lost	segdup	3	251152	1.1945e-05	0	0	1	16256	0	0	2	34592	0	0	0	10080	0	0	0	18394	0	0	0	21648	0	0	0	113438	0	0	0	6128	0	0	0	30616
CGB2	ENSG00000104818	19	49535353	rs776690641	A	T	gnomAD_Exomes	PASS	NA	p.Met1?	p.Met1?	c.1A>T	start_lost	segdup	1	251152	3.98165e-06	0	0	0	16256	0	0	0	34592	0	0	0	10080	0	0	0	18394	0	0	0	21648	0	0	1	113438	0	0	0	6128	0	0	0	30616
CHCHD7	ENSG00000170791	8	57125411	rs777222629	T	C	gnomAD_Exomes	PASS	NA	p.Met1?	p.Met1?	c.2T>C	start_lost		1	250744	3.98813e-06	0	0	0	16238	0	0	1	34206	0	0	0	10078	0	0	0	18382	0	0	0	21644	0	0	0	113622	0	0	0	6104	0	0	0	30470
CLEC3B	ENSG00000163815	3	45067855	rs764766321	A	G	gnomAD_Exomes	PASS	NA	p.Met1?	p.Met1?	c.1A>G	start_lost		2	248796	8.03871e-06	0	0	0	15926	0	0	0	34446	0	0	0	9992	0	0	0	18336	0	0	0	21422	0	0	0	112096	0	0	0	6064	0	0	2	30514
CLINT1	ENSG00000113282	NA	NA	NA	NA	NA	NA	NA	NA	NA	NA	NA	NA	NA	NA	NA	NA	NA	NA	NA	NA	NA	NA	NA	NA	NA	NA	NA	NA	NA	NA	NA	NA	NA	NA	NA	NA	NA	NA	NA	NA	NA	NA	NA	NA	NA	NA	NA	NA
CLK1	ENSG00000013441	2	201722827	rs17383109	C	A	gnomAD_Exomes_gnomAD_Genomes	PASS	PASS	p.Met1?	p.Met1?	c.3G>T	start_lost		18538	282580	0.0656027	786	0	422	24968	4	0	896	35420	11	0	1189	10366	63	0	47	19954	1	0	3015	24998	182	0	9391	129054	326	0	521	7210	14	0	3057	30610
CLK1	ENSG00000013441	2	201726583	rs773398331	C	T	gnomAD_Exomes	PASS	NA	p.Met1?	p.Met1?	c.3G>A	start_lost		2	250984	7.96864e-06	0	0	0	16246	0	0	0	34500	0	0	0	10072	0	0	1	18390	0	0	0	21570	0	0	1	113514	0	0	0	6120	0	0	0	30572
CLK1	ENSG00000013441	2	201726585	rs761117968	T	C	gnomAD_Exomes	PASS	NA	p.Met1?	p.Met1?	c.1A>G	start_lost		1	250980	3.98438e-06	0	0	0	16246	0	0	1	34500	0	0	0	10074	0	0	0	18392	0	0	0	21546	0	0	0	113522	0	0	0	6120	0	0	0	30580
CNOT6L	ENSG00000138767	4	78740391	rs372837916	T	C	gnomAD_Exomes	PASS	NA	p.Met1?	p.Met1?	c.1A>G	start_lost		2	247892	8.06803e-06	0	0	0	15112	0	0	0	34436	0	0	0	9988	0	0	1	17964	0	0	0	21508	0	0	1	112476	0	0	0	6024	0	0	0	30384
CNP	ENSG00000173786	NA	NA	NA	NA	NA	NA	NA	NA	NA	NA	NA	NA	NA	NA	NA	NA	NA	NA	NA	NA	NA	NA	NA	NA	NA	NA	NA	NA	NA	NA	NA	NA	NA	NA	NA	NA	NA	NA	NA	NA	NA	NA	NA	NA	NA	NA	NA	NA
COMMD10	ENSG00000145781	5	115423195	rs774539827	A	G	gnomAD_Exomes	PASS	NA	p.Met1?	p.Met1?	c.1A>G	start_lost		3	251298	1.1938e-05	0	0	0	16246	0	0	2	34554	0	0	0	10078	0	0	0	18392	0	0	0	21638	0	0	1	113698	0	0	0	6126	0	0	0	30566
COMMD10	ENSG00000145781	5	115423197	rs1385956403	G	C	gnomAD_Exomes	PASS	NA	p.Met1?	p.Met1?	c.3G>C	start_lost		2	251314	7.95817e-06	0	0	0	16246	0	0	2	34550	0	0	0	10078	0	0	0	18392	0	0	0	21632	0	0	0	113702	0	0	0	6130	0	0	0	30584
COMMD10	ENSG00000145781	5	115420752	rs747978857	G	A	gnomAD_Exomes_gnomAD_Genomes	PASS	PASS	p.Met1?	p.Met1?	c.3G>A	start_lost		2	265868	7.52253e-06	0	0	0	23080	0	0	0	34580	0	0	0	9856	0	0	0	19100	0	0	0	23822	0	0	1	119226	0	0	1	6776	0	0	0	29428
COMMD10	ENSG00000145781	5	115420752	rs747978857	G	C	gnomAD_Exomes	PASS	NA	p.Met1?	p.Met1?	c.3G>C	start_lost		1	234470	4.26494e-06	0	0	0	14366	0	0	0	33732	0	0	0	9566	0	0	0	17540	0	0	0	20348	0	0	1	103800	0	0	0	5690	0	0	0	29428
COMMD10	ENSG00000145781	5	115423195	rs774539827	A	T	gnomAD_Exomes	PASS	NA	p.Met1?	p.Met1?	c.1A>T	start_lost		1	251298	3.97934e-06	0	0	0	16246	0	0	0	34554	0	0	0	10078	0	0	0	18392	0	0	0	21638	0	0	1	113698	0	0	0	6126	0	0	0	30566
COMMD10	ENSG00000145781	5	115423196	rs944366806	T	C	gnomAD_Exomes	PASS	NA	p.Met1?	p.Met1?	c.2T>C	start_lost		1	251288	3.9795e-06	0	0	0	16246	0	0	0	34546	0	0	0	10078	0	0	0	18392	0	0	0	21636	0	0	1	113702	0	0	0	6128	0	0	0	30560
COPS3	ENSG00000141030	NA	NA	NA	NA	NA	NA	NA	NA	NA	NA	NA	NA	NA	NA	NA	NA	NA	NA	NA	NA	NA	NA	NA	NA	NA	NA	NA	NA	NA	NA	NA	NA	NA	NA	NA	NA	NA	NA	NA	NA	NA	NA	NA	NA	NA	NA	NA	NA
COPS8	ENSG00000198612	2	237995840	rs1244534508	T	C	gnomAD_Exomes	PASS	NA	p.Met1?	p.Met1?	c.2T>C	start_lost	segdup	3	240592	1.24692e-05	0	0	0	16090	0	0	0	31304	0	0	0	9612	0	0	0	17584	0	0	0	21494	0	0	0	111200	0	0	0	5856	0	0	3	27452
CORO2B	ENSG00000103647	15	68937501	rs1265768158	G	T	gnomAD_Genomes	NA	PASS	p.Met1?	p.Met1?	c.3G>T	start_lost		1	31396	3.18512e-05	0	0	1	8714	0	0	0	848	0	0	0	290	0	0	0	1560	0	0	0	3476	0	0	0	15420	0	0	0	1088	0	0	0	0
COX4I1	ENSG00000131143	16	85838584	rs780684895	A	T	gnomAD_Exomes	PASS	NA	p.Met1?	p.Met1?	c.1A>T	start_lost		9	251014	3.58546e-05	0	0	0	16248	0	0	0	34470	0	0	0	10068	0	0	0	18370	0	0	0	21642	0	0	9	113520	0	0	0	6120	0	0	0	30576
COX4I1	ENSG00000131143	16	85838586	rs745400280	G	A	gnomAD_Exomes	PASS	NA	p.Met1?	p.Met1?	c.3G>A	start_lost		1	251080	3.98279e-06	0	0	0	16246	0	0	0	34538	0	0	0	10066	0	0	0	18382	0	0	0	21644	0	0	0	113484	0	0	0	6122	0	0	1	30598
CPNE1	ENSG00000214078	20	34220844	rs748081065	A	G	gnomAD_Exomes	PASS	NA	p.Met1?	p.Met1?	c.2T>C	start_lost		1	249006	4.01597e-06	0	0	0	16226	0	0	0	34276	0	0	0	9858	0	0	0	18368	0	0	0	21506	0	0	1	112324	0	0	0	6076	0	0	0	30372
CPNE1	ENSG00000214078	20	34241463	rs1429979411	A	G	gnomAD_Exomes	PASS	NA	p.Met1?	p.Met1?	c.2T>C	start_lost		1	249958	4.00067e-06	0	0	1	16256	0	0	0	34590	0	0	0	10074	0	0	0	18394	0	0	0	21648	0	0	0	112246	0	0	0	6134	0	0	0	30616
CPNE1	ENSG00000214078	20	34243242	rs1186841319	C	T	gnomAD_Exomes	PASS	NA	p.Met1?	p.Met1?	c.3G>A	start_lost		1	240874	4.15155e-06	0	0	0	16150	0	0	1	34304	0	0	0	9878	0	0	0	18342	0	0	0	15768	0	0	0	110064	0	0	0	5978	0	0	0	30390
CPSF3	ENSG00000119203	NA	NA	NA	NA	NA	NA	NA	NA	NA	NA	NA	NA	NA	NA	NA	NA	NA	NA	NA	NA	NA	NA	NA	NA	NA	NA	NA	NA	NA	NA	NA	NA	NA	NA	NA	NA	NA	NA	NA	NA	NA	NA	NA	NA	NA	NA	NA	NA
CSAD	ENSG00000139631	NA	NA	NA	NA	NA	NA	NA	NA	NA	NA	NA	NA	NA	NA	NA	NA	NA	NA	NA	NA	NA	NA	NA	NA	NA	NA	NA	NA	NA	NA	NA	NA	NA	NA	NA	NA	NA	NA	NA	NA	NA	NA	NA	NA	NA	NA	NA	NA
CTNNBL1	ENSG00000132792	20	36375046	rs1052146689	CATG	C	gnomAD_Exomes_gnomAD_Genomes	PASS	PASS	p.Met1?	p.Met1?	c.1_3delATG	start_lost		3	281898	1.06421e-05	0	0	0	24966	0	0	0	35406	0	0	0	10354	0	0	0	19944	0	0	0	25120	0	0	3	128286	0	0	0	7208	0	0	0	30614
CTNNBL1	ENSG00000132792	20	36375047	rs751125721	A	G	gnomAD_Exomes	PASS	NA	p.Met1?	p.Met1?	c.1A>G	start_lost		2	250506	7.98384e-06	0	0	0	16256	0	0	0	34556	0	0	0	10060	0	0	0	18384	0	0	0	21644	0	0	2	112870	0	0	0	6122	0	0	0	30614
CTNNBL1	ENSG00000132792	20	36322526	rs1263338408	T	A	gnomAD_Exomes	PASS	NA	p.Met1?	p.Met1?	c.2T>A	start_lost		1	234600	4.26257e-06	0	0	0	14518	0	0	0	33078	0	0	0	9270	0	0	0	16202	0	0	0	21022	0	0	1	105516	0	0	0	5544	0	0	0	29450
CTNNBL1	ENSG00000132792	20	36361333	rs1174625656	T	G	gnomAD_Exomes	PASS	NA	p.Met1?	p.Met1?	c.2T>G	start_lost		1	251210	3.98073e-06	0	0	0	16256	0	0	0	34574	0	0	0	10070	0	0	0	18394	0	0	0	21646	0	0	1	113522	0	0	0	6134	0	0	0	30614
CTNNBL1	ENSG00000132792	20	36375047	rs751125721	A	C	gnomAD_Exomes	PASS	NA	p.Met1?	p.Met1?	c.1A>C	start_lost		1	250506	3.99192e-06	0	0	0	16256	0	0	0	34556	0	0	0	10060	0	0	0	18384	0	0	0	21644	0	0	0	112870	0	0	0	6122	0	0	1	30614
CUL2	ENSG00000108094	NA	NA	NA	NA	NA	NA	NA	NA	NA	NA	NA	NA	NA	NA	NA	NA	NA	NA	NA	NA	NA	NA	NA	NA	NA	NA	NA	NA	NA	NA	NA	NA	NA	NA	NA	NA	NA	NA	NA	NA	NA	NA	NA	NA	NA	NA	NA	NA
DCUN1D1	ENSG00000043093	NA	NA	NA	NA	NA	NA	NA	NA	NA	NA	NA	NA	NA	NA	NA	NA	NA	NA	NA	NA	NA	NA	NA	NA	NA	NA	NA	NA	NA	NA	NA	NA	NA	NA	NA	NA	NA	NA	NA	NA	NA	NA	NA	NA	NA	NA	NA	NA
DENND1C	ENSG00000205744	NA	NA	NA	NA	NA	NA	NA	NA	NA	NA	NA	NA	NA	NA	NA	NA	NA	NA	NA	NA	NA	NA	NA	NA	NA	NA	NA	NA	NA	NA	NA	NA	NA	NA	NA	NA	NA	NA	NA	NA	NA	NA	NA	NA	NA	NA	NA	NA
DET1	ENSG00000140543	NA	NA	NA	NA	NA	NA	NA	NA	NA	NA	NA	NA	NA	NA	NA	NA	NA	NA	NA	NA	NA	NA	NA	NA	NA	NA	NA	NA	NA	NA	NA	NA	NA	NA	NA	NA	NA	NA	NA	NA	NA	NA	NA	NA	NA	NA	NA	NA
DHRS7B	ENSG00000109016	17	21030286	rs1233500990	T	C	gnomAD_Exomes	PASS	NA	p.Met1?	p.Met1?	c.2T>C	start_lost		1	141392	7.07254e-06	0	0	0	7130	0	0	0	21978	0	0	0	8020	0	0	1	8810	0	0	0	15202	0	0	0	54268	0	0	0	3904	0	0	0	22080
DHRS7B	ENSG00000109016	17	21087700	rs1010201055	G	T	gnomAD_Exomes	PASS	NA	p.Met1?	p.Met1?	c.3G>T	start_lost		1	251284	3.97956e-06	0	0	0	16254	0	0	0	34560	0	0	0	10076	0	0	0	18394	0	0	0	21636	0	0	1	113626	0	0	0	6132	0	0	0	30606
DHRS7B	ENSG00000109016	17	21030285	rs1019098779	A	G	gnomAD_Genomes	NA	PASS	p.Met1?	p.Met1?	c.1A>G	start_lost		1	31370	3.18776e-05	0	0	0	8706	0	0	0	848	0	0	0	290	0	0	0	1558	0	0	0	3472	0	0	1	15412	0	0	0	1084	0	0	0	0
DHRS7B	ENSG00000109016	17	21075356	rs1341483205	A	T	gnomAD_Genomes	NA	PASS	p.Met1?	p.Met1?	c.1A>T	start_lost		1	31392	3.18552e-05	0	0	0	8710	0	0	0	848	0	0	0	290	0	0	0	1558	0	0	1	3476	0	0	0	15424	0	0	0	1086	0	0	0	0
DSTN	ENSG00000125868	20	17550855	rs1210048619	T	C	gnomAD_Exomes	PASS	NA	p.Met1?	p.Met1?	c.2T>C	start_lost		1	114630	8.72372e-06	0	0	0	3546	0	0	0	22034	0	0	0	6746	0	0	0	7242	0	0	0	8504	0	0	1	42410	0	0	0	3242	0	0	0	20906
DYDC2	ENSG00000133665	10	82122200	rs936601010	A	G	gnomAD_Exomes	PASS	NA	p.Met1?	p.Met1?	c.1A>G	start_lost		3	249776	1.20108e-05	0	0	0	16224	0	0	2	34062	0	0	0	9986	0	0	0	18298	0	0	0	21614	0	0	1	113236	0	0	0	6078	0	0	0	30278
DYDC2	ENSG00000133665	10	82112356	rs1235768504	A	T	gnomAD_Exomes	PASS	NA	p.Met1?	p.Met1?	c.2T>A	start_lost		1	231434	4.32089e-06	0	0	0	15618	0	0	0	28726	0	0	0	8844	0	0	0	17242	0	0	0	21270	0	0	1	108318	0	0	0	5546	0	0	0	25870
EFR3A	ENSG00000132294	8	132947755	rs186586703	A	G	gnomAD_Exomes_gnomAD_Genomes	PASS	PASS	p.Met1?	p.Met1?	c.1A>G	start_lost		3	152974	1.96112e-05	0	0	0	14396	0	0	0	23188	0	0	0	8220	0	0	1	11354	0	0	0	8726	0	0	2	61022	0	0	0	4864	0	0	0	21204
EFR3A	ENSG00000132294	8	132957014	rs757875404	T	G	gnomAD_Exomes	PASS	NA	p.Met1?	p.Met1?	c.2T>G	start_lost		1	234038	4.27281e-06	0	0	0	15176	0	0	0	32052	0	0	0	9616	0	0	0	17332	0	0	0	20984	0	0	1	105578	0	0	0	5764	0	0	0	27536
EFR3A	ENSG00000132294	8	132957015	rs1446011924	G	A	gnomAD_Exomes	PASS	NA	p.Met1?	p.Met1?	c.3G>A	start_lost		1	234282	4.26836e-06	0	0	0	15174	0	0	0	32130	0	0	0	9634	0	0	0	17334	0	0	0	20966	0	0	1	105634	0	0	0	5768	0	0	0	27642
EFR3A	ENSG00000132294	8	132916561	rs1178841262	T	A	gnomAD_Genomes	NA	PASS	p.Met1?	p.Met1?	c.2T>A	start_lost		1	31334	3.19142e-05	0	0	0	8702	0	0	0	846	0	0	0	288	0	0	0	1558	0	0	0	3464	0	0	1	15390	0	0	0	1086	0	0	0	0
EHD1	ENSG00000110047	11	64647100	rs541170207	C	T	gnomAD_Exomes_gnomAD_Genomes	PASS	PASS	p.Met1?	p.Met1?	c.3G>A	start_lost		22	182380	0.000120627	0	0	0	15770	0	0	0	25438	0	0	0	8694	0	0	21	12344	0	0	0	20486	0	0	0	71602	0	0	1	5510	0	0	0	22536
EHD1	ENSG00000110047	11	64641986	rs763748125	T	A	gnomAD_Exomes	PASS	NA	p.Met1?	p.Met1?	c.1A>T	start_lost		1	233366	4.28511e-06	0	0	0	15042	0	0	0	32154	0	0	0	9396	0	0	0	17454	0	0	0	20046	0	0	0	105314	0	0	0	5662	0	0	1	28298
EIF5A	ENSG00000132507	17	7210366	rs764776600	A	C	gnomAD_Exomes	PASS	NA	p.Met1?	p.Met1?	c.1A>C	start_lost		3	229684	1.30614e-05	0	0	0	13862	0	0	0	31234	0	0	0	9672	0	0	3	16766	0	0	0	20508	0	0	0	104672	0	0	0	5590	0	0	0	27380
EIF5A	ENSG00000132507	17	7210366	rs764776600	A	G	gnomAD_Exomes_gnomAD_Genomes	PASS	PASS	p.Met1?	p.Met1?	c.1A>G	start_lost		2	261090	7.66019e-06	0	0	0	22580	0	0	0	32082	0	0	0	9962	0	0	0	18324	0	0	0	23984	0	0	2	120100	0	0	0	6678	0	0	0	27380
EIF5A	ENSG00000132507	17	7210368	rs1416386547	G	A	gnomAD_Genomes	NA	PASS	p.Met1?	p.Met1?	c.3G>A	start_lost		1	31408	3.1839e-05	0	0	0	8716	0	0	0	848	0	0	0	290	0	0	0	1558	0	0	0	3476	0	0	1	15432	0	0	0	1088	0	0	0	0
ELOC	ENSG00000154582	8	74868245	rs762393216	T	C	gnomAD_Exomes	PASS	NA	p.Met1?	p.Met1?	c.1A>G	start_lost	segdup	1	251318	3.97902e-06	0	0	0	16256	0	0	0	34544	0	0	0	10080	0	0	0	18394	0	0	0	21648	0	0	1	113678	0	0	0	6136	0	0	0	30582
ELOF1	ENSG00000130165	NA	NA	NA	NA	NA	NA	NA	NA	NA	NA	NA	NA	NA	NA	NA	NA	NA	NA	NA	NA	NA	NA	NA	NA	NA	NA	NA	NA	NA	NA	NA	NA	NA	NA	NA	NA	NA	NA	NA	NA	NA	NA	NA	NA	NA	NA	NA	NA
ENY2	ENSG00000120533	NA	NA	NA	NA	NA	NA	NA	NA	NA	NA	NA	NA	NA	NA	NA	NA	NA	NA	NA	NA	NA	NA	NA	NA	NA	NA	NA	NA	NA	NA	NA	NA	NA	NA	NA	NA	NA	NA	NA	NA	NA	NA	NA	NA	NA	NA	NA	NA
ETF1	ENSG00000120705	NA	NA	NA	NA	NA	NA	NA	NA	NA	NA	NA	NA	NA	NA	NA	NA	NA	NA	NA	NA	NA	NA	NA	NA	NA	NA	NA	NA	NA	NA	NA	NA	NA	NA	NA	NA	NA	NA	NA	NA	NA	NA	NA	NA	NA	NA	NA	NA
FAIM	ENSG00000158234	3	138329800	rs748065294	A	G	gnomAD_Exomes	PASS	NA	p.Met1?	p.Met1?	c.1A>G	start_lost		4	251396	1.59112e-05	0	0	0	16256	0	0	0	34592	0	0	0	10076	0	0	1	18394	0	0	1	21638	0	0	2	113688	0	0	0	6136	0	0	0	30616
FAIM	ENSG00000158234	3	138338571	rs772543081	G	A	gnomAD_Exomes	PASS	NA	p.Met1?	p.Met1?	c.3G>A	start_lost		2	250126	7.99597e-06	0	0	0	16194	0	0	0	34202	0	0	0	10070	0	0	0	18338	0	0	0	21632	0	0	1	113314	0	0	1	6098	0	0	0	30278
FAIM	ENSG00000158234	3	138329802	rs756330219	G	T	gnomAD_Exomes	PASS	NA	p.Met1?	p.Met1?	c.3G>T	start_lost		1	251406	3.97763e-06	0	0	0	16256	0	0	0	34592	0	0	0	10076	0	0	0	18394	0	0	0	21642	0	0	1	113696	0	0	0	6136	0	0	0	30614
FAM133B	ENSG00000234545	7	92219604	rs777613545	A	G	gnomAD_Exomes	PASS	NA	p.Met1?	p.Met1?	c.2T>C	start_lost	segdup	1	248756	4.02e-06	0	0	0	15466	0	0	0	34520	0	0	0	10060	0	0	1	17962	0	0	0	21540	0	0	0	112574	0	0	0	6038	0	0	0	30596
FANK1	ENSG00000203780	10	127668737	rs776311911	G	T	gnomAD_Exomes	PASS	NA	p.Met1?	p.Met1?	c.3G>T	start_lost		1	243062	4.11418e-06	0	0	0	16130	0	0	1	32420	0	0	0	9538	0	0	0	17938	0	0	0	21506	0	0	0	111386	0	0	0	5938	0	0	0	28206
FBXL7	ENSG00000183580	5	15500786	rs1223142226	A	T	gnomAD_Exomes	PASS	NA	p.Met1?	p.Met1?	c.1A>T	start_lost		1	244566	4.08888e-06	0	0	1	15220	0	0	0	34190	0	0	0	9972	0	0	0	17606	0	0	0	21528	0	0	0	109570	0	0	0	5956	0	0	0	30524
FBXL7	ENSG00000183580	5	15500787	rs773672898	T	C	gnomAD_Exomes	PASS	NA	p.Met1?	p.Met1?	c.2T>C	start_lost		1	244508	4.08985e-06	0	0	0	15180	0	0	0	34182	0	0	0	9986	0	0	0	17600	0	0	0	21524	0	0	1	109550	0	0	0	5956	0	0	0	30530
FBXL7	ENSG00000183580	5	15928013	rs749091321	A	G	gnomAD_Exomes	PASS	NA	p.Met1?	p.Met1?	c.1A>G	start_lost		1	182650	5.47495e-06	0	0	0	14776	0	0	0	23262	0	0	0	3842	0	0	1	16076	0	0	0	17164	0	0	0	87596	0	0	0	4162	0	0	0	15772
FBXO5	ENSG00000112029	6	153304093	rs947137442	A	G	gnomAD_Genomes	NA	PASS	p.Met1?	p.Met1?	c.2T>C	start_lost		1	31368	3.18796e-05	0	0	1	8702	0	0	0	848	0	0	0	290	0	0	0	1560	0	0	0	3476	0	0	0	15404	0	0	0	1088	0	0	0	0
FBXO5	ENSG00000112029	6	153304094	rs1041443268	T	C	gnomAD_Genomes	NA	PASS	p.Met1?	p.Met1?	c.1A>G	start_lost		1	31366	3.18817e-05	0	0	0	8702	0	0	0	848	0	0	0	290	0	0	0	1560	0	0	0	3474	0	0	1	15406	0	0	0	1086	0	0	0	0
FBXO5	ENSG00000112029	6	153296721	rs1233873864	T	C	gnomAD_Exomes	PASS	NA	p.Met1?	p.Met1?	c.1A>G	start_lost		1	242118	4.13022e-06	0	0	1	15572	0	0	0	32948	0	0	0	9606	0	0	0	18026	0	0	0	20384	0	0	0	110994	0	0	0	5868	0	0	0	28720
FBXO9	ENSG00000112146	6	52935824	rs373570237	G	T	gnomAD_Exomes_gnomAD_Genomes	PASS	PASS	p.Met1?	p.Met1?	c.3G>T	start_lost		3	198762	1.50934e-05	0	0	2	18158	0	0	1	26182	0	0	0	8952	0	0	0	13592	0	0	0	20810	0	0	0	82184	0	0	0	5758	0	0	0	23126
FBXO9	ENSG00000112146	6	52938293	rs766065276	G	A	gnomAD_Exomes	PASS	NA	p.Met1?	p.Met1?	c.3G>A	start_lost		1	248956	4.01677e-06	0	0	0	15480	0	0	0	34466	0	0	0	10054	0	0	0	17974	0	0	0	21534	0	0	1	112840	0	0	0	6046	0	0	0	30562
FCF1	ENSG00000119616	14	75179901	rs185271026	A	G	gnomAD_Exomes_gnomAD_Genomes	PASS	PASS	p.Met1?	p.Met1?	c.1A>G	start_lost	segdup	16	282880	5.65611e-05	0	0	2	24964	0	0	2	35440	0	0	0	10370	0	0	0	19952	0	0	0	25124	0	0	11	129192	0	0	1	7222	0	0	0	30616
FCF1	ENSG00000119616	14	75182778	rs150265446	A	G	gnomAD_Exomes	PASS	NA	p.Met1?	p.Met1?	c.1A>G	start_lost	segdup	2	251300	7.95862e-06	0	0	0	16250	0	0	0	34586	0	0	0	10078	0	0	0	18392	0	0	0	21646	0	0	1	113614	0	0	0	6124	0	0	1	30610
FCF1	ENSG00000119616	14	75180221	rs753166070	A	G	gnomAD_Exomes	PASS	NA	p.Met1?	p.Met1?	c.1A>G	start_lost	segdup	1	251348	3.97855e-06	0	0	0	16254	0	0	0	34574	0	0	0	10080	0	0	1	18386	0	0	0	21646	0	0	0	113664	0	0	0	6134	0	0	0	30610
FOXA2	ENSG00000125798	20	22564916	rs770545932	T	A	gnomAD_Exomes	PASS	NA	p.Met1?	p.Met1?	c.1A>T	start_lost		4	249234	1.60492e-05	0	0	0	15892	0	0	0	34454	0	0	0	10014	0	0	0	18290	0	0	0	21498	0	0	0	112444	0	0	0	6060	0	0	4	30582
FOXA2	ENSG00000125798	20	22564915	rs746665789	A	C	gnomAD_Exomes	PASS	NA	p.Met1?	p.Met1?	c.2T>G	start_lost		2	249292	8.02272e-06	0	0	0	15894	0	0	0	34456	0	0	0	10014	0	0	0	18294	0	0	0	21508	0	0	2	112478	0	0	0	6062	0	0	0	30586
FOXA2	ENSG00000125798	20	22564898	rs1172799396	T	C	gnomAD_Exomes	PASS	NA	p.Met1?	p.Met1?	c.1A>G	start_lost		1	250820	3.98692e-06	0	0	0	16184	0	0	1	34562	0	0	0	10050	0	0	0	18366	0	0	0	21626	0	0	0	113290	0	0	0	6128	0	0	0	30614
FUOM	ENSG00000148803	10	135171511	rs778776333	T	C	gnomAD_Exomes	PASS	NA	p.Met1?	p.Met1?	c.1A>G	start_lost		11	96536	0.000113947	0	0	0	1632	0	0	0	19460	0	0	0	6710	0	0	0	5386	0	0	0	6750	0	0	0	34822	0	0	0	2916	0	0	11	18860
FUOM	ENSG00000148803	10	135171511	rs778776333	T	G	gnomAD_Exomes_gnomAD_Genomes	PASS	PASS	p.Met1?	p.Met1?	c.1A>C	start_lost		7	127584	5.48658e-05	0	0	0	10260	0	0	0	20292	0	0	0	6996	0	0	0	6938	0	0	0	10138	0	0	0	50112	0	0	1	3988	0	0	6	18860
FUOM	ENSG00000148803	10	135171510	rs1230401672	A	G	gnomAD_Exomes	PASS	NA	p.Met1?	p.Met1?	c.2T>C	start_lost		6	98374	6.09917e-05	0	0	0	1686	0	0	0	20024	0	0	0	6778	0	0	0	5564	0	0	0	6866	0	0	3	35408	0	0	0	2976	0	0	3	19072
FUOM	ENSG00000148803	10	135171448	rs1294063963	T	A	gnomAD_Exomes	PASS	NA	p.Met1?	p.Met1?	c.1A>T	start_lost		1	119188	8.39011e-06	0	0	1	3238	0	0	0	23356	0	0	0	7346	0	0	0	8134	0	0	0	9692	0	0	0	42522	0	0	0	3588	0	0	0	21312
FUOM	ENSG00000148803	10	135171448	rs1294063963	T	G	gnomAD_Exomes	PASS	NA	p.Met1?	p.Met1?	c.1A>C	start_lost		1	119188	8.39011e-06	0	0	0	3238	0	0	0	23356	0	0	0	7346	0	0	0	8134	0	0	1	9692	0	0	0	42522	0	0	0	3588	0	0	0	21312
FUOM	ENSG00000148803	10	135171510	rs1230401672	A	T	gnomAD_Exomes	PASS	NA	p.Met1?	p.Met1?	c.2T>A	start_lost		1	98374	1.01653e-05	0	0	0	1686	0	0	0	20024	0	0	0	6778	0	0	0	5564	0	0	0	6866	0	0	1	35408	0	0	0	2976	0	0	0	19072
G2E3	ENSG00000092140	14	31029963	rs1245978271	A	G	gnomAD_Exomes_gnomAD_Genomes	PASS	PASS	p.Met1?	p.Met1?	c.1A>G	start_lost		2	159006	1.25781e-05	0	0	0	14774	0	0	0	25074	0	0	1	8374	0	0	0	11976	0	0	1	8830	0	0	0	62606	0	0	0	5060	0	0	0	22312
G2E3	ENSG00000092140	14	31029965	rs1448580188	G	C	gnomAD_Exomes	PASS	NA	p.Met1?	p.Met1?	c.3G>C	start_lost		1	127636	7.83478e-06	0	0	0	6070	0	0	0	24240	0	0	0	8084	0	0	0	10420	0	0	0	5358	0	0	1	47172	0	0	0	3978	0	0	0	22314
GAB2	ENSG00000033327	11	77991906	rs376433189	C	A	gnomAD_Exomes	PASS	NA	p.Met1?	p.Met1?	c.3G>T	start_lost		1	251168	3.9814e-06	0	0	0	16252	0	0	0	34572	0	0	0	10066	0	0	0	18384	0	0	0	21632	0	0	1	113522	0	0	0	6126	0	0	0	30614
GAB2	ENSG00000033327	11	77991906	rs376433189	C	G	gnomAD_Exomes	PASS	NA	p.Met1?	p.Met1?	c.3G>C	start_lost		1	251168	3.9814e-06	0	0	0	16252	0	0	1	34572	0	0	0	10066	0	0	0	18384	0	0	0	21632	0	0	0	113522	0	0	0	6126	0	0	0	30614
GAPDH	ENSG00000111640	12	6645975	rs749094736	G	A	gnomAD_Exomes_gnomAD_Genomes	PASS	PASS	p.Met1?	p.Met1?	c.3G>A	start_lost	segdup	19	282870	6.71687e-05	0	0	0	24962	0	0	7	35432	0	0	0	10370	0	0	0	19954	0	0	1	25120	0	0	11	129190	0	0	0	7226	0	0	0	30616
GAPDH	ENSG00000111640	12	6644000	rs147280944	T	C	gnomAD_Exomes	PASS	NA	p.Met1?	p.Met1?	c.2T>C	start_lost	segdup	1	249160	4.01349e-06	0	0	1	16114	0	0	0	34542	0	0	0	10020	0	0	0	18338	0	0	0	21632	0	0	0	111808	0	0	0	6102	0	0	0	30604
GNL3	ENSG00000163938	3	52720808	rs778892712	A	G	gnomAD_Exomes	PASS	NA	p.Met1?	p.Met1?	c.1A>G	start_lost		2	251396	7.95558e-06	0	0	2	16254	0	0	0	34582	0	0	0	10078	0	0	0	18394	0	0	0	21646	0	0	0	113698	0	0	0	6134	0	0	0	30610
GNL3	ENSG00000163938	3	52720810	rs1446620163	G	C	gnomAD_Exomes	PASS	NA	p.Met1?	p.Met1?	c.3G>C	start_lost		1	251364	3.97829e-06	0	0	1	16252	0	0	0	34582	0	0	0	10078	0	0	0	18394	0	0	0	21626	0	0	0	113690	0	0	0	6134	0	0	0	30608
GNLY	ENSG00000115523	2	85921543	rs774708449	T	C	gnomAD_Exomes	PASS	NA	p.Met1?	p.Met1?	c.2T>C	start_lost		1	250792	3.98737e-06	0	0	0	16152	0	0	0	34540	0	0	0	10048	0	0	0	18378	0	0	0	21624	0	0	1	113316	0	0	0	6122	0	0	0	30612
GPR6	ENSG00000146360	6	110299980	rs984341393	T	C	gnomAD_Exomes	PASS	NA	p.Met1?	p.Met1?	c.2T>C	start_lost		2	128580	1.55545e-05	0	0	0	6094	0	0	2	24358	0	0	0	8098	0	0	0	10438	0	0	0	5390	0	0	0	47810	0	0	0	4008	0	0	0	22384
GPR89A	ENSG00000117262	1	145818793	rs782733283	T	A	gnomAD_Exomes	PASS	NA	p.Met1?	p.Met1?	c.1A>T	start_lost	segdup	2	250538	7.98282e-06	0	0	0	16154	0	0	0	34338	0	0	0	10060	0	0	2	18356	0	0	0	21634	0	0	0	113438	0	0	0	6106	0	0	0	30452
GPR89A	ENSG00000117262	1	145818792		A	C	gnomAD_Exomes	PASS	NA	p.Met1?	p.Met1?	c.2T>G	start_lost	segdup	1	250538	3.99141e-06	0	0	0	16146	0	0	0	34344	0	0	0	10060	0	0	1	18358	0	0	0	21636	0	0	0	113442	0	0	0	6106	0	0	0	30446
GPR89A	ENSG00000117262	1	145826927		C	T	gnomAD_Exomes	PASS	NA	p.Met1?	p.Met1?	c.3G>A	start_lost	segdup	1	250956	3.98476e-06	0	0	0	16130	0	0	0	34586	0	0	0	10076	0	0	0	18390	0	0	0	21636	0	0	1	113392	0	0	0	6130	0	0	0	30616
GRIA2	ENSG00000120251	4	158224858	rs201193559	G	A	gnomAD_Exomes_gnomAD_Genomes	PASS	PASS	p.Met1?	p.Met1?	c.3G>A	start_lost		65	282586	0.000230018	0	0	0	24968	0	0	0	35436	0	0	0	10362	0	0	0	19946	0	0	50	25122	0	0	12	128920	0	0	3	7218	0	0	0	30614
GRIA2	ENSG00000120251	4	158142874	rs866122046	G	A	gnomAD_Exomes	PASS	NA	p.Met1?	p.Met1?	c.3G>A	start_lost		1	251488	3.97633e-06	0	0	0	16256	0	0	0	34590	0	0	0	10080	0	0	0	18394	0	0	0	21648	0	0	0	113764	0	0	0	6140	0	0	1	30616
GTF2A1	ENSG00000165417	14	81682770	rs200289434	A	T	gnomAD_Exomes	PASS	NA	p.Met1?	p.Met1?	c.2T>A	start_lost		1	247242	4.04462e-06	0	0	1	16080	0	0	0	33686	0	0	0	9930	0	0	0	18234	0	0	0	21604	0	0	0	112396	0	0	0	6032	0	0	0	29280
GZMM	ENSG00000197540	19	544073	rs1163215981	T	C	gnomAD_Exomes	PASS	NA	p.Met1?	p.Met1?	c.2T>C	start_lost		4	152144	2.62909e-05	0	0	0	8446	0	0	0	24722	0	0	0	8434	0	0	0	11294	0	0	0	15202	0	0	0	56894	0	0	0	4366	0	0	4	22786
GZMM	ENSG00000197540	19	544072	rs917411291	A	G	gnomAD_Genomes	NA	PASS	p.Met1?	p.Met1?	c.1A>G	start_lost		2	31288	6.39223e-05	0	0	2	8666	0	0	0	848	0	0	0	290	0	0	0	1560	0	0	0	3466	0	0	0	15370	0	0	0	1088	0	0	0	0
GZMM	ENSG00000197540	19	544074	rs1414728137	G	A	gnomAD_Exomes	PASS	NA	p.Met1?	p.Met1?	c.3G>A	start_lost		1	152212	6.56978e-06	0	0	1	8456	0	0	0	24724	0	0	0	8438	0	0	0	11294	0	0	0	15210	0	0	0	56940	0	0	0	4364	0	0	0	22786
HAO2	ENSG00000116882	1	119923317	rs377669802	T	C	gnomAD_Exomes_gnomAD_Genomes	PASS	PASS	p.Met1?	p.Met1?	c.2T>C	start_lost		201	274708	0.000731686	0	0	180	22986	0	0	12	35178	0	0	0	10202	0	0	0	19368	0	0	0	25000	0	0	8	124578	0	0	0	7064	0	0	1	30332
HAO2	ENSG00000116882	1	119923709	rs372891709	A	G	gnomAD_Exomes_gnomAD_Genomes	PASS	PASS	p.Met1?	p.Met1?	c.1A>G	start_lost		7	282324	2.47942e-05	0	0	0	24962	0	0	1	35418	0	0	0	10352	0	0	0	19946	0	0	0	25108	0	0	6	128736	0	0	0	7204	0	0	0	30598
HAO2	ENSG00000116882	1	119923709	rs372891709	A	C	gnomAD_Exomes	PASS	NA	p.Met1?	p.Met1?	c.1A>C	start_lost		1	250928	3.98521e-06	0	0	0	16250	0	0	0	34570	0	0	0	10062	0	0	0	18390	0	0	0	21632	0	0	0	113310	0	0	0	6116	0	0	1	30598
HCFC1R1	ENSG00000103145	16	3073942	rs751148989	T	C	gnomAD_Exomes_gnomAD_Genomes	PASS	PASS	p.Met1?	p.Met1?	c.1A>G	start_lost		3	184826	1.62315e-05	0	0	2	17372	0	0	0	25712	0	0	0	8546	0	0	0	13686	0	0	0	15176	0	0	1	75858	0	0	0	5348	0	0	0	23128
HCFC1R1	ENSG00000103145	16	3073940	rs1340937695	C	T	gnomAD_Exomes	PASS	NA	p.Met1?	p.Met1?	c.3G>A	start_lost		1	154776	6.46095e-06	0	0	0	8764	0	0	0	24970	0	0	0	8266	0	0	0	12236	0	0	1	11770	0	0	0	61224	0	0	0	4310	0	0	0	23236
HTATIP2	ENSG00000109854	11	20385785	rs1257119002	T	G	gnomAD_Genomes	NA	PASS	p.Met1?	p.Met1?	c.2T>G	start_lost		1	31398	3.18492e-05	0	0	1	8714	0	0	0	848	0	0	0	290	0	0	0	1560	0	0	0	3474	0	0	0	15426	0	0	0	1086	0	0	0	0
HUS1	ENSG00000136273	7	48019116	rs986722175	T	A	gnomAD_Genomes	NA	PASS	p.Met1?	p.Met1?	c.1A>T	start_lost		1	31356	3.18918e-05	0	0	0	8696	0	0	0	848	0	0	0	288	0	0	0	1560	0	0	0	3474	0	0	1	15406	0	0	0	1084	0	0	0	0
HVCN1	ENSG00000122986	12	111099212	rs749821428	C	T	gnomAD_Exomes	PASS	NA	p.Met1?	p.Met1?	c.3G>A	start_lost		2	249008	8.03187e-06	0	0	0	16256	0	0	0	34590	0	0	0	10068	0	0	0	18394	0	0	0	21646	0	0	1	111316	0	0	0	6122	0	0	1	30616
HVCN1	ENSG00000122986	12	111085569	rs747758627	G	A	gnomAD_Exomes	PASS	NA	p.Met1?	p.Met1?	c.3G>A	start_lost		1	249578	4.00676e-06	0	0	0	15486	0	0	0	34528	0	0	0	10072	0	0	0	17978	0	0	0	21562	0	0	1	113286	0	0	0	6064	0	0	0	30602
HVCN1	ENSG00000122986	12	111099213	rs1169810671	A	G	gnomAD_Exomes	PASS	NA	p.Met1?	p.Met1?	c.2T>C	start_lost		1	249006	4.01597e-06	0	0	0	16256	0	0	0	34590	0	0	0	10068	0	0	0	18394	0	0	0	21642	0	0	1	111318	0	0	0	6122	0	0	0	30616
HVCN1	ENSG00000122986	12	111099214	rs1352574295	T	C	gnomAD_Exomes	PASS	NA	p.Met1?	p.Met1?	c.1A>G	start_lost		1	249010	4.0159e-06	0	0	0	16256	0	0	0	34590	0	0	0	10068	0	0	1	18394	0	0	0	21644	0	0	0	111320	0	0	0	6122	0	0	0	30616
HVCN1	ENSG00000122986	12	111121050	rs746418394	T	C	gnomAD_Exomes	PASS	NA	p.Met1?	p.Met1?	c.1A>G	start_lost		1	245704	4.06994e-06	0	0	0	16134	0	0	0	33020	0	0	0	9858	0	0	0	18124	0	0	0	21534	0	0	1	112078	0	0	0	6016	0	0	0	28940
IDNK	ENSG00000148057	9	86238087	rs1396793713	A	T	gnomAD_Exomes	PASS	NA	p.Met1?	p.Met1?	c.1A>T	start_lost		1	30202	3.31104e-05	0	0	0	398	0	0	0	3528	0	0	0	1756	0	0	0	464	0	0	0	10346	0	0	1	8762	0	0	0	698	0	0	0	4250
IDNK	ENSG00000148057	9	86238088	rs1434488177	T	G	gnomAD_Exomes	PASS	NA	p.Met1?	p.Met1?	c.2T>G	start_lost		1	30134	3.31851e-05	0	0	0	400	0	0	1	3534	0	0	0	1720	0	0	0	476	0	0	0	10370	0	0	0	8730	0	0	0	710	0	0	0	4194
ILF2	ENSG00000143621	NA	NA	NA	NA	NA	NA	NA	NA	NA	NA	NA	NA	NA	NA	NA	NA	NA	NA	NA	NA	NA	NA	NA	NA	NA	NA	NA	NA	NA	NA	NA	NA	NA	NA	NA	NA	NA	NA	NA	NA	NA	NA	NA	NA	NA	NA	NA	NA
INTS2	ENSG00000108506	NA	NA	NA	NA	NA	NA	NA	NA	NA	NA	NA	NA	NA	NA	NA	NA	NA	NA	NA	NA	NA	NA	NA	NA	NA	NA	NA	NA	NA	NA	NA	NA	NA	NA	NA	NA	NA	NA	NA	NA	NA	NA	NA	NA	NA	NA	NA	NA
INTS9	ENSG00000104299	8	28717015	rs780259204	C	A	gnomAD_Exomes	PASS	NA	p.Met1?	p.Met1?	c.3G>T	start_lost		3	251414	1.19325e-05	0	0	0	16256	0	0	0	34588	0	0	0	10078	0	0	3	18392	0	0	0	21648	0	0	0	113702	0	0	0	6134	0	0	0	30616
INTS9	ENSG00000104299	8	28695234	rs760147798	C	A	gnomAD_Exomes_gnomAD_Genomes	PASS	PASS	p.Met1?	p.Met1?	c.3G>T	start_lost		2	282280	7.08516e-06	0	0	0	24968	0	0	0	35416	0	0	0	10348	0	0	0	19918	0	0	0	25112	0	0	2	128698	0	0	0	7208	0	0	0	30612
INTS9	ENSG00000104299	8	28695234	rs760147798	C	T	gnomAD_Exomes	PASS	NA	p.Met1?	p.Met1?	c.3G>A	start_lost		1	250878	3.986e-06	0	0	0	16252	0	0	0	34568	0	0	0	10058	0	0	1	18358	0	0	0	21640	0	0	0	113270	0	0	0	6120	0	0	0	30612
IPO11	ENSG00000086200	5	61887465	rs773965352	A	G	gnomAD_Exomes	PASS	NA	p.Met1?	p.Met1?	c.1A>G	start_lost		17	246688	6.8913e-05	0	0	0	16064	0	0	0	33578	0	0	0	10008	0	0	0	18098	0	0	0	21534	0	0	17	112164	0	0	0	6000	0	0	0	29242
IPO11	ENSG00000086200	5	61887467	rs377248497	G	A	gnomAD_Exomes_gnomAD_Genomes	PASS	PASS	p.Met1?	p.Met1?	c.3G>A	start_lost		3	278002	1.07913e-05	0	0	0	24766	0	0	0	34402	0	0	0	10300	0	0	0	19638	0	0	0	25006	0	0	3	127552	0	0	0	7086	0	0	0	29252
IPO11	ENSG00000086200	5	61808308	rs1162081083	A	C	gnomAD_Genomes	NA	PASS	p.Met1?	p.Met1?	c.2T>G	start_lost	segdup	1	31362	3.18857e-05	0	0	1	8684	0	0	0	848	0	0	0	290	0	0	0	1560	0	0	0	3476	0	0	0	15416	0	0	0	1088	0	0	0	0
IPO11	ENSG00000086200	5	61714841	rs1221802866	A	G	gnomAD_Exomes	PASS	NA	p.Met1?	p.Met1?	c.1A>G	start_lost		1	150658	6.63755e-06	0	0	0	7910	0	0	0	24594	0	0	0	8460	0	0	0	10890	0	0	0	14912	0	0	1	56884	0	0	0	4298	0	0	0	22710
IPO11	ENSG00000086200	5	61887467	rs377248497	G	C	gnomAD_Exomes	PASS	NA	p.Met1?	p.Met1?	c.3G>C	start_lost		1	246628	4.05469e-06	0	0	0	16058	0	0	0	33558	0	0	0	10010	0	0	0	18078	0	0	0	21536	0	0	1	112132	0	0	0	6004	0	0	0	29252
IQCN	ENSG00000130518	19	18378210	rs748193741	A	G	gnomAD_Exomes	PASS	NA	p.Met1?	p.Met1?	c.2T>C	start_lost		1	235048	4.25445e-06	0	0	0	16066	0	0	0	32140	0	0	0	8436	0	0	0	18006	0	0	0	20578	0	0	1	106930	0	0	0	5654	0	0	0	27238
IQCN	ENSG00000130518	19	18380288	rs199847737	T	C	gnomAD_Exomes	PASS	NA	p.Met1?	p.Met1?	c.1A>G	start_lost		1	251454	3.97687e-06	0	0	0	16254	0	0	0	34588	0	0	0	10080	0	0	0	18394	0	0	0	21648	0	0	1	113738	0	0	0	6138	0	0	0	30614
ITPRIPL1	ENSG00000198885	2	96992348	rs781109629	G	A	gnomAD_Exomes	PASS	NA	p.Met1?	p.Met1?	c.3G>A	start_lost		2	250540	7.98276e-06	0	0	0	16256	0	0	0	34520	0	0	0	10022	0	0	0	18394	0	0	0	21618	0	0	0	113026	0	0	0	6110	0	0	2	30594
ITPRIPL1	ENSG00000198885	2	96991578	rs1361210328	A	G	gnomAD_Exomes	PASS	NA	p.Met1?	p.Met1?	c.1A>G	start_lost		1	249238	4.01223e-06	0	0	0	15480	0	0	0	34520	0	0	0	10060	0	0	0	17974	0	0	0	21548	0	0	0	113002	0	0	1	6054	0	0	0	30600
ITPRIPL1	ENSG00000198885	2	96991579	rs762936137	T	C	gnomAD_Exomes	PASS	NA	p.Met1?	p.Met1?	c.2T>C	start_lost		1	249238	4.01223e-06	0	0	0	15482	0	0	0	34520	0	0	0	10060	0	0	0	17974	0	0	0	21548	0	0	0	113002	0	0	0	6054	0	0	1	30598
ITPRIPL1	ENSG00000198885	2	96992347	rs757822550	T	C	gnomAD_Exomes	PASS	NA	p.Met1?	p.Met1?	c.2T>C	start_lost		1	250534	3.99147e-06	0	0	0	16256	0	0	0	34528	0	0	0	10022	0	0	1	18394	0	0	0	21616	0	0	0	113024	0	0	0	6110	0	0	0	30584
ITPRIPL1	ENSG00000198885	2	96992396	rs1206096208	G	A	gnomAD_Exomes	PASS	NA	p.Met1?	p.Met1?	c.3G>A	start_lost		1	251454	3.97687e-06	0	0	0	16256	0	0	0	34592	0	0	0	10078	0	0	1	18394	0	0	0	21648	0	0	0	113736	0	0	0	6134	0	0	0	30616
JAML	ENSG00000160593	11	118083632	rs149720205	T	A	gnomAD_Exomes_gnomAD_Genomes	PASS	PASS	p.Met1?	p.Met1?	c.1A>T	start_lost		5	282732	1.76846e-05	0	0	5	24972	0	0	0	35440	0	0	0	10366	0	0	0	19954	0	0	0	25124	0	0	0	129046	0	0	0	7214	0	0	0	30616
JAML	ENSG00000160593	11	118083201	rs1394983923	A	G	gnomAD_Exomes	PASS	NA	p.Met1?	p.Met1?	c.2T>C	start_lost		1	251340	3.97867e-06	0	0	0	16256	0	0	0	34586	0	0	0	10076	0	0	0	18390	0	0	0	21632	0	0	0	113652	0	0	0	6132	0	0	1	30616
KBTBD4	ENSG00000123444	NA	NA	NA	NA	NA	NA	NA	NA	NA	NA	NA	NA	NA	NA	NA	NA	NA	NA	NA	NA	NA	NA	NA	NA	NA	NA	NA	NA	NA	NA	NA	NA	NA	NA	NA	NA	NA	NA	NA	NA	NA	NA	NA	NA	NA	NA	NA	NA
KCTD11	ENSG00000213859	NA	NA	NA	NA	NA	NA	NA	NA	NA	NA	NA	NA	NA	NA	NA	NA	NA	NA	NA	NA	NA	NA	NA	NA	NA	NA	NA	NA	NA	NA	NA	NA	NA	NA	NA	NA	NA	NA	NA	NA	NA	NA	NA	NA	NA	NA	NA	NA
KCTD14	ENSG00000151364	11	77734294	rs78436350	A	T	gnomAD_Exomes_gnomAD_Genomes	PASS	PASS	p.Met1?	p.Met1?	c.2T>A	start_lost		6342	269198	0.0235589	674	0	5728	23284	667	0	388	35142	3	0	4	10092	0	0	0	19374	0	0	0	21340	0	0	125	122504	2	0	73	6930	1	0	24	30532
KCTD14	ENSG00000151364	11	77734294	rs78436350	A	G	gnomAD_Exomes_gnomAD_Genomes	PASS	PASS	p.Met1?	p.Met1?	c.2T>C	start_lost		5	269198	1.85737e-05	0	0	5	23284	0	0	0	35142	0	0	0	10092	0	0	0	19374	0	0	0	21340	0	0	0	122504	0	0	0	6930	0	0	0	30532
KCTD14	ENSG00000151364	11	77734295	rs757139805	T	C	gnomAD_Exomes	PASS	NA	p.Met1?	p.Met1?	c.1A>G	start_lost		1	237672	4.20748e-06	0	0	0	14608	0	0	0	34298	0	0	0	9808	0	0	0	17806	0	0	0	17776	0	0	0	107010	0	0	0	5840	0	0	1	30526
KDM8	ENSG00000155666	16	27221446	rs747318898	T	C	gnomAD_Exomes_gnomAD_Genomes	PASS	PASS	p.Met1?	p.Met1?	c.2T>C	start_lost		3	279164	1.07464e-05	0	0	0	24430	0	0	0	35336	0	0	0	10184	0	0	0	19894	0	0	0	24558	0	0	3	127144	0	0	0	7136	0	0	0	30482
KDM8	ENSG00000155666	16	27215415	rs1007044437	T	C	gnomAD_Genomes	NA	PASS	p.Met1?	p.Met1?	c.2T>C	start_lost		3	31396	9.55536e-05	0	0	0	8714	0	0	0	848	0	0	0	290	0	0	0	1560	0	0	0	3474	0	0	3	15426	0	0	0	1084	0	0	0	0
KDM8	ENSG00000155666	16	27221446	rs747318898	T	G	gnomAD_Exomes	PASS	NA	p.Met1?	p.Met1?	c.2T>G	start_lost		1	247768	4.03603e-06	0	0	0	15718	0	0	0	34488	0	0	0	9894	0	0	0	18334	0	0	0	21082	0	0	1	111722	0	0	0	6048	0	0	0	30482
KLHL28	ENSG00000179454	14	45430130	rs1375159127	A	G	gnomAD_Exomes	PASS	NA	p.Met1?	p.Met1?	c.2T>C	start_lost		1	149134	6.70538e-06	0	0	0	6926	0	0	0	24260	0	0	0	8368	0	0	0	10700	0	0	0	16794	0	0	1	55512	0	0	0	4346	0	0	0	22228
KLHL28	ENSG00000179454	14	45430130	rs1375159127	A	C	gnomAD_Exomes	PASS	NA	p.Met1?	p.Met1?	c.2T>G	start_lost		1	149134	6.70538e-06	0	0	0	6926	0	0	0	24260	0	0	0	8368	0	0	0	10700	0	0	1	16794	0	0	0	55512	0	0	0	4346	0	0	0	22228
KLK11	ENSG00000167757	NA	NA	NA	NA	NA	NA	NA	NA	NA	NA	NA	NA	NA	NA	NA	NA	NA	NA	NA	NA	NA	NA	NA	NA	NA	NA	NA	NA	NA	NA	NA	NA	NA	NA	NA	NA	NA	NA	NA	NA	NA	NA	NA	NA	NA	NA	NA	NA
KMT5A	ENSG00000183955	12	123868747	rs771910601	T	C	gnomAD_Exomes	PASS	NA	p.Met1?	p.Met1?	c.2T>C	start_lost		2	248468	8.04933e-06	0	0	2	15924	0	0	0	34446	0	0	0	9992	0	0	0	18332	0	0	0	21086	0	0	0	112076	0	0	0	6064	0	0	0	30548
KMT5A	ENSG00000183955	12	123868746	rs747590600	A	T	gnomAD_Exomes	PASS	NA	p.Met1?	p.Met1?	c.1A>T	start_lost		1	248622	4.02217e-06	0	0	0	15934	0	0	0	34454	0	0	0	9992	0	0	0	18336	0	0	0	21118	0	0	1	112164	0	0	0	6066	0	0	0	30558
LDB1	ENSG00000198728	NA	NA	NA	NA	NA	NA	NA	NA	NA	NA	NA	NA	NA	NA	NA	NA	NA	NA	NA	NA	NA	NA	NA	NA	NA	NA	NA	NA	NA	NA	NA	NA	NA	NA	NA	NA	NA	NA	NA	NA	NA	NA	NA	NA	NA	NA	NA	NA
LHX8	ENSG00000162624	1	75602300	rs116590034	A	C	gnomAD_Exomes_gnomAD_Genomes	PASS	PASS	p.Met1?	p.Met1?	c.1A>C	start_lost		204	186666	0.00109286	1	0	188	17408	1	0	13	25596	0	0	0	8810	0	0	0	12866	0	0	0	18106	0	0	1	75604	0	0	1	5488	0	0	1	22788
LHX8	ENSG00000162624	1	75602300	rs116590034	A	T	gnomAD_Exomes	PASS	NA	p.Met1?	p.Met1?	c.1A>T	start_lost		2	155310	1.28775e-05	0	0	0	8708	0	0	0	24752	0	0	0	8520	0	0	0	11306	0	0	0	14638	0	0	1	60198	0	0	0	4400	0	0	1	22788
LHX8	ENSG00000162624	1	75602302	rs1300209641	G	A	gnomAD_Exomes	PASS	NA	p.Met1?	p.Met1?	c.3G>A	start_lost		1	155272	6.44031e-06	0	0	0	8706	0	0	0	24752	0	0	0	8518	0	0	0	11306	0	0	0	14578	0	0	0	60226	0	0	1	4398	0	0	0	22788
LNPEP	ENSG00000113441	5	96314866	rs1179120068	T	C	gnomAD_Exomes	PASS	NA	p.Met1?	p.Met1?	c.2T>C	start_lost		1	248784	4.01955e-06	0	0	0	16024	0	0	0	34186	0	0	0	9868	0	0	1	18358	0	0	0	21506	0	0	0	112494	0	0	0	6048	0	0	0	30300
LNPEP	ENSG00000113441	5	96314867	rs774189287	G	T	gnomAD_Exomes	PASS	NA	p.Met1?	p.Met1?	c.3G>T	start_lost		1	249230	4.01236e-06	0	0	0	16040	0	0	0	34314	0	0	0	9902	0	0	0	18364	0	0	0	21514	0	0	1	112632	0	0	0	6048	0	0	0	30416
LRRC15	ENSG00000172061	3	194084098	rs1227671074	A	C	gnomAD_Exomes	PASS	NA	p.Met1?	p.Met1?	c.2T>G	start_lost		1	149168	6.70385e-06	0	0	0	7850	0	0	0	23818	0	0	0	8442	0	0	0	10706	0	0	0	15278	0	0	0	57000	0	0	0	4224	0	0	1	21850
LSM4	ENSG00000130520	19	18426950	rs2232965	T	C	gnomAD_Exomes_gnomAD_Genomes	PASS	PASS	p.Met1?	p.Met1?	c.1A>G	start_lost		205649	257024	0.800116	82342	0	20828	23520	9228	0	26735	32738	10882	0	7611	9624	3011	0	14565	18146	5830	0	16610	22502	6135	0	89299	115066	34534	0	5353	6796	2101	0	24648	28632
LSM4	ENSG00000130520	19	18426948	rs1260403252	C	T	gnomAD_Genomes	NA	PASS	p.Met1?	p.Met1?	c.3G>A	start_lost		1	31376	3.18715e-05	0	0	0	8710	0	0	0	848	0	0	0	290	0	0	1	1554	0	0	0	3462	0	0	0	15426	0	0	0	1086	0	0	0	0
LSM4	ENSG00000130520	19	18433829	rs1250620011	A	G	gnomAD_Genomes	NA	PASS	p.Met1?	p.Met1?	c.2T>C	start_lost		1	31268	3.19816e-05	0	0	0	8678	0	0	1	846	0	0	0	290	0	0	0	1550	0	0	0	3462	0	0	0	15354	0	0	0	1088	0	0	0	0
LSM4	ENSG00000130520	19	18433830	rs780511103	T	A	gnomAD_Exomes	PASS	NA	p.Met1?	p.Met1?	c.1A>T	start_lost		1	183900	5.43774e-06	0	0	0	7706	0	0	1	29768	0	0	0	8384	0	0	0	12608	0	0	0	13696	0	0	0	81030	0	0	0	4642	0	0	0	26066
LSM5	ENSG00000106355	7	32529976	rs1195766968	A	T	gnomAD_Exomes	PASS	NA	p.Met1?	p.Met1?	c.2T>A	start_lost		1	251404	3.97766e-06	0	0	0	16256	0	0	1	34578	0	0	0	10078	0	0	0	18394	0	0	0	21642	0	0	0	113710	0	0	0	6130	0	0	0	30616
LSR	ENSG00000105699	19	35739927	rs761867758	T	A	gnomAD_Exomes_gnomAD_Genomes	PASS	PASS	p.Met1?	p.Met1?	c.2T>A	start_lost		9	250710	3.5898e-05	0	0	0	21306	0	0	0	32660	0	0	0	9666	0	0	0	18150	0	0	0	23136	0	0	9	109950	0	0	0	6538	0	0	0	29304
LSR	ENSG00000105699	19	35739926	rs370534452	A	T	gnomAD_Exomes_gnomAD_Genomes	PASS	PASS	p.Met1?	p.Met1?	c.1A>T	start_lost		7	255078	2.74426e-05	0	0	1	21792	0	0	0	33226	0	0	0	9782	0	0	0	18440	0	0	0	23454	0	0	4	112222	0	0	0	6604	0	0	2	29558
LSR	ENSG00000105699	19	35739926	rs370534452	A	G	gnomAD_Exomes	PASS	NA	p.Met1?	p.Met1?	c.1A>G	start_lost		4	223736	1.78782e-05	0	0	0	13098	0	0	0	32380	0	0	0	9494	0	0	0	16884	0	0	0	19982	0	0	3	96824	0	0	0	5516	0	0	1	29558
LSR	ENSG00000105699	19	35739927	rs761867758	T	C	gnomAD_Exomes	PASS	NA	p.Met1?	p.Met1?	c.2T>C	start_lost		1	219386	4.55818e-06	0	0	0	12614	0	0	0	31814	0	0	0	9378	0	0	0	16592	0	0	0	19666	0	0	1	94566	0	0	0	5452	0	0	0	29304
LTF	ENSG00000012223	3	46509744	rs929021758	A	T	gnomAD_Exomes	PASS	NA	p.Met1?	p.Met1?	c.2T>A	start_lost		3	137106	2.18809e-05	1	0	0	6448	0	0	0	24474	0	0	0	8298	0	0	0	10504	0	0	0	6948	0	0	1	53740	0	0	2	4202	1	0	0	22492
LTF	ENSG00000012223	3	46509743	rs753998960	C	T	gnomAD_Exomes	PASS	NA	p.Met1?	p.Met1?	c.3G>A	start_lost		2	137104	1.45875e-05	0	0	0	6450	0	0	0	24474	0	0	0	8298	0	0	0	10504	0	0	0	6946	0	0	0	53738	0	0	0	4202	0	0	2	22492
MAFF	ENSG00000185022	22	38609862	rs762592473	T	C	gnomAD_Exomes	PASS	NA	p.Met1?	p.Met1?	c.2T>C	start_lost		3	251478	1.19295e-05	0	0	0	16256	0	0	0	34590	0	0	0	10080	0	0	0	18394	0	0	0	21634	0	0	3	113768	0	0	0	6140	0	0	0	30616
MAGOHB	ENSG00000111196	12	10763233	rs1441735244	C	T	gnomAD_Exomes	PASS	NA	p.Met1?	p.Met1?	c.3G>A	start_lost		2	209926	9.52717e-06	1	0	0	14660	0	0	0	24118	0	0	0	8682	0	0	0	13972	0	0	0	20636	0	0	0	99856	0	0	0	4924	0	0	2	23078
MAP2K3	ENSG00000034152	17	21201764	rs772121244	T	A	gnomAD_Exomes	PASS	NA	p.Met1?	p.Met1?	c.2T>A	start_lost		2	251496	7.95241e-06	0	0	0	16256	0	0	0	34592	0	0	0	10080	0	0	0	18394	0	0	0	21648	0	0	2	113770	0	0	0	6140	0	0	0	30616
MAP2K3	ENSG00000034152	17	21201763	rs1265176318	A	C	gnomAD_Exomes	PASS	NA	p.Met1?	p.Met1?	c.1A>C	start_lost		1	251496	3.97621e-06	0	0	1	16256	0	0	0	34592	0	0	0	10080	0	0	0	18394	0	0	0	21648	0	0	0	113770	0	0	0	6140	0	0	0	30616
MAP2K3	ENSG00000034152	17	21201765	rs370914287	G	T	gnomAD_Exomes	PASS	NA	p.Met1?	p.Met1?	c.3G>T	start_lost		1	251496	3.97621e-06	0	0	1	16256	0	0	0	34592	0	0	0	10080	0	0	0	18394	0	0	0	21648	0	0	0	113770	0	0	0	6140	0	0	0	30616
MATK	ENSG00000007264	19	3789343	rs755101262	C	A	gnomAD_Exomes	PASS	NA	p.Met1?	p.Met1?	c.3G>T	start_lost		1	245990	4.06521e-06	0	0	0	15996	0	0	0	34010	0	0	0	9938	0	0	0	18294	0	0	0	21516	0	0	0	110190	0	0	0	6042	0	0	1	30004
MEA1	ENSG00000124733	6	42981551	rs776863877	T	C	gnomAD_Exomes	PASS	NA	p.Met1?	p.Met1?	c.1A>G	start_lost		1	233718	4.27866e-06	0	0	0	14416	0	0	0	33588	0	0	0	9492	0	0	0	17812	0	0	0	19904	0	0	0	103836	0	0	0	5674	0	0	1	28996
MED4	ENSG00000136146	13	48669214	rs761362080	T	C	gnomAD_Exomes_gnomAD_Genomes	PASS	PASS	p.Met1?	p.Met1?	c.1A>G	start_lost		7	273548	2.55897e-05	0	0	7	24750	0	0	0	35358	0	0	0	10332	0	0	0	19772	0	0	0	17282	0	0	0	128350	0	0	0	7130	0	0	0	30574
MED4	ENSG00000136146	13	48664541	rs763126584	T	C	gnomAD_Exomes	PASS	NA	p.Met1?	p.Met1?	c.1A>G	start_lost		3	233210	1.28639e-05	0	0	0	15186	0	0	0	30744	0	0	0	9566	0	0	0	16298	0	0	0	21192	0	0	0	108062	0	0	0	5606	0	0	3	26556
MED4	ENSG00000136146	13	48669212	rs138044543	C	T	gnomAD_Exomes	PASS	NA	p.Met1?	p.Met1?	c.3G>A	start_lost		3	242288	1.2382e-05	0	0	0	16050	0	0	0	34518	0	0	0	10046	0	0	0	18214	0	0	0	13900	0	0	3	112930	0	0	0	6048	0	0	0	30582
MED4	ENSG00000136146	13	48667742	rs1239509735	T	C	gnomAD_Exomes	PASS	NA	p.Met1?	p.Met1?	c.1A>G	start_lost		2	148088	1.35055e-05	0	0	0	6724	0	0	0	24126	0	0	0	8336	0	0	2	10694	0	0	0	16788	0	0	0	54788	0	0	0	4278	0	0	0	22354
MIEF2	ENSG00000177427	NA	NA	NA	NA	NA	NA	NA	NA	NA	NA	NA	NA	NA	NA	NA	NA	NA	NA	NA	NA	NA	NA	NA	NA	NA	NA	NA	NA	NA	NA	NA	NA	NA	NA	NA	NA	NA	NA	NA	NA	NA	NA	NA	NA	NA	NA	NA	NA
MOB4	ENSG00000115540	2	198380812	rs753008729	T	C	gnomAD_Genomes	NA	PASS	p.Met1?	p.Met1?	c.2T>C	start_lost		1	31376	3.18715e-05	0	0	0	8714	0	0	0	846	0	0	0	290	0	0	0	1558	0	0	1	3472	0	0	0	15408	0	0	0	1088	0	0	0	0
MPG	ENSG00000103152	16	129438	rs1311652973	G	A	gnomAD_Exomes	PASS	NA	p.Met1?	p.Met1?	c.3G>A	start_lost		2	250064	7.99795e-06	0	0	0	16206	0	0	0	34588	0	0	0	10052	0	0	0	18390	0	0	0	21620	0	0	2	112480	0	0	0	6118	0	0	0	30610
MPG	ENSG00000103152	16	129293	rs201830372	T	C	gnomAD_Exomes	PASS	NA	p.Met1?	p.Met1?	c.2T>C	start_lost		1	209658	4.76967e-06	0	0	0	12832	0	0	0	29702	0	0	0	9378	0	0	0	15474	0	0	0	18856	0	0	1	89844	0	0	0	5440	0	0	0	28132
MPG	ENSG00000103152	16	129294	rs777343672	G	A	gnomAD_Exomes	PASS	NA	p.Met1?	p.Met1?	c.3G>A	start_lost		1	210614	4.74802e-06	0	0	0	12900	0	0	0	29824	0	0	0	9392	0	0	1	15544	0	0	0	18916	0	0	0	90388	0	0	0	5456	0	0	0	28194
MPG	ENSG00000103152	16	129436	rs763277108	A	G	gnomAD_Exomes	PASS	NA	p.Met1?	p.Met1?	c.1A>G	start_lost		1	250072	3.99885e-06	0	0	0	16206	0	0	0	34586	0	0	0	10052	0	0	0	18390	0	0	0	21638	0	0	1	112470	0	0	0	6120	0	0	0	30610
MPG	ENSG00000103152	16	128310	rs1464756163	T	C	gnomAD_Genomes	NA	PASS	p.Met1?	p.Met1?	c.2T>C	start_lost		1	30426	3.28666e-05	0	0	0	8590	0	0	0	738	0	0	0	286	0	0	0	1558	0	0	0	3058	0	0	1	15154	0	0	0	1042	0	0	0	0
MPP3	ENSG00000161647	17	41909274	rs1307816421	T	C	gnomAD_Exomes	PASS	NA	p.Met1?	p.Met1?	c.1A>G	start_lost		1	247862	4.0345e-06	0	0	0	15378	0	0	0	34014	0	0	0	9974	0	0	0	17910	0	0	0	21514	0	0	0	112616	0	0	0	6026	0	0	1	30430
MRPL20	ENSG00000242485	NA	NA	NA	NA	NA	NA	NA	NA	NA	NA	NA	NA	NA	NA	NA	NA	NA	NA	NA	NA	NA	NA	NA	NA	NA	NA	NA	NA	NA	NA	NA	NA	NA	NA	NA	NA	NA	NA	NA	NA	NA	NA	NA	NA	NA	NA	NA	NA
MS4A6A	ENSG00000110077	11	59949199	rs200331262	A	G	gnomAD_Exomes	PASS	NA	p.Met1?	p.Met1?	c.2T>C	start_lost	segdup	3	251110	1.1947e-05	0	0	0	16252	0	0	0	34552	0	0	3	10066	0	0	0	18394	0	0	0	21630	0	0	0	113496	0	0	0	6124	0	0	0	30596
MS4A6A	ENSG00000110077	11	59950676	rs1001548250	C	T	gnomAD_Genomes	NA	PASS	p.Met1?	p.Met1?	c.3G>A	start_lost		1	31400	3.18471e-05	0	0	1	8712	0	0	0	848	0	0	0	290	0	0	0	1560	0	0	0	3474	0	0	0	15428	0	0	0	1088	0	0	0	0
MTERF1	ENSG00000127989	7	91504047	rs766900295	T	C	gnomAD_Exomes	PASS	NA	p.Met1?	p.Met1?	c.1A>G	start_lost		32	249272	0.000128374	0	0	0	15722	0	0	0	34356	0	0	0	9944	0	0	0	18366	0	0	0	21490	0	0	0	113014	0	0	0	6034	0	0	32	30346
MTERF1	ENSG00000127989	7	91504047	rs766900295	T	A	gnomAD_Genomes	NA	PASS	p.Met1?	p.Met1?	c.1A>T	start_lost		1	31400	3.18471e-05	0	0	0	8712	0	0	0	848	0	0	0	290	0	0	0	1560	0	0	0	3474	0	0	1	15432	0	0	0	1084	0	0	0	0
MYL12A	ENSG00000101608	18	3252323	rs755510035	G	T	gnomAD_Exomes	PASS	NA	p.Met1?	p.Met1?	c.3G>T	start_lost	lc-lof_os-lof	7	133478	5.24431e-05	0	0	0	6402	0	0	0	24126	0	0	0	8258	0	0	0	10442	0	0	0	5376	0	0	0	52444	0	0	0	4118	0	0	7	22312
MYL12A	ENSG00000101608	18	3253247	rs1348224743	T	C	gnomAD_Exomes	PASS	NA	p.Met1?	p.Met1?	c.2T>C	start_lost	segdup	1	250812	3.98705e-06	0	0	0	16250	0	0	1	34442	0	0	0	10042	0	0	0	18384	0	0	0	21606	0	0	0	113418	0	0	0	6116	0	0	0	30554
MYL5	ENSG00000215375	4	668034	rs1392347852	C	T	gnomAD_Exomes_gnomAD_Genomes	PASS	PASS	p.Met1?	p.Met1?	c.3G>A	start_lost		5	277692	1.80056e-05	0	0	0	24438	0	0	0	35208	0	0	3	10248	0	0	0	19820	0	0	0	24708	0	0	2	125674	0	0	0	7132	0	0	0	30464
MYL5	ENSG00000215375	4	671816	rs370925953	A	G	gnomAD_Exomes_gnomAD_Genomes	PASS	PASS	p.Met1?	p.Met1?	c.1A>G	start_lost		3	278892	1.07569e-05	0	0	3	24010	0	0	0	35282	0	0	0	10280	0	0	0	19506	0	0	0	24706	0	0	0	127408	0	0	0	7108	0	0	0	30592
MYL5	ENSG00000215375	4	672431	rs771176130	G	A	gnomAD_Exomes	PASS	NA	p.Met1?	p.Met1?	c.3G>A	start_lost		3	214148	1.4009e-05	0	0	0	12502	0	0	0	30004	0	0	0	9290	0	0	0	15764	0	0	0	18256	0	0	2	95484	0	0	0	5300	0	0	1	27548
MYL5	ENSG00000215375	4	671818	rs763610479	G	A	gnomAD_Exomes	PASS	NA	p.Met1?	p.Met1?	c.3G>A	start_lost		2	247430	8.08309e-06	0	0	0	15312	0	0	0	34420	0	0	0	9986	0	0	0	17942	0	0	0	21220	0	0	2	111942	0	0	0	6022	0	0	0	30586
MYL5	ENSG00000215375	4	672760	rs781220742	T	C	gnomAD_Exomes	PASS	NA	p.Met1?	p.Met1?	c.2T>C	start_lost		1	249646	4.00567e-06	0	0	0	15750	0	0	0	34486	0	0	0	10032	0	0	1	18052	0	0	0	21568	0	0	0	113094	0	0	0	6058	0	0	0	30606
MZT2B	ENSG00000152082	NA	NA	NA	NA	NA	NA	NA	NA	NA	NA	NA	NA	NA	NA	NA	NA	NA	NA	NA	NA	NA	NA	NA	NA	NA	NA	NA	NA	NA	NA	NA	NA	NA	NA	NA	NA	NA	NA	NA	NA	NA	NA	NA	NA	NA	NA	NA	NA
NAA40	ENSG00000110583	11	63706569	rs780829748	A	G	gnomAD_Exomes	PASS	NA	p.Met1?	p.Met1?	c.1A>G	start_lost		1	237270	4.21461e-06	0	0	0	13976	0	0	0	33880	0	0	0	9654	0	0	0	16660	0	0	0	21166	0	0	0	105892	0	0	0	5772	0	0	1	30270
NAT9	ENSG00000109065	17	72771835	rs377529868	C	T	gnomAD_Exomes_gnomAD_Genomes	PASS	PASS	p.Met1?	p.Met1?	c.3G>A	start_lost		90	282730	0.000318325	0	0	0	24958	0	0	0	35416	0	0	80	10354	0	0	0	19950	0	0	0	25114	0	0	7	129104	0	0	3	7220	0	0	0	30614
NCAM2	ENSG00000154654	NA	NA	NA	NA	NA	NA	NA	NA	NA	NA	NA	NA	NA	NA	NA	NA	NA	NA	NA	NA	NA	NA	NA	NA	NA	NA	NA	NA	NA	NA	NA	NA	NA	NA	NA	NA	NA	NA	NA	NA	NA	NA	NA	NA	NA	NA	NA	NA
NCDN	ENSG00000020129	NA	NA	NA	NA	NA	NA	NA	NA	NA	NA	NA	NA	NA	NA	NA	NA	NA	NA	NA	NA	NA	NA	NA	NA	NA	NA	NA	NA	NA	NA	NA	NA	NA	NA	NA	NA	NA	NA	NA	NA	NA	NA	NA	NA	NA	NA	NA	NA
NEU4	ENSG00000204099	2	242755682	rs777656552	A	G	gnomAD_Exomes_gnomAD_Genomes	PASS	PASS	p.Met1?	p.Met1?	c.1A>G	start_lost		9	277960	3.23788e-05	0	0	1	24728	0	0	0	35250	0	0	0	10200	0	0	0	19742	0	0	4	24954	0	0	4	125488	0	0	0	7124	0	0	0	30474
NEU4	ENSG00000204099	2	242752526	rs760264968	G	C	gnomAD_Exomes	PASS	NA	p.Met1?	p.Met1?	c.3G>C	start_lost		2	228824	8.74034e-06	0	0	0	14382	0	0	2	30808	0	0	0	9358	0	0	0	15452	0	0	0	21266	0	0	0	104674	0	0	0	5364	0	0	0	27520
NEU4	ENSG00000204099	2	242755684	rs1296941727	G	A	gnomAD_Exomes	PASS	NA	p.Met1?	p.Met1?	c.3G>A	start_lost		1	246708	4.05337e-06	0	0	0	16024	0	0	1	34414	0	0	0	9920	0	0	0	18178	0	0	0	21490	0	0	0	110166	0	0	0	6038	0	0	0	30478
NINJ2	ENSG00000171840	12	772663	rs755070065	A	T	gnomAD_Exomes_gnomAD_Genomes	PASS	PASS	p.Met1?	p.Met1?	c.2T>A	start_lost		16	260182	6.14954e-05	0	0	0	24706	0	0	10	31220	0	0	0	8344	0	0	0	19208	0	0	0	23614	0	0	3	119968	0	0	1	6584	0	0	2	26538
NINJ2	ENSG00000171840	12	675268	rs749901093	A	G	gnomAD_Exomes	PASS	NA	p.Met1?	p.Met1?	c.2T>C	start_lost		2	251206	7.96159e-06	0	0	0	16246	0	0	0	34568	0	0	0	10078	0	0	1	18392	0	0	0	21618	0	0	0	113560	0	0	0	6132	0	0	1	30612
NKAPD1	ENSG00000150776	11	111948957	rs1221145568	A	G	gnomAD_Exomes	PASS	NA	p.Met1?	p.Met1?	c.1A>G	start_lost		1	248436	4.02518e-06	0	0	0	16056	0	0	0	34260	0	0	0	10042	0	0	0	18250	0	0	0	21610	0	0	1	112236	0	0	0	6094	0	0	0	29888
NKRF	ENSG00000186416	X	118737453	rs1204777325	T	A	gnomAD_Exomes	PASS	NA	p.Met1?	p.Met1?	c.1A>T	start_lost		2	92986	2.15086e-05	0	0	0	4919	0	0	2	18183	0	0	0	5952	0	0	0	7337	0	0	0	4015	0	0	0	36995	0	0	0	2938	0	0	0	12647
NME6	ENSG00000172113	NA	NA	NA	NA	NA	NA	NA	NA	NA	NA	NA	NA	NA	NA	NA	NA	NA	NA	NA	NA	NA	NA	NA	NA	NA	NA	NA	NA	NA	NA	NA	NA	NA	NA	NA	NA	NA	NA	NA	NA	NA	NA	NA	NA	NA	NA	NA	NA
NSUN4	ENSG00000117481	1	46810528	rs1461240561	T	C	gnomAD_Genomes	NA	PASS	p.Met1?	p.Met1?	c.2T>C	start_lost		1	31412	3.1835e-05	0	0	0	8718	0	0	1	848	0	0	0	290	0	0	0	1558	0	0	0	3476	0	0	0	15434	0	0	0	1088	0	0	0	0
NTF3	ENSG00000185652	12	5541492	rs1476175753	T	C	gnomAD_Exomes	PASS	NA	p.Met1?	p.Met1?	c.2T>C	start_lost		1	247738	4.03652e-06	0	0	0	15450	0	0	0	34454	0	0	0	10050	0	0	0	17966	0	0	0	21214	0	0	0	111970	0	0	0	6034	0	0	1	30600
NTF3	ENSG00000185652	12	5541493	rs1179605473	G	A	gnomAD_Exomes	PASS	NA	p.Met1?	p.Met1?	c.3G>A	start_lost		1	247758	4.0362e-06	0	0	0	15450	0	0	1	34478	0	0	0	10050	0	0	0	17966	0	0	0	21212	0	0	0	111964	0	0	0	6036	0	0	0	30602
NTN4	ENSG00000074527	12	96181190	rs758558879	T	A	gnomAD_Exomes	PASS	NA	p.Met1?	p.Met1?	c.1A>T	start_lost		1	251466	3.97668e-06	0	0	0	16252	0	0	0	34590	0	0	0	10080	0	0	1	18394	0	0	0	21648	0	0	0	113748	0	0	0	6138	0	0	0	30616
NUDT1	ENSG00000106268	7	2284210	rs776120206	A	G	gnomAD_Exomes	PASS	NA	p.Met1?	p.Met1?	c.1A>G	start_lost		4	225936	1.77041e-05	0	0	0	15898	0	0	0	29942	0	0	0	7576	0	0	4	17630	0	0	0	20244	0	0	0	103392	0	0	0	5298	0	0	0	25956
NUMBL	ENSG00000105245	NA	NA	NA	NA	NA	NA	NA	NA	NA	NA	NA	NA	NA	NA	NA	NA	NA	NA	NA	NA	NA	NA	NA	NA	NA	NA	NA	NA	NA	NA	NA	NA	NA	NA	NA	NA	NA	NA	NA	NA	NA	NA	NA	NA	NA	NA	NA	NA
NUP35	ENSG00000163002	2	183993027	rs745913251	T	C	gnomAD_Exomes	PASS	NA	p.Met1?	p.Met1?	c.2T>C	start_lost	segdup	1	250050	3.9992e-06	0	0	1	16190	0	0	0	34194	0	0	0	10030	0	0	0	18328	0	0	0	21606	0	0	0	113188	0	0	0	6082	0	0	0	30432
NUP35	ENSG00000163002	2	184016246	rs1187353891	G	A	gnomAD_Exomes	PASS	NA	p.Met1?	p.Met1?	c.3G>A	start_lost	segdup	1	251142	3.98181e-06	0	0	0	16252	0	0	0	34554	0	0	0	10072	0	0	0	18376	0	0	0	21602	0	0	1	113576	0	0	0	6126	0	0	0	30584
NUP50	ENSG00000093000	22	45567498	rs773850880	G	A	gnomAD_Exomes	PASS	NA	p.Met1?	p.Met1?	c.3G>A	start_lost	segdup	1	251464	3.97671e-06	0	0	0	16254	0	0	0	34588	0	0	0	10080	0	0	0	18394	0	0	0	21644	0	0	0	113750	0	0	0	6138	0	0	1	30616
NUP50	ENSG00000093000	22	45574529	rs767922135	A	G	gnomAD_Exomes	PASS	NA	p.Met1?	p.Met1?	c.1A>G	start_lost	segdup	1	251024	3.98368e-06	0	0	0	16250	0	0	0	34582	0	0	0	10078	0	0	0	18388	0	0	0	21644	0	0	1	113350	0	0	0	6128	0	0	0	30604
NUP50	ENSG00000093000	22	45574531	rs1328020700	G	A	gnomAD_Exomes	PASS	NA	p.Met1?	p.Met1?	c.3G>A	start_lost	segdup	1	251088	3.98267e-06	0	0	0	16254	0	0	0	34588	0	0	0	10078	0	0	1	18392	0	0	0	21646	0	0	0	113386	0	0	0	6130	0	0	0	30614
OSBPL8	ENSG00000091039	12	76816432	rs1466798497	T	C	gnomAD_Exomes_gnomAD_Genomes	PASS	PASS	p.Met1?	p.Met1?	c.1A>G	start_lost		2	165244	1.21033e-05	0	0	0	15130	0	0	0	25288	0	0	0	8560	0	0	1	12058	0	0	0	8820	0	0	0	67712	0	0	0	5202	0	0	1	22474
OSBPL8	ENSG00000091039	12	76879815	rs1424603266	C	T	gnomAD_Exomes	PASS	NA	p.Met1?	p.Met1?	c.3G>A	start_lost		2	119166	1.67833e-05	0	0	0	5838	0	0	0	21416	0	0	0	7668	0	0	2	9764	0	0	0	5256	0	0	0	44950	0	0	0	3698	0	0	0	20576
OSBPL8	ENSG00000091039	12	76881331	rs758879454	T	A	gnomAD_Exomes	PASS	NA	p.Met1?	p.Met1?	c.1A>T	start_lost		1	241282	4.14453e-06	0	0	0	15716	0	0	0	31396	0	0	0	9774	0	0	0	17296	0	0	0	21474	0	0	1	110650	0	0	0	5796	0	0	0	29180
OSGIN2	ENSG00000164823	8	90915022	rs1235290067	A	G	gnomAD_Exomes	PASS	NA	p.Met1?	p.Met1?	c.1A>G	start_lost		2	63332	3.15796e-05	0	0	0	1210	0	0	0	10020	0	0	0	4496	0	0	0	1412	0	0	0	12624	0	0	2	18942	0	0	0	1548	0	0	0	13080
OXNAD1	ENSG00000154814	3	16312461	rs756422144	T	A	gnomAD_Exomes	PASS	NA	p.Met1?	p.Met1?	c.2T>A	start_lost		3	251292	1.19383e-05	0	0	1	16254	0	0	0	34560	0	0	0	10080	0	0	0	18388	0	0	0	21630	0	0	2	113644	0	0	0	6126	0	0	0	30610
OXNAD1	ENSG00000154814	3	16310753	rs1203154637	A	G	gnomAD_Exomes	PASS	NA	p.Met1?	p.Met1?	c.1A>G	start_lost		1	130544	7.66025e-06	0	0	0	6076	0	0	0	24236	0	0	0	8102	0	0	0	10424	0	0	0	5380	0	0	1	49976	0	0	0	4006	0	0	0	22344
OXNAD1	ENSG00000154814	3	16312460	rs1364054565	A	G	gnomAD_Exomes	PASS	NA	p.Met1?	p.Met1?	c.1A>G	start_lost		1	251310	3.97915e-06	0	0	0	16254	0	0	0	34566	0	0	0	10080	0	0	0	18386	0	0	0	21628	0	0	1	113658	0	0	0	6128	0	0	0	30610
PARP3	ENSG00000041880	3	51976707	rs757899816	T	C	gnomAD_Exomes_gnomAD_Genomes	PASS	PASS	p.Met1?	p.Met1?	c.2T>C	start_lost		17	198772	8.55251e-05	0	0	0	17956	0	0	0	27232	0	0	0	8974	0	0	17	13966	0	0	0	19412	0	0	0	82200	0	0	0	5612	0	0	0	23420
PBXIP1	ENSG00000163346	1	154920784	rs746772497	C	T	gnomAD_Exomes_gnomAD_Genomes	PASS	PASS	p.Met1?	p.Met1?	c.3G>A	start_lost		16	273292	5.85454e-05	0	0	0	24168	0	0	0	34660	0	0	0	10078	0	0	0	19538	0	0	1	24190	0	0	15	123840	0	0	0	6968	0	0	0	29850
PBXIP1	ENSG00000163346	1	154926196	rs1217568022	A	G	gnomAD_Exomes	PASS	NA	p.Met1?	p.Met1?	c.2T>C	start_lost		1	249254	4.01197e-06	0	0	0	16040	0	0	0	34460	0	0	0	9984	0	0	0	18346	0	0	0	21402	0	0	0	112576	0	0	1	6082	0	0	0	30364
PBXIP1	ENSG00000163346	1	154920786	rs1256448929	T	C	gnomAD_Genomes	NA	PASS	p.Met1?	p.Met1?	c.1A>G	start_lost		1	31396	3.18512e-05	0	0	0	8710	0	0	0	848	0	0	0	290	0	0	1	1558	0	0	0	3472	0	0	0	15430	0	0	0	1088	0	0	0	0
PDE1B	ENSG00000123360	12	54960768	rs139920915	A	G	gnomAD_Exomes_gnomAD_Genomes	PASS	PASS	p.Met1?	p.Met1?	c.1A>G	start_lost		3	281166	1.06699e-05	0	0	2	24730	0	0	0	35242	0	0	0	10314	0	0	1	19920	0	0	0	25048	0	0	0	128564	0	0	0	7204	0	0	0	30144
PDE1B	ENSG00000123360	12	54955370	rs1269845608	T	G	gnomAD_Exomes_gnomAD_Genomes	PASS	PASS	p.Met1?	p.Met1?	c.2T>G	start_lost		2	169840	1.17758e-05	0	0	0	16130	0	0	0	24418	0	0	0	8628	0	0	0	11736	0	0	0	8838	0	0	2	72640	0	0	0	5188	0	0	0	22262
PDE1B	ENSG00000123360	12	54960768	rs139920915	A	C	gnomAD_Exomes	PASS	NA	p.Met1?	p.Met1?	c.1A>C	start_lost		1	249758	4.00388e-06	0	0	0	16014	0	0	0	34394	0	0	0	10024	0	0	0	18360	0	0	0	21572	0	0	0	113134	0	0	1	6116	0	0	0	30144
PHC3	ENSG00000173889	3	169899502	rs1182271048	A	G	gnomAD_Exomes	PASS	NA	p.Met1?	p.Met1?	c.2T>C	start_lost		1	248562	4.02314e-06	0	0	0	15484	0	0	0	34524	0	0	0	10056	0	0	1	17974	0	0	0	20948	0	0	0	112928	0	0	0	6046	0	0	0	30602
PHC3	ENSG00000173889	3	169899503	rs771484267	T	C	gnomAD_Exomes	PASS	NA	p.Met1?	p.Met1?	c.1A>G	start_lost		1	248454	4.02489e-06	0	0	0	15484	0	0	0	34524	0	0	0	10054	0	0	0	17974	0	0	0	20858	0	0	1	112914	0	0	0	6044	0	0	0	30602
PHF19	ENSG00000119403	NA	NA	NA	NA	NA	NA	NA	NA	NA	NA	NA	NA	NA	NA	NA	NA	NA	NA	NA	NA	NA	NA	NA	NA	NA	NA	NA	NA	NA	NA	NA	NA	NA	NA	NA	NA	NA	NA	NA	NA	NA	NA	NA	NA	NA	NA	NA	NA
PIN4	ENSG00000102309	X	71401561	rs1244901284	A	T	gnomAD_Exomes	PASS	NA	p.Met1?	p.Met1?	c.1A>T	start_lost		1	182606	5.47627e-06	0	1	0	13142	0	0	0	27293	0	0	0	7412	0	0	0	13827	0	0	0	15964	0	0	0	81478	0	0	0	4507	0	0	1	18983
PIN4	ENSG00000102309	X	71401563	rs775386803	G	T	gnomAD_Exomes	PASS	NA	p.Met1?	p.Met1?	c.3G>T	start_lost		1	182709	5.47318e-06	0	0	0	13147	0	0	0	27311	0	0	0	7418	0	0	0	13835	0	0	0	15969	0	0	0	81526	0	0	0	4509	0	0	1	18994
PLD4	ENSG00000166428	14	105393458	rs1424613169	T	C	gnomAD_Exomes	PASS	NA	p.Met1?	p.Met1?	c.2T>C	start_lost		2	142464	1.40386e-05	0	0	1	7974	0	0	0	21998	0	0	0	7552	0	0	0	10426	0	0	0	14838	0	0	1	54426	0	0	0	4012	0	0	0	21238
PLD4	ENSG00000166428	14	105393478	rs373339743	A	T	gnomAD_Exomes	PASS	NA	p.Met1?	p.Met1?	c.1A>T	start_lost		1	160392	6.23472e-06	0	0	1	8842	0	0	0	25176	0	0	0	8432	0	0	0	11646	0	0	0	15576	0	0	0	63388	0	0	0	4414	0	0	0	22918
POLD2	ENSG00000106628	NA	NA	NA	NA	NA	NA	NA	NA	NA	NA	NA	NA	NA	NA	NA	NA	NA	NA	NA	NA	NA	NA	NA	NA	NA	NA	NA	NA	NA	NA	NA	NA	NA	NA	NA	NA	NA	NA	NA	NA	NA	NA	NA	NA	NA	NA	NA	NA
POLD3	ENSG00000077514	11	74315740	rs370900609	G	T	gnomAD_Exomes	PASS	NA	p.Met1?	p.Met1?	c.3G>T	start_lost		3	251038	1.19504e-05	0	0	3	16250	0	0	0	34506	0	0	0	10070	0	0	0	18386	0	0	0	21630	0	0	0	113536	0	0	0	6120	0	0	0	30540
POLD3	ENSG00000077514	11	74303706	rs1023804868	G	A	gnomAD_Exomes	PASS	NA	p.Met1?	p.Met1?	c.3G>A	start_lost		1	247672	4.0376e-06	0	0	0	15710	0	0	0	34296	0	0	0	9950	0	0	0	18234	0	0	0	21360	0	0	1	111654	0	0	0	6048	0	0	0	30420
POLD3	ENSG00000077514	11	74315738	rs769494254	A	G	gnomAD_Exomes	PASS	NA	p.Met1?	p.Met1?	c.1A>G	start_lost		1	250970	3.98454e-06	0	0	0	16244	0	0	0	34502	0	0	0	10074	0	0	0	18388	0	0	0	21616	0	0	1	113510	0	0	0	6118	0	0	0	30518
POLD3	ENSG00000077514	11	74315738	rs769494254	A	T	gnomAD_Exomes	PASS	NA	p.Met1?	p.Met1?	c.1A>T	start_lost		1	250970	3.98454e-06	0	0	0	16244	0	0	0	34502	0	0	0	10074	0	0	0	18388	0	0	0	21616	0	0	0	113510	0	0	0	6118	0	0	1	30518
POLD3	ENSG00000077514	11	74315740	rs370900609	G	A	gnomAD_Exomes	PASS	NA	p.Met1?	p.Met1?	c.3G>A	start_lost		1	251038	3.98346e-06	0	0	0	16250	0	0	0	34506	0	0	0	10070	0	0	0	18386	0	0	0	21630	0	0	1	113536	0	0	0	6120	0	0	0	30540
PSMC5	ENSG00000087191	NA	NA	NA	NA	NA	NA	NA	NA	NA	NA	NA	NA	NA	NA	NA	NA	NA	NA	NA	NA	NA	NA	NA	NA	NA	NA	NA	NA	NA	NA	NA	NA	NA	NA	NA	NA	NA	NA	NA	NA	NA	NA	NA	NA	NA	NA	NA	NA
PSMG2	ENSG00000128789	18	12706585	rs369222144	A	G	gnomAD_Exomes	PASS	NA	p.Met1?	p.Met1?	c.1A>G	start_lost		1	251286	3.97953e-06	0	0	1	16256	0	0	0	34524	0	0	0	10076	0	0	0	18388	0	0	0	21648	0	0	0	113712	0	0	0	6128	0	0	0	30554
PSMG2	ENSG00000128789	18	12706586	rs1476790734	T	C	gnomAD_Exomes	PASS	NA	p.Met1?	p.Met1?	c.2T>C	start_lost		1	251264	3.97988e-06	0	0	0	16252	0	0	1	34504	0	0	0	10080	0	0	0	18386	0	0	0	21648	0	0	0	113712	0	0	0	6130	0	0	0	30552
PSMG2	ENSG00000128789	18	12703107	rs1370459703	A	G	gnomAD_Genomes	NA	PASS	p.Met1?	p.Met1?	c.1A>G	start_lost		1	31360	3.18878e-05	0	0	0	8708	0	0	0	848	0	0	0	290	0	0	0	1560	0	0	0	3466	0	0	1	15400	0	0	0	1088	0	0	0	0
RAB5C	ENSG00000108774	NA	NA	NA	NA	NA	NA	NA	NA	NA	NA	NA	NA	NA	NA	NA	NA	NA	NA	NA	NA	NA	NA	NA	NA	NA	NA	NA	NA	NA	NA	NA	NA	NA	NA	NA	NA	NA	NA	NA	NA	NA	NA	NA	NA	NA	NA	NA	NA
RAMP1	ENSG00000132329	2	238785881	rs1205514579	T	C	gnomAD_Exomes	PASS	NA	p.Met1?	p.Met1?	c.2T>C	start_lost		1	251384	3.97798e-06	0	0	0	16254	0	0	0	34572	0	0	0	10078	0	0	0	18392	0	0	0	21596	0	0	0	113740	0	0	0	6136	0	0	1	30616
RAMP1	ENSG00000132329	2	238785882	rs1234611597	G	A	gnomAD_Exomes	PASS	NA	p.Met1?	p.Met1?	c.3G>A	start_lost		1	251364	3.97829e-06	0	0	0	16254	0	0	0	34572	0	0	0	10078	0	0	0	18392	0	0	1	21588	0	0	0	113728	0	0	0	6136	0	0	0	30616
RAP1GAP2	ENSG00000132359	17	2703824	rs747898728	G	A	gnomAD_Exomes	PASS	NA	p.Met1?	p.Met1?	c.3G>A	start_lost		1	247482	4.0407e-06	0	0	0	15226	0	0	1	34294	0	0	0	10000	0	0	0	17922	0	0	0	21466	0	0	0	112248	0	0	0	6030	0	0	0	30296
RAPGEF3	ENSG00000079337	12	48152339	rs1263576060	T	C	gnomAD_Genomes	NA	PASS	p.Met1?	p.Met1?	c.1A>G	start_lost		1	31320	3.19285e-05	0	0	0	8696	0	0	0	848	0	0	0	290	0	0	0	1558	0	0	0	3470	0	0	1	15376	0	0	0	1082	0	0	0	0
RASGEF1A	ENSG00000198915	10	43701562	rs923533358	C	A	gnomAD_Exomes	PASS	NA	p.Met1?	p.Met1?	c.3G>T	start_lost		1	185980	5.37692e-06	0	0	0	10888	0	0	0	26860	0	0	0	8792	0	0	0	14000	0	0	0	16722	0	0	1	78540	0	0	0	4942	0	0	0	25236
RASGEF1A	ENSG00000198915	10	43725101	rs1293512476	A	G	gnomAD_Exomes	PASS	NA	p.Met1?	p.Met1?	c.2T>C	start_lost		1	90906	1.10004e-05	0	0	0	1344	0	0	0	19244	0	0	0	6796	0	0	0	4658	0	0	0	4936	0	0	1	32676	0	0	0	2760	0	0	0	18492
RBBP4	ENSG00000162521	NA	NA	NA	NA	NA	NA	NA	NA	NA	NA	NA	NA	NA	NA	NA	NA	NA	NA	NA	NA	NA	NA	NA	NA	NA	NA	NA	NA	NA	NA	NA	NA	NA	NA	NA	NA	NA	NA	NA	NA	NA	NA	NA	NA	NA	NA	NA	NA
RFPL3	ENSG00000128276	22	32754061	rs376850056	G	T	gnomAD_Exomes_gnomAD_Genomes	PASS	PASS	p.Met1?	p.Met1?	c.3G>T	start_lost	segdup	14	280738	4.98686e-05	0	0	0	24378	0	0	0	35390	0	0	0	10262	0	0	14	19950	0	0	0	25034	0	0	0	128276	0	0	0	7138	0	0	0	30310
RFPL3	ENSG00000128276	22	32754059	rs751662932	A	G	gnomAD_Exomes_gnomAD_Genomes	PASS	PASS	p.Met1?	p.Met1?	c.1A>G	start_lost	segdup	3	280668	1.06888e-05	0	0	0	24368	0	0	0	35382	0	0	0	10250	0	0	0	19948	0	0	3	25036	0	0	0	128286	0	0	0	7140	0	0	0	30258
RFPL3	ENSG00000128276	22	32754060	rs1481008320	T	A	gnomAD_Genomes	NA	PASS	p.Met1?	p.Met1?	c.2T>A	start_lost	segdup	2	31384	6.37267e-05	0	0	0	8706	0	0	0	848	0	0	0	290	0	0	0	1558	0	0	0	3468	0	0	2	15428	0	0	0	1086	0	0	0	0
RFPL3	ENSG00000128276	22	32754061	rs376850056	G	C	gnomAD_Exomes	PASS	NA	p.Met1?	p.Met1?	c.3G>C	start_lost	segdup	1	249352	4.01039e-06	0	0	1	15674	0	0	0	34542	0	0	0	9972	0	0	0	18390	0	0	0	21564	0	0	0	112848	0	0	0	6052	0	0	0	30310
RFPL3	ENSG00000128276	22	32754147	rs1347314735	T	C	gnomAD_Exomes	PASS	NA	p.Met1?	p.Met1?	c.2T>C	start_lost	segdup	1	251142	3.98181e-06	0	0	0	16232	0	0	0	34592	0	0	0	10080	0	0	1	18394	0	0	0	21646	0	0	0	113456	0	0	0	6126	0	0	0	30616
RGMA	ENSG00000182175	15	93616985	rs755686091	T	C	gnomAD_Exomes_gnomAD_Genomes	PASS	PASS	p.Met1?	p.Met1?	c.1A>G	start_lost		7	173130	4.0432e-05	0	0	0	16302	0	0	1	25426	0	0	0	8694	0	0	0	12176	0	0	1	8858	0	0	4	73646	0	0	1	5300	0	0	0	22728
RGMA	ENSG00000182175	15	93632159	rs762722730	C	T	gnomAD_Exomes	PASS	NA	p.Met1?	p.Met1?	c.3G>A	start_lost		4	51890	7.70861e-05	0	0	0	828	0	0	3	8520	0	0	0	3984	0	0	0	1382	0	0	0	3110	0	0	0	21524	0	0	1	1416	0	0	0	11126
RGMA	ENSG00000182175	15	93595539	rs1286939489	A	G	gnomAD_Genomes	NA	PASS	p.Met1?	p.Met1?	c.2T>C	start_lost		1	31384	3.18634e-05	0	0	1	8708	0	0	0	846	0	0	0	290	0	0	0	1560	0	0	0	3474	0	0	0	15418	0	0	0	1088	0	0	0	0
RGMA	ENSG00000182175	15	93616225	rs1409538229	A	G	gnomAD_Exomes	PASS	NA	p.Met1?	p.Met1?	c.2T>C	start_lost		1	243000	4.11523e-06	0	0	0	14626	0	0	0	34070	0	0	0	9838	0	0	0	17766	0	0	0	21324	0	0	1	109990	0	0	0	5906	0	0	0	29480
RGMA	ENSG00000182175	15	93632161	rs1482285123	T	G	gnomAD_Exomes	PASS	NA	p.Met1?	p.Met1?	c.1A>C	start_lost		1	50678	1.97324e-05	0	0	0	806	0	0	0	8466	0	0	0	3942	0	0	0	1358	0	0	0	3026	0	0	1	20854	0	0	0	1386	0	0	0	10840
RGS11	ENSG00000076344	16	318836	rs187219600	A	G	gnomAD_Exomes_gnomAD_Genomes	PASS	PASS	p.Met1?	p.Met1?	c.1A>G	start_lost		272	181272	0.00150051	4	0	251	15442	4	0	15	25422	0	0	0	8674	0	0	0	12336	0	0	0	19158	0	0	4	72332	0	0	2	5372	0	0	0	22536
RGS11	ENSG00000076344	16	318838	rs1477385990	G	A	gnomAD_Exomes	PASS	NA	p.Met1?	p.Met1?	c.3G>A	start_lost		2	149992	1.3334e-05	0	0	0	6758	0	0	0	24574	0	0	0	8384	0	0	0	10782	0	0	0	15716	0	0	0	56952	0	0	0	4290	0	0	2	22536
RGS11	ENSG00000076344	16	325911	rs1427825457	T	C	gnomAD_Genomes	NA	PASS	p.Met1?	p.Met1?	c.1A>G	start_lost		1	23492	4.25677e-05	0	0	0	7474	0	0	0	358	0	0	0	206	0	0	0	1426	0	0	0	972	0	0	1	12332	0	0	0	724	0	0	0	0
RHOT1	ENSG00000126858	17	30498088	rs746871794	A	T	gnomAD_Exomes	PASS	NA	p.Met1?	p.Met1?	c.1A>T	start_lost		1	247358	4.04272e-06	0	0	0	16082	0	0	0	33638	0	0	0	9926	0	0	1	18026	0	0	0	21612	0	0	0	112422	0	0	0	6032	0	0	0	29620
RIPOR1	ENSG00000039523	16	67572350	rs747683810	A	G	gnomAD_Exomes	PASS	NA	p.Met1?	p.Met1?	c.1A>G	start_lost		4	224776	1.77955e-05	0	0	0	12874	0	0	1	32776	0	0	0	9492	0	0	2	17000	0	0	0	19080	0	0	0	98786	0	0	0	5558	0	0	1	29210
RIPOR1	ENSG00000039523	16	67571483	rs1391698231	T	G	gnomAD_Exomes	PASS	NA	p.Met1?	p.Met1?	c.2T>G	start_lost		1	66068	1.51359e-05	0	0	0	1012	0	0	1	11944	0	0	0	5386	0	0	0	2130	0	0	0	3672	0	0	0	25650	0	0	0	1912	0	0	0	14362
RIPOR3	ENSG00000042062	NA	NA	NA	NA	NA	NA	NA	NA	NA	NA	NA	NA	NA	NA	NA	NA	NA	NA	NA	NA	NA	NA	NA	NA	NA	NA	NA	NA	NA	NA	NA	NA	NA	NA	NA	NA	NA	NA	NA	NA	NA	NA	NA	NA	NA	NA	NA	NA
RNASE9	ENSG00000188655	14	21025241	rs1437451572	C	T	gnomAD_Exomes	PASS	NA	p.Met1?	p.Met1?	c.3G>A	start_lost		1	233524	4.28222e-06	0	0	0	15720	0	0	1	30138	0	0	0	8704	0	0	0	17400	0	0	0	20772	0	0	0	107814	0	0	0	5520	0	0	0	27456
RNF145	ENSG00000145860	5	158634806	rs573657430	A	G	gnomAD_Exomes	PASS	NA	p.Met1?	p.Met1?	c.2T>C	start_lost		47	251496	0.000186882	0	0	0	16256	0	0	0	34592	0	0	0	10080	0	0	0	18394	0	0	0	21648	0	0	1	113770	0	0	0	6140	0	0	46	30616
RNF145	ENSG00000145860	5	158634805	rs746881082	C	T	gnomAD_Exomes	PASS	NA	p.Met1?	p.Met1?	c.3G>A	start_lost		1	251496	3.97621e-06	0	0	1	16256	0	0	0	34592	0	0	0	10080	0	0	0	18394	0	0	0	21648	0	0	0	113770	0	0	0	6140	0	0	0	30616
RNF24	ENSG00000101236	NA	NA	NA	NA	NA	NA	NA	NA	NA	NA	NA	NA	NA	NA	NA	NA	NA	NA	NA	NA	NA	NA	NA	NA	NA	NA	NA	NA	NA	NA	NA	NA	NA	NA	NA	NA	NA	NA	NA	NA	NA	NA	NA	NA	NA	NA	NA	NA
RPL17	ENSG00000265681	18	47017263	rs1484794070	A	G	gnomAD_Exomes	PASS	NA	p.Met1?	p.Met1?	c.2T>C	start_lost	segdup	1	249216	4.01258e-06	0	0	0	15426	0	0	0	34528	0	0	0	10066	0	0	0	17978	0	0	0	21548	0	0	1	113016	0	0	0	6052	0	0	0	30602
RPL17	ENSG00000265681	18	47017264		T	A	gnomAD_Exomes	PASS	NA	p.Met1?	p.Met1?	c.1A>T	start_lost	segdup	1	249218	4.01255e-06	0	0	0	15430	0	0	0	34528	0	0	0	10066	0	0	0	17978	0	0	0	21548	0	0	1	113014	0	0	0	6052	0	0	0	30602
RPL17	ENSG00000265681	18	47018003	rs11537617	C	T	gnomAD_Exomes	PASS	NA	p.Met1?	p.Met1?	c.3G>A	start_lost		1	249554	4.00715e-06	0	0	0	15484	0	0	0	34528	0	0	0	10072	0	0	0	17978	0	0	0	21560	0	0	0	113268	0	0	1	6062	0	0	0	30602
RPL17	ENSG00000265681	18	47018004	rs753353349	A	C	gnomAD_Exomes	PASS	NA	p.Met1?	p.Met1?	c.2T>G	start_lost		1	249548	4.00725e-06	0	0	0	15484	0	0	0	34528	0	0	0	10072	0	0	0	17978	0	0	0	21558	0	0	0	113264	0	0	0	6062	0	0	1	30602
RPL17-C18orf32	ENSG00000215472	18	47017263	rs1484794070	A	G	gnomAD_Exomes	PASS	NA	p.Met1?	p.Met1?	c.2T>C	start_lost	segdup	1	249216	4.01258e-06	0	0	0	15426	0	0	0	34528	0	0	0	10066	0	0	0	17978	0	0	0	21548	0	0	1	113016	0	0	0	6052	0	0	0	30602
RPL17-C18orf32	ENSG00000215472	18	47017264		T	A	gnomAD_Exomes	PASS	NA	p.Met1?	p.Met1?	c.1A>T	start_lost	segdup	1	249218	4.01255e-06	0	0	0	15430	0	0	0	34528	0	0	0	10066	0	0	0	17978	0	0	0	21548	0	0	1	113014	0	0	0	6052	0	0	0	30602
RPL19	ENSG00000108298	17	37356598	rs772102623	A	G	gnomAD_Exomes	PASS	NA	p.Met1?	p.Met1?	c.1A>G	start_lost	segdup	4	185290	2.15878e-05	0	0	0	10472	0	0	0	24858	0	0	0	8572	0	0	1	12842	0	0	0	16862	0	0	3	83222	0	0	0	4696	0	0	0	23766
RPL19	ENSG00000108298	17	37356599	rs1170075353	T	C	gnomAD_Exomes	PASS	NA	p.Met1?	p.Met1?	c.2T>C	start_lost	segdup	3	185360	1.61847e-05	0	0	0	10450	0	0	3	24720	0	0	0	8558	0	0	0	12788	0	0	0	16910	0	0	0	83470	0	0	0	4680	0	0	0	23784
RPL19	ENSG00000108298	17	37357402	rs34003583	T	C	gnomAD_Exomes	PASS	NA	p.Met1?	p.Met1?	c.2T>C	start_lost		1	222094	4.5026e-06	0	0	0	15016	0	0	0	28446	0	0	0	7788	0	0	0	17114	0	0	0	20282	0	0	1	102942	0	0	0	5306	0	0	0	25200
RPL7	ENSG00000147604	8	74204925	rs772087127	A	C	gnomAD_Exomes	PASS	NA	p.Met1?	p.Met1?	c.2T>G	start_lost	segdup	2	248550	8.04667e-06	0	0	0	16190	0	0	0	33792	0	0	0	9948	0	0	0	18052	0	0	0	21580	0	0	2	112996	0	0	0	6038	0	0	0	29954
RPL7	ENSG00000147604	8	74204924	rs746101170	C	T	gnomAD_Exomes	PASS	NA	p.Met1?	p.Met1?	c.3G>A	start_lost	segdup	1	248304	4.02732e-06	0	0	0	16182	0	0	0	33748	0	0	0	9930	0	0	0	18026	0	0	0	21572	0	0	0	112906	0	0	0	6030	0	0	1	29910
SAMD3	ENSG00000164483	6	130536992	rs1175149120	T	C	gnomAD_Exomes	PASS	NA	p.Met1?	p.Met1?	c.1A>G	start_lost		9	128192	7.02072e-05	0	0	0	6086	0	0	9	24316	0	0	0	8086	0	0	0	10422	0	0	0	5366	0	0	0	47562	0	0	0	3988	0	0	0	22366
SAMD3	ENSG00000164483	6	130536418	rs775243932	T	C	gnomAD_Exomes	PASS	NA	p.Met1?	p.Met1?	c.1A>G	start_lost		7	248956	2.81174e-05	0	0	0	16088	0	0	0	33976	0	0	0	10016	0	0	0	18184	0	0	0	21588	0	0	0	112756	0	0	1	6052	0	0	6	30296
SAMD3	ENSG00000164483	6	130536990	rs757005306	C	T	gnomAD_Exomes	PASS	NA	p.Met1?	p.Met1?	c.3G>A	start_lost		3	128206	2.33998e-05	0	0	0	6086	0	0	0	24314	0	0	0	8084	0	0	0	10426	0	0	1	5370	0	0	1	47570	0	0	0	3988	0	0	1	22368
SCAMP4	ENSG00000227500	NA	NA	NA	NA	NA	NA	NA	NA	NA	NA	NA	NA	NA	NA	NA	NA	NA	NA	NA	NA	NA	NA	NA	NA	NA	NA	NA	NA	NA	NA	NA	NA	NA	NA	NA	NA	NA	NA	NA	NA	NA	NA	NA	NA	NA	NA	NA	NA
SCNM1	ENSG00000163156	1	151139001	rs151069031	A	T	gnomAD_Exomes_gnomAD_Genomes	PASS	PASS	p.Met1?	p.Met1?	c.1A>T	start_lost		60	282602	0.000212313	0	0	1	24950	0	0	0	35402	0	0	0	10358	0	0	46	19952	0	0	0	25088	0	0	1	129046	0	0	3	7212	0	0	9	30594
SCNM1	ENSG00000163156	1	151138630	rs755178616	T	C	gnomAD_Exomes	PASS	NA	p.Met1?	p.Met1?	c.2T>C	start_lost		9	237858	3.78377e-05	0	0	0	14920	0	0	0	33140	0	0	0	9660	0	0	0	17778	0	0	0	20484	0	0	9	107134	0	0	0	5906	0	0	0	28836
SCNM1	ENSG00000163156	1	151139001	rs151069031	A	G	gnomAD_Exomes	PASS	NA	p.Met1?	p.Met1?	c.1A>G	start_lost		1	251260	3.97994e-06	0	0	0	16244	0	0	1	34556	0	0	0	10068	0	0	0	18392	0	0	0	21630	0	0	0	113646	0	0	0	6130	0	0	0	30594
SCNM1	ENSG00000163156	1	151139002	rs142825410	T	A	gnomAD_Exomes	PASS	NA	p.Met1?	p.Met1?	c.2T>A	start_lost		1	251258	3.97997e-06	0	0	1	16244	0	0	0	34558	0	0	0	10070	0	0	0	18392	0	0	0	21626	0	0	0	113646	0	0	0	6128	0	0	0	30594
SEC14L1	ENSG00000129657	17	75186925	rs1049413	T	C	gnomAD_Exomes	PASS	NA	p.Met1?	p.Met1?	c.2T>C	start_lost	segdup	1	251476	3.97652e-06	0	0	0	16256	0	0	0	34590	0	0	0	10080	0	0	0	18392	0	0	0	21648	0	0	1	113756	0	0	0	6138	0	0	0	30616
SELPLG	ENSG00000110876	12	109018081	rs755954208	C	A	gnomAD_Exomes	PASS	NA	p.Met1?	p.Met1?	c.3G>T	start_lost		3	249612	1.20187e-05	0	0	0	16154	0	0	0	34458	0	0	0	9964	0	0	0	18384	0	0	0	21390	0	0	3	112594	0	0	0	6094	0	0	0	30574
SELPLG	ENSG00000110876	12	109018083	rs993162223	T	C	gnomAD_Genomes	NA	PASS	p.Met1?	p.Met1?	c.1A>G	start_lost		1	31364	3.18837e-05	0	0	0	8700	0	0	0	848	0	0	0	290	0	0	0	1558	0	0	0	3476	0	0	1	15404	0	0	0	1088	0	0	0	0
SENP7	ENSG00000138468	3	101231973	rs747403601	A	T	gnomAD_Exomes	PASS	NA	p.Met1?	p.Met1?	c.2T>A	start_lost		1	250126	3.99799e-06	0	0	0	16248	0	0	0	34564	0	0	0	10072	0	0	0	18382	0	0	0	21608	0	0	0	112514	0	0	0	6124	0	0	1	30614
SERF2	ENSG00000140264	15	44092798	rs368198131	T	C	gnomAD_Exomes_gnomAD_Genomes	PASS	PASS	p.Met1?	p.Met1?	c.2T>C	start_lost	segdup	4	280934	1.42382e-05	0	0	3	24738	0	0	0	35272	0	0	0	10336	0	0	0	19892	0	0	0	25052	0	0	1	127932	0	0	0	7172	0	0	0	30540
SERF2	ENSG00000140264	15	44085209	rs763809218	T	A	gnomAD_Exomes	PASS	NA	p.Met1?	p.Met1?	c.2T>A	start_lost	segdup	1	250594	3.99052e-06	0	0	0	16070	0	0	0	34502	0	0	0	10056	0	0	0	18370	0	0	0	21612	0	0	1	113346	0	0	0	6120	0	0	0	30518
SERF2	ENSG00000140264	15	44092182	rs1483912887	C	T	gnomAD_Exomes	PASS	NA	p.Met1?	p.Met1?	c.3G>A	start_lost		1	130572	7.65861e-06	0	0	0	6494	0	0	0	19836	0	0	0	6828	0	0	0	9654	0	0	0	14360	0	0	0	50134	0	0	0	3768	0	0	1	19498
SFR1	ENSG00000156384	10	105881942	rs558996849	A	G	gnomAD_Exomes_gnomAD_Genomes	PASS	PASS	p.Met1?	p.Met1?	c.1A>G	start_lost	segdup	3	185246	1.61947e-05	0	0	2	16880	0	0	0	25422	0	0	0	8628	0	0	0	12654	0	0	0	18810	0	0	1	74666	0	0	0	5372	0	0	0	22814
SHMT2	ENSG00000182199	NA	NA	NA	NA	NA	NA	NA	NA	NA	NA	NA	NA	NA	NA	NA	NA	NA	NA	NA	NA	NA	NA	NA	NA	NA	NA	NA	NA	NA	NA	NA	NA	NA	NA	NA	NA	NA	NA	NA	NA	NA	NA	NA	NA	NA	NA	NA	NA
SIAH1	ENSG00000196470	16	48399388	rs748727997	T	C	gnomAD_Exomes	PASS	NA	p.Met1?	p.Met1?	c.1A>G	start_lost		6	250080	2.39923e-05	0	0	0	16224	0	0	0	34492	0	0	0	10064	0	0	3	18384	0	0	0	20794	0	0	3	113530	0	0	0	6120	0	0	0	30472
SIAH1	ENSG00000196470	16	48399387	rs779281266	A	C	gnomAD_Exomes_gnomAD_Genomes	PASS	PASS	p.Met1?	p.Met1?	c.2T>G	start_lost		2	281520	7.10429e-06	0	0	0	24948	0	0	0	35336	0	0	0	10356	0	0	0	19944	0	0	0	24308	0	0	2	128956	0	0	0	7208	0	0	0	30464
SNAP47	ENSG00000143740	1	227923112	rs547023870	T	G	gnomAD_Exomes	PASS	NA	p.Met1?	p.Met1?	c.1A>C	start_lost		9	169132	5.32129e-05	0	0	0	6970	0	0	0	27492	0	0	0	7858	0	0	0	12864	0	0	0	8316	0	0	8	76208	0	0	1	4350	0	0	0	25074
SNAP47	ENSG00000143740	1	227946790	rs758066734	A	G	gnomAD_Exomes	PASS	NA	p.Met1?	p.Met1?	c.1A>G	start_lost		1	251488	3.97633e-06	0	0	0	16256	0	0	1	34592	0	0	0	10080	0	0	0	18394	0	0	0	21648	0	0	0	113764	0	0	0	6138	0	0	0	30616
SNPH	ENSG00000101298	20	1277018	rs1189104456	G	A	gnomAD_Genomes	NA	PASS	p.Met1?	p.Met1?	c.3G>A	start_lost		1	31374	3.18735e-05	0	0	0	8706	0	0	0	846	0	0	0	288	0	0	0	1560	0	0	0	3474	0	0	0	15414	0	0	1	1086	0	0	0	0
SNPH	ENSG00000101298	20	1276884	rs1360740197	A	G	gnomAD_Exomes	PASS	NA	p.Met1?	p.Met1?	c.1A>G	start_lost		1	125302	7.98072e-06	0	0	0	5618	0	0	0	17446	0	0	0	7116	0	0	0	7006	0	0	0	16090	0	0	1	49144	0	0	0	3392	0	0	0	19490
SNRNP35	ENSG00000184209	12	123950088	rs1158478513	A	G	gnomAD_Exomes	PASS	NA	p.Met1?	p.Met1?	c.1A>G	start_lost		1	195622	5.1119e-06	0	0	0	15658	0	0	0	25484	0	0	1	4850	0	0	0	16852	0	0	0	18280	0	0	0	91840	0	0	0	4626	0	0	0	18032
SNRNP35	ENSG00000184209	12	123950090	rs756942905	G	C	gnomAD_Exomes	PASS	NA	p.Met1?	p.Met1?	c.3G>C	start_lost		1	196406	5.09149e-06	0	0	0	15660	0	0	0	25666	0	0	0	4914	0	0	0	16894	0	0	0	18308	0	0	0	92108	0	0	0	4658	0	0	1	18198
SNRPD2	ENSG00000125743	NA	NA	NA	NA	NA	NA	NA	NA	NA	NA	NA	NA	NA	NA	NA	NA	NA	NA	NA	NA	NA	NA	NA	NA	NA	NA	NA	NA	NA	NA	NA	NA	NA	NA	NA	NA	NA	NA	NA	NA	NA	NA	NA	NA	NA	NA	NA	NA
SP1	ENSG00000185591	12	53774078	rs758934087	G	A	gnomAD_Exomes	PASS	NA	p.Met1?	p.Met1?	c.3G>A	start_lost		9	238788	3.76903e-05	0	0	0	14606	0	0	0	33926	0	0	0	9656	0	0	0	17496	0	0	0	21154	0	0	9	106170	0	0	0	5822	0	0	0	29958
SP1	ENSG00000185591	12	53775457	rs796391287	A	G	gnomAD_Exomes	PASS	NA	p.Met1?	p.Met1?	c.1A>G	start_lost		6	250092	2.39912e-05	0	0	0	16234	0	0	5	34204	0	0	0	10036	0	0	0	18308	0	0	0	21624	0	0	0	113252	0	0	1	6102	0	0	0	30332
SP1	ENSG00000185591	12	53774078	rs758934087	G	C	gnomAD_Exomes	PASS	NA	p.Met1?	p.Met1?	c.3G>C	start_lost		1	238788	4.18782e-06	0	0	0	14606	0	0	0	33926	0	0	0	9656	0	0	0	17496	0	0	0	21154	0	0	0	106170	0	0	1	5822	0	0	0	29958
SP4	ENSG00000105866	NA	NA	NA	NA	NA	NA	NA	NA	NA	NA	NA	NA	NA	NA	NA	NA	NA	NA	NA	NA	NA	NA	NA	NA	NA	NA	NA	NA	NA	NA	NA	NA	NA	NA	NA	NA	NA	NA	NA	NA	NA	NA	NA	NA	NA	NA	NA	NA
SP8	ENSG00000164651	7	20825381	rs1202452849	T	C	gnomAD_Exomes	PASS	NA	p.Met1?	p.Met1?	c.1A>G	start_lost		1	249634	4.00586e-06	0	0	0	15910	0	0	0	34464	0	0	0	10032	0	0	0	18350	0	0	0	21610	0	0	1	112608	0	0	0	6074	0	0	0	30586
SPATA33	ENSG00000167523	16	89724713	rs776726821	T	G	gnomAD_Exomes	PASS	NA	p.Met1?	p.Met1?	c.2T>G	start_lost		4	251144	1.59271e-05	0	0	0	16232	0	0	0	34580	0	0	0	10062	0	0	4	18388	0	0	0	21648	0	0	0	113484	0	0	0	6134	0	0	0	30616
SPATA33	ENSG00000167523	16	89724320	rs1490259054	A	C	gnomAD_Exomes	PASS	NA	p.Met1?	p.Met1?	c.1A>C	start_lost		2	115836	1.72658e-05	0	0	0	2904	0	0	0	22828	0	0	0	7594	0	0	0	8220	0	0	0	5474	0	0	2	44456	0	0	0	3578	0	0	0	20782
SPATA33	ENSG00000167523	16	89724713	rs776726821	T	C	gnomAD_Exomes	PASS	NA	p.Met1?	p.Met1?	c.2T>C	start_lost		1	251144	3.98178e-06	0	0	0	16232	0	0	1	34580	0	0	0	10062	0	0	0	18388	0	0	0	21648	0	0	0	113484	0	0	0	6134	0	0	0	30616
SPATS2L	ENSG00000196141	2	201173796	rs1384766637	A	C	gnomAD_Exomes	PASS	NA	p.Met1?	p.Met1?	c.1A>C	start_lost		1	151236	6.61218e-06	0	0	0	7114	0	0	0	24638	0	0	0	8418	0	0	0	10786	0	0	0	17038	0	0	0	56276	0	0	0	4432	0	0	1	22534
SPATS2L	ENSG00000196141	2	201216013	rs969368879	T	C	gnomAD_Exomes	PASS	NA	p.Met1?	p.Met1?	c.2T>C	start_lost		1	150972	6.62374e-06	0	0	0	7146	0	0	0	24638	0	0	0	8412	0	0	1	10786	0	0	0	16974	0	0	0	56080	0	0	0	4402	0	0	0	22534
SPATS2L	ENSG00000196141	2	201257973	rs542845514	A	G	gnomAD_Exomes	PASS	NA	p.Met1?	p.Met1?	c.1A>G	start_lost		1	137636	7.26554e-06	0	0	0	6604	0	0	0	24480	0	0	0	8310	0	0	0	10512	0	0	0	6986	0	0	0	54036	0	0	0	4218	0	0	1	22490
SPATS2L	ENSG00000196141	2	201257974	rs1011976451	T	G	gnomAD_Exomes	PASS	NA	p.Met1?	p.Met1?	c.2T>G	start_lost		1	137306	7.283e-06	0	0	0	6554	0	0	0	24472	0	0	0	8302	0	0	0	10504	0	0	0	6958	0	0	1	53828	0	0	0	4198	0	0	0	22490
SSX2IP	ENSG00000117155	1	85136902	rs372690838	T	C	gnomAD_Exomes_gnomAD_Genomes	PASS	PASS	p.Met1?	p.Met1?	c.1A>G	start_lost		14	280380	4.99322e-05	0	0	0	24856	0	0	0	34796	0	0	0	10330	0	0	0	19770	0	0	1	25060	0	0	13	128168	0	0	0	7114	0	0	0	30286
STK31	ENSG00000196335	7	23749905	rs144496408	A	T	gnomAD_Exomes_gnomAD_Genomes	PASS	PASS	p.Met1?	p.Met1?	c.1A>T	start_lost		40	279118	0.000143309	0	0	1	24684	0	0	3	35328	0	0	0	10026	0	0	0	19860	0	0	0	24920	0	0	33	127062	0	0	0	7018	0	0	3	30220
STRBP	ENSG00000165209	NA	NA	NA	NA	NA	NA	NA	NA	NA	NA	NA	NA	NA	NA	NA	NA	NA	NA	NA	NA	NA	NA	NA	NA	NA	NA	NA	NA	NA	NA	NA	NA	NA	NA	NA	NA	NA	NA	NA	NA	NA	NA	NA	NA	NA	NA	NA	NA
SUGP2	ENSG00000064607	19	19136860	rs749349898	A	G	gnomAD_Exomes	PASS	NA	p.Met1?	p.Met1?	c.2T>C	start_lost		3	251488	1.1929e-05	0	0	0	16256	0	0	0	34590	0	0	0	10080	0	0	2	18394	0	0	0	21646	0	0	1	113766	0	0	0	6140	0	0	0	30616
SULT6B1	ENSG00000138068	2	37415782	rs773564825	A	G	gnomAD_Exomes_gnomAD_Genomes	PASS	PASS	p.Met1?	p.Met1?	c.2T>C	start_lost		3	222252	1.34982e-05	0	0	3	19446	0	0	0	28296	0	0	0	9144	0	0	0	15358	0	0	0	20646	0	0	0	96950	0	0	0	6136	0	0	0	26276
SULT6B1	ENSG00000138068	2	37415667	rs770166664	C	T	gnomAD_Exomes	PASS	NA	p.Met1?	p.Met1?	c.3G>A	start_lost		1	251468	3.97665e-06	0	0	0	16256	0	0	0	34590	0	0	0	10080	0	0	0	18392	0	0	0	21648	0	0	0	113746	0	0	0	6140	0	0	1	30616
TAAR2	ENSG00000146378	6	132939209	rs558916391	T	G	gnomAD_Exomes	PASS	NA	p.Met1?	p.Met1?	c.1A>C	start_lost		2	250718	7.97709e-06	0	0	0	16236	0	0	0	34532	0	0	0	10056	0	0	0	18344	0	0	0	21622	0	0	1	113228	0	0	0	6114	0	0	1	30586
TAAR2	ENSG00000146378	6	132945413	rs766024259	A	T	gnomAD_Exomes	PASS	NA	p.Met1?	p.Met1?	c.2T>A	start_lost		2	250630	7.97989e-06	0	0	0	16252	0	0	0	34434	0	0	0	10068	0	0	0	18268	0	0	0	21626	0	0	2	113276	0	0	0	6104	0	0	0	30602
TAAR2	ENSG00000146378	6	132939209	rs558916391	T	C	gnomAD_Exomes	PASS	NA	p.Met1?	p.Met1?	c.1A>G	start_lost		1	250718	3.98854e-06	0	0	0	16236	0	0	0	34532	0	0	0	10056	0	0	1	18344	0	0	0	21622	0	0	0	113228	0	0	0	6114	0	0	0	30586
TAAR2	ENSG00000146378	6	132945413	rs766024259	A	G	gnomAD_Exomes	PASS	NA	p.Met1?	p.Met1?	c.2T>C	start_lost		1	250630	3.98995e-06	0	0	0	16252	0	0	0	34434	0	0	0	10068	0	0	0	18268	0	0	0	21626	0	0	0	113276	0	0	1	6104	0	0	0	30602
TAGLN2	ENSG00000158710	1	159890298		A	G	gnomAD_Exomes	PASS	NA	p.Met1?	p.Met1?	c.2T>C	start_lost	segdup	1	250874	3.98606e-06	0	0	0	16158	0	0	0	34566	0	0	0	10060	0	0	0	18390	0	0	0	21624	0	0	1	113340	0	0	0	6124	0	0	0	30612
TAGLN2	ENSG00000158710	1	159893258	rs1446017769	C	A	gnomAD_Exomes	PASS	NA	p.Met1?	p.Met1?	c.3G>T	start_lost		1	146144	6.84257e-06	0	0	1	6738	0	0	0	24408	0	0	0	8344	0	0	0	10724	0	0	0	15248	0	0	0	53980	0	0	0	4224	0	0	0	22478
TAGLN2	ENSG00000158710	1	159893260	rs1156515870	T	A	gnomAD_Exomes	PASS	NA	p.Met1?	p.Met1?	c.1A>T	start_lost		1	146148	6.84238e-06	0	0	0	6738	0	0	0	24396	0	0	0	8340	0	0	0	10714	0	0	0	15254	0	0	0	54004	0	0	0	4232	0	0	1	22470
TAGLN2	ENSG00000158710	1	159893260	rs1156515870	T	C	gnomAD_Exomes	PASS	NA	p.Met1?	p.Met1?	c.1A>G	start_lost		1	146148	6.84238e-06	0	0	0	6738	0	0	0	24396	0	0	0	8340	0	0	0	10714	0	0	0	15254	0	0	1	54004	0	0	0	4232	0	0	0	22470
TARBP2	ENSG00000139546	12	53896885	rs1289122609	A	G	gnomAD_Exomes	PASS	NA	p.Met1?	p.Met1?	c.1A>G	start_lost	segdup	2	155078	1.28967e-05	0	0	0	8686	0	0	0	24442	0	0	0	8456	0	0	2	11132	0	0	0	15394	0	0	0	60022	0	0	0	4348	0	0	0	22598
TCP10	ENSG00000203690	6	167796361	rs775080049	T	C	gnomAD_Exomes	PASS	NA	p.Met1?	p.Met1?	c.1A>G	start_lost	segdup	11	233958	4.7017e-05	0	0	1	13970	0	0	0	32188	0	0	0	9522	0	0	10	17058	0	0	0	20698	0	0	0	106786	0	0	0	5586	0	0	0	28150
TCP10	ENSG00000203690	6	167796360	rs1240228077	A	G	gnomAD_Exomes	PASS	NA	p.Met1?	p.Met1?	c.2T>C	start_lost	segdup	2	234612	8.52471e-06	0	0	0	14036	0	0	0	32312	0	0	0	9540	0	0	0	17148	0	0	0	20708	0	0	2	106972	0	0	0	5614	0	0	0	28282
TEX101	ENSG00000131126	19	43910659	rs189702326	G	A	gnomAD_Exomes	PASS	NA	p.Met1?	p.Met1?	c.3G>A	start_lost		5	213918	2.33734e-05	0	0	0	13574	0	0	5	29600	0	0	0	8550	0	0	0	14914	0	0	0	19420	0	0	0	95450	0	0	0	5010	0	0	0	27400
TEX101	ENSG00000131126	19	43910659	rs189702326	G	C	gnomAD_Exomes	PASS	NA	p.Met1?	p.Met1?	c.3G>C	start_lost		1	213918	4.67469e-06	0	0	0	13574	0	0	0	29600	0	0	0	8550	0	0	0	14914	0	0	0	19420	0	0	1	95450	0	0	0	5010	0	0	0	27400
TFPT	ENSG00000105619	19	54618647	rs756155521	C	T	gnomAD_Exomes	PASS	NA	p.Met1?	p.Met1?	c.3G>A	start_lost		1	251408	3.9776e-06	0	0	0	16248	0	0	0	34592	0	0	0	10078	0	0	0	18394	0	0	0	21602	0	0	1	113738	0	0	0	6140	0	0	0	30616
TJP3	ENSG00000105289	19	3728376	rs373546288	G	C	gnomAD_Exomes	PASS	NA	p.Met1?	p.Met1?	c.3G>C	start_lost		8	250214	3.19726e-05	0	0	1	16178	0	0	2	34526	0	0	0	10036	0	0	0	18372	0	0	0	21580	0	0	4	112884	0	0	1	6112	0	0	0	30526
TJP3	ENSG00000105289	19	3728432	rs762862897	T	G	gnomAD_Exomes	PASS	NA	p.Met1?	p.Met1?	c.2T>G	start_lost		4	250854	1.59455e-05	0	0	0	16212	0	0	0	34548	0	0	0	10056	0	0	0	18382	0	0	0	21614	0	0	0	113332	0	0	0	6116	0	0	4	30594
TJP3	ENSG00000105289	19	3728375	rs768176576	T	C	gnomAD_Exomes	PASS	NA	p.Met1?	p.Met1?	c.2T>C	start_lost		3	250198	1.19905e-05	0	0	0	16180	0	0	0	34522	0	0	0	10034	0	0	0	18376	0	0	0	21576	0	0	3	112886	0	0	0	6114	0	0	0	30510
TJP3	ENSG00000105289	19	3721891		A	G	gnomAD_Genomes	NA	PASS	p.Met1?	p.Met1?	c.1A>G	start_lost		1	31264	3.19857e-05	0	0	0	8692	0	0	0	848	0	0	0	288	0	0	0	1558	0	0	0	3464	0	0	1	15334	0	0	0	1080	0	0	0	0
TJP3	ENSG00000105289	19	3728431	rs377486736	A	G	gnomAD_Exomes	PASS	NA	p.Met1?	p.Met1?	c.1A>G	start_lost		1	250904	3.98559e-06	0	0	0	16216	0	0	0	34552	0	0	0	10056	0	0	0	18384	0	0	0	21618	0	0	1	113356	0	0	0	6122	0	0	0	30600
TM9SF4	ENSG00000101337	20	30720853	rs972180976	T	C	gnomAD_Exomes	PASS	NA	p.Met1?	p.Met1?	c.2T>C	start_lost		1	251418	3.97744e-06	0	0	0	16256	0	0	1	34586	0	0	0	10076	0	0	0	18394	0	0	0	21648	0	0	0	113704	0	0	0	6140	0	0	0	30614
TM9SF4	ENSG00000101337	20	30720854	rs913332181	G	A	gnomAD_Exomes	PASS	NA	p.Met1?	p.Met1?	c.3G>A	start_lost		1	251418	3.97744e-06	0	0	0	16256	0	0	1	34584	0	0	0	10076	0	0	0	18394	0	0	0	21648	0	0	0	113706	0	0	0	6140	0	0	0	30614
TMEM147	ENSG00000105677	NA	NA	NA	NA	NA	NA	NA	NA	NA	NA	NA	NA	NA	NA	NA	NA	NA	NA	NA	NA	NA	NA	NA	NA	NA	NA	NA	NA	NA	NA	NA	NA	NA	NA	NA	NA	NA	NA	NA	NA	NA	NA	NA	NA	NA	NA	NA	NA
TOX2	ENSG00000124191	NA	NA	NA	NA	NA	NA	NA	NA	NA	NA	NA	NA	NA	NA	NA	NA	NA	NA	NA	NA	NA	NA	NA	NA	NA	NA	NA	NA	NA	NA	NA	NA	NA	NA	NA	NA	NA	NA	NA	NA	NA	NA	NA	NA	NA	NA	NA	NA
TP53BP1	ENSG00000067369	NA	NA	NA	NA	NA	NA	NA	NA	NA	NA	NA	NA	NA	NA	NA	NA	NA	NA	NA	NA	NA	NA	NA	NA	NA	NA	NA	NA	NA	NA	NA	NA	NA	NA	NA	NA	NA	NA	NA	NA	NA	NA	NA	NA	NA	NA	NA	NA
TPD52L1	ENSG00000111907	6	125541293	rs937546305	T	C	gnomAD_Exomes	PASS	NA	p.Met1?	p.Met1?	c.2T>C	start_lost		1	251214	3.98067e-06	0	0	0	16254	0	0	0	34548	0	0	0	10074	0	0	0	18394	0	0	0	21644	0	0	1	113554	0	0	0	6132	0	0	0	30614
TPD52L1	ENSG00000111907	6	125541294	rs1445849081	G	T	gnomAD_Exomes	PASS	NA	p.Met1?	p.Met1?	c.3G>T	start_lost		1	251192	3.98102e-06	0	0	0	16254	0	0	0	34542	0	0	0	10068	0	0	0	18392	0	0	0	21648	0	0	0	113542	0	0	0	6134	0	0	1	30612
TPT1	ENSG00000133112	13	45914318	rs778014296	A	T	gnomAD_Exomes	PASS	NA	p.Met1?	p.Met1?	c.2T>A	start_lost	segdup	1	246268	4.06062e-06	0	0	0	16082	0	0	0	32942	0	0	1	9714	0	0	0	18214	0	0	0	21538	0	0	0	112200	0	0	0	5982	0	0	0	29596
TPT1	ENSG00000133112	13	45914912	rs376327830	T	G	gnomAD_Exomes	PASS	NA	p.Met1?	p.Met1?	c.1A>C	start_lost	segdup	1	173744	5.75559e-06	0	0	0	14944	0	0	0	20354	0	0	0	3364	0	0	0	15568	0	0	0	16744	0	0	1	84572	0	0	0	3936	0	0	0	14262
TRIB3	ENSG00000101255	20	363191	rs1183459240	T	C	gnomAD_Exomes	PASS	NA	p.Met1?	p.Met1?	c.2T>C	start_lost		1	128400	7.78816e-06	0	0	0	6090	0	0	0	24346	0	0	0	8096	0	0	0	10432	0	0	0	5390	0	0	1	47660	0	0	0	4002	0	0	0	22384
TSPAN10	ENSG00000182612	17	79609439	rs1272266647	A	G	gnomAD_Exomes	PASS	NA	p.Met1?	p.Met1?	c.1A>G	start_lost		1	248568	4.02304e-06	0	0	0	15478	0	0	1	34226	0	0	0	10036	0	0	0	17970	0	0	0	21530	0	0	0	112868	0	0	0	6016	0	0	0	30444
TYRO3	ENSG00000092445	15	41853338	rs1433395738	G	A	gnomAD_Exomes	PASS	NA	p.Met1?	p.Met1?	c.3G>A	start_lost	segdup	12	251364	4.77395e-05	0	0	0	16256	0	0	12	34590	0	0	0	10074	0	0	0	18392	0	0	0	21626	0	0	0	113678	0	0	0	6132	0	0	0	30616
TYRO3	ENSG00000092445	15	41853336	rs748024537	A	G	gnomAD_Exomes_gnomAD_Genomes	PASS	PASS	p.Met1?	p.Met1?	c.1A>G	start_lost	segdup	4	282788	1.41449e-05	0	0	0	24972	0	0	1	35438	0	0	0	10366	0	0	0	19952	0	0	1	25112	0	0	2	129112	0	0	0	7220	0	0	0	30616
UBE2D2	ENSG00000131508	NA	NA	NA	NA	NA	NA	NA	NA	NA	NA	NA	NA	NA	NA	NA	NA	NA	NA	NA	NA	NA	NA	NA	NA	NA	NA	NA	NA	NA	NA	NA	NA	NA	NA	NA	NA	NA	NA	NA	NA	NA	NA	NA	NA	NA	NA	NA	NA
UBE2D3	ENSG00000109332	4	103746899	rs567346590	A	G	gnomAD_Exomes_gnomAD_Genomes	PASS	PASS	p.Met1?	p.Met1?	c.2T>C	start_lost		63	159750	0.000394366	0	0	13	14798	0	0	3	25178	0	0	0	8384	0	0	0	11992	0	0	0	8862	0	0	42	63068	0	0	2	5090	0	0	3	22378
UBE2D3	ENSG00000109332	4	103746900	rs773972008	T	G	gnomAD_Exomes	PASS	NA	p.Met1?	p.Met1?	c.1A>C	start_lost		16	128338	0.000124671	0	0	0	6086	0	0	0	24312	0	0	0	8094	0	0	0	10434	0	0	0	5386	0	0	0	47644	0	0	1	4002	0	0	15	22380
UBE2D3	ENSG00000109332	4	103789900	rs774886186	A	G	gnomAD_Exomes	PASS	NA	p.Met1?	p.Met1?	c.2T>C	start_lost		3	251472	1.19298e-05	0	0	0	16256	0	0	2	34586	0	0	0	10080	0	0	0	18394	0	0	0	21648	0	0	1	113754	0	0	0	6138	0	0	0	30616
UBE2G2	ENSG00000184787	21	46221662		A	C	gnomAD_Genomes	NA	PASS	p.Met1?	p.Met1?	c.2T>G	start_lost		3	31368	9.56389e-05	0	0	0	8698	0	0	0	844	0	0	0	290	0	0	0	1560	0	0	0	3470	0	0	3	15420	0	0	0	1086	0	0	0	0
UBE2G2	ENSG00000184787	21	46207874	rs782511352	A	G	gnomAD_Exomes	PASS	NA	p.Met1?	p.Met1?	c.2T>C	start_lost		1	251114	3.98226e-06	0	0	0	16242	0	0	0	34462	0	0	0	10074	0	0	0	18384	0	0	0	21642	0	0	0	113616	0	0	0	6126	0	0	1	30568
UCHL3	ENSG00000118939	13	76123958	rs760249794	T	C	gnomAD_Exomes	PASS	NA	p.Met1?	p.Met1?	c.2T>C	start_lost		4	223710	1.78803e-05	0	0	0	14726	0	0	0	31920	0	0	0	8362	0	0	0	16866	0	0	0	16572	0	0	4	101894	0	0	0	5416	0	0	0	27954
UCHL3	ENSG00000118939	13	76123957	rs772541882	A	G	gnomAD_Exomes	PASS	NA	p.Met1?	p.Met1?	c.1A>G	start_lost		2	222822	8.97577e-06	0	0	0	14688	0	0	1	31958	0	0	0	8302	0	0	0	16886	0	0	0	16312	0	0	1	101452	0	0	0	5404	0	0	0	27820
UCHL3	ENSG00000118939	13	76123957	rs772541882	A	T	gnomAD_Exomes	PASS	NA	p.Met1?	p.Met1?	c.1A>T	start_lost		1	222822	4.48789e-06	0	0	0	14688	0	0	0	31958	0	0	0	8302	0	0	1	16886	0	0	0	16312	0	0	0	101452	0	0	0	5404	0	0	0	27820
UGP2	ENSG00000169764	2	64083454	rs768305634	A	G	gnomAD_Exomes_gnomAD_Genomes	PASS	PASS	p.Met1?	p.Met1?	c.1A>G	start_lost		15	280902	5.33994e-05	0	0	0	24946	0	0	0	34874	0	0	1	10276	0	0	1	19812	0	0	0	24998	0	0	1	128538	0	0	0	7176	0	0	12	30282
UGP2	ENSG00000169764	2	64069321	rs1302947377	T	G	gnomAD_Exomes	PASS	NA	p.Met1?	p.Met1?	c.2T>G	start_lost		1	229840	4.35085e-06	0	0	0	15788	0	0	0	28950	0	0	0	9142	0	0	0	16604	0	0	0	20496	0	0	0	107300	0	0	0	5474	0	0	1	26086
UHRF1	ENSG00000276043	NA	NA	NA	NA	NA	NA	NA	NA	NA	NA	NA	NA	NA	NA	NA	NA	NA	NA	NA	NA	NA	NA	NA	NA	NA	NA	NA	NA	NA	NA	NA	NA	NA	NA	NA	NA	NA	NA	NA	NA	NA	NA	NA	NA	NA	NA	NA	NA
UNC50	ENSG00000115446	2	99226173	rs1062847	T	A	gnomAD_Exomes_gnomAD_Genomes	PASS	PASS	p.Met1?	p.Met1?	c.2T>A	start_lost		74911	280414	0.267144	10425	0	6373	24950	819	0	10585	35366	1663	0	3590	10292	647	0	6092	19942	959	0	5370	25068	606	0	32258	127048	4118	0	2033	7182	301	0	8610	30566
URGCP	ENSG00000106608	NA	NA	NA	NA	NA	NA	NA	NA	NA	NA	NA	NA	NA	NA	NA	NA	NA	NA	NA	NA	NA	NA	NA	NA	NA	NA	NA	NA	NA	NA	NA	NA	NA	NA	NA	NA	NA	NA	NA	NA	NA	NA	NA	NA	NA	NA	NA	NA
UXT	ENSG00000126756	X	47518360	rs765543123	C	T	gnomAD_Exomes_gnomAD_Genomes	PASS	PASS	p.Met1?	p.Met1?	c.3G>A	start_lost		4	202674	1.97361e-05	0	1	0	19031	0	0	0	27725	0	0	0	7487	0	0	0	14790	0	0	0	18383	0	0	4	91316	0	1	0	5257	0	0	0	18685
WRB	ENSG00000182093	21	40800419	rs1488359176	T	C	gnomAD_Exomes	PASS	NA	p.Met1?	p.Met1?	c.1A>G	start_lost		2	215478	9.28169e-06	0	0	0	15084	0	0	0	23798	0	0	1	8294	0	0	0	16430	0	0	0	20722	0	0	0	102656	0	0	0	4968	0	0	1	23526
WRB	ENSG00000182093	21	40762624	rs1367588930	A	T	gnomAD_Exomes	PASS	NA	p.Met1?	p.Met1?	c.1A>T	start_lost		1	251148	3.98172e-06	0	0	1	16220	0	0	0	34562	0	0	0	10064	0	0	0	18390	0	0	0	21592	0	0	0	113580	0	0	0	6124	0	0	0	30616
XPO6	ENSG00000169180	NA	NA	NA	NA	NA	NA	NA	NA	NA	NA	NA	NA	NA	NA	NA	NA	NA	NA	NA	NA	NA	NA	NA	NA	NA	NA	NA	NA	NA	NA	NA	NA	NA	NA	NA	NA	NA	NA	NA	NA	NA	NA	NA	NA	NA	NA	NA	NA
ZBTB7B	ENSG00000160685	NA	NA	NA	NA	NA	NA	NA	NA	NA	NA	NA	NA	NA	NA	NA	NA	NA	NA	NA	NA	NA	NA	NA	NA	NA	NA	NA	NA	NA	NA	NA	NA	NA	NA	NA	NA	NA	NA	NA	NA	NA	NA	NA	NA	NA	NA	NA	NA
ZNF180	ENSG00000167384	19	45001372	rs751102849	A	C	gnomAD_Exomes	PASS	NA	p.Met1?	p.Met1?	c.2T>G	start_lost		3	231836	1.29402e-05	0	0	0	14628	0	0	0	31426	0	0	0	9620	0	0	0	16248	0	0	0	19304	0	0	3	106088	0	0	0	5588	0	0	0	28934
ZNF180	ENSG00000167384	19	45001385	rs190761882	A	G	gnomAD_Exomes	PASS	NA	p.Met1?	p.Met1?	c.2T>C	start_lost		1	232864	4.29435e-06	0	0	0	14748	0	0	0	31662	0	0	0	9632	0	0	0	16434	0	0	0	19290	0	0	1	106416	0	0	0	5598	0	0	0	29084
ZNF180	ENSG00000167384	19	45004291	rs781290668	A	G	gnomAD_Exomes	PASS	NA	p.Met1?	p.Met1?	c.2T>C	start_lost		1	248476	4.02453e-06	0	0	0	16212	0	0	0	34568	0	0	0	10048	0	0	0	18374	0	0	0	21580	0	0	1	110972	0	0	0	6110	0	0	0	30612
ZNF180	ENSG00000167384	19	45004291	rs781290668	A	T	gnomAD_Exomes	PASS	NA	p.Met1?	p.Met1?	c.2T>A	start_lost		1	248476	4.02453e-06	0	0	0	16212	0	0	0	34568	0	0	0	10048	0	0	0	18374	0	0	0	21580	0	0	1	110972	0	0	0	6110	0	0	0	30612
ZNF180	ENSG00000167384	19	45004292	rs1186879145	T	A	gnomAD_Genomes	NA	PASS	p.Met1?	p.Met1?	c.1A>T	start_lost		1	31400	3.18471e-05	0	0	0	8712	0	0	0	848	0	0	0	290	0	0	1	1560	0	0	0	3474	0	0	0	15428	0	0	0	1088	0	0	0	0
ZNF438	ENSG00000183621	10	31146615	rs16932010	T	C	gnomAD_Exomes_gnomAD_Genomes	PASS	PASS	p.Met1?	p.Met1?	c.1A>G	start_lost		29284	182852	0.160151	2729	0	4784	16294	687	0	2614	23688	158	0	1462	8684	124	0	485	12178	7	0	3184	20230	271	0	13875	74776	1285	0	884	5272	79	0	1996	21730
ZNF438	ENSG00000183621	10	31165963	rs751954317	T	C	gnomAD_Exomes	PASS	NA	p.Met1?	p.Met1?	c.1A>G	start_lost		3	246226	1.21839e-05	0	0	0	16030	0	0	1	32872	0	0	0	10020	0	0	1	18116	0	0	0	21524	0	0	1	112382	0	0	0	5974	0	0	0	29308
ZNF438	ENSG00000183621	10	31139184	rs751377832	C	A	gnomAD_Exomes	PASS	NA	p.Met1?	p.Met1?	c.3G>T	start_lost		2	251490	7.9526e-06	0	0	0	16256	0	0	0	34592	0	0	0	10080	0	0	0	18394	0	0	0	21648	0	0	2	113766	0	0	0	6138	0	0	0	30616
ZNF460	ENSG00000197714	NA	NA	NA	NA	NA	NA	NA	NA	NA	NA	NA	NA	NA	NA	NA	NA	NA	NA	NA	NA	NA	NA	NA	NA	NA	NA	NA	NA	NA	NA	NA	NA	NA	NA	NA	NA	NA	NA	NA	NA	NA	NA	NA	NA	NA	NA	NA	NA
ZNF473	ENSG00000142528	NA	NA	NA	NA	NA	NA	NA	NA	NA	NA	NA	NA	NA	NA	NA	NA	NA	NA	NA	NA	NA	NA	NA	NA	NA	NA	NA	NA	NA	NA	NA	NA	NA	NA	NA	NA	NA	NA	NA	NA	NA	NA	NA	NA	NA	NA	NA	NA
ZNF484	ENSG00000127081	9	95618506	rs139593811	A	G	gnomAD_Exomes_gnomAD_Genomes	PASS	PASS	p.Met1?	p.Met1?	c.2T>C	start_lost	segdup	10	282768	3.53647e-05	0	0	0	24970	0	0	0	35436	0	0	0	10366	0	0	0	19948	0	0	0	25116	0	0	10	129096	0	0	0	7220	0	0	0	30616
ZNF484	ENSG00000127081	9	95640122	rs1441140579	T	A	gnomAD_Exomes	PASS	NA	p.Met1?	p.Met1?	c.1A>T	start_lost	segdup	2	130752	1.52961e-05	0	0	0	6108	0	0	0	24338	0	0	0	8108	0	0	0	10442	0	0	0	5394	0	0	2	49962	0	0	0	4020	0	0	0	22380
ZNF484	ENSG00000127081	9	95618505	rs1260061039	C	G	gnomAD_Exomes	PASS	NA	p.Met1?	p.Met1?	c.3G>C	start_lost	segdup	1	251410	3.97757e-06	0	0	0	16256	0	0	0	34588	0	0	0	10080	0	0	0	18394	0	0	0	21644	0	0	1	113696	0	0	0	6136	0	0	0	30616
ZNF484	ENSG00000127081	9	95637311	rs1218749116	T	G	gnomAD_Exomes	PASS	NA	p.Met1?	p.Met1?	c.1A>C	start_lost		1	250866	3.98619e-06	0	0	0	16230	0	0	0	34404	0	0	0	10064	0	0	0	18358	0	0	0	21636	0	0	0	113540	0	0	1	6128	0	0	0	30506
ZNF57	ENSG00000171970	NA	NA	NA	NA	NA	NA	NA	NA	NA	NA	NA	NA	NA	NA	NA	NA	NA	NA	NA	NA	NA	NA	NA	NA	NA	NA	NA	NA	NA	NA	NA	NA	NA	NA	NA	NA	NA	NA	NA	NA	NA	NA	NA	NA	NA	NA	NA	NA
ZNF613	ENSG00000176024	NA	NA	NA	NA	NA	NA	NA	NA	NA	NA	NA	NA	NA	NA	NA	NA	NA	NA	NA	NA	NA	NA	NA	NA	NA	NA	NA	NA	NA	NA	NA	NA	NA	NA	NA	NA	NA	NA	NA	NA	NA	NA	NA	NA	NA	NA	NA	NA
ZNF623	ENSG00000183309	8	144732044	rs145332985	T	C	gnomAD_Exomes_gnomAD_Genomes	PASS	PASS	p.Met1?	p.Met1?	c.2T>C	start_lost		117	277664	0.000421373	1	0	109	24898	1	0	3	34352	0	0	0	9872	0	0	0	19858	0	0	0	24854	0	0	5	127044	0	0	0	7034	0	0	0	29752
ZNF623	ENSG00000183309	8	144732163	rs1352071103	A	G	gnomAD_Exomes	PASS	NA	p.Met1?	p.Met1?	c.1A>G	start_lost		1	251364	3.97829e-06	0	0	0	16254	0	0	1	34590	0	0	0	10080	0	0	0	18390	0	0	0	21648	0	0	0	113652	0	0	0	6136	0	0	0	30614
ZNF668	ENSG00000167394	16	31075939	rs749489068	T	C	gnomAD_Exomes	PASS	NA	p.Met1?	p.Met1?	c.1A>G	start_lost		4	137596	2.90706e-05	0	0	0	6682	0	0	1	24590	0	0	0	8332	0	0	0	10686	0	0	0	5528	0	0	3	54648	0	0	0	4220	0	0	0	22910
ZNF668	ENSG00000167394	16	31072815	rs754646685	G	A	gnomAD_Exomes	PASS	NA	p.Met1?	p.Met1?	c.3G>A	start_lost		1	249144	4.01374e-06	0	0	0	16010	0	0	0	34566	0	0	0	10034	0	0	0	18284	0	0	0	20660	0	0	1	112898	0	0	0	6092	0	0	0	30600
ZNF691	ENSG00000164011	NA	NA	NA	NA	NA	NA	NA	NA	NA	NA	NA	NA	NA	NA	NA	NA	NA	NA	NA	NA	NA	NA	NA	NA	NA	NA	NA	NA	NA	NA	NA	NA	NA	NA	NA	NA	NA	NA	NA	NA	NA	NA	NA	NA	NA	NA	NA	NA
ZNF799	ENSG00000196466	19	12511882	rs747371141	C	T	gnomAD_Exomes	PASS	NA	p.Met1?	p.Met1?	c.3G>A	start_lost	segdup	1	249936	4.00102e-06	0	0	0	15950	0	0	1	34566	0	0	0	10044	0	0	0	18274	0	0	0	21570	0	0	0	112854	0	0	0	6086	0	0	0	30592
ZNF823	ENSG00000197933	19	11833802	rs778423940	T	C	gnomAD_Genomes	NA	PASS	p.Met1?	p.Met1?	c.1A>G	start_lost	segdup	2	31406	6.36821e-05	0	0	0	8716	0	0	0	848	0	0	0	290	0	0	0	1558	0	0	0	3476	0	0	2	15432	0	0	0	1086	0	0	0	0
ZNF823	ENSG00000197933	19	11833802	rs778423940	T	A	gnomAD_Exomes	PASS	NA	p.Met1?	p.Met1?	c.1A>T	start_lost	segdup	1	250616	3.99017e-06	0	0	1	15714	0	0	0	34588	0	0	0	10074	0	0	0	18394	0	0	0	21648	0	0	0	113496	0	0	0	6086	0	0	0	30616
[truncated: 2 more columns]

## Sheet: 247_Genes_LOF
Gene_name	Gene_ID	Chromosome	Position	rsID	Reference	Alternate	Source	Filters_exomes	Filters_genomes	Consequence_Protein	Consequence_Transcript	Consequence	Annotation	Flags	Allele_Count	Allele_Number	Allele_Frequency	Homozygote_Count	Hemizygote_Count	Allele_Count_African	Allele_Number_African	Homozygote_Count_African	Hemizygote_Count_African	Allele_Count_Latino	Allele_Number_Latino	Homozygote_Count_Latino	Hemizygote_Count_Latino	Allele_Count_Ashkenazi_Jewish	Allele_Number_Ashkenazi_Jewish	Homozygote_Count_Ashkenazi_Jewish	Hemizygote_Count_Ashkenazi_Jewish	Allele_Count_East_Asian	Allele_Number_East_Asian	Homozygote_Count_East_Asian	Hemizygote_Count_East_Asian	Allele_Count_European__Finnish_	Allele_Number_European__Finnish_	Homozygote_Count_European__Finnish_	Hemizygote_Count_European__Finnish_	Allele_Count_European__non_Finnish_	Allele_Number_European__non_Finnish_	Homozygote_Count_European__non_Finnish_	Hemizygote_Count_European__non_Finnish_	Allele_Count_Other	Allele_Number_Other	Homozygote_Count_Other	Hemizygote_Count_Other	Allele_Count_South_Asian	Allele_Number_South_Asian
ACOT2	ENSG00000119673	14	74042134	rs1245431558	C	T	gnomAD_Exomes	PASS	NA	p.Gln457Ter	p.Gln457Ter	c.1369C>T	stop_gained	segdup,lc_lof	1	176282	5.67273e-06	0	0	0	13258	0	0	0	21366	0	0	0	4226	0	0	1	15082	0	0	0	17532	0	0	0	84932	0	0	0	4086	0	0	0	15800
ACOT2	ENSG00000119673	14	74042152	rs748658805	C	T	gnomAD_Exomes	PASS	NA	p.Gln463Ter	p.Gln463Ter	c.1387C>T	stop_gained	segdup,lc_lof	2	184450	1.0843e-05	0	0	0	13528	0	0	2	21890	0	0	0	4964	0	0	0	15188	0	0	0	18072	0	0	0	89242	0	0	0	4278	0	0	0	17288
ACOT2	ENSG00000119673	14	74042207	rs779315637	C	G	gnomAD_Exomes	PASS	NA	p.Ser481Ter	p.Ser481Ter	c.1442C>G	stop_gained	segdup,lc_lof	2	175474	1.13977e-05	0	0	0	13528	0	0	0	20410	0	0	2	3994	0	0	0	15192	0	0	0	17310	0	0	0	85472	0	0	0	4000	0	0	0	15568
ADAD1	ENSG00000164113	4	123317447	rs773680453	TAAAG	T	gnomAD_Exomes	PASS	NA	p.Glu215AspfsTer5	p.Glu215AspfsTer5	c.645_648delAAGA	frameshift_variant	lof_flag	3	239210	1.25413e-05	0	0	0	15742	0	0	2	31248	0	0	0	9610	0	0	0	17590	0	0	0	21462	0	0	1	110344	0	0	0	5758	0	0	0	27456
ADAD1	ENSG00000164113	4	123317437	rs766195015	C	CACAGATCGTTAAAGAAAGATTTA	gnomAD_Exomes	PASS	NA	p.Gln219ArgfsTer10	p.Gln219ArgfsTer10	c.631_653dupCAGATCGTTAAAGAAAGATTTAA	frameshift_variant	lof_flag	1	237754	4.20603e-06	0	0	0	15678	0	0	0	31012	0	0	0	9530	0	0	0	17522	0	0	0	21400	0	0	1	109784	0	0	0	5708	0	0	0	27120
ADAD1	ENSG00000164113	4	123317465	rs759092436	AC	A	gnomAD_Exomes	PASS	NA	p.Leu220Ter	p.Leu220Ter	c.658delC	frameshift_variant	lof_flag	1	244670	4.08714e-06	0	0	0	15876	0	0	0	32828	0	0	0	9876	0	0	0	17998	0	0	0	21520	0	0	1	111808	0	0	0	5900	0	0	0	28864
ADAD1	ENSG00000164113	4	123333968	rs1388197251	A	G	gnomAD_Exomes	PASS	NA	c.1249+4A>G		c.1249+4A>G	splice_region_variant	lc_lof,os_lof	1	249554	4.00715e-06	0	0	0	16250	0	0	0	34486	0	0	0	9982	0	0	1	18388	0	0	0	21420	0	0	0	112566	0	0	0	6076	0	0	0	30386
ADAD1	ENSG00000164113	4	123336771	rs1276886165	G	C	gnomAD_Exomes	PASS	NA	p.Ser496Thr	p.Ser496Thr	c.1487G>C	missense_variant	lc_lof,os_lof	1	249912	4.00141e-06	0	0	1	16200	0	0	0	34366	0	0	0	9970	0	0	0	18364	0	0	0	21536	0	0	0	113112	0	0	0	6064	0	0	0	30300
ADAD1	ENSG00000164113	4	123300271	rs1489193165	G	C	gnomAD_Genomes	NA	PASS	c.-83+1G>C		c.-83+1G>C	splice_donor_variant	lc_lof	1	31392	3.18552e-05	0	0	0	8710	0	0	0	848	0	0	0	290	0	0	0	1558	0	0	0	3474	0	0	1	15424	0	0	0	1088	0	0	0	0
ADAD1	ENSG00000164113	4	123301250	rs139643444	A	G	gnomAD_Exomes_gnomAD_Genomes	PASS	PASS	c.-27-2A>G		c.-27-2A>G	splice_acceptor_variant	lc_lof	47	281628	0.000166887	0	0	1	24930	0	0	3	35150	0	0	0	10298	0	0	1	19908	0	0	1	25092	0	0	40	128684	0	0	1	7198	0	0	0	30368
ADAT2	ENSG00000189007	6	143754965	rs779694368	T	C	gnomAD_Exomes	PASS	NA	c.352+3A>G		c.352+3A>G	splice_region_variant	segdup,lc_lof,os_lof	2	248588	8.04544e-06	0	0	0	15476	0	0	0	34466	0	0	0	10056	0	0	0	17970	0	0	0	21464	0	0	2	112560	0	0	0	6034	0	0	0	30562
ADAT2	ENSG00000189007	6	143753750	rs201140903	T	C	gnomAD_Exomes_gnomAD_Genomes	PASS	PASS	c.353-2A>G		c.353-2A>G	splice_acceptor_variant	lof_flag	3	280918	1.06793e-05	0	0	0	24194	0	0	0	35374	0	0	0	10362	0	0	0	19536	0	0	0	25030	0	0	3	128678	0	0	0	7148	0	0	0	30596
ADAT2	ENSG00000189007	6	143749646	rs778931354	G	C	gnomAD_Exomes	PASS	NA	c.533-3C>G		c.533-3C>G	splice_region_variant	lc_lof,os_lof	2	249320	8.02182e-06	0	0	2	15482	0	0	0	34476	0	0	0	10070	0	0	0	17976	0	0	0	21538	0	0	0	113146	0	0	0	6050	0	0	0	30582
ADAT2	ENSG00000189007	6	143753642		C	G	gnomAD_Exomes	PASS	NA	p.Gln153His	p.Gln153His	c.459G>C	missense_variant	lc_lof,os_lof	1	249492	4.00814e-06	0	0	0	15486	0	0	0	34524	0	0	0	10072	0	0	0	17976	0	0	0	21548	0	0	1	113238	0	0	0	6054	0	0	0	30594
ADAT2	ENSG00000189007	6	143753749	rs756071219	A	G	gnomAD_Exomes	PASS	NA	c.353-1T>C		c.353-1T>C	splice_acceptor_variant	lc_lof,lof_flag	1	249518	4.00773e-06	0	0	0	15486	0	0	0	34528	0	0	0	10072	0	0	0	17976	0	0	0	21554	0	0	1	113248	0	0	0	6058	0	0	0	30596
ADAT2	ENSG00000189007	6	143764287	rs11440192	A	ATT	gnomAD_Genomes	NA	PASS	p.Phe17PhefsTer?	p.Phe17PhefsTer?	c.46_47dupTT	frameshift_variant	lc_lof,lof_flag	792	31082	0.025481	19	0	486	8620	17	0	21	840	2	0	4	290	0	0	25	1536	0	0	7	3412	0	0	228	15310	0	0	21	1074	0	0	0	0
ADAT2	ENSG00000189007	6	143764287	rs11440192	A	AT	gnomAD_Exomes_gnomAD_Genomes	PASS	PASS				frameshift_variant	lc_lof,lof_flag	11653	31090	0.374815	2204	0	3677	8622	791	0	258	840	44	0	129	290	26	0	764	1536	190	0	1406	3412	274	0	5035	15314	820	0	384	1076	59	0	0	0
ADAT2	ENSG00000189007	6	143749617	rs762303976	C	A	gnomAD_Exomes	PASS	NA	p.Glu187Ter	p.Glu187Ter	c.559G>T	stop_gained	lc_lof	4	249390	1.60391e-05	0	0	0	15482	0	0	0	34492	0	0	0	10070	0	0	0	17974	0	0	0	21554	0	0	0	113170	0	0	0	6054	0	0	4	30594
ADAT2	ENSG00000189007	6	143749612	rs1351641789	A	T	gnomAD_Genomes	NA	PASS	p.Cys188Ter	p.Cys188Ter	c.564T>A	stop_gained	lc_lof	1	31400	3.18471e-05	0	0	1	8716	0	0	0	848	0	0	0	290	0	0	0	1560	0	0	0	3476	0	0	0	15428	0	0	0	1082	0	0	0	0
AHCTF1	ENSG00000153207	1	247006006	rs774352585	G	A	gnomAD_Exomes	PASS	NA	p.Gln2209Ter	p.Gln2209Ter	c.6625C>T	stop_gained	segdup,lof_flag	1	249568	4.00692e-06	0	0	0	16068	0	0	0	34520	0	0	0	10004	0	0	0	18352	0	0	0	21588	0	0	0	112414	0	0	1	6092	0	0	0	30530
AHCTF1	ENSG00000153207	1	247012940	rs1216624363	G	C	gnomAD_Exomes	PASS	NA	p.Ser2132Ter	p.Ser2132Ter	c.6395C>G	stop_gained	segdup,lof_flag	1	249350	4.01043e-06	0	0	0	16230	0	0	0	34120	0	0	0	9940	0	0	0	18360	0	0	0	21604	0	0	1	112576	0	0	0	6074	0	0	0	30446
AHCTF1	ENSG00000153207	1	247024526	rs1169658393	C	T	gnomAD_Exomes	PASS	NA	p.Trp1278Ter	p.Trp1278Ter	c.3834G>A	stop_gained	segdup,lof_flag	1	245574	4.07209e-06	0	0	0	15804	0	0	0	33996	0	0	0	9878	0	0	0	18182	0	0	0	21390	0	0	1	110456	0	0	0	5984	0	0	0	29884
AHCTF1	ENSG00000153207	1	247006003	rs749618388	CTTGTT	C	gnomAD_Exomes	PASS	NA	p.Lys2208SerfsTer26	p.Lys2208SerfsTer26	c.6623_6627delAACAA	frameshift_variant	segdup,lof_flag	1	249504	4.00795e-06	0	0	0	16062	0	0	0	34514	0	0	0	10004	0	0	0	18352	0	0	0	21586	0	0	0	112360	0	0	0	6092	0	0	1	30534
AHCTF1	ENSG00000153207	1	247006049	rs1384041239	CAG	C	gnomAD_Exomes	PASS	NA	p.Leu2194GlyfsTer41	p.Leu2194GlyfsTer41	c.6580_6581delCT	frameshift_variant	segdup,lof_flag	1	250584	3.99068e-06	0	0	0	16152	0	0	0	34536	0	0	0	10034	0	0	0	18376	0	0	0	21612	0	0	1	113180	0	0	0	6118	0	0	0	30576
AHCTF1	ENSG00000153207	1	247024287	rs769420501	GTAGT	G	gnomAD_Exomes	PASS	NA	p.Thr1357LeufsTer3	p.Thr1357LeufsTer3	c.4069_4072delACTA	frameshift_variant	segdup,lof_flag	1	250796	3.9873e-06	0	0	0	16092	0	0	0	34570	0	0	0	10074	0	0	0	18388	0	0	0	21642	0	0	1	113310	0	0	0	6108	0	0	0	30612
AHCTF1	ENSG00000153207	1	247007221	rs778039087	A	AT	gnomAD_Exomes_gnomAD_Genomes	PASS	PASS	p.Ile2143AsnfsTer35	p.Ile2143AsnfsTer35	c.6427dupA	frameshift_variant	segdup,lof_flag	2	213984	9.34649e-06	0	0	0	20442	0	0	0	16762	0	0	0	7192	0	0	1	13404	0	0	0	23516	0	0	1	106984	0	0	0	4990	0	0	0	20694
AHCTF1	ENSG00000153207	1	247004155	rs1396238113	T	A	gnomAD_Exomes	PASS	NA	p.Lys2261Ter	p.Lys2261Ter	c.6781A>T	stop_gained	segdup,lc_lof	1	240956	4.15014e-06	0	0	0	16012	0	0	1	31598	0	0	0	9760	0	0	0	17764	0	0	0	21492	0	0	0	110740	0	0	0	5914	0	0	0	27676
AHCTF1	ENSG00000153207	1	247094521	rs777379821	G	T	gnomAD_Exomes	PASS	NA	p.Ser3Ter	p.Ser3Ter	c.8C>A	stop_gained	lof_flag	2	147064	1.35995e-05	0	0	0	6824	0	0	0	24376	0	0	0	8350	0	0	0	10748	0	0	0	15698	0	0	0	54260	0	0	0	4236	0	0	2	22572
AHCTF1	ENSG00000153207	1	247094608	rs1411920374	A	G	gnomAD_Exomes	PASS	NA	c.20+2T>C		c.20+2T>C	splice_donor_variant	lc_lof	1	142550	7.01508e-06	0	0	0	6538	0	0	1	24280	0	0	0	8154	0	0	0	10480	0	0	0	15112	0	0	0	51436	0	0	0	4132	0	0	0	22418
AHCYL1	ENSG00000168710	1	110557384	rs1235910654	G	A	gnomAD_Exomes	PASS	NA	c.581-1G>A		c.581-1G>A	splice_acceptor_variant	lof_flag	1	251368	3.97823e-06	0	0	1	16256	0	0	0	34586	0	0	0	10078	0	0	0	18392	0	0	0	21644	0	0	0	113664	0	0	0	6136	0	0	0	30612
AHCYL1	ENSG00000168710	1	110547064	rs564411267	T	C	gnomAD_Genomes	NA	PASS	c.-22+2T>C		c.-22+2T>C	splice_donor_variant	lc_lof	9	31390	0.000286716	0	0	9	8710	0	0	0	848	0	0	0	290	0	0	0	1556	0	0	0	3472	0	0	0	15428	0	0	0	1086	0	0	0	0
AKAP4	ENSG00000147081	X	49962190	rs781829873	C	T	gnomAD_Exomes	PASS	NA	c.174+5G>A		c.174+5G>A	splice_region_variant	lc_lof,os_lof	4	178280	2.24366e-05	0	1	0	12844	0	0	0	26478	0	0	0	7401	0	0	1	13385	0	0	0	15660	0	0	3	80095	0	1	0	4367	0	0	0	18050
AKT1S1	ENSG00000204673	19	50381498	rs1264769797	G	T	gnomAD_Exomes	PASS	NA	p.Lys40Asn	p.Lys40Asn	c.120G>T	missense_variant	lc_lof,os_lof	1	163784	6.1056e-06	0	0	0	9282	0	0	1	25220	0	0	0	8614	0	0	0	11694	0	0	0	15772	0	0	0	65212	0	0	0	4592	0	0	0	23398
AKT1S1	ENSG00000204673	19	50380493	rs187080238	C	A	gnomAD_Genomes	NA	PASS	c.-8+1G>T		c.-8+1G>T	splice_donor_variant	lc_lof	18	31410	0.000573066	0	0	0	8718	0	0	0	846	0	0	0	290	0	0	0	1560	0	0	7	3474	0	0	10	15434	0	0	1	1088	0	0	0	0
AKT1S1	ENSG00000204673	19	50381425	rs144737346	A	G	gnomAD_Exomes_gnomAD_Genomes	PASS	PASS	c.-8+2T>C		c.-8+2T>C	splice_donor_variant	lc_lof	17	225352	7.54375e-05	0	0	0	20008	0	0	0	29508	0	0	0	9346	0	0	0	15556	0	0	0	20842	0	0	12	99002	0	0	0	6192	0	0	5	24898
AKT1S1	ENSG00000204673	19	50380492	rs927253500	ACCT	A	gnomAD_Genomes	NA	PASS	c.-9_-8+1delAGG		c.-9_-8+1delAGG	splice_donor_variant	lc_lof	2	31310	6.38774e-05	0	0	0	8696	0	0	0	848	0	0	0	286	0	0	0	1558	0	0	0	3470	0	0	2	15366	0	0	0	1086	0	0	0	0
AKT1S1	ENSG00000204673	19	50380280	rs905869436	A	G	gnomAD_Genomes	NA	PASS	c.-8+2T>C		c.-8+2T>C	splice_donor_variant	lc_lof	1	31376	3.18715e-05	0	0	0	8706	0	0	0	848	0	0	0	290	0	0	0	1558	0	0	0	3476	0	0	1	15412	0	0	0	1086	0	0	0	0
AKT1S1	ENSG00000204673	19	50373221	rs1481269687	GC	G	gnomAD_Exomes	PASS	NA	p.Pro262ArgfsTer11	p.Pro262ArgfsTer11	c.783delG	frameshift_variant	lc_lof	1	161372	6.19686e-06	0	0	0	8150	0	0	0	25064	0	0	0	8210	0	0	0	10978	0	0	0	15986	0	0	0	66228	0	0	1	4278	0	0	0	22478
ALG1L	ENSG00000189366	3	125650476	rs1381355430	C	A	gnomAD_Exomes	PASS	NA	c.275+5G>T		c.275+5G>T	splice_region_variant	segdup,lc_lof,os_lof	1	249666	4.00535e-06	0	0	1	15940	0	0	0	34542	0	0	0	10030	0	0	0	18322	0	0	0	21394	0	0	0	112714	0	0	0	6118	0	0	0	30606
ALG1L	ENSG00000189366	3	125651555	rs1176374683	G	C	gnomAD_Exomes	PASS	NA	c.101-3C>G		c.101-3C>G	splice_region_variant	segdup,lc_lof,os_lof	1	250712	3.98864e-06	0	0	0	16236	0	0	0	34526	0	0	0	10058	0	0	0	18372	0	0	0	21646	0	0	0	113278	0	0	0	6116	0	0	1	30480
ALG1L	ENSG00000189366	3	125650481	rs766790697	C	A	gnomAD_Exomes	PASS	NA	p.Cys92Phe	p.Cys92Phe	c.275G>T	missense_variant	segdup,lc_lof,os_lof	2	249828	8.00551e-06	0	0	2	15992	0	0	0	34556	0	0	0	10036	0	0	0	18340	0	0	0	21424	0	0	0	112760	0	0	0	6116	0	0	0	30604
ALG1L	ENSG00000189366	3	125648281	rs762323697	G	A	gnomAD_Exomes_gnomAD_Genomes	PASS	PASS	p.Gln160Ter	p.Gln160Ter	c.478C>T	stop_gained	segdup,lc_lof	36	264878	0.000135912	0	0	31	23308	0	0	3	35220	0	0	0	10158	0	0	0	19552	0	0	0	15232	0	0	2	124042	0	0	0	7032	0	0	0	30334
ALG1L	ENSG00000189366	3	125648311	rs1165308659	G	A	gnomAD_Exomes_gnomAD_Genomes	PASS	PASS	p.Gln150Ter	p.Gln150Ter	c.448C>T	stop_gained	segdup,lc_lof	14	264928	5.28445e-05	0	0	2	23348	0	0	1	35222	0	0	0	10152	0	0	0	19558	0	0	0	15234	0	0	11	124048	0	0	0	7032	0	0	0	30334
ALG1L	ENSG00000189366	3	125648243	rs774874698	G	T	gnomAD_Exomes	PASS	NA	p.Cys172Ter	p.Cys172Ter	c.516C>A	stop_gained	segdup,lc_lof	5	233450	2.14179e-05	0	0	0	14592	0	0	5	34372	0	0	0	9866	0	0	0	17998	0	0	0	11758	0	0	0	108594	0	0	0	5936	0	0	0	30334
ALG1L	ENSG00000189366	3	125648315	rs751166479	C	T	gnomAD_Exomes	PASS	NA	p.Trp148Ter	p.Trp148Ter	c.444G>A	stop_gained	segdup,lc_lof	1	233522	4.28225e-06	0	0	0	14636	0	0	0	34374	0	0	0	9862	0	0	0	17998	0	0	0	11758	0	0	0	108614	0	0	0	5946	0	0	1	30334
ALG1L	ENSG00000189366	3	125648327	rs781025041	C	T	gnomAD_Exomes	PASS	NA	p.Trp144Ter	p.Trp144Ter	c.432G>A	stop_gained	segdup,lc_lof	3	233510	1.28474e-05	0	0	0	14636	0	0	3	34372	0	0	0	9864	0	0	0	17998	0	0	0	11758	0	0	0	108610	0	0	0	5938	0	0	0	30334
ALG1L	ENSG00000189366	3	125648332	rs768916823	G	A	gnomAD_Exomes	PASS	NA	p.Arg143Ter	p.Arg143Ter	c.427C>T	stop_gained	segdup,lc_lof	16	233494	6.85242e-05	0	0	0	14634	0	0	0	34374	0	0	0	9864	0	0	0	17998	0	0	0	11756	0	0	6	108602	0	0	1	5934	0	0	9	30332
ALG1L	ENSG00000189366	3	125648343	rs3187711	G	T	gnomAD_Exomes	PASS	NA	p.Ser139Ter	p.Ser139Ter	c.416C>A	stop_gained	segdup,lc_lof	3	233458	1.28503e-05	0	0	0	14624	0	0	0	34368	0	0	0	9866	0	0	0	17996	0	0	0	11752	0	0	3	108582	0	0	0	5938	0	0	0	30332
ALG1L	ENSG00000189366	3	125648347	rs773659009	C	A	gnomAD_Exomes	PASS	NA	p.Glu138Ter	p.Glu138Ter	c.412G>T	stop_gained	segdup,lc_lof	1	233522	4.28225e-06	0	0	0	14638	0	0	0	34372	0	0	0	9864	0	0	0	17998	0	0	0	11756	0	0	1	108620	0	0	0	5940	0	0	0	30334
ALG1L	ENSG00000189366	3	125648360	rs764152078	C	T	gnomAD_Exomes	PASS	NA	p.Trp133Ter	p.Trp133Ter	c.399G>A	stop_gained	segdup,lc_lof	1	233554	4.28167e-06	0	0	0	14666	0	0	0	34372	0	0	0	9866	0	0	1	17998	0	0	0	11758	0	0	0	108618	0	0	0	5942	0	0	0	30334
ALG1L	ENSG00000189366	3	125648368		G	A	gnomAD_Exomes	PASS	NA	p.Gln131Ter	p.Gln131Ter	c.391C>T	stop_gained	segdup,lc_lof	1	233568	4.28141e-06	0	0	0	14676	0	0	0	34368	0	0	0	9866	0	0	0	17998	0	0	0	11758	0	0	1	108626	0	0	0	5942	0	0	0	30334
ALG1L	ENSG00000189366	3	125651553		CTG	C	gnomAD_Exomes	PASS	NA	c.101-3_101-2delCA		c.101-3_101-2delCA	splice_acceptor_variant	segdup,lc_lof	1	250800	3.98724e-06	0	0	0	16236	0	0	0	34538	0	0	0	10062	0	0	0	18378	0	0	0	21646	0	0	1	113292	0	0	0	6122	0	0	0	30526
ALG1L	ENSG00000189366	3	125648396	rs542886952	GTT	G	gnomAD_Genomes	NA	PASS	p.Asn121LeufsTer3	p.Asn121LeufsTer3	c.361_362delAA	frameshift_variant	segdup,lc_lof	1	31390	3.18573e-05	0	0	0	8708	0	0	0	848	0	0	0	290	0	0	1	1560	0	0	0	3474	0	0	0	15424	0	0	0	1086	0	0	0	0
ALG1L	ENSG00000189366	3	125648311	rs1165308659	GCA	G	gnomAD_Exomes	PASS	NA	p.Val149AlafsTer59	p.Val149AlafsTer59	c.446_447delTG	frameshift_variant	segdup,lc_lof	1	233530	4.28211e-06	0	0	1	14638	0	0	0	34374	0	0	0	9862	0	0	0	17998	0	0	0	11758	0	0	0	108620	0	0	0	5946	0	0	0	30334
ALG1L	ENSG00000189366	3	125648390	rs573975552	AG	A	gnomAD_Exomes	PASS	NA	p.Pro123LeufsTer7	p.Pro123LeufsTer7	c.368delC	frameshift_variant	segdup,lc_lof	2	233398	8.56905e-06	0	0	0	14568	0	0	0	34364	0	0	0	9862	0	0	0	17994	0	0	0	11758	0	0	2	108590	0	0	0	5928	0	0	0	30334
ALG1L	ENSG00000189366	3	125649425	rs777346811	TC	T	gnomAD_Exomes	PASS	NA	p.Asp108ThrfsTer22	p.Asp108ThrfsTer22	c.322delG	frameshift_variant	segdup,lc_lof	2	238794	8.37542e-06	0	0	0	15448	0	0	0	34498	0	0	0	9984	0	0	0	18190	0	0	0	12352	0	0	0	111708	0	0	0	6034	0	0	2	30580
ALG1L	ENSG00000189366	3	125655739	rs1359309927	AC	A	gnomAD_Genomes	NA	PASS	c.-23+1delG		c.-23+1delG	splice_donor_variant	lc_lof	1	31372	3.18756e-05	0	0	1	8710	0	0	0	848	0	0	0	290	0	0	0	1554	0	0	0	3476	0	0	0	15408	0	0	0	1086	0	0	0	0
ALKBH8	ENSG00000137760	11	107424630	rs747951213	C	A	gnomAD_Exomes	PASS	NA	p.Glu148Ter	p.Glu148Ter	c.442G>T	stop_gained	segdup,lof_flag	1	250864	3.98622e-06	0	0	0	16238	0	0	0	34538	0	0	0	10064	0	0	0	18364	0	0	0	21628	0	0	1	113346	0	0	0	6118	0	0	0	30568
ALKBH8	ENSG00000137760	11	107424581	rs764953452	TTGTC	T	gnomAD_Exomes	PASS	NA	p.Asp163IlefsTer8	p.Asp163IlefsTer8	c.487_490delGACA	frameshift_variant	segdup,lof_flag	1	244218	4.0947e-06	0	0	0	16066	0	0	0	32368	0	0	0	9742	0	0	0	18054	0	0	0	21512	0	0	1	111412	0	0	0	5996	0	0	0	29068
ALKBH8	ENSG00000137760	11	107424644	rs1397857337	AT	A	gnomAD_Exomes	PASS	NA	p.Ile143Ter	p.Ile143Ter	c.427delA	frameshift_variant	segdup,lof_flag	1	250948	3.98489e-06	0	0	0	16244	0	0	0	34540	0	0	0	10072	0	0	0	18354	0	0	0	21636	0	0	1	113422	0	0	0	6116	0	0	0	30564
ALKBH8	ENSG00000137760	11	107422592	rs769430904	T	C	gnomAD_Exomes_gnomAD_Genomes	PASS	PASS	c.642A>G	c.642A>G(p.=)	c.642A>G	splice_region_variant	segdup,lc_lof,os_lof	4	238550	1.6768e-05	0	0	0	21564	0	0	0	24334	0	0	0	9396	0	0	3	14740	0	0	0	24298	0	0	1	115038	0	0	0	5816	0	0	0	23364
ALKBH8	ENSG00000137760	11	107427492	rs1228783755	C	A	gnomAD_Genomes	NA	PASS	p.Val123Leu	p.Val123Leu	c.367G>T	missense_variant	segdup,lc_lof,os_lof	1	31352	3.18959e-05	0	0	0	8706	0	0	0	844	0	0	0	290	0	0	0	1558	0	0	0	3462	0	0	1	15408	0	0	0	1084	0	0	0	0
ALKBH8	ENSG00000137760	11	107375252	rs1009271058	C	A	gnomAD_Exomes	PASS	NA	p.Glu220Ter	p.Glu220Ter	c.658G>T	stop_gained	segdup,lc_lof	2	143048	1.39813e-05	0	0	0	6566	0	0	0	24388	0	0	0	8322	0	0	0	10538	0	0	0	10100	0	0	2	56540	0	0	0	4224	0	0	0	22370
ALKBH8	ENSG00000137760	11	107393024	rs1250787615	C	G	gnomAD_Genomes	NA	PASS	c.1287+1G>C		c.1287+1G>C	splice_donor_variant	lof_flag	1	31390	3.18573e-05	0	0	0	8712	0	0	0	848	0	0	0	290	0	0	1	1554	0	0	0	3468	0	0	0	15430	0	0	0	1088	0	0	0	0
ALKBH8	ENSG00000137760	11	107381608	rs1038999457	C	T	gnomAD_Exomes	PASS	NA	c.1437+5G>A		c.1437+5G>A	splice_region_variant	lc_lof,os_lof	1	155326	6.43807e-06	0	0	0	7934	0	0	0	24556	0	0	0	8460	0	0	0	10890	0	0	0	16764	0	0	1	59836	0	0	0	4364	0	0	0	22522
ALKBH8	ENSG00000137760	11	107422641	rs774111856	A	C	gnomAD_Exomes	PASS	NA	c.596-3T>G		c.596-3T>G	splice_region_variant	lc_lof,os_lof	1	176894	5.6531e-06	0	0	0	11178	0	0	0	15784	0	0	0	7554	0	0	0	9758	0	0	0	20124	0	0	1	89490	0	0	0	3810	0	0	0	19196
ALKBH8	ENSG00000137760	11	107423829	rs755417294	C	G	gnomAD_Exomes	PASS	NA	c.595+5G>C		c.595+5G>C	splice_region_variant	lc_lof,os_lof	1	229804	4.35153e-06	0	0	0	15380	0	0	0	28874	0	0	0	9086	0	0	0	16962	0	0	0	20868	0	0	1	107328	0	0	0	5474	0	0	0	25832
ALKBH8	ENSG00000137760	11	107424568	rs1325640958	C	T	gnomAD_Exomes	PASS	NA	c.499+5G>A		c.499+5G>A	splice_region_variant	lc_lof,os_lof	1	242658	4.12103e-06	0	0	0	15968	0	0	0	32092	0	0	0	9678	0	0	0	18020	0	0	0	21480	0	0	1	110602	0	0	0	5936	0	0	0	28882
ALKBH8	ENSG00000137760	11	107427732	rs776115317	T	C	gnomAD_Exomes	PASS	NA	c.130-3A>G		c.130-3A>G	splice_region_variant	lc_lof,os_lof	1	207714	4.81431e-06	0	0	0	13632	0	0	0	23050	0	0	0	8028	0	0	0	14622	0	0	0	20710	0	0	1	99656	0	0	0	4770	0	0	0	23246
ALKBH8	ENSG00000137760	11	107423829	rs755417294	C	T	gnomAD_Exomes_gnomAD_Genomes	PASS	PASS	c.595+5G>A		c.595+5G>A	splice_region_variant	lc_lof,os_lof	9	261198	3.44566e-05	0	0	6	24094	0	0	1	29720	0	0	0	9376	0	0	0	18522	0	0	0	24344	0	0	0	122750	0	0	2	6560	0	0	0	25832
ALKBH8	ENSG00000137760	11	107436326	rs775521616	C	T	gnomAD_Exomes_gnomAD_Genomes	PASS	PASS	c.-7+1G>A		c.-7+1G>A	splice_donor_variant	lc_lof	3	162320	1.8482e-05	0	0	0	14820	0	0	0	25204	0	0	0	8396	0	0	2	12004	0	0	0	8862	0	0	0	65544	0	0	0	5106	0	0	1	22384
ALKBH8	ENSG00000137760	11	107434267	rs1029150940	TATTA	T	gnomAD_Genomes	NA	PASS	c.-125+2_-125+5delTAAT		c.-125+2_-125+5delTAAT	splice_donor_variant	lc_lof	2	31306	6.38855e-05	0	0	0	8700	0	0	0	848	0	0	0	290	0	0	0	1560	0	0	0	3422	0	0	2	15410	0	0	0	1076	0	0	0	0
ANXA2	ENSG00000182718	15	60639867	rs771895155	G	A	gnomAD_Exomes	PASS	NA	p.Gln346Ter	p.Gln346Ter	c.1036C>T	stop_gained	segdup,lc_lof	1	251364	3.97829e-06	0	0	0	16248	0	0	0	34592	0	0	0	10078	0	0	0	18392	0	0	0	21636	0	0	1	113666	0	0	0	6138	0	0	0	30614
ANXA2	ENSG00000182718	15	60666686	rs4775262	C	T	gnomAD_Exomes_gnomAD_Genomes	PASS	PASS	p.Trp7Ter	p.Trp7Ter	c.19G>A	stop_gained	lof_flag	15343	159446	0.0962269	986	0	342	14796	5	0	952	25196	32	0	558	8382	22	0	2305	11990	224	0	950	8858	59	0	6682	62764	380	0	496	5078	23	0	3058	22382
ANXA2	ENSG00000182718	15	60666681	rs1472435647	G	A	gnomAD_Exomes	PASS	NA	p.Gln9Ter	p.Gln9Ter	c.24C>T	stop_gained	lof_flag	3	128078	2.34232e-05	0	0	0	6088	0	0	0	24352	0	0	0	8094	0	0	1	10434	0	0	0	5384	0	0	2	47350	0	0	0	3992	0	0	0	22384
ANXA2	ENSG00000182718	15	60690088	rs1353724540	C	A	gnomAD_Exomes	PASS	NA	p.Gly9Ter	p.Gly9Ter	c.25G>T	stop_gained	lof_flag	1	56536	1.76878e-05	0	0	0	3502	0	0	0	7096	0	0	0	1280	0	0	0	3040	0	0	0	3966	0	0	0	31518	0	0	0	1022	0	0	1	5112
ANXA2	ENSG00000182718	15	60685237	rs1028863958	CT	C	gnomAD_Exomes_gnomAD_Genomes	PASS	PASS	p.Ala25LeufsTer44	p.Ala25LeufsTer44	c.72delA	frameshift_variant	lof_flag	8	157776	5.07048e-05	0	0	8	14652	0	0	0	24804	0	0	0	8336	0	0	0	11842	0	0	0	8764	0	0	0	62176	0	0	0	5032	0	0	0	22170
ANXA2	ENSG00000182718	15	60666646	rs188601933	C	G	gnomAD_Exomes_gnomAD_Genomes	PASS	PASS	c.54+5G>C		c.54+5G>C	splice_region_variant	lc_lof,os_lof	5	159464	3.1355e-05	0	0	5	14804	0	0	0	25190	0	0	0	8382	0	0	0	11996	0	0	0	8856	0	0	0	62778	0	0	0	5082	0	0	0	22376
ANXA2	ENSG00000182718	15	60643453	rs761270748	G	C	gnomAD_Exomes	PASS	NA	c.833-3C>G		c.833-3C>G	splice_region_variant	lc_lof,os_lof	1	251408	3.9776e-06	0	0	0	16254	0	0	0	34580	0	0	0	10076	0	0	0	18394	0	0	0	21642	0	0	0	113716	0	0	0	6138	0	0	1	30608
ANXA2	ENSG00000182718	15	60648113	rs769190461	C	A	gnomAD_Exomes	PASS	NA	c.582+5G>T		c.582+5G>T	splice_region_variant	lc_lof,os_lof	1	251484	3.9764e-06	0	0	0	16254	0	0	0	34592	0	0	0	10080	0	0	0	18394	0	0	0	21648	0	0	0	113760	0	0	0	6140	0	0	1	30616
ANXA2	ENSG00000182718	15	60685238	rs1200151927	T	C	gnomAD_Exomes	PASS	NA	c.72A>G	c.72A>G(p.=)	c.72A>G	splice_region_variant	lc_lof,os_lof	1	126962	7.87637e-06	0	0	0	6014	0	0	0	24062	0	0	0	8050	0	0	1	10350	0	0	0	5350	0	0	0	46956	0	0	0	3962	0	0	0	22218
ANXA2	ENSG00000182718	15	60656628	rs766930197	C	G	gnomAD_Exomes	PASS	NA	p.Lys99Asn	p.Lys99Asn	c.297G>C	missense_variant	lc_lof,os_lof	1	246536	4.0562e-06	0	0	0	16146	0	0	0	32806	0	0	0	9902	0	0	1	18112	0	0	0	21592	0	0	0	112552	0	0	0	6030	0	0	0	29396
ANXA2	ENSG00000182718	15	60685237	rs1028863958	C	G	gnomAD_Exomes	PASS	NA	p.Ala25Pro	p.Ala25Pro	c.73G>C	missense_variant	lc_lof,os_lof	8	126476	6.32531e-05	0	0	0	5962	0	0	7	23970	0	0	0	8046	0	0	0	10282	0	0	0	5334	0	0	1	46768	0	0	0	3944	0	0	0	22170
ANXA2	ENSG00000182718	15	60689452	rs138700570	A	T	gnomAD_Genomes	NA	PASS	c.-12+2T>A		c.-12+2T>A	splice_donor_variant	lc_lof	41	31366	0.00130715	0	0	0	8706	0	0	0	846	0	0	0	290	0	0	40	1558	0	0	0	3474	0	0	1	15406	0	0	0	1086	0	0	0	0
ANXA2	ENSG00000182718	15	60685236	rs1435449541	C	A	gnomAD_Exomes	PASS	NA	c.73+1G>T		c.73+1G>T	splice_donor_variant	lc_lof	5	126962	3.93819e-05	0	0	0	6000	0	0	0	24050	0	0	0	8054	0	0	0	10364	0	0	0	5348	0	0	5	46944	0	0	0	3962	0	0	0	22240
ANXA2	ENSG00000182718	15	60683306	rs192520685	C	G	gnomAD_Genomes	NA	PASS	c.-117+1G>C		c.-117+1G>C	splice_donor_variant	lc_lof	2	31400	6.36943e-05	0	0	0	8708	0	0	0	848	0	0	0	290	0	0	2	1560	0	0	0	3474	0	0	0	15432	0	0	0	1088	0	0	0	0
ANXA2	ENSG00000182718	15	60688477	rs867259749	A	G	gnomAD_Genomes	NA	PASS	c.-12+2T>C		c.-12+2T>C	splice_donor_variant	lc_lof	2	31364	6.37674e-05	0	0	0	8694	0	0	0	848	0	0	0	290	0	0	0	1560	0	0	0	3472	0	0	2	15414	0	0	0	1086	0	0	0	0
ANXA2	ENSG00000182718	15	60690843	rs1167186082	C	T	gnomAD_Genomes	NA	PASS	c.-12+1G>A		c.-12+1G>A	splice_donor_variant	lc_lof	2	31318	6.3861e-05	0	0	0	8698	0	0	0	848	0	0	0	290	0	0	0	1560	0	0	0	3460	0	0	2	15380	0	0	0	1082	0	0	0	0
ANXA2	ENSG00000182718	15	60683220	rs1217385221	A	G	gnomAD_Genomes	NA	PASS	c.-117+2T>C		c.-117+2T>C	splice_donor_variant	lc_lof	1	31400	3.18471e-05	0	0	0	8714	0	0	0	846	0	0	0	290	0	0	0	1560	0	0	0	3476	0	0	0	15426	0	0	1	1088	0	0	0	0
ANXA2	ENSG00000182718	15	60688478	rs1399101895	C	T	gnomAD_Genomes	NA	PASS	c.-12+1G>A		c.-12+1G>A	splice_donor_variant	lc_lof	1	31384	3.18634e-05	0	0	1	8702	0	0	0	848	0	0	0	290	0	0	0	1560	0	0	0	3476	0	0	0	15422	0	0	0	1086	0	0	0	0
ANXA2	ENSG00000182718	15	60689456	rs1193947379	C	T	gnomAD_Genomes	NA	PASS	c.-12+1G>A		c.-12+1G>A	splice_donor_variant	lc_lof	1	31384	3.18634e-05	0	0	0	8718	0	0	0	848	0	0	0	290	0	0	0	1560	0	0	0	3474	0	0	1	15410	0	0	0	1084	0	0	0	0
ANXA2	ENSG00000182718	15	60688628	rs57266059	T	A	gnomAD_Genomes	NA	PASS	c.-159-2A>T		c.-159-2A>T	splice_acceptor_variant	lc_lof	100	31372	0.00318756	0	0	100	8706	0	0	0	846	0	0	0	288	0	0	0	1556	0	0	0	3474	0	0	0	15414	0	0	0	1088	0	0	0	0
ANXA6	ENSG00000197043	5	150490183	rs771621387	C	T	gnomAD_Exomes	PASS	NA	c.1590+5G>A		c.1590+5G>A	splice_region_variant	lc_lof,os_lof	1	248914	4.01745e-06	0	0	0	15434	0	0	0	34492	0	0	0	10058	0	0	0	17970	0	0	0	21544	0	0	0	112790	0	0	0	6036	0	0	1	30590
ANXA6	ENSG00000197043	5	150515817	rs749163539	C	T	gnomAD_Exomes	PASS	NA	c.489G>A	c.489G>A(p.=)	c.489G>A	splice_region_variant	lc_lof,os_lof	1	248892	4.01781e-06	0	0	0	15472	0	0	1	34516	0	0	0	10046	0	0	0	17972	0	0	0	21536	0	0	0	112720	0	0	0	6032	0	0	0	30598
ANXA6	ENSG00000197043	5	150501708	rs1409660787	C	A	gnomAD_Exomes	PASS	NA	p.Glu449Asp	p.Glu449Asp	c.1347G>T	missense_variant	lc_lof,os_lof	1	223796	4.46836e-06	0	0	0	13932	0	0	0	27730	0	0	0	9034	0	0	0	15456	0	0	0	21048	0	0	0	104508	0	0	0	5208	0	0	1	26880
ANXA6	ENSG00000197043	5	150503847	rs368961879	C	T	gnomAD_Exomes	PASS	NA	p.Gly380Arg	p.Gly380Arg	c.1138G>A	missense_variant	lc_lof,os_lof	3	247924	1.21005e-05	0	0	0	15218	0	0	1	34364	0	0	0	10018	0	0	0	17898	0	0	0	21500	0	0	2	112514	0	0	0	6032	0	0	0	30380
ANXA6	ENSG00000197043	5	150515817	rs749163539	C	G	gnomAD_Exomes_gnomAD_Genomes	PASS	PASS	p.Gln163His	p.Gln163His	c.489G>C	missense_variant	lc_lof,os_lof	2	280286	7.13557e-06	0	0	0	24180	0	0	0	35362	0	0	0	10336	0	0	0	19530	0	0	0	25012	0	0	2	128148	0	0	0	7120	0	0	0	30598
ANXA6	ENSG00000197043	5	150502582	rs370608103	C	T	gnomAD_Exomes	PASS	NA	c.1139-10G>A		c.1139-10G>A	intron_variant	lc_lof,os_lof	1	248010	4.0321e-06	0	0	0	15488	0	0	0	34506	0	0	0	10046	0	0	0	17972	0	0	0	20802	0	0	1	112562	0	0	0	6034	0	0	0	30600
ANXA6	ENSG00000197043	5	150519886	rs1209962073	A	AC	gnomAD_Genomes	NA	PASS	c.-79+1dupG		c.-79+1dupG	splice_donor_variant	lc_lof	1	31378	3.18695e-05	0	0	0	8706	0	0	0	848	0	0	0	290	0	0	0	1560	0	0	0	3474	0	0	1	15412	0	0	0	1088	0	0	0	0
ANXA6	ENSG00000197043	5	150481051	rs766069902	G	GTC	gnomAD_Exomes_gnomAD_Genomes	PASS	PASS	p.Asp660GlufsTer4	p.Asp660GlufsTer4	c.1978_1979dupGA	frameshift_variant	lc_lof	2	201038	9.94837e-06	0	0	0	17762	0	0	0	26768	0	0	0	9030	0	0	0	13400	0	0	0	20556	0	0	2	84560	0	0	0	5708	0	0	0	23254
ANXA6	ENSG00000197043	5	150480463	rs558497301	CA	C	gnomAD_Exomes	PASS	NA	p.Cys88AlafsTer14	p.Cys88AlafsTer14	c.260delT	frameshift_variant	lc_lof	1	128422	7.78683e-06	0	0	0	6086	0	0	0	24356	0	0	0	8096	0	0	0	10432	0	0	0	5386	0	0	1	47682	0	0	0	4000	0	0	0	22384
ANXA6	ENSG00000197043	5	150483130	rs772069737	C	CCT	gnomAD_Exomes	PASS	NA	p.Gly655ArgfsTer9	p.Gly655ArgfsTer9	c.1961_1962dupAG	frameshift_variant	lc_lof	1	246968	4.04911e-06	0	0	0	15318	0	0	1	34142	0	0	0	9960	0	0	0	17848	0	0	0	21470	0	0	0	112044	0	0	0	5990	0	0	0	30196
ARHGAP20	ENSG00000137727	11	110453042	rs1302925435	T	C	gnomAD_Exomes	PASS	NA	c.1720+3A>G		c.1720+3A>G	splice_region_variant	segdup,lc_lof,os_lof	1	250880	3.98597e-06	0	0	0	16244	0	0	0	34478	0	0	0	10072	0	0	0	18388	0	0	0	21578	0	0	0	113474	0	0	0	6120	0	0	1	30526
ARHGAP20	ENSG00000137727	11	110457053	rs188683317	AAATAGATGGAAAAACAAAT	A	gnomAD_Exomes	PASS	NA	c.1306-23_1306-5delATTTGTTTTTCCATCTATT		c.1306-23_1306-5delATTTGTTTTTCCATCTATT	splice_region_variant	segdup,lc_lof,os_lof	1	213348	4.68718e-06	0	0	1	14504	0	0	0	23772	0	0	0	7898	0	0	0	15852	0	0	0	20558	0	0	0	102320	0	0	0	4918	0	0	0	23526
ARHGAP20	ENSG00000137727	11	110582388	rs944237914	AGC	A	gnomAD_Exomes	PASS	NA	p.Leu10GlufsTer21	p.Leu10GlufsTer21	c.27_28delGC	frameshift_variant	lof_flag	1	68804	1.4534e-05	0	0	0	1614	0	0	0	14506	0	0	0	4752	0	0	0	3820	0	0	0	3630	0	0	1	23890	0	0	0	2142	0	0	0	14450
ARHGAP20	ENSG00000137727	11	110450161	rs1481061663	G	GTCGCATCCTCTAGAGTC	gnomAD_Exomes	PASS	NA	p.Thr1170ArgfsTer3	p.Thr1170ArgfsTer3	c.3492_3508dupGACTCTAGAGGATGCGA	stop_gained	lc_lof	1	251120	3.98216e-06	0	0	0	16254	0	0	0	34586	0	0	0	10068	0	0	0	18394	0	0	0	21644	0	0	1	113442	0	0	0	6124	0	0	0	30608
ARHGAP20	ENSG00000137727	11	110450126	rs755241765	TG	T	gnomAD_Exomes	PASS	NA	p.Asp1181GlufsTer7	p.Asp1181GlufsTer7	c.3543delC	frameshift_variant	lc_lof	2	249772	8.0073e-06	0	0	0	16236	0	0	0	34322	0	0	0	9952	0	0	0	18364	0	0	0	21586	0	0	2	112764	0	0	0	6056	0	0	0	30492
ARMC6	ENSG00000105676	19	19166072	rs1321151162	A	G	gnomAD_Exomes_gnomAD_Genomes	PASS	PASS	c.1024-2A>G		c.1024-2A>G	splice_acceptor_variant	lof_flag	2	264702	7.55567e-06	0	0	0	24710	0	0	0	32892	0	0	0	8928	0	0	0	19298	0	0	0	23928	0	0	2	121038	0	0	0	6708	0	0	0	27200
ARMC6	ENSG00000105676	19	19166073	rs1327345388	G	C	gnomAD_Exomes	PASS	NA	c.1024-1G>C		c.1024-1G>C	splice_acceptor_variant	lof_flag	1	233632	4.28024e-06	0	0	0	16006	0	0	0	32024	0	0	0	8660	0	0	0	17742	0	0	0	20466	0	0	0	105802	0	0	0	5630	0	0	1	27302
ARMC6	ENSG00000105676	19	19166072	rs1321151162	A	C	gnomAD_Genomes	NA	PASS	c.1024-2A>C		c.1024-2A>C	splice_acceptor_variant	lof_flag	1	31386	3.18613e-05	0	0	0	8712	0	0	0	848	0	0	0	290	0	0	0	1560	0	0	0	3472	0	0	1	15422	0	0	0	1082	0	0	0	0
ARMC6	ENSG00000105676	19	19145019	rs773605579	A	AT	gnomAD_Exomes	PASS	NA	p.Met1?	p.Met1?	c.2dupT	frameshift_variant	lof_flag	2	223338	8.95504e-06	0	0	0	13088	0	0	0	33664	0	0	0	9664	0	0	0	17354	0	0	0	11400	0	0	2	103342	0	0	0	5778	0	0	0	29048
ARMC6	ENSG00000105676	19	19153517	rs1325191985	C	G	gnomAD_Exomes	PASS	NA	c.30-3C>G		c.30-3C>G	splice_region_variant	lc_lof,os_lof	1	249772	4.00365e-06	0	0	0	16252	0	0	1	34580	0	0	0	10076	0	0	0	18386	0	0	0	20110	0	0	0	113638	0	0	0	6116	0	0	0	30614
ARMC6	ENSG00000105676	19	19164958	rs763496559	C	G	gnomAD_Exomes	PASS	NA	c.854-3C>G		c.854-3C>G	splice_region_variant	lc_lof,os_lof	3	209812	1.42985e-05	0	0	0	14718	0	0	0	27014	0	0	0	7142	0	0	0	15174	0	0	0	19888	0	0	3	97332	0	0	0	4884	0	0	0	23660
ARMC6	ENSG00000105676	19	19168222	rs748088904	C	G	gnomAD_Exomes	PASS	NA	c.1294-3C>G		c.1294-3C>G	splice_region_variant	lc_lof,os_lof	1	249342	4.01056e-06	0	0	1	16238	0	0	0	34492	0	0	0	9980	0	0	0	18390	0	0	0	21482	0	0	0	112216	0	0	0	6098	0	0	0	30446
ARMC6	ENSG00000105676	19	19166737	rs757342971	G	T	gnomAD_Exomes	PASS	NA	p.Gln431His	p.Gln431His	c.1293G>T	missense_variant	lc_lof,os_lof	1	240710	4.15438e-06	0	0	0	15274	0	0	0	34278	0	0	0	9862	0	0	0	18158	0	0	0	17710	0	0	1	109136	0	0	0	5950	0	0	0	30342
ARMC6	ENSG00000105676	19	19166737	rs757342971	G	C	gnomAD_Exomes	PASS	NA	p.Gln431His	p.Gln431His	c.1293G>C	missense_variant	lc_lof,os_lof	1	240710	4.15438e-06	0	0	0	15274	0	0	0	34278	0	0	0	9862	0	0	0	18158	0	0	0	17710	0	0	0	109136	0	0	0	5950	0	0	1	30342
ARMC6	ENSG00000105676	19	19150183	rs12979565	C	T	gnomAD_Exomes_gnomAD_Genomes	PASS	PASS	p.Gln28Ter	p.Gln28Ter	c.82C>T	stop_gained	lc_lof,lof_flag	112870	155860	0.724176	41664	0	6791	14540	1597	0	18837	24230	7355	0	6067	8324	2185	0	10105	11544	4424	0	6313	8808	2276	0	45140	61776	16533	0	3600	4956	1306	0	16017	21682
ARMC6	ENSG00000105676	19	19144999	rs765673153	A	T	gnomAD_Exomes	PASS	NA	c.-18-2A>T		c.-18-2A>T	splice_acceptor_variant	lc_lof,lof_flag	4	222026	1.80159e-05	0	0	0	12954	0	0	0	33462	0	0	0	9626	0	0	0	17294	0	0	0	11308	0	0	4	102708	0	0	0	5732	0	0	0	28942
ARMC6	ENSG00000105676	19	19145000	rs775909415	G	A	gnomAD_Exomes	PASS	NA	c.-18-1G>A		c.-18-1G>A	splice_acceptor_variant	lc_lof,lof_flag	3	222034	1.35114e-05	0	0	0	12946	0	0	0	33460	0	0	0	9630	0	0	0	17300	0	0	0	11318	0	0	3	102698	0	0	0	5738	0	0	0	28944
ARMC6	ENSG00000105676	19	19153524	rs200959993	G	A	gnomAD_Exomes_gnomAD_Genomes	PASS	PASS	c.-41-1G>A		c.-41-1G>A	splice_acceptor_variant	lc_lof,lof_flag	17	281554	6.03792e-05	0	0	0	24968	0	0	0	35432	0	0	0	10368	0	0	0	19946	0	0	0	23916	0	0	17	129100	0	0	0	7208	0	0	0	30616
ARMC6	ENSG00000105676	19	19150209	rs907974952	GCA	G	gnomAD_Exomes	PASS	NA	p.His37LeufsTer?	p.His37LeufsTer?	c.110_111delAC	frameshift_variant	lc_lof,lof_flag	1	126324	7.91615e-06	0	0	0	6022	0	0	0	23854	0	0	0	8048	0	0	1	10240	0	0	0	5346	0	0	0	46874	0	0	0	3922	0	0	0	22018
ARMC6	ENSG00000105676	19	19168278	rs767749400	G	T	gnomAD_Exomes	PASS	NA	p.Glu130Ter	p.Glu130Ter	c.386G>T	stop_gained	lc_lof	1	251166	3.98143e-06	0	0	0	16246	0	0	0	34580	0	0	0	10070	0	0	0	18394	0	0	0	21568	0	0	0	113564	0	0	0	6128	0	0	1	30616
ARMC6	ENSG00000105676	19	19168468	rs375344949	G	A	gnomAD_Exomes	PASS	NA	c.*30+1G>A		c.*30+1G>A	splice_donor_variant	lc_lof	1	243606	4.10499e-06	0	0	1	15762	0	0	0	34454	0	0	0	9978	0	0	0	18286	0	0	0	16828	0	0	0	111694	0	0	0	6036	0	0	0	30568
ARMC6	ENSG00000105676	19	19166739	rs781508584	T	TGGGCA	gnomAD_Exomes	PASS	NA	p.Asp101GlnfsTer84	p.Asp101GlnfsTer84	c.294_298dupCAGGG	frameshift_variant	lc_lof	6	240292	2.49696e-05	0	0	0	15254	0	0	0	34234	0	0	0	9842	0	0	0	18156	0	0	0	17572	0	0	6	108968	0	0	0	5944	0	0	0	30322
ATP5MPL	ENSG00000156411	14	104380866	rs1203496759	G	A	gnomAD_Exomes	PASS	NA	p.Gln77Ter	p.Gln77Ter	c.229C>T	stop_gained	lof_flag	1	129516	7.72105e-06	0	0	0	6142	0	0	0	23228	0	0	0	8054	0	0	0	10090	0	0	0	5268	0	0	1	51088	0	0	0	3952	0	0	0	21694
ATP5MPL	ENSG00000156411	14	104380872	rs1191040107	C	A	gnomAD_Exomes	PASS	NA	p.Glu75Ter	p.Glu75Ter	c.223G>T	stop_gained	lof_flag	1	130706	7.65076e-06	0	0	0	6146	0	0	0	23490	0	0	0	8192	0	0	0	10160	0	0	0	5306	0	0	0	51602	0	0	1	3994	0	0	0	21816
ATP5MPL	ENSG00000156411	14	104380871	rs201217582	TC	T	gnomAD_Exomes_gnomAD_Genomes	PASS	PASS	p.Glu75SerfsTer20	p.Glu75SerfsTer20	c.223delG	frameshift_variant	lof_flag	3576	162092	0.0220615	63	0	98	14862	0	0	467	24332	5	0	318	8480	10	0	0	11738	0	0	360	8764	16	0	1985	67022	27	0	158	5082	2	0	190	21812
ATP5MPL	ENSG00000156411	14	104380836	rs775047516	GTTCAAAGT	G	gnomAD_Exomes	PASS	NA	p.Asn84ThrfsTer4	p.Asn84ThrfsTer4	c.251_258delACTTTGAA	frameshift_variant	lof_flag	1	118374	8.4478e-06	0	0	0	5984	0	0	0	20018	0	0	0	7172	0	0	0	9382	0	0	0	4890	0	0	0	48026	0	0	0	3624	0	0	1	19278
ATP5MPL	ENSG00000156411	14	104380888		AG	A	gnomAD_Exomes	PASS	NA	p.Ala69ValfsTer26	p.Ala69ValfsTer26	c.206delC	frameshift_variant	lof_flag	1	130396	7.66895e-06	0	0	0	6060	0	0	0	23570	0	0	0	8202	0	0	0	10104	0	0	0	5314	0	0	1	51394	0	0	0	3994	0	0	0	21758
ATP5MPL	ENSG00000156411	14	104380928	rs1297250896	AG	A	gnomAD_Exomes	PASS	NA	p.Leu56TrpfsTer39	p.Leu56TrpfsTer39	c.166delC	frameshift_variant	lof_flag	1	122688	8.15076e-06	0	0	0	5760	0	0	0	21766	0	0	0	7644	0	0	1	9558	0	0	0	5118	0	0	0	48466	0	0	0	3772	0	0	0	20604
ATP5MPL	ENSG00000156411	14	104387313	rs1207544858	TC	T	gnomAD_Exomes	PASS	NA	p.Gly5GlufsTer26	p.Gly5GlufsTer26	c.14delG	frameshift_variant	lof_flag	1	154078	6.49022e-06	0	0	0	7916	0	0	0	24690	0	0	0	8494	0	0	0	10900	0	0	0	15280	0	0	0	59684	0	0	0	4340	0	0	1	22774
ATP5MPL	ENSG00000156411	14	104381398	rs140374540	C	T	gnomAD_Exomes_gnomAD_Genomes	PASS	PASS	c.175+5G>A		c.175+5G>A	splice_region_variant	lc_lof,os_lof	6	282322	2.12523e-05	0	0	0	24934	0	0	0	35252	0	0	1	10364	0	0	0	19940	0	0	0	25088	0	0	5	129032	0	0	0	7214	0	0	0	30498
ATP5MPL	ENSG00000156411	14	104380269	rs769668721	C	T	gnomAD_Exomes	PASS	NA	p.Trp59Ter	p.Trp59Ter	c.177G>A	stop_gained	lc_lof	5	249832	2.00134e-05	0	0	0	15912	0	0	0	34380	0	0	0	9976	0	0	0	18364	0	0	0	21606	0	0	0	113148	0	0	0	6110	0	0	5	30336
ATP5MPL	ENSG00000156411	14	104384341	rs1216262655	C	T	gnomAD_Genomes	NA	PASS	c.-1+1G>A		c.-1+1G>A	splice_donor_variant	lc_lof	4	31394	0.000127413	0	0	0	8706	0	0	1	848	0	0	0	290	0	0	3	1558	0	0	0	3476	0	0	0	15428	0	0	0	1088	0	0	0	0
ATP5MPL	ENSG00000156411	14	104380242	rs779998889	GA	G	gnomAD_Exomes	PASS	NA	p.Phe68SerfsTer24	p.Phe68SerfsTer24	c.203delT	frameshift_variant	lc_lof	2	247516	8.08029e-06	0	0	0	15474	0	0	0	34244	0	0	0	9796	0	0	0	18308	0	0	0	21526	0	0	2	111902	0	0	0	6074	0	0	0	30192
ATP6V0B	ENSG00000117410	1	44440840	rs772090056	C	A	gnomAD_Exomes_gnomAD_Genomes	PASS	PASS	p.Ser43Ter	p.Ser43Ter	c.128C>A	stop_gained	lof_flag	5	59514	8.40138e-05	0	0	2	9860	0	0	0	8212	0	0	0	978	0	0	0	3960	0	0	0	4786	0	0	3	24096	0	0	0	2054	0	0	0	5568
ATP6V0B	ENSG00000117410	1	44440963	rs112918429	A	ACTCC	gnomAD_Exomes_gnomAD_Genomes	PASS	PASS	p.Glu84AspfsTer63	p.Glu84AspfsTer63	c.251_252insCTCC	frameshift_variant	lof_flag	36	98136	0.000366838	0	0	32	10680	0	0	2	15836	0	0	0	4698	0	0	0	5554	0	0	0	6560	0	0	1	36592	0	0	0	3192	0	0	1	15024
ATP6V0B	ENSG00000117410	1	44440942	rs1296993717	AC	A	gnomAD_Genomes	NA	PASS	p.Pro78ArgfsTer11	p.Pro78ArgfsTer11	c.233delC	frameshift_variant	lof_flag	1	31336	3.19122e-05	0	0	0	8700	0	0	0	848	0	0	0	290	0	0	0	1558	0	0	0	3466	0	0	1	15392	0	0	0	1082	0	0	0	0
ATP6V0B	ENSG00000117410	1	44442918	rs1398901516	T	A	gnomAD_Exomes	PASS	NA	p.Cys207Ter	p.Cys207Ter	c.621T>A	stop_gained	lc_lof	1	250822	3.98689e-06	0	0	0	16218	0	0	0	34586	0	0	0	10076	0	0	0	18392	0	0	0	21642	0	0	1	113166	0	0	0	6126	0	0	0	30616
ATP6V0B	ENSG00000117410	1	44442955	rs939810460	A	T	gnomAD_Exomes	PASS	NA	p.Lys220Ter	p.Lys220Ter	c.658A>T	stop_gained	lc_lof	1	247974	4.03268e-06	0	0	1	15790	0	0	0	34470	0	0	0	10050	0	0	0	18204	0	0	0	21498	0	0	0	111300	0	0	0	6074	0	0	0	30588
ATP6V0B	ENSG00000117410	1	44443049	rs114910060	GCTCT	G	gnomAD_Exomes_gnomAD_Genomes	PASS	PASS	p.Ser252TyrfsTer5	p.Ser252TyrfsTer5	c.755_758delCTCT	frameshift_variant	lc_lof	5	159662	3.13162e-05	0	0	0	15312	0	0	0	22902	0	0	0	7732	0	0	0	11996	0	0	0	10784	0	0	5	65904	0	0	0	5010	0	0	0	20022
ATP6V0B	ENSG00000117410	1	44442913	rs757765729	CTG	C	gnomAD_Exomes	PASS	NA	p.Cys207SerfsTer6	p.Cys207SerfsTer6	c.620_621delGT	frameshift_variant	lc_lof	3	250900	1.1957e-05	0	0	0	16230	0	0	0	34586	0	0	0	10078	0	0	3	18394	0	0	0	21646	0	0	0	113220	0	0	0	6130	0	0	0	30616
ATP6V0B	ENSG00000117410	1	44442980	rs1407889711	CTA	C	gnomAD_Exomes	PASS	NA	p.Ile229AsnfsTer44	p.Ile229AsnfsTer44	c.686_687delTA	frameshift_variant	lc_lof	1	233588	4.28104e-06	0	0	0	14110	0	0	0	33078	0	0	0	9790	0	0	0	17398	0	0	0	20086	0	0	1	103420	0	0	0	5806	0	0	0	29900
ATP6V0B	ENSG00000117410	1	44443049	rs114910060	GCT	G	gnomAD_Exomes	PASS	NA	p.Leu253IlefsTer20	p.Leu253IlefsTer20	c.757_758delCT	frameshift_variant	lc_lof	1	128264	7.79642e-06	0	0	0	6598	0	0	0	22054	0	0	0	7442	0	0	0	10438	0	0	0	7310	0	0	0	50476	0	0	0	3924	0	0	1	20022
B3GALT5	ENSG00000183778	21	40981516	rs77607750	A	C	gnomAD_Exomes_gnomAD_Genomes	PASS	PASS	p.Leu49Ter	p.Leu49Ter	c.146T>G	stop_gained	lc_lof,lof_flag	1020	190316	0.00535951	23	0	945	17430	23	0	47	25600	0	0	0	8802	0	0	0	12870	0	0	1	20420	0	0	9	76822	0	0	14	5584	0	0	4	22788
B3GALT5	ENSG00000183778	21	40981535	rs1165252621	CCT	C	gnomAD_Exomes	PASS	NA	p.Gln42ArgfsTer9	p.Gln42ArgfsTer9	c.125_126delAG	frameshift_variant	lc_lof,lof_flag	1	158944	6.29152e-06	0	0	0	8748	0	0	1	24756	0	0	0	8510	0	0	0	11316	0	0	0	16948	0	0	0	61384	0	0	0	4494	0	0	0	22788
B3GALT5	ENSG00000183778	21	40969826	rs662571	G	T	gnomAD_Exomes	PASS	NA	p.Cys81Ter	p.Cys81Ter	c.243C>A	stop_gained	lc_lof	1	152908	6.53988e-06	0	0	0	8664	0	0	0	24738	0	0	0	8464	0	0	0	11308	0	0	0	15362	0	0	1	57222	0	0	0	4380	0	0	0	22770
B3GALT5	ENSG00000183778	21	41033200	rs771535432	C	A	gnomAD_Exomes	PASS	NA	p.Tyr238Ter	p.Tyr238Ter	c.714C>A	stop_gained	lc_lof	1	251412	3.97753e-06	0	0	0	16256	0	0	0	34586	0	0	0	10080	0	0	1	18392	0	0	0	21612	0	0	0	113734	0	0	0	6138	0	0	0	30614
B3GALT5	ENSG00000183778	21	41029821	rs1317234215	G	T	gnomAD_Genomes	NA	PASS	c.-161+1G>T		c.-161+1G>T	splice_donor_variant	lc_lof	7	31404	0.000222902	0	0	0	8708	0	0	0	848	0	0	0	290	0	0	0	1560	0	0	0	3476	0	0	7	15434	0	0	0	1088	0	0	0	0
B3GALT5	ENSG00000183778	21	40928438	rs918680253	G	A	gnomAD_Genomes	NA	PASS	c.-524+1G>A		c.-524+1G>A	splice_donor_variant	lc_lof	5	31404	0.000159215	0	0	0	8710	0	0	0	848	0	0	0	290	0	0	0	1560	0	0	0	3476	0	0	4	15432	0	0	1	1088	0	0	0	0
B3GALT5	ENSG00000183778	21	41018318	rs145244218	G	A	gnomAD_Genomes	NA	PASS	c.-391-1G>A		c.-391-1G>A	splice_acceptor_variant	lc_lof	4	31402	0.00012738	0	0	0	8714	0	0	0	848	0	0	0	290	0	0	4	1560	0	0	0	3476	0	0	0	15426	0	0	0	1088	0	0	0	0
B3GALT5	ENSG00000183778	21	40969820	rs1323698875	GATCCTGCACCAGAGCTCAGCACTGATGAC	G	gnomAD_Exomes	PASS	NA	p.Val74ProfsTer18	p.Val74ProfsTer18	c.220_248delGTCATCAGTGCTGAGCTCTGGTGCAGGAT	frameshift_variant	lc_lof	2	152892	1.30811e-05	0	0	0	8654	0	0	2	24734	0	0	0	8460	0	0	0	11304	0	0	0	15362	0	0	0	57230	0	0	0	4380	0	0	0	22768
B3GALT5	ENSG00000183778	21	40977887		TCA	T	gnomAD_Exomes	PASS	NA	p.Ter65Ile	p.Ter65Ile	c.193_194delTG	frameshift_variant	lc_lof	1	151654	6.59396e-06	0	0	0	6760	0	0	0	24578	0	0	0	8388	0	0	1	10780	0	0	0	16802	0	0	0	57478	0	0	0	4332	0	0	0	22536
B3GALT5	ENSG00000183778	21	41033390	rs368740513	T	TC	gnomAD_Exomes	PASS	NA	p.Arg303ProfsTer22	p.Arg303ProfsTer22	c.907dupC	frameshift_variant	lc_lof	1	172878	5.78443e-06	0	0	0	14106	0	0	0	19822	0	0	0	3402	0	0	0	15608	0	0	0	17020	0	0	1	84872	0	0	0	3912	0	0	0	14136
B3GALT5	ENSG00000183778	21	41033193	rs1338605430	TC	T	gnomAD_Genomes	NA	PASS	p.Pro237HisfsTer17	p.Pro237HisfsTer17	c.710delC	frameshift_variant	lc_lof	1	31398	3.18492e-05	0	0	0	8708	0	0	0	848	0	0	0	290	0	0	0	1558	0	0	0	3474	0	0	1	15432	0	0	0	1088	0	0	0	0
B3GALT5	ENSG00000183778	21	41033281	rs778660833	C	CT	gnomAD_Genomes	NA	PASS	p.Pro268SerfsTer57	p.Pro268SerfsTer57	c.801dupT	frameshift_variant	lc_lof	1	31376	3.18715e-05	0	0	0	8706	0	0	0	848	0	0	0	290	0	0	1	1558	0	0	0	3470	0	0	0	15420	0	0	0	1084	0	0	0	0
B3GALT5	ENSG00000183778	21	41033393	rs768270855	C	CG	gnomAD_Genomes	NA	PASS	p.Glu305GlyfsTer20	p.Glu305GlyfsTer20	c.913dupG	frameshift_variant	lc_lof	1	31392	3.18552e-05	0	0	1	8708	0	0	0	846	0	0	0	290	0	0	0	1560	0	0	0	3474	0	0	0	15426	0	0	0	1088	0	0	0	0
B3GALT5	ENSG00000183778	21	41033393	rs768270855	CGGGGGGAAGATTG	C	gnomAD_Genomes	NA	PASS	p.Arg303LeufsTer25	p.Arg303LeufsTer25	c.908_920delGGGGGGAAGATTG	frameshift_variant	lc_lof	1	31392	3.18552e-05	0	0	1	8708	0	0	0	846	0	0	0	290	0	0	0	1560	0	0	0	3474	0	0	0	15426	0	0	0	1088	0	0	0	0
B3GNT4	ENSG00000176383	12	122689196	rs1049444784	C	T	gnomAD_Exomes	PASS	NA	p.Gln11Ter	p.Gln11Ter	c.31C>T	stop_gained	lof_flag	1	249742	4.00413e-06	0	0	0	16134	0	0	0	34552	0	0	0	10042	0	0	0	18366	0	0	0	21588	0	0	1	112348	0	0	0	6114	0	0	0	30598
B3GNT4	ENSG00000176383	12	122689210	rs1379629516	T	TA	gnomAD_Exomes	PASS	NA	p.Arg16LysfsTer69	p.Arg16LysfsTer69	c.46dupA	frameshift_variant	lof_flag	1	248984	4.01632e-06	0	0	0	16070	0	0	0	34522	0	0	0	10028	0	0	0	18362	0	0	0	21536	0	0	1	111776	0	0	0	6092	0	0	0	30598
B3GNT4	ENSG00000176383	12	122689218	rs1160264554	G	GC	gnomAD_Exomes	PASS	NA	p.Leu19ProfsTer66	p.Leu19ProfsTer66	c.55dupC	frameshift_variant	lof_flag	1	248624	4.02214e-06	0	0	0	16016	0	0	0	34490	0	0	0	10028	0	0	0	18348	0	0	0	21516	0	0	0	111552	0	0	0	6088	0	0	1	30586
B3GNT4	ENSG00000176383	12	122690859	rs765311215	T	TTGCAGGGACCGGCGATGCTC	gnomAD_Exomes	PASS	NA	c.68_87dupGACCGGCGATGCTCTGCAGG	p.Leu30AspfsTer27	c.68_87dupGACCGGCGATGCTCTGCAGG	splice_region_variant	lc_lof,os_lof	4	205120	1.95008e-05	0	0	1	15822	0	0	0	29804	0	0	1	5980	0	0	0	17734	0	0	0	15228	0	0	2	94408	0	0	0	5020	0	0	0	21124
B3GNT4	ENSG00000176383	12	122693310	rs773973142	ACT	A	gnomAD_Exomes	PASS	NA	p.Glu174ValfsTer?	p.Glu174ValfsTer?	c.519_520delAG	frameshift_variant	lc_lof,lof_flag	3	142138	2.11062e-05	0	0	0	6918	0	0	0	24634	0	0	0	8354	0	0	0	10948	0	0	0	7254	0	0	3	57078	0	0	0	4366	0	0	0	22586
B3GNT4	ENSG00000176383	12	122691927	rs769032667	C	T	gnomAD_Exomes_gnomAD_Genomes	PASS	PASS	p.Gln377Ter	p.Gln377Ter	c.1129C>T	stop_gained	lc_lof	7	231590	3.02258e-05	0	0	0	23586	0	0	2	27122	0	0	0	5730	0	0	0	18624	0	0	0	21438	0	0	2	108532	0	0	0	5754	0	0	3	20804
B3GNT4	ENSG00000176383	12	122691861	rs769085783	G	T	gnomAD_Exomes	PASS	NA	p.Glu355Ter	p.Glu355Ter	c.1063G>T	stop_gained	lc_lof	1	249538	4.00741e-06	0	0	0	16198	0	0	0	34352	0	0	0	9916	0	0	0	18374	0	0	0	21562	0	0	0	112668	0	0	0	6082	0	0	1	30386
B3GNT4	ENSG00000176383	12	122692957	rs780949034	C	A	gnomAD_Exomes	PASS	NA	p.Glu231Ter	p.Glu231Ter	c.691G>T	stop_gained	lc_lof	1	249394	4.00972e-06	0	0	0	16138	0	0	0	34550	0	0	0	9988	0	0	0	18368	0	0	0	21578	0	0	1	112090	0	0	0	6094	0	0	0	30588
B3GNT4	ENSG00000176383	12	122692940	rs754515684	CAGGT	C	gnomAD_Exomes	PASS	NA	p.Tyr235CysfsTer31	p.Tyr235CysfsTer31	c.704_707delACCT	frameshift_variant	lc_lof	3	249064	1.20451e-05	0	0	0	16120	0	0	0	34532	0	0	0	9986	0	0	0	18370	0	0	0	21522	0	0	3	111872	0	0	0	6098	0	0	0	30564
B3GNT4	ENSG00000176383	12	122691875	rs972895624	G	GTGGGCACTGGTGACAGATGAGGGGCTCAAGT	gnomAD_Exomes	PASS	NA	p.Cys370LeufsTer7	p.Cys370LeufsTer7	c.1078_1108dupTGGGCACTGGTGACAGATGAGGGGCTCAAGT	frameshift_variant	lc_lof	1	246330	4.05959e-06	0	0	0	16124	0	0	0	33856	0	0	0	9562	0	0	0	18322	0	0	0	21424	0	0	1	111094	0	0	0	5970	0	0	0	29978
B3GNT4	ENSG00000176383	12	122691880	rs764070243	C	CACTGGTGACAGATGAGGGGCTCAAGTGTGCAG	gnomAD_Exomes	PASS	NA	p.Ala372AspfsTer3	p.Ala372AspfsTer3	c.1083_1114dupACTGGTGACAGATGAGGGGCTCAAGTGTGCAG	frameshift_variant	lc_lof	1	245058	4.08067e-06	0	0	0	16114	0	0	1	33698	0	0	0	9392	0	0	0	18302	0	0	0	21356	0	0	0	110504	0	0	0	5936	0	0	0	29756
B3GNT4	ENSG00000176383	12	122691890	rs765042193	A	AG	gnomAD_Exomes	PASS	NA	p.Asp365GlyfsTer2	p.Asp365GlyfsTer2	c.1093dupG	frameshift_variant	lc_lof	1	241364	4.14312e-06	0	0	0	16028	0	0	0	33222	0	0	0	9034	0	0	0	18256	0	0	0	21124	0	0	1	108750	0	0	0	5816	0	0	0	29134
B3GNT4	ENSG00000176383	12	122691909	rs1386751220	GC	G	gnomAD_Exomes	PASS	NA	p.Ala371GlufsTer27	p.Ala371GlufsTer27	c.1112delC	frameshift_variant	lc_lof	1	225234	4.43983e-06	0	0	0	15660	0	0	0	30604	0	0	0	7422	0	0	0	17892	0	0	0	19978	0	0	0	102328	0	0	0	5338	0	0	1	26012
B3GNT4	ENSG00000176383	12	122691923	rs1458374652	AC	A	gnomAD_Exomes	PASS	NA	p.Gln377SerfsTer21	p.Gln377SerfsTer21	c.1129delC	frameshift_variant	lc_lof	1	202832	4.93019e-06	0	0	1	14972	0	0	0	26512	0	0	0	5608	0	0	0	17128	0	0	0	18216	0	0	0	94234	0	0	0	4754	0	0	0	21408
B3GNT4	ENSG00000176383	12	122692942	rs766996092	G	GGT	gnomAD_Exomes	PASS	NA	p.Leu236ThrfsTer32	p.Leu236ThrfsTer32	c.704_705dupAC	frameshift_variant	lc_lof	1	249134	4.0139e-06	0	0	0	16122	0	0	0	34532	0	0	0	9984	0	0	0	18368	0	0	0	21524	0	0	1	111936	0	0	0	6100	0	0	0	30568
B3GNT4	ENSG00000176383	12	122692967	rs749658125	C	CCGCTCCTCCCCTTCCT	gnomAD_Exomes	PASS	NA	p.Ala228GlyfsTer7	p.Ala228GlyfsTer7	c.665_680dupAGGAAGGGGAGGAGCG	frameshift_variant	lc_lof	1	249708	4.00468e-06	0	0	0	16156	0	0	1	34550	0	0	0	10016	0	0	0	18376	0	0	0	21602	0	0	0	112316	0	0	0	6102	0	0	0	30590
B3GNT4	ENSG00000176383	12	122692971	rs771450082	T	TC	gnomAD_Exomes	PASS	NA	p.Glu226GlyfsTer4	p.Glu226GlyfsTer4	c.676dupG	frameshift_variant	lc_lof	1	249870	4.00208e-06	0	0	0	16172	0	0	0	34554	0	0	0	10026	0	0	0	18378	0	0	0	21610	0	0	1	112438	0	0	0	6104	0	0	0	30588
B3GNT4	ENSG00000176383	12	122692985	rs992760605	CTG	C	gnomAD_Exomes	PASS	NA	p.Gln221GlyfsTer8	p.Gln221GlyfsTer8	c.661_662delCA	frameshift_variant	lc_lof	1	250296	3.99527e-06	0	0	0	16198	0	0	0	34566	0	0	0	10034	0	0	0	18386	0	0	0	21610	0	0	1	112778	0	0	0	6122	0	0	0	30602
B3GNT4	ENSG00000176383	12	122693012	rs760001142	CTG	C	gnomAD_Genomes	NA	PASS	p.Gln212AspfsTer17	p.Gln212AspfsTer17	c.634_635delCA	frameshift_variant	lc_lof	1	31404	3.18431e-05	0	0	0	8714	0	0	0	848	0	0	0	290	0	0	1	1558	0	0	0	3474	0	0	0	15434	0	0	0	1086	0	0	0	0
B4GALT2	ENSG00000117411	1	44450732	rs1448203083	G	T	gnomAD_Exomes	PASS	NA	c.827+5G>T		c.827+5G>T	splice_region_variant	lc_lof,os_lof	1	249916	4.00134e-06	0	0	0	16220	0	0	1	34530	0	0	0	10052	0	0	0	18376	0	0	0	21198	0	0	0	112834	0	0	0	6100	0	0	0	30606
B4GALT2	ENSG00000117411	1	44456105	rs778603474	GC	G	gnomAD_Exomes	PASS	NA	p.Pro399LeufsTer?	p.Pro399LeufsTer?	c.1196delC	frameshift_variant	lc_lof	1	251464	3.97671e-06	0	0	0	16256	0	0	0	34592	0	0	0	10078	0	0	0	18394	0	0	0	21644	0	0	1	113746	0	0	0	6138	0	0	0	30616
BAG5	ENSG00000166170	14	104028296	rs770053252	G	A	gnomAD_Exomes_gnomAD_Genomes	PASS	PASS	p.Gln17Ter	p.Gln17Ter	c.49C>T	stop_gained	lof_flag	4	280888	1.42406e-05	0	0	0	24194	0	0	0	35374	0	0	0	10354	0	0	0	19536	0	0	0	25036	0	0	4	128646	0	0	0	7146	0	0	0	30602
BAG5	ENSG00000166170	14	104028277	rs748046116	AT	A	gnomAD_Exomes	PASS	NA	p.Ile23LeufsTer39	p.Ile23LeufsTer39	c.67delA	frameshift_variant	lof_flag	1	249508	4.00789e-06	0	0	0	15482	0	0	0	34526	0	0	0	10068	0	0	0	17974	0	0	0	21562	0	0	0	113232	0	0	0	6062	0	0	1	30602
BAG5	ENSG00000166170	14	104028436	rs1201666953	C	T	gnomAD_Genomes	NA	PASS	c.-29+1G>A		c.-29+1G>A	splice_donor_variant	lc_lof	1	31380	3.18674e-05	0	0	0	8718	0	0	0	846	0	0	0	290	0	0	0	1560	0	0	0	3474	0	0	1	15406	0	0	0	1086	0	0	0	0
BAG5	ENSG00000166170	14	104026192	rs1263432113	TAGCTGAGAATATTC	T	gnomAD_Exomes	PASS	NA	p.Asn474SerfsTer6	p.Asn474SerfsTer6	c.1419_1432delGAATATTCTCAGCT	frameshift_variant	lc_lof	1	251158	3.98156e-06	0	0	0	16250	0	0	0	34532	0	0	0	10074	0	0	0	18394	0	0	0	21588	0	0	0	113574	0	0	0	6132	0	0	1	30614
BAZ2A	ENSG00000076108	12	57004223	rs1275860577	C	A	gnomAD_Exomes	PASS	NA	p.Glu241Ter	p.Glu241Ter	c.720G>T	stop_gained	lof_flag	2	248980	8.03277e-06	0	0	0	15470	0	0	0	34474	0	0	0	10050	0	0	1	17968	0	0	0	21542	0	0	0	112850	0	0	0	6040	0	0	1	30586
BAZ2A	ENSG00000076108	12	57008913	rs1357249498	C	G	gnomAD_Exomes	PASS	NA	c.526-1G>C		c.526-1G>C	splice_acceptor_variant	lof_flag	1	248710	4.02075e-06	0	0	0	15448	0	0	1	34440	0	0	0	10044	0	0	0	17958	0	0	0	21528	0	0	0	112718	0	0	0	6036	0	0	0	30538
BAZ2A	ENSG00000076108	12	57003949	rs1205144561	G	A	gnomAD_Exomes_gnomAD_Genomes	PASS	PASS	p.Gln268Ter	p.Gln268Ter	c.801C>T	stop_gained	lc_lof	2	280634	7.12672e-06	0	0	2	24182	0	0	0	35374	0	0	0	10352	0	0	0	19536	0	0	0	25024	0	0	0	128428	0	0	0	7136	0	0	0	30602
BAZ2A	ENSG00000076108	12	57003955	rs1187141010	G	A	gnomAD_Genomes	NA	PASS	p.Gln266Ter	p.Gln266Ter	c.795C>T	stop_gained	lc_lof	1	31384	3.18634e-05	0	0	0	8708	0	0	1	848	0	0	0	290	0	0	0	1560	0	0	0	3474	0	0	0	15420	0	0	0	1084	0	0	0	0
BAZ2A	ENSG00000076108	12	56992434	rs771779423	C	A	gnomAD_Exomes	PASS	NA	p.Glu1896Ter	p.Glu1896Ter	c.5686G>T	stop_gained	lc_lof	1	248704	4.02084e-06	0	0	0	15436	0	0	0	34494	0	0	0	10046	0	0	0	17966	0	0	0	21508	0	0	1	112688	0	0	0	6040	0	0	0	30526
BAZ2A	ENSG00000076108	12	57003929	rs767752969	C	T	gnomAD_Exomes	PASS	NA	p.Trp274Ter	p.Trp274Ter	c.821G>A	stop_gained	lc_lof	1	249258	4.01191e-06	0	0	1	15484	0	0	0	34524	0	0	0	10062	0	0	0	17976	0	0	0	21548	0	0	0	113010	0	0	0	6052	0	0	0	30602
BCAS4	ENSG00000124243	20	49411534	rs1201761931	C	T	gnomAD_Exomes	PASS	NA	p.Gln2Ter	p.Gln2Ter	c.4C>T	stop_gained	lof_flag	1	25358	3.94353e-05	0	0	0	422	0	0	0	4566	0	0	0	1596	0	0	0	472	0	0	0	2018	0	0	0	9204	0	0	0	692	0	0	1	6388
BCAS4	ENSG00000124243	20	49411601	rs1352870774	CG	C	gnomAD_Exomes_gnomAD_Genomes	PASS	PASS	p.Asp25ThrfsTer6	p.Asp25ThrfsTer6	c.73delG	frameshift_variant	lof_flag	3	130556	2.29786e-05	0	0	0	10368	0	0	0	20816	0	0	0	7380	0	0	0	6684	0	0	0	10894	0	0	3	51472	0	0	0	4048	0	0	0	18894
BCAS4	ENSG00000124243	20	49493052	rs149433489	C	T	gnomAD_Exomes_gnomAD_Genomes	PASS	PASS	p.Arg206Ter	p.Arg206Ter	c.616C>T	stop_gained	lc_lof	59	282050	0.000209183	0	0	2	24952	0	0	0	35422	0	0	0	10348	0	0	1	19940	0	0	1	25108	0	0	54	128454	0	0	1	7214	0	0	0	30612
BCAS4	ENSG00000124243	20	49493110	rs760187123	C	T	gnomAD_Exomes_gnomAD_Genomes	PASS	PASS	p.Gln148Ter	p.Gln148Ter	c.442C>T	stop_gained	lc_lof	7	282778	2.47544e-05	0	0	0	24968	0	0	1	35438	0	0	0	10370	0	0	0	19950	0	0	0	25120	0	0	6	129094	0	0	0	7222	0	0	0	30616
BEND4	ENSG00000188848	4	42154535	rs1021999517	GGGAAAGCGAGGACCTGGA	G	gnomAD_Genomes	NA	PASS	c.-238_-234+13delTCCAGGTCCTCGCTTTCC		c.-238_-234+13delTCCAGGTCCTCGCTTTCC	splice_donor_variant	lc_lof	1	31314	3.19346e-05	0	0	0	8684	0	0	0	846	0	0	0	290	0	0	0	1560	0	0	0	3474	0	0	1	15374	0	0	0	1086	0	0	0	0
BIRC2	ENSG00000110330	11	102248485	rs747833581	A	G	gnomAD_Exomes	PASS	NA	c.1621+4A>G		c.1621+4A>G	splice_region_variant	lc_lof,os_lof	2	230378	8.68138e-06	0	0	0	15576	0	0	0	27402	0	0	0	9266	0	0	0	17034	0	0	0	21362	0	0	2	108254	0	0	0	5642	0	0	0	25842
BIRC2	ENSG00000110330	11	102220608	rs1376496609	G	C	gnomAD_Exomes	PASS	NA	c.-40-1G>C		c.-40-1G>C	splice_acceptor_variant	lc_lof	1	248178	4.02937e-06	0	0	1	16234	0	0	0	34264	0	0	0	9786	0	0	0	18374	0	0	0	21298	0	0	0	112214	0	0	0	6048	0	0	0	29960
BTF3	ENSG00000145741	5	72798428	rs747786123	C	G	gnomAD_Exomes	PASS	NA	c.315+2C>G		c.315+2C>G	splice_donor_variant	segdup,lc_lof,lof_flag	3	220738	1.35908e-05	0	0	1	15176	0	0	1	25192	0	0	0	8188	0	0	0	16576	0	0	0	20794	0	0	1	105092	0	0	0	5196	0	0	0	24524
BTN3A3	ENSG00000111801	6	26443812	rs1292688863	G	GC	gnomAD_Exomes	PASS	NA	p.Ser5LysfsTer42	p.Ser5LysfsTer42	c.11dupC	frameshift_variant	segdup,lof_flag	1	251422	3.97738e-06	0	0	0	16256	0	0	1	34580	0	0	0	10078	0	0	0	18392	0	0	0	21646	0	0	0	113722	0	0	0	6138	0	0	0	30610
BTN3A3	ENSG00000111801	6	26448987	rs761070382	G	A	gnomAD_Exomes	PASS	NA	c.964+5G>A		c.964+5G>A	splice_region_variant	segdup,lc_lof,os_lof	5	251472	1.98829e-05	0	0	0	16256	0	0	0	34590	0	0	0	10080	0	0	0	18392	0	0	0	21648	0	0	0	113750	0	0	0	6140	0	0	5	30616
BTN3A3	ENSG00000111801	6	26443887	rs992469756	G	C	gnomAD_Exomes	PASS	NA	p.Ala29Pro	p.Ala29Pro	c.85G>C	missense_variant	segdup,lc_lof,os_lof	5	251328	1.98943e-05	0	0	0	16254	0	0	5	34564	0	0	0	10078	0	0	0	18388	0	0	0	21644	0	0	0	113654	0	0	0	6134	0	0	0	30612
BTN3A3	ENSG00000111801	6	26451959	rs759916211	C	T	gnomAD_Exomes_gnomAD_Genomes	PASS	PASS	p.Gln359Ter	p.Gln359Ter	c.1075C>T	stop_gained	segdup,lc_lof	10	282750	3.53669e-05	0	0	0	24970	0	0	0	35428	0	0	0	10368	0	0	0	19952	0	0	5	25094	0	0	3	129100	0	0	2	7222	0	0	0	30616
BTN3A3	ENSG00000111801	6	26450338	rs747609742	G	A	gnomAD_Exomes	PASS	NA	p.Trp332Ter	p.Trp332Ter	c.995G>A	stop_gained	segdup,lc_lof	1	251158	3.98156e-06	0	0	0	16256	0	0	0	34566	0	0	0	10080	0	0	0	18392	0	0	0	21644	0	0	1	113478	0	0	0	6128	0	0	0	30614
BTN3A3	ENSG00000111801	6	26452023	rs893247462	G	A	gnomAD_Exomes	PASS	NA	p.Trp380Ter	p.Trp380Ter	c.1139G>A	stop_gained	segdup,lc_lof	1	251482	3.97643e-06	0	0	0	16256	0	0	0	34588	0	0	0	10080	0	0	1	18394	0	0	0	21648	0	0	0	113762	0	0	0	6138	0	0	0	30616
BTN3A3	ENSG00000111801	6	26452105	rs754410999	G	A	gnomAD_Exomes	PASS	NA	p.Trp407Ter	p.Trp407Ter	c.1221G>A	stop_gained	segdup,lc_lof	1	251446	3.977e-06	0	0	0	16256	0	0	0	34580	0	0	0	10080	0	0	0	18390	0	0	0	21642	0	0	1	113744	0	0	0	6138	0	0	0	30616
BTN3A3	ENSG00000111801	6	26452149	rs768568912	G	A	gnomAD_Exomes	PASS	NA	p.Trp422Ter	p.Trp422Ter	c.1265G>A	stop_gained	segdup,lc_lof	6	251440	2.38626e-05	0	0	0	16252	0	0	0	34582	0	0	0	10080	0	0	6	18394	0	0	0	21642	0	0	0	113738	0	0	0	6138	0	0	0	30614
BTN3A3	ENSG00000111801	6	26452172	rs937910695	G	T	gnomAD_Exomes	PASS	NA	p.Gly430Ter	p.Gly430Ter	c.1288G>T	stop_gained	segdup,lc_lof	1	251450	3.97693e-06	0	0	0	16256	0	0	0	34586	0	0	0	10080	0	0	0	18390	0	0	0	21644	0	0	1	113746	0	0	0	6132	0	0	0	30616
BTN3A3	ENSG00000111801	6	26452613	rs1176887337	C	T	gnomAD_Exomes	PASS	NA	p.Gln577Ter	p.Gln577Ter	c.1729C>T	stop_gained	segdup,lc_lof	3	242726	1.23596e-05	0	0	0	16144	0	0	0	34200	0	0	0	9956	0	0	0	18284	0	0	0	14982	0	0	3	112644	0	0	0	6038	0	0	0	30478
BTN3A3	ENSG00000111801	6	26443797	rs770598661	G	A	gnomAD_Exomes	PASS	NA	c.-5-1G>A		c.-5-1G>A	splice_acceptor_variant	segdup,lc_lof	1	251346	3.97858e-06	0	0	0	16252	0	0	0	34574	0	0	0	10078	0	0	0	18390	0	0	0	21628	0	0	0	113684	0	0	0	6132	0	0	1	30608
BTN3A3	ENSG00000111801	6	26443868	rs751432157	G	T	gnomAD_Exomes	PASS	NA	c.-60-1G>T		c.-60-1G>T	splice_acceptor_variant	segdup,lc_lof	1	251436	3.97716e-06	0	0	0	16256	0	0	0	34588	0	0	0	10078	0	0	0	18392	0	0	0	21648	0	0	0	113724	0	0	0	6136	0	0	1	30614
BTN3A3	ENSG00000111801	6	26450349	rs1225049968	CT	C	gnomAD_Genomes	NA	PASS	p.Leu336ProfsTer7	p.Leu336ProfsTer7	c.1007delT	frameshift_variant	segdup,lc_lof	1	31386	3.18613e-05	0	0	1	8712	0	0	0	846	0	0	0	288	0	0	0	1558	0	0	0	3472	0	0	0	15422	0	0	0	1088	0	0	0	0
BTN3A3	ENSG00000111801	6	26452437	rs1400975696	TAG	T	gnomAD_Genomes	NA	PASS	p.Ser520PhefsTer5	p.Ser520PhefsTer5	c.1558_1559delAG	frameshift_variant	segdup,lc_lof	1	31384	3.18634e-05	0	0	0	8700	0	0	0	848	0	0	0	290	0	0	0	1560	0	0	0	3476	0	0	1	15422	0	0	0	1088	0	0	0	0
BTN3A3	ENSG00000111801	6	26451937	rs774658597	CA	C	gnomAD_Exomes	PASS	NA	p.Ile352SerfsTer74	p.Ile352SerfsTer74	c.1054delA	frameshift_variant	segdup,lc_lof	1	250850	3.98645e-06	0	0	0	16254	0	0	0	34560	0	0	0	10044	0	0	0	18392	0	0	0	21604	0	0	0	113268	0	0	1	6126	0	0	0	30602
BTN3A3	ENSG00000111801	6	26452144	rs1181854332	AG	A	gnomAD_Exomes	PASS	NA	p.Gly421ValfsTer5	p.Gly421ValfsTer5	c.1262delG	frameshift_variant	segdup,lc_lof	1	251454	3.97687e-06	0	0	0	16256	0	0	1	34582	0	0	0	10080	0	0	0	18394	0	0	0	21644	0	0	0	113742	0	0	0	6140	0	0	0	30616
BTN3A3	ENSG00000111801	6	26452203	rs760278685	A	AT	gnomAD_Exomes	PASS	NA	p.Lys441Ter	p.Lys441Ter	c.1320dupT	frameshift_variant	segdup,lc_lof	1	251432	3.97722e-06	0	0	0	16244	0	0	0	34590	0	0	0	10080	0	0	0	18392	0	0	0	21642	0	0	1	113740	0	0	0	6130	0	0	0	30614
BTN3A3	ENSG00000111801	6	26452214	rs765941528	GCT	G	gnomAD_Exomes	PASS	NA	p.Leu445HisfsTer2	p.Leu445HisfsTer2	c.1334_1335delTC	frameshift_variant	segdup,lc_lof	1	251398	3.97776e-06	0	0	0	16228	0	0	0	34590	0	0	0	10080	0	0	0	18390	0	0	0	21642	0	0	1	113726	0	0	0	6126	0	0	0	30616
BTN3A3	ENSG00000111801	6	26452246	rs753578118	TC	T	gnomAD_Exomes	PASS	NA	p.Pro455LeufsTer48	p.Pro455LeufsTer48	c.1364delC	frameshift_variant	segdup,lc_lof	11	251448	4.37466e-05	0	0	0	16254	0	0	9	34588	0	0	0	10076	0	0	0	18392	0	0	0	21632	0	0	1	113756	0	0	1	6134	0	0	0	30616
BTN3A3	ENSG00000111801	6	26452412	rs769838075	AC	A	gnomAD_Exomes	PASS	NA	p.Ile511PhefsTer8	p.Ile511PhefsTer8	c.1530delC	frameshift_variant	segdup,lc_lof	1	251404	3.97766e-06	0	0	0	16256	0	0	0	34574	0	0	0	10076	0	0	0	18390	0	0	0	21628	0	0	1	113736	0	0	0	6132	0	0	0	30612
BTN3A3	ENSG00000111801	6	26452415	rs376332419	A	ATT	gnomAD_Exomes	PASS	NA	p.Cys512PhefsTer8	p.Cys512PhefsTer8	c.1533_1534dupTT	frameshift_variant	segdup,lc_lof	1	251392	3.97785e-06	0	0	0	16256	0	0	0	34572	0	0	0	10072	0	0	1	18388	0	0	0	21626	0	0	0	113732	0	0	0	6134	0	0	0	30612
BTN3A3	ENSG00000111801	6	26452564	rs752520509	TGG	T	gnomAD_Exomes	PASS	NA	p.Gly561SerfsTer2	p.Gly561SerfsTer2	c.1681_1682delGG	frameshift_variant	segdup,lc_lof	1	249606	4.00631e-06	0	0	0	16232	0	0	0	34568	0	0	0	10080	0	0	0	18380	0	0	0	19942	0	0	1	113674	0	0	0	6118	0	0	0	30612
BZW1	ENSG00000082153	2	201686868	rs764692654	AGAATCT	A	gnomAD_Exomes	PASS	NA	c.1333_1338delTCTGAA	p.Ser445_Glu446del	c.1333_1338delTCTGAA	splice_acceptor_variant	segdup,lc_lof	4	236330	1.69255e-05	0	0	0	14532	0	0	1	33310	0	0	0	9674	0	0	0	17460	0	0	0	21188	0	0	2	105206	0	0	0	5866	0	0	1	29094
C14orf178	ENSG00000197734	14	78234808	rs1435346082	G	A	gnomAD_Genomes	NA	PASS	p.Glu30Lys	p.Glu30Lys	c.88G>A	missense_variant	segdup,lc_lof,os_lof	1	31378	3.18695e-05	0	0	1	8714	0	0	0	848	0	0	0	290	0	0	0	1558	0	0	0	3466	0	0	0	15416	0	0	0	1086	0	0	0	0
C14orf178	ENSG00000197734	14	78235975	rs770605157	C	G	gnomAD_Exomes	PASS	NA	p.Ser108Ter	p.Ser108Ter	c.323C>G	stop_gained	lc_lof	1	247688	4.03734e-06	0	0	0	16244	0	0	0	34394	0	0	0	9982	0	0	0	18386	0	0	0	21546	0	0	1	110820	0	0	0	6080	0	0	0	30236
C14orf178	ENSG00000197734	14	78235822	rs774904177	CT	C	gnomAD_Exomes_gnomAD_Genomes	PASS	PASS	p.Ile59LeufsTer4	p.Ile59LeufsTer4	c.171delT	frameshift_variant	lc_lof	83	185574	0.000447261	0	0	1	17800	0	0	5	25190	0	0	0	8828	0	0	0	13042	0	0	21	17788	0	0	53	74660	0	0	3	5488	0	0	0	22778
C14orf178	ENSG00000197734	14	78235897	rs754115239	AT	A	gnomAD_Exomes	PASS	NA	p.Ser83LeufsTer4	p.Ser83LeufsTer4	c.247delT	frameshift_variant	lc_lof	2	240940	8.30082e-06	0	0	0	15858	0	0	0	33604	0	0	0	9852	0	0	0	18038	0	0	0	21290	0	0	0	107118	0	0	0	5982	0	0	2	29198
C3orf33	ENSG00000174928	3	155485460	rs759661578	T	C	gnomAD_Exomes	PASS	NA	c.194-2A>G		c.194-2A>G	splice_acceptor_variant	lof_flag	1	201190	4.97043e-06	0	0	0	12456	0	0	0	24728	0	0	0	8684	0	0	0	14700	0	0	0	20068	0	0	0	94138	0	0	1	4838	0	0	0	21578
C3orf33	ENSG00000174928	3	155493485	rs1456965513	C	T	gnomAD_Exomes	PASS	NA	c.193+5G>A		c.193+5G>A	splice_region_variant	lc_lof,os_lof	1	223682	4.47063e-06	0	0	0	14424	0	0	0	26310	0	0	0	9288	0	0	0	16264	0	0	0	21158	0	0	1	106272	0	0	0	5316	0	0	0	24650
C3orf33	ENSG00000174928	3	155485297	rs1249410001	C	G	gnomAD_Genomes	NA	PASS	c.354+1G>C		c.354+1G>C	splice_donor_variant	lc_lof	1	31362	3.18857e-05	0	0	1	8714	0	0	0	848	0	0	0	290	0	0	0	1558	0	0	0	3442	0	0	0	15426	0	0	0	1084	0	0	0	0
C3orf33	ENSG00000174928	3	155481397	rs753103866	TA	T	gnomAD_Exomes_gnomAD_Genomes	PASS	PASS	p.Tyr222MetfsTer8	p.Tyr222MetfsTer8	c.664delT	frameshift_variant	lc_lof	4	258846	1.54532e-05	0	0	0	23678	0	0	0	29372	0	0	0	9388	0	0	0	17920	0	0	0	24556	0	0	4	122184	0	0	0	6546	0	0	0	25202
C6orf203	ENSG00000130349	6	107372363	rs782308531	A	ACT	gnomAD_Exomes	PASS	NA	p.Glu222LeufsTer16	p.Glu222LeufsTer16	c.662_663dupCT	frameshift_variant	lc_lof	2	251444	7.95406e-06	0	0	0	16256	0	0	0	34574	0	0	0	10080	0	0	0	18394	0	0	0	21648	0	0	2	113744	0	0	0	6134	0	0	0	30614
C6orf203	ENSG00000130349	6	107372348		GTGTT	G	gnomAD_Exomes	PASS	NA	p.Phe217LysfsTer19	p.Phe217LysfsTer19	c.649_652delTTTG	frameshift_variant	lc_lof	1	251454	3.97687e-06	0	0	0	16256	0	0	0	34586	0	0	0	10080	0	0	0	18394	0	0	0	21648	0	0	1	113740	0	0	0	6134	0	0	0	30616
CACYBP	ENSG00000116161	1	174977831	rs1441090212	C	T	gnomAD_Exomes	PASS	NA	p.Cys173Cys	c.519C>T(p.=)	c.519C>T	synonymous_variant	segdup,mnv	1	251032	3.98356e-06	0	0	0	16228	0	0	1	34482	0	0	0	10066	0	0	0	18360	0	0	0	21642	0	0	0	113566	0	0	0	6114	0	0	0	30574
CACYBP	ENSG00000116161	1	174979178	rs1415973579	CAA	C	gnomAD_Exomes	PASS	NA	p.Lys220AlafsTer12	p.Lys220AlafsTer12	c.651_652delAA	frameshift_variant	segdup,lc_lof	1	250858	3.98632e-06	0	0	0	16250	0	0	0	34464	0	0	0	10070	0	0	0	18386	0	0	0	21642	0	0	0	113366	0	0	0	6118	0	0	1	30562
CACYBP	ENSG00000116161	1	174968827	rs892574114	T	G	gnomAD_Genomes	NA	PASS	c.-115+2T>G		c.-115+2T>G	splice_donor_variant	lc_lof	1	31386	3.18613e-05	0	0	1	8708	0	0	0	846	0	0	0	288	0	0	0	1560	0	0	0	3476	0	0	0	15420	0	0	0	1088	0	0	0	0
CAMKK1	ENSG00000004660	17	3785659	rs1265182084	G	A	gnomAD_Exomes	PASS	NA	p.Gln231Ter	p.Gln231Ter	c.691C>T	stop_gained	lof_flag	2	251308	7.95836e-06	0	0	0	16252	0	0	0	34550	0	0	0	10062	0	0	0	18388	0	0	0	21638	0	0	2	113682	0	0	0	6130	0	0	0	30606
CAMKK1	ENSG00000004660	17	3785553	rs751203583	G	T	gnomAD_Exomes	PASS	NA	p.Ser266Ter	p.Ser266Ter	c.797C>A	stop_gained	lof_flag	1	249154	4.01358e-06	0	0	0	16238	0	0	0	34272	0	0	0	9888	0	0	0	18370	0	0	0	21528	0	0	1	112510	0	0	0	6064	0	0	0	30284
CAMKK1	ENSG00000004660	17	3785628	rs772954283	G	T	gnomAD_Exomes	PASS	NA	p.Ser241Ter	p.Ser241Ter	c.722C>A	stop_gained	lof_flag	1	251448	3.97697e-06	0	0	0	16252	0	0	0	34570	0	0	0	10072	0	0	0	18394	0	0	0	21648	0	0	0	113756	0	0	0	6140	0	0	1	30616
CAMKK1	ENSG00000004660	17	3785645	rs765872503	CT	C	gnomAD_Exomes	PASS	NA	p.Gln235ArgfsTer5	p.Gln235ArgfsTer5	c.704delA	frameshift_variant	lof_flag	3	251426	1.19319e-05	0	0	0	16252	0	0	0	34570	0	0	0	10072	0	0	3	18392	0	0	0	21640	0	0	0	113746	0	0	0	6138	0	0	0	30616
CAMKK1	ENSG00000004660	17	3785621	rs757518609	ATT	A	gnomAD_Exomes	PASS	NA	p.Asn243TyrfsTer11	p.Asn243TyrfsTer11	c.727_728delAA	frameshift_variant	lof_flag	1	251436	3.97716e-06	0	0	0	16252	0	0	0	34568	0	0	0	10072	0	0	0	18394	0	0	0	21648	0	0	1	113746	0	0	0	6140	0	0	0	30616
CAMKK1	ENSG00000004660	17	3769197	rs1426754135	C	T	gnomAD_Exomes	PASS	NA	c.1445+5G>A		c.1445+5G>A	splice_region_variant	lc_lof,os_lof	1	250788	3.98743e-06	0	0	0	16248	0	0	1	34578	0	0	0	10072	0	0	0	18388	0	0	0	21598	0	0	0	113160	0	0	0	6132	0	0	0	30612
CAMKK1	ENSG00000004660	17	3788622	rs762569562	C	G	gnomAD_Exomes	PASS	NA	p.Glu120Asp	p.Glu120Asp	c.360G>C	missense_variant	lc_lof,os_lof	1	229942	4.34892e-06	0	0	0	14444	0	0	1	32726	0	0	0	8380	0	0	0	17948	0	0	0	19600	0	0	0	103596	0	0	0	5572	0	0	0	27676
CBFA2T2	ENSG00000078699	20	32188202	rs1021024373	C	T	gnomAD_Genomes	NA	PASS	p.Gln8Ter	p.Gln8Ter	c.22C>T	stop_gained	lof_flag	1	31064	3.21916e-05	0	0	0	8640	0	0	0	840	0	0	0	288	0	0	1	1558	0	0	0	3412	0	0	0	15252	0	0	0	1074	0	0	0	0
CBFA2T2	ENSG00000078699	20	32162062	rs1261708509	G	A	gnomAD_Exomes	PASS	NA	p.Trp19Ter	p.Trp19Ter	c.56G>A	stop_gained	lof_flag	1	251334	3.97877e-06	0	0	0	16256	0	0	0	34592	0	0	0	10074	0	0	1	18390	0	0	0	21648	0	0	0	113626	0	0	0	6134	0	0	0	30614
CBFA2T2	ENSG00000078699	20	32212568	rs1306091559	A	T	gnomAD_Exomes	PASS	NA	c.720-2A>T		c.720-2A>T	splice_acceptor_variant	lof_flag	1	250598	3.99045e-06	0	0	0	16252	0	0	1	34542	0	0	0	10034	0	0	0	18394	0	0	0	21614	0	0	0	113060	0	0	0	6118	0	0	0	30584
CBFA2T2	ENSG00000078699	20	32162066	rs938740831	AG	A	gnomAD_Exomes_gnomAD_Genomes	PASS	PASS	c.61+1delG		c.61+1delG	frameshift_variant	lof_flag	10	282738	3.53684e-05	0	0	1	24970	0	0	2	35436	0	0	0	10366	0	0	0	19948	0	0	0	25120	0	0	7	129064	0	0	0	7220	0	0	0	30614
CBFA2T2	ENSG00000078699	20	32211690	rs1404957192	G	A	gnomAD_Exomes_gnomAD_Genomes	PASS	PASS	p.Trp248Ter	p.Trp248Ter	c.744G>A	stop_gained	lc_lof	3	181420	1.65362e-05	0	0	1	15724	0	0	0	25216	0	0	0	8682	0	0	0	12294	0	0	0	20318	0	0	2	71328	0	0	0	5472	0	0	0	22386
CBFA2T2	ENSG00000078699	20	32211632	rs756022758	CG	C	gnomAD_Exomes	PASS	NA	p.Gly230GlufsTer10	p.Gly230GlufsTer10	c.689delG	frameshift_variant	lc_lof	1	150670	6.63702e-06	0	0	0	7072	0	0	0	24494	0	0	0	8396	0	0	0	10746	0	0	0	16980	0	0	1	56070	0	0	0	4398	0	0	0	22514
CBFA2T2	ENSG00000078699	20	32211700		TC	T	gnomAD_Exomes	PASS	NA	p.Arg253GlufsTer?	p.Arg253GlufsTer?	c.756delC	frameshift_variant	lc_lof	1	150220	6.6569e-06	0	0	0	7080	0	0	0	24284	0	0	0	8366	0	0	0	10710	0	0	0	16982	0	0	1	56092	0	0	0	4386	0	0	0	22320
CBLB	ENSG00000114423	3	105400456	rs959524273	T	C	gnomAD_Exomes	PASS	NA	c.2297-2A>G		c.2297-2A>G	splice_acceptor_variant	lof_flag	1	251320	3.97899e-06	0	0	0	16252	0	0	0	34584	0	0	0	10074	0	0	0	18356	0	0	0	21638	0	0	1	113668	0	0	0	6132	0	0	0	30616
CBLB	ENSG00000114423	3	105400456	rs959524273	T	TTCTTTTAATTTC	gnomAD_Exomes	PASS	NA	c.2297-3_2297-2insGAAATTAAAAGA		c.2297-3_2297-2insGAAATTAAAAGA	splice_region_variant	lc_lof,os_lof	1	251320	3.97899e-06	0	0	0	16252	0	0	0	34584	0	0	0	10074	0	0	0	18356	0	0	0	21638	0	0	1	113668	0	0	0	6132	0	0	0	30616
CBLB	ENSG00000114423	3	105400563	rs1334426727	C	T	gnomAD_Exomes	PASS	NA	c.2296+5G>A		c.2296+5G>A	splice_region_variant	lc_lof,os_lof	1	251068	3.98298e-06	0	0	0	16242	0	0	0	34588	0	0	1	10068	0	0	0	18378	0	0	0	21524	0	0	0	113536	0	0	0	6118	0	0	0	30614
CBLB	ENSG00000114423	3	105586250	rs1310832437	T	TTA	gnomAD_Exomes	PASS	NA	c.168+2_168+3dupTA		c.168+2_168+3dupTA	splice_region_variant	lc_lof,os_lof	1	250880	3.98597e-06	0	0	0	16256	0	0	0	34592	0	0	0	10072	0	0	0	18394	0	0	0	21648	0	0	1	113164	0	0	0	6138	0	0	0	30616
CBLB	ENSG00000114423	3	105377861	rs267599521	G	A	gnomAD_Exomes	PASS	NA	p.Arg968Ter	p.Arg968Ter	c.2902C>T	stop_gained	lc_lof	3	251048	1.19499e-05	0	0	0	16254	0	0	0	34552	0	0	1	10066	0	0	1	18350	0	0	0	21644	0	0	1	113450	0	0	0	6118	0	0	0	30614
CBLB	ENSG00000114423	3	105442869	rs181286716	C	A	gnomAD_Genomes	NA	PASS	c.*746+1G>T		c.*746+1G>T	splice_donor_variant	lc_lof	3	31366	9.5645e-05	0	0	0	8708	0	0	0	846	0	0	0	290	0	0	3	1558	0	0	0	3474	0	0	0	15408	0	0	0	1082	0	0	0	0
CBLB	ENSG00000114423	3	105588204		TGAGCGTCGGGACCGGGAGCCAAAGCCATCTGGGGCTGAAAGGCGGGACTTCCTGCTTCGCTTACCTTCCTAGTCTTTTGTTTCATAGCAACA	T	gnomAD_Exomes	PASS	NA	c.-42_-15+64delTGTTGCTATGAAACAAAAGACTAGGAAGGTAAGCGAAGCAGGAAGTCCCGCCTTTCAGCCCCAGATGGCTTTGGCTCCCGGTCCCGACGCTC		c.-42_-15+64delTGTTGCTATGAAACAAAAGACTAGGAAGGTAAGCGAAGCAGGAAGTCCCGCCTTTCAGCCCCAGATGGCTTTGGCTCCCGGTCCCGACGCTC	splice_donor_variant	lc_lof	1	146174	6.84116e-06	0	0	0	6720	0	0	0	24540	0	0	0	8346	0	0	0	10710	0	0	0	15270	0	0	0	53826	0	0	1	4234	0	0	0	22528
CBLB	ENSG00000114423	3	105588268	rs1164017698	C	A	gnomAD_Exomes	PASS	NA	c.-15+1G>T		c.-15+1G>T	splice_donor_variant	lc_lof	1	137082	7.2949e-06	0	0	0	6674	0	0	0	23600	0	0	0	7136	0	0	0	10610	0	0	0	14490	0	0	1	49680	0	0	0	3938	0	0	0	20954
CCDC12	ENSG00000160799	3	46965092	rs1246860065	C	T	gnomAD_Exomes	PASS	NA	c.345+5G>A		c.345+5G>A	splice_region_variant	lc_lof,os_lof	1	236112	4.23528e-06	0	0	0	15274	0	0	1	32632	0	0	0	9382	0	0	0	17512	0	0	0	20386	0	0	0	106830	0	0	0	5654	0	0	0	28442
CCDC12	ENSG00000160799	3	46963612	rs1386810663	G	A	gnomAD_Exomes	PASS	NA	p.Gln159Ter	p.Gln159Ter	c.475C>T	stop_gained	lc_lof	2	251452	7.9538e-06	0	0	0	16254	0	0	2	34582	0	0	0	10080	0	0	0	18394	0	0	0	21646	0	0	0	113742	0	0	0	6138	0	0	0	30616
CCDC12	ENSG00000160799	3	47020962	rs1429627439	A	G	gnomAD_Genomes	NA	PASS	c.-10+2T>C		c.-10+2T>C	splice_donor_variant	lc_lof	1	31346	3.1902e-05	0	0	0	8698	0	0	0	848	0	0	0	290	0	0	0	1558	0	0	0	3472	0	0	1	15394	0	0	0	1086	0	0	0	0
CCDC66	ENSG00000180376	3	56605241	rs556042658	G	T	gnomAD_Exomes	PASS	NA	p.Glu283Ter	p.Glu283Ter	c.847G>T	stop_gained	lof_flag	70	224364	0.000311993	0	0	0	15104	0	0	0	25842	0	0	0	8840	0	0	0	16404	0	0	0	21182	0	0	0	106724	0	0	0	5468	0	0	70	24800
CCDC66	ENSG00000180376	3	56653471	rs775693868	C	T	gnomAD_Exomes	PASS	NA	p.Arg851Ter	p.Arg851Ter	c.2551C>T	stop_gained	lof_flag	13	251176	5.17565e-05	0	0	1	16202	0	0	2	34584	0	0	0	10078	0	0	0	18392	0	0	0	21646	0	0	5	113542	0	0	0	6116	0	0	5	30616
CCDC66	ENSG00000180376	3	56627057	rs781097765	G	A	gnomAD_Exomes	PASS	NA	p.Trp332Ter	p.Trp332Ter	c.996G>A	stop_gained	lof_flag	6	249870	2.40125e-05	1	0	0	16114	0	0	0	34186	0	0	0	10050	0	0	0	18316	0	0	0	21630	0	0	0	113242	0	0	0	6088	0	0	6	30244
CCDC66	ENSG00000180376	3	56627076	rs369380410	C	T	gnomAD_Exomes	PASS	NA	p.Gln339Ter	p.Gln339Ter	c.1015C>T	stop_gained	lof_flag	5	248608	2.0112e-05	0	0	0	15936	0	0	0	34008	0	0	0	10026	0	0	0	18188	0	0	0	21622	0	0	3	112622	0	0	0	6054	0	0	2	30152
CCDC66	ENSG00000180376	3	56651481	rs751932069	G	T	gnomAD_Exomes	PASS	NA	p.Glu729Ter	p.Glu729Ter	c.2185G>T	stop_gained	lof_flag	4	249014	1.60634e-05	0	0	0	15960	0	0	0	34360	0	0	0	9998	0	0	4	18248	0	0	0	21618	0	0	0	112370	0	0	0	6050	0	0	0	30410
CCDC66	ENSG00000180376	3	56598084	rs773726330	C	T	gnomAD_Exomes	PASS	NA	p.Gln159Ter	p.Gln159Ter	c.475C>T	stop_gained	lof_flag	3	251048	1.19499e-05	0	0	0	16202	0	0	0	34574	0	0	1	10064	0	0	0	18384	0	0	0	21646	0	0	1	113462	0	0	1	6120	0	0	0	30596
CCDC66	ENSG00000180376	3	56653489	rs771042291	T	TA	gnomAD_Exomes_gnomAD_Genomes	PASS	PASS	p.Tyr857Ter	p.Tyr857Ter	c.2570dupA	stop_gained	lof_flag	3	282526	1.06185e-05	0	0	3	24918	0	0	0	35426	0	0	0	10364	0	0	0	19950	0	0	0	25120	0	0	0	128928	0	0	0	7204	0	0	0	30616
CCDC66	ENSG00000180376	3	56626998	rs774788240	G	T	gnomAD_Exomes	PASS	NA	p.Glu313Ter	p.Glu313Ter	c.937G>T	stop_gained	lof_flag	2	241720	8.27404e-06	0	0	0	15886	0	0	0	31762	0	0	0	9798	0	0	1	17892	0	0	0	21522	0	0	0	110982	0	0	0	5968	0	0	1	27910
CCDC66	ENSG00000180376	3	56627525	rs375942661	G	T	gnomAD_Exomes	PASS	NA	p.Glu359Ter	p.Glu359Ter	c.1075G>T	stop_gained	lof_flag	2	251194	7.96197e-06	0	0	0	16256	0	0	2	34574	0	0	0	10072	0	0	0	18392	0	0	0	21612	0	0	0	113566	0	0	0	6126	0	0	0	30596
CCDC66	ENSG00000180376	3	56653307	rs753126773	C	G	gnomAD_Exomes	PASS	NA	p.Ser796Ter	p.Ser796Ter	c.2387C>G	stop_gained	lof_flag	2	233514	8.5648e-06	0	0	0	15410	0	0	0	30298	0	0	0	9110	0	0	0	17496	0	0	0	21166	0	0	2	108242	0	0	0	5572	0	0	0	26220
CCDC66	ENSG00000180376	3	56653310	rs1203633230	C	G	gnomAD_Genomes	NA	PASS	p.Ser797Ter	p.Ser797Ter	c.2390C>G	stop_gained	lof_flag	2	31296	6.39059e-05	0	0	2	8692	0	0	0	844	0	0	0	290	0	0	0	1554	0	0	0	3460	0	0	0	15374	0	0	0	1082	0	0	0	0
CCDC66	ENSG00000180376	3	56597781	rs968351938	C	T	gnomAD_Exomes_gnomAD_Genomes	PASS	PASS	p.Gln58Ter	p.Gln58Ter	c.172C>T	stop_gained	lof_flag	2	190402	1.05041e-05	0	0	0	16910	0	0	0	25618	0	0	0	8824	0	0	2	12872	0	0	0	20502	0	0	0	77300	0	0	0	5574	0	0	0	22802
CCDC66	ENSG00000180376	3	56598055	rs751101219	T	A	gnomAD_Exomes	PASS	NA	p.Leu149Ter	p.Leu149Ter	c.446T>A	stop_gained	lof_flag	1	251132	3.98197e-06	0	0	0	16216	0	0	0	34588	0	0	0	10060	0	0	0	18386	0	0	0	21646	0	0	1	113510	0	0	0	6126	0	0	0	30600
CCDC66	ENSG00000180376	3	56598075	rs748201227	C	T	gnomAD_Exomes	PASS	NA	p.Gln156Ter	p.Gln156Ter	c.466C>T	stop_gained	lof_flag	1	251082	3.98276e-06	0	0	0	16204	0	0	0	34578	0	0	0	10062	0	0	0	18378	0	0	0	21648	0	0	1	113490	0	0	0	6122	0	0	0	30600
CCDC66	ENSG00000180376	3	56627056	rs751475171	G	A	gnomAD_Exomes	PASS	NA	p.Trp332Ter	p.Trp332Ter	c.995G>A	stop_gained	lof_flag	1	249746	4.00407e-06	0	0	0	16096	0	0	0	34186	0	0	0	10046	0	0	0	18300	0	0	0	21628	0	0	1	113188	0	0	0	6086	0	0	0	30216
CCDC66	ENSG00000180376	3	56627538	rs370584174	G	A	gnomAD_Exomes	PASS	NA	p.Trp363Ter	p.Trp363Ter	c.1088G>A	stop_gained	lof_flag	1	251294	3.9794e-06	0	0	1	16256	0	0	0	34578	0	0	0	10078	0	0	0	18392	0	0	0	21628	0	0	0	113624	0	0	0	6130	0	0	0	30608
CCDC66	ENSG00000180376	3	56651499	rs961541445	C	T	gnomAD_Exomes	PASS	NA	p.Gln735Ter	p.Gln735Ter	c.2203C>T	stop_gained	lof_flag	1	249982	4.00029e-06	0	0	0	16124	0	0	0	34532	0	0	0	10028	0	0	0	18324	0	0	0	21644	0	0	1	112672	0	0	0	6086	0	0	0	30572
CCDC66	ENSG00000180376	3	56651618	rs1489030370	G	A	gnomAD_Exomes	PASS	NA	p.Trp774Ter	p.Trp774Ter	c.2322G>A	stop_gained	lof_flag	1	234816	4.25865e-06	0	0	0	15658	0	0	1	30488	0	0	0	9034	0	0	0	17356	0	0	0	21104	0	0	0	108348	0	0	0	5614	0	0	0	27214
CCDC66	ENSG00000180376	3	56653528	rs1306734267	C	T	gnomAD_Exomes	PASS	NA	p.Gln870Ter	p.Gln870Ter	c.2608C>T	stop_gained	lof_flag	1	248036	4.03167e-06	0	0	0	16092	0	0	0	33900	0	0	0	9962	0	0	0	18336	0	0	0	21602	0	0	0	112442	0	0	1	6050	0	0	0	29652
CCDC66	ENSG00000180376	3	56653550	rs770113701	C	A	gnomAD_Exomes	PASS	NA	p.Ser877Ter	p.Ser877Ter	c.2630C>A	stop_gained	lof_flag	1	240820	4.15248e-06	0	0	0	15840	0	0	0	31998	0	0	0	9468	0	0	0	18084	0	0	0	21450	0	0	0	110080	0	0	0	5856	0	0	1	28044
CCDC66	ENSG00000180376	3	56597792	rs1308555507	T	A	gnomAD_Genomes	NA	PASS	p.Cys61Ter	p.Cys61Ter	c.183T>A	stop_gained	lof_flag	1	31402	3.18451e-05	0	0	1	8718	0	0	0	848	0	0	0	290	0	0	0	1560	0	0	0	3476	0	0	0	15424	0	0	0	1086	0	0	0	0
CCDC66	ENSG00000180376	3	56600765	rs1181116578	C	T	gnomAD_Genomes	NA	PASS	p.Gln230Ter	p.Gln230Ter	c.688C>T	stop_gained	lof_flag	1	31396	3.18512e-05	0	0	0	8714	0	0	0	848	0	0	0	290	0	0	0	1560	0	0	0	3470	0	0	0	15426	0	0	1	1088	0	0	0	0
CCDC66	ENSG00000180376	3	56627127	rs1195847141	A	T	gnomAD_Genomes	NA	PASS	p.Lys356Ter	p.Lys356Ter	c.1066A>T	stop_gained	lof_flag	1	31386	3.18613e-05	0	0	1	8716	0	0	0	848	0	0	0	288	0	0	0	1544	0	0	0	3472	0	0	0	15430	0	0	0	1088	0	0	0	0
CCDC66	ENSG00000180376	3	56653372	rs1419434273	A	T	gnomAD_Genomes	NA	PASS	p.Lys818Ter	p.Lys818Ter	c.2452A>T	stop_gained	lof_flag	1	31396	3.18512e-05	0	0	1	8708	0	0	0	848	0	0	0	290	0	0	0	1560	0	0	0	3474	0	0	0	15428	0	0	0	1088	0	0	0	0
CCDC66	ENSG00000180376	3	56651613	rs567591114	A	AG	gnomAD_Exomes_gnomAD_Genomes	PASS	PASS	p.Trp774ValfsTer48	p.Trp774ValfsTer48	c.2319dupG	frameshift_variant	lof_flag	355	270744	0.0013112	5	0	1	24470	0	0	12	32588	0	0	264	9652	4	0	0	19242	0	0	0	24786	0	0	59	125186	0	0	10	6830	0	0	9	27990
CCDC66	ENSG00000180376	3	56653421	rs748331545	CAG	C	gnomAD_Exomes_gnomAD_Genomes	PASS	PASS	p.Glu835IlefsTer7	p.Glu835IlefsTer7	c.2503_2504delGA	frameshift_variant	lof_flag	177	282440	0.000626682	1	0	1	24924	0	0	3	35422	0	0	0	10366	0	0	0	19858	0	0	0	25116	0	0	18	128944	0	0	5	7208	0	0	150	30602
CCDC66	ENSG00000180376	3	56627125	rs1486230208	CA	C	gnomAD_Exomes_gnomAD_Genomes	PASS	PASS	p.Lys356ArgfsTer15	p.Lys356ArgfsTer15	c.1067delA	frameshift_variant	lof_flag	100	269498	0.00037106	0	0	0	23964	0	0	0	32080	0	0	0	9914	0	0	97	19118	0	0	0	24854	0	0	0	125132	0	0	1	6888	0	0	2	27548
CCDC66	ENSG00000180376	3	56627644	rs553558566	TC	T	gnomAD_Exomes_gnomAD_Genomes	PASS	PASS	p.Gln399ArgfsTer26	p.Gln399ArgfsTer26	c.1195delC	frameshift_variant	lof_flag	89	282788	0.000314723	0	0	85	24956	0	0	3	35434	0	0	0	10370	0	0	0	19952	0	0	0	25122	0	0	1	129114	0	0	0	7226	0	0	0	30614
CCDC66	ENSG00000180376	3	56651360	rs773603090	GAAAC	G	gnomAD_Exomes_gnomAD_Genomes	PASS	PASS	p.Thr691AsnfsTer3	p.Thr691AsnfsTer3	c.2072_2075delCAAA	frameshift_variant	lof_flag	62	280236	0.000221242	0	0	3	24726	0	0	1	35036	0	0	0	10264	0	0	0	19848	0	0	0	25042	0	0	40	128176	0	0	2	7128	0	0	16	30016
CCDC66	ENSG00000180376	3	56605239	rs778701709	AAG	A	gnomAD_Exomes_gnomAD_Genomes	PASS	PASS	p.Glu283SerfsTer3	p.Glu283SerfsTer3	c.847_848delGA	frameshift_variant	lof_flag	58	255864	0.000226683	0	0	1	23814	0	0	2	26684	0	0	0	9126	0	0	0	17978	0	0	24	24638	0	0	31	122284	0	0	0	6540	0	0	0	24800
CCDC66	ENSG00000180376	3	56653416	rs780060125	TCAAA	T	gnomAD_Exomes_gnomAD_Genomes	PASS	PASS	p.Thr834AsnfsTer68	p.Thr834AsnfsTer68	c.2499_2502delAACA	frameshift_variant	lof_flag	50	282566	0.00017695	1	0	0	24936	0	0	1	35424	0	0	0	10366	0	0	49	19954	1	0	0	25114	0	0	0	128958	0	0	0	7204	0	0	0	30610
CCDC66	ENSG00000180376	3	56650000	rs750932339	CAT	C	gnomAD_Exomes	PASS	NA	p.His588ArgfsTer3	p.His588ArgfsTer3	c.1763_1764delAT	frameshift_variant	lof_flag	24	246778	9.72534e-05	0	0	0	16060	0	0	24	33218	0	0	0	10022	0	0	0	18190	0	0	0	21490	0	0	0	112526	0	0	0	6026	0	0	0	29246
CCDC66	ENSG00000180376	3	56651364	rs750927810	CAAACA	C	gnomAD_Exomes_gnomAD_Genomes	PASS	PASS	p.Lys692HisfsTer6	p.Lys692HisfsTer6	c.2074_2078delAAACA	frameshift_variant	lof_flag	11	280192	3.92588e-05	0	0	0	24670	0	0	0	35006	0	0	0	10278	0	0	0	19832	0	0	0	25046	0	0	11	128164	0	0	0	7128	0	0	0	30068
CCDC66	ENSG00000180376	3	56627761	rs776526064	GAAAAC	G	gnomAD_Exomes	PASS	NA	p.Thr439LeufsTer15	p.Thr439LeufsTer15	c.1315_1319delACAAA	frameshift_variant	lof_flag	7	251094	2.7878e-05	0	0	0	16254	0	0	0	34536	0	0	0	10054	0	0	1	18392	0	0	0	21610	0	0	0	113546	0	0	0	6114	0	0	6	30588
CCDC66	ENSG00000180376	3	56651555	rs749245582	CAG	C	gnomAD_Exomes	PASS	NA	p.Gly755HisfsTer66	p.Gly755HisfsTer66	c.2262_2263delAG	frameshift_variant	lof_flag	7	248278	2.81942e-05	0	0	0	16126	0	0	7	34098	0	0	0	9970	0	0	0	18272	0	0	0	21618	0	0	0	112308	0	0	0	6060	0	0	0	29826
CCDC66	ENSG00000180376	3	56627054	rs751716066	ATG	A	gnomAD_Exomes	PASS	NA	p.Trp332AspfsTer2	p.Trp332AspfsTer2	c.994_995delTG	frameshift_variant	lof_flag	6	249394	2.40583e-05	1	0	0	16122	0	0	0	34038	0	0	0	10046	0	0	0	18300	0	0	0	21624	0	0	0	113158	0	0	0	6088	0	0	6	30018
CCDC66	ENSG00000180376	3	56653416	rs780060125	T	TCAAA	gnomAD_Exomes	PASS	NA	p.Glu835AsnfsTer9	p.Glu835AsnfsTer9	c.2499_2502dupAACA	frameshift_variant	lof_flag	6	251198	2.38855e-05	1	0	0	16232	0	0	0	34578	0	0	0	10076	0	0	0	18394	0	0	0	21646	0	0	0	113544	0	0	0	6118	0	0	6	30610
CCDC66	ENSG00000180376	3	56627002	rs767859989	CAG	C	gnomAD_Exomes_gnomAD_Genomes	PASS	PASS	p.Val315ThrfsTer19	p.Val315ThrfsTer19	c.942_943delAG	frameshift_variant	lof_flag	6	275914	2.17459e-05	0	0	4	24654	0	0	0	33510	0	0	0	10196	0	0	0	19622	0	0	0	25040	0	0	1	127180	0	0	0	7096	0	0	1	28616
CCDC66	ENSG00000180376	3	56652216	rs1297099180	ATATT	A	gnomAD_Exomes_gnomAD_Genomes	PASS	PASS	p.Phe789AlafsTer12	p.Phe789AlafsTer12	c.2355_2358delTATT	frameshift_variant	lof_flag	6	282476	2.12407e-05	0	0	1	24962	0	0	1	35366	0	0	0	10358	0	0	0	19952	0	0	0	25096	0	0	4	128936	0	0	0	7204	0	0	0	30602
CCDC66	ENSG00000180376	3	56653386	rs757212822	TGAGA	T	gnomAD_Exomes_gnomAD_Genomes	PASS	PASS	p.Glu825IlefsTer2	p.Glu825IlefsTer2	c.2473_2476delGAGA	frameshift_variant	lof_flag	6	282476	2.12407e-05	0	0	0	24932	0	0	0	35414	0	0	0	10362	0	0	0	19948	0	0	0	25110	0	0	6	128902	0	0	0	7200	0	0	0	30608
CCDC66	ENSG00000180376	3	56653349	rs763592591	A	AAAAT	gnomAD_Exomes	PASS	NA	p.Thr812LysfsTer11	p.Thr812LysfsTer11	c.2431_2434dupAATA	frameshift_variant	lof_flag	5	250546	1.99564e-05	0	0	0	16156	0	0	5	34464	0	0	0	10048	0	0	0	18376	0	0	0	21630	0	0	0	113288	0	0	0	6078	0	0	0	30506
CCDC66	ENSG00000180376	3	56653370	rs753303042	T	TA	gnomAD_Exomes_gnomAD_Genomes	PASS	PASS	p.Asn819LysfsTer3	p.Asn819LysfsTer3	c.2456dupA	frameshift_variant	lof_flag	5	282190	1.77186e-05	0	0	5	24896	0	0	0	35402	0	0	0	10354	0	0	0	19940	0	0	0	25092	0	0	0	128722	0	0	0	7186	0	0	0	30598
CCDC66	ENSG00000180376	3	56651495	rs780857210	G	GAGGCAGATGGAATTGCTTCATTTGGT	gnomAD_Exomes_gnomAD_Genomes	PASS	PASS	p.Glu743GlyfsTer9	p.Glu743GlyfsTer9	c.2202_2227dupGCAGATGGAATTGCTTCATTTGGTAG	frameshift_variant	lof_flag	4	281416	1.42138e-05	0	0	2	24834	0	0	0	35380	0	0	0	10324	0	0	0	19886	0	0	0	25120	0	0	2	128130	0	0	0	7168	0	0	0	30574
CCDC66	ENSG00000180376	3	56653463	rs202228962	C	CGTAT	gnomAD_Exomes_gnomAD_Genomes	PASS	PASS	p.Arg851CysfsTer5	p.Arg851CysfsTer5	c.2546_2549dupATGT	frameshift_variant	lof_flag	4	282534	1.41576e-05	0	0	0	24910	0	0	0	35438	0	0	0	10366	0	0	0	19948	0	0	0	25106	0	0	4	128946	0	0	0	7204	0	0	0	30616
CCDC66	ENSG00000180376	3	56605237	rs745584519	AAAAG	A	gnomAD_Exomes	PASS	NA	p.Glu283PhefsTer17	p.Glu283PhefsTer17	c.846_849delAGAA	frameshift_variant	lof_flag	3	224382	1.33701e-05	0	0	0	15088	0	0	0	25814	0	0	0	8826	0	0	0	16418	0	0	0	21176	0	0	0	106816	0	0	0	5446	0	0	3	24798
CCDC66	ENSG00000180376	3	56651452	rs1306890590	AC	A	gnomAD_Exomes	PASS	NA	p.Pro720LeufsTer13	p.Pro720LeufsTer13	c.2159delC	frameshift_variant	lof_flag	3	250286	1.19863e-05	0	0	0	15990	0	0	3	34516	0	0	0	10042	0	0	0	18350	0	0	0	21644	0	0	0	113076	0	0	0	6086	0	0	0	30582
CCDC66	ENSG00000180376	3	56651487	rs754572923	AAAGT	A	gnomAD_Exomes	PASS	NA	p.Val732GlyfsTer10	p.Val732GlyfsTer10	c.2195_2198delTAAG	frameshift_variant	lof_flag	3	250192	1.19908e-05	0	0	0	16076	0	0	1	34538	0	0	0	10042	0	0	0	18324	0	0	0	21642	0	0	2	112908	0	0	0	6082	0	0	0	30580
CCDC66	ENSG00000180376	3	56653482	rs749355499	GATCT	G	gnomAD_Exomes_gnomAD_Genomes	PASS	PASS	p.Tyr856ThrfsTer46	p.Tyr856ThrfsTer46	c.2565_2568delCTAT	frameshift_variant	lof_flag	3	282530	1.06183e-05	0	0	3	24916	0	0	0	35430	0	0	0	10364	0	0	0	19952	0	0	0	25112	0	0	0	128940	0	0	0	7202	0	0	0	30614
CCDC66	ENSG00000180376	3	56600766	rs746307461	AGT	A	gnomAD_Exomes	PASS	NA	p.Cys231Ter	p.Cys231Ter	c.693_694delTG	frameshift_variant	lof_flag	2	247650	8.07591e-06	0	0	0	16204	0	0	2	33606	0	0	0	9882	0	0	0	18314	0	0	0	21580	0	0	0	112504	0	0	0	6032	0	0	0	29528
CCDC66	ENSG00000180376	3	56605228	rs761045815	GAAGA	G	gnomAD_Exomes	PASS	NA	p.Glu281LysfsTer19	p.Glu281LysfsTer19	c.841_844delGAAA	frameshift_variant	lof_flag	2	221056	9.04748e-06	0	0	0	14736	0	0	1	25062	0	0	1	8660	0	0	0	16066	0	0	0	21128	0	0	0	105568	0	0	0	5332	0	0	0	24504
CCDC66	ENSG00000180376	3	56605286	rs775134179	GATAAA	G	gnomAD_Exomes	PASS	NA	p.Lys299AsnfsTer9	p.Lys299AsnfsTer9	c.897_901delAATAA	frameshift_variant	lof_flag	2	225094	8.88518e-06	0	0	0	15080	0	0	0	26202	0	0	0	9090	0	0	0	16244	0	0	0	21264	0	0	2	107042	0	0	0	5524	0	0	0	24648
CCDC66	ENSG00000180376	3	56627751	rs1275037641	CAAACAGT	C	gnomAD_Exomes	PASS	NA	p.Asn435ArgfsTer9	p.Asn435ArgfsTer9	c.1304_1310delACAGTAA	frameshift_variant	lof_flag	2	251156	7.96318e-06	0	0	0	16256	0	0	0	34542	0	0	0	10056	0	0	0	18392	0	0	0	21620	0	0	0	113570	0	0	0	6122	0	0	2	30598
CCDC66	ENSG00000180376	3	56649978	rs1191062420	AT	A	gnomAD_Exomes	PASS	NA	p.Ser581LeufsTer17	p.Ser581LeufsTer17	c.1741delT	frameshift_variant	lof_flag	2	246996	8.0973e-06	0	0	0	16118	0	0	0	33410	0	0	0	10018	0	0	0	18254	0	0	0	21444	0	0	2	112562	0	0	0	6034	0	0	0	29156
CCDC66	ENSG00000180376	3	56651523	rs755632556	G	GA	gnomAD_Exomes	PASS	NA	p.Asn745LysfsTer2	p.Asn745LysfsTer2	c.2234dupA	frameshift_variant	lof_flag	2	249582	8.0134e-06	0	0	0	16126	0	0	0	34458	0	0	0	10016	0	0	0	18304	0	0	0	21632	0	0	2	112450	0	0	0	6078	0	0	0	30518
CCDC66	ENSG00000180376	3	56652217	rs775228899	TATTC	T	gnomAD_Exomes	PASS	NA	p.Phe789AlafsTer12	p.Phe789AlafsTer12	c.2365_2368delTTCA	frameshift_variant	lof_flag	2	251060	7.96622e-06	0	0	1	16248	0	0	0	34514	0	0	0	10070	0	0	0	18392	0	0	0	21618	0	0	0	113500	0	0	0	6114	0	0	1	30604
CCDC66	ENSG00000180376	3	56653306	rs755790325	T	TC	gnomAD_Exomes	PASS	NA	p.Ser797IlefsTer25	p.Ser797IlefsTer25	c.2387dupC	frameshift_variant	lof_flag	2	233862	8.55205e-06	0	0	2	15404	0	0	0	30426	0	0	0	9124	0	0	0	17518	0	0	0	21168	0	0	0	108392	0	0	0	5576	0	0	0	26254
CCDC66	ENSG00000180376	3	56653386	rs757212822	TGA	T	gnomAD_Exomes	PASS	NA	p.Asn826PhefsTer6	p.Asn826PhefsTer6	c.2475_2476delGA	frameshift_variant	lof_flag	2	251114	7.96451e-06	0	0	0	16230	0	0	0	34566	0	0	0	10072	0	0	0	18388	0	0	0	21646	0	0	2	113488	0	0	0	6116	0	0	0	30608
CCDC66	ENSG00000180376	3	56598096	rs1486479619	AC	A	gnomAD_Exomes_gnomAD_Genomes	PASS	PASS	p.Thr163MetfsTer2	p.Thr163MetfsTer2	c.488delC	frameshift_variant	lof_flag	2	281826	7.09658e-06	0	0	2	24886	0	0	0	35224	0	0	0	10322	0	0	0	19928	0	0	0	25114	0	0	0	128694	0	0	0	7188	0	0	0	30470
CCDC66	ENSG00000180376	3	56627047	rs765062250	AAAGAAAATGGATT	A	gnomAD_Exomes_gnomAD_Genomes	PASS	PASS	p.Arg330LysfsTer3	p.Arg330LysfsTer3	c.987_999delAAGAAAATGGATT	frameshift_variant	lof_flag	2	281106	7.11475e-06	0	0	2	24864	0	0	0	34974	0	0	0	10338	0	0	0	19884	0	0	0	25110	0	0	0	128650	0	0	0	7184	0	0	0	30102
CCDC66	ENSG00000180376	3	56597837	rs780284655	AACATC	A	gnomAD_Exomes	PASS	NA	p.Ser78GlyfsTer4	p.Ser78GlyfsTer4	c.232_236delTCACA	frameshift_variant	lof_flag	1	162354	6.15938e-06	0	0	0	8590	0	0	1	25034	0	0	0	8580	0	0	0	11592	0	0	0	17226	0	0	0	63510	0	0	0	4554	0	0	0	23268
CCDC66	ENSG00000180376	3	56597872	rs753427169	CTT	C	gnomAD_Exomes	PASS	NA	p.Ser90IlefsTer3	p.Ser90IlefsTer3	c.267_268delTT	frameshift_variant	lof_flag	1	192702	5.18936e-06	0	0	1	11274	0	0	0	28246	0	0	0	9066	0	0	0	14020	0	0	0	19260	0	0	0	79902	0	0	0	5132	0	0	0	25802
CCDC66	ENSG00000180376	3	56597906	rs1445516554	TATAG	T	gnomAD_Exomes	PASS	NA	p.Asp101LysfsTer24	p.Asp101LysfsTer24	c.301_304delGATA	frameshift_variant	lof_flag	1	239178	4.18099e-06	0	0	0	15094	0	0	0	33650	0	0	0	9886	0	0	0	17700	0	0	0	21338	0	0	1	106048	0	0	0	5904	0	0	0	29558
CCDC66	ENSG00000180376	3	56600715	rs1335821828	TC	T	gnomAD_Exomes	PASS	NA	p.Pro214GlnfsTer8	p.Pro214GlnfsTer8	c.641delC	frameshift_variant	lof_flag	1	251258	3.97997e-06	0	0	0	16248	0	0	0	34570	0	0	0	10076	0	0	0	18394	0	0	0	21640	0	0	1	113616	0	0	0	6120	0	0	0	30594
CCDC66	ENSG00000180376	3	56605235	rs1487408821	G	GA	gnomAD_Exomes	PASS	NA	p.Glu283ArgfsTer4	p.Glu283ArgfsTer4	c.846dupA	frameshift_variant	lof_flag	1	223422	4.47583e-06	0	0	0	14952	0	0	0	25754	0	0	0	8852	0	0	1	16328	0	0	0	21168	0	0	0	106268	0	0	0	5398	0	0	0	24702
CCDC66	ENSG00000180376	3	56605260	rs1405997605	AT	A	gnomAD_Exomes	PASS	NA	p.Asn289LysfsTer12	p.Asn289LysfsTer12	c.867delT	frameshift_variant	lof_flag	1	234238	4.26916e-06	0	0	0	15414	0	0	0	29414	0	0	0	9548	0	0	0	17042	0	0	0	21452	0	0	1	109480	0	0	0	5772	0	0	0	26116
CCDC66	ENSG00000180376	3	56627005		T	TAC	gnomAD_Exomes	PASS	NA	p.Leu316HisfsTer10	p.Leu316HisfsTer10	c.945_946dupAC	frameshift_variant	lof_flag	1	245364	4.07558e-06	0	0	0	16028	0	0	0	32872	0	0	0	9926	0	0	0	18068	0	0	0	21584	0	0	1	112082	0	0	0	6030	0	0	0	28774
CCDC66	ENSG00000180376	3	56627591	rs774812077	TTC	T	gnomAD_Exomes	PASS	NA	p.Gln383ValfsTer7	p.Gln383ValfsTer7	c.1146_1147delTC	frameshift_variant	lof_flag	1	251428	3.97728e-06	0	0	0	16256	0	0	0	34584	0	0	0	10078	0	0	0	18394	0	0	0	21648	0	0	0	113714	0	0	0	6140	0	0	1	30614
CCDC66	ENSG00000180376	3	56627630	rs969319578	GTC	G	gnomAD_Exomes	PASS	NA	p.Pro396Ter	p.Pro396Ter	c.1185_1186delTC	frameshift_variant	lof_flag	1	251390	3.97788e-06	0	0	0	16256	0	0	0	34586	0	0	0	10080	0	0	0	18394	0	0	0	21646	0	0	1	113680	0	0	0	6134	0	0	0	30614
CCDC66	ENSG00000180376	3	56627728	rs768194125	ACCTATTAAGGATGTGGT	A	gnomAD_Exomes	PASS	NA	p.Pro427TyrfsTer5	p.Pro427TyrfsTer5	c.1279_1295delCCTATTAAGGATGTGGT	frameshift_variant	lof_flag	1	251348	3.97855e-06	0	0	0	16254	0	0	0	34592	0	0	0	10080	0	0	0	18394	0	0	0	21642	0	0	1	113642	0	0	0	6130	0	0	0	30614
CCDC66	ENSG00000180376	3	56650029	rs1225459849	GAATA	G	gnomAD_Exomes	PASS	NA	p.Asn598HisfsTer3	p.Asn598HisfsTer3	c.1792_1795delAATA	frameshift_variant	lof_flag	1	236550	4.22744e-06	0	0	0	14530	0	0	0	30786	0	0	0	9922	0	0	0	15958	0	0	0	21208	0	0	1	110668	0	0	0	5762	0	0	0	27716
CCDC66	ENSG00000180376	3	56650080	rs772545595	AG	A	gnomAD_Exomes	PASS	NA	c.1843+1delG		c.1843+1delG	frameshift_variant	lof_flag	1	231450	4.32059e-06	0	0	0	15166	0	0	0	28654	0	0	0	9628	0	0	1	17110	0	0	0	21322	0	0	0	108136	0	0	0	5612	0	0	0	25822
CCDC66	ENSG00000180376	3	56651422	rs766658618	CT	C	gnomAD_Exomes	PASS	NA	p.Arg711GlyfsTer22	p.Arg711GlyfsTer22	c.2127delT	frameshift_variant	lof_flag	1	250062	3.99901e-06	0	0	0	15882	0	0	0	34500	0	0	0	10044	0	0	0	18356	0	0	0	21634	0	0	1	113010	0	0	0	6080	0	0	0	30556
CCDC66	ENSG00000180376	3	56651423	rs1303808054	TA	T	gnomAD_Exomes	PASS	NA	p.Arg711GlyfsTer22	p.Arg711GlyfsTer22	c.2131delA	frameshift_variant	lof_flag	1	250078	3.99875e-06	0	0	0	15874	0	0	0	34504	0	0	0	10042	0	0	1	18364	0	0	0	21638	0	0	0	113020	0	0	0	6076	0	0	0	30560
CCDC66	ENSG00000180376	3	56651521	rs752335918	TA	T	gnomAD_Exomes	PASS	NA	p.Glu743LysfsTer30	p.Glu743LysfsTer30	c.2226delA	frameshift_variant	lof_flag	1	249864	4.00218e-06	0	0	0	16146	0	0	0	34486	0	0	0	10032	0	0	0	18330	0	0	0	21644	0	0	0	112588	0	0	0	6078	0	0	1	30560
CCDC66	ENSG00000180376	3	56651543	rs777209773	CCT	C	gnomAD_Exomes	PASS	NA	p.Gln752LysfsTer69	p.Gln752LysfsTer69	c.2253_2254delTC	frameshift_variant	lof_flag	1	249574	4.00683e-06	0	0	0	16152	0	0	0	34430	0	0	0	10026	0	0	0	18318	0	0	0	21634	0	0	1	112564	0	0	0	6084	0	0	0	30366
CCDC66	ENSG00000180376	3	56651582	rs1336000638	TTCATC	T	gnomAD_Exomes	PASS	NA	p.His765ArgfsTer55	p.His765ArgfsTer55	c.2292_2296delTCATC	frameshift_variant	lof_flag	1	246180	4.06207e-06	0	0	0	15986	0	0	0	33608	0	0	0	9830	0	0	0	18132	0	0	0	21572	0	0	0	111820	0	0	0	5970	0	0	1	29262
CCDC66	ENSG00000180376	3	56653393	rs758964849	G	GAGAATTTGATCTCAGGAAGTAAT	gnomAD_Exomes	PASS	NA	p.Gln833ArgfsTer3	p.Gln833ArgfsTer3	c.2474_2496dupAGAATTTGATCTCAGGAAGTAAT	frameshift_variant	lof_flag	1	251120	3.98216e-06	0	0	0	16232	0	0	0	34562	0	0	0	10070	0	0	0	18390	0	0	0	21648	0	0	1	113490	0	0	0	6116	0	0	0	30612
CCDC66	ENSG00000180376	3	56653407		A	AG	gnomAD_Exomes	PASS	NA	p.Ser831LysfsTer2	p.Ser831LysfsTer2	c.2489dupG	frameshift_variant	lof_flag	1	251222	3.98054e-06	0	0	0	16236	0	0	0	34574	0	0	0	10068	0	0	0	18388	0	0	0	21648	0	0	1	113576	0	0	0	6118	0	0	0	30614
CCDC66	ENSG00000180376	3	56653413	rs745848348	T	TAATC	gnomAD_Exomes	PASS	NA	p.Thr834SerfsTer10	p.Thr834SerfsTer10	c.2496_2499dupTCAA	frameshift_variant	lof_flag	1	251204	3.98083e-06	0	0	0	16234	0	0	0	34572	0	0	0	10076	0	0	0	18392	0	0	0	21644	0	0	0	113558	0	0	0	6120	0	0	1	30608
CCDC66	ENSG00000180376	3	56653413	rs745848348	TAATC	T	gnomAD_Exomes	PASS	NA	p.Asn832LysfsTer70	p.Asn832LysfsTer70	c.2496_2499delTCAA	frameshift_variant	lof_flag	1	251204	3.98083e-06	0	0	0	16234	0	0	0	34572	0	0	0	10076	0	0	1	18392	0	0	0	21644	0	0	0	113558	0	0	0	6120	0	0	0	30608
CCDC66	ENSG00000180376	3	56627094	rs1337059026	CAAAGAAAAATA	C	gnomAD_Genomes	NA	PASS	p.Gln345ArgfsTer10	p.Gln345ArgfsTer10	c.1034_1044delAAAGAAAAATA	frameshift_variant	lof_flag	1	31238	3.20123e-05	0	0	0	8686	0	0	0	840	0	0	0	290	0	0	1	1554	0	0	0	3440	0	0	0	15344	0	0	0	1084	0	0	0	0
CCDC66	ENSG00000180376	3	56627766	rs1232441578	CAA	C	gnomAD_Genomes	NA	PASS	p.Asn440LeufsTer15	p.Asn440LeufsTer15	c.1318_1319delAA	frameshift_variant	lof_flag	1	31392	3.18552e-05	0	0	1	8710	0	0	0	848	0	0	0	290	0	0	0	1560	0	0	0	3476	0	0	0	15422	0	0	0	1086	0	0	0	0
CCDC66	ENSG00000180376	3	56650015	rs765295668	A	AT	gnomAD_Genomes	NA	PASS	p.Ser594GlnfsTer3	p.Ser594GlnfsTer3	c.1778dupT	frameshift_variant	lof_flag	1	31202	3.20492e-05	0	0	0	8582	0	0	0	834	0	0	0	290	0	0	0	1542	0	0	0	3464	0	0	1	15406	0	0	0	1084	0	0	0	0
CCDC66	ENSG00000180376	3	56650018	rs752802875	AG	A	gnomAD_Genomes	NA	PASS	p.Ser594MetfsTer4	p.Ser594MetfsTer4	c.1781delG	frameshift_variant	lof_flag	1	31102	3.21523e-05	0	0	0	8520	0	0	0	832	0	0	0	290	0	0	0	1532	0	0	0	3454	0	0	1	15390	0	0	0	1084	0	0	0	0
CCDC66	ENSG00000180376	3	56650020	rs1346740678	TGG	T	gnomAD_Genomes	NA	PASS	p.Gly595Ter	p.Gly595Ter	c.1783_1784delGG	frameshift_variant	lof_flag	1	31002	3.2256e-05	0	0	0	8454	0	0	0	826	0	0	0	290	0	0	0	1526	0	0	0	3446	0	0	1	15382	0	0	0	1078	0	0	0	0
CCDC66	ENSG00000180376	3	56651423	rs1303808054	T	TA	gnomAD_Genomes	NA	PASS	p.Arg711LysfsTer11	p.Arg711LysfsTer11	c.2131dupA	frameshift_variant	lof_flag	1	31380	3.18674e-05	0	0	1	8702	0	0	0	848	0	0	0	290	0	0	0	1560	0	0	0	3472	0	0	0	15420	0	0	0	1088	0	0	0	0
CCDC66	ENSG00000180376	3	56653454		A	AT	gnomAD_Genomes	NA	PASS	p.Ile847TyrfsTer8	p.Ile847TyrfsTer8	c.2538dupT	frameshift_variant	lof_flag	1	31374	3.18735e-05	0	0	0	8712	0	0	0	848	0	0	0	290	0	0	0	1558	0	0	0	3470	0	0	1	15414	0	0	0	1082	0	0	0	0
CCDC66	ENSG00000180376	3	56600619	rs1483934971	T	G	gnomAD_Exomes	PASS	NA	c.545-3T>G		c.545-3T>G	splice_region_variant	lc_lof,os_lof	1	241848	4.13483e-06	0	0	0	15594	0	0	0	32338	0	0	0	9532	0	0	0	18072	0	0	0	21454	0	0	0	110576	0	0	0	5830	0	0	1	28452
CCDC66	ENSG00000180376	3	56628059	rs143212383	A	G	gnomAD_Exomes	PASS	NA	c.1404+3A>G		c.1404+3A>G	splice_region_variant	lc_lof,os_lof	3	251408	1.19328e-05	0	0	0	16256	0	0	0	34588	0	0	0	10076	0	0	0	18394	0	0	0	21648	0	0	2	113700	0	0	1	6130	0	0	0	30616
CCDC66	ENSG00000180376	3	56647783	rs775917446	G	A	gnomAD_Exomes	PASS	NA	c.1566+5G>A		c.1566+5G>A	splice_region_variant	lc_lof,os_lof	26	241478	0.00010767	0	0	2	16074	0	0	0	31748	0	0	0	9546	0	0	0	17954	0	0	0	21492	0	0	0	110854	0	0	0	5836	0	0	24	27974
CCDC66	ENSG00000180376	3	56650084	rs770780498	A	G	gnomAD_Exomes	PASS	NA	c.1843+3A>G		c.1843+3A>G	splice_region_variant	lc_lof,os_lof	7	229096	3.05549e-05	0	0	0	15074	0	0	7	27890	0	0	0	9522	0	0	0	16948	0	0	0	21310	0	0	0	107496	0	0	0	5532	0	0	0	25324
CCDC66	ENSG00000180376	3	56653557	rs775723889	TA	T	gnomAD_Exomes	PASS	NA	c.2635+4delA		c.2635+4delA	splice_region_variant	lc_lof,os_lof	7	237188	2.95125e-05	0	0	0	15690	0	0	0	31132	0	0	0	9160	0	0	0	17900	0	0	0	21272	0	0	0	108884	0	0	1	5744	0	0	6	27406
CCDC66	ENSG00000180376	3	56653929	rs763618270	G	A	gnomAD_Exomes	PASS	NA	c.2760G>A	c.2760G>A(p.=)	c.2760G>A	splice_region_variant	lc_lof,os_lof	1	250762	3.98785e-06	0	0	0	16248	0	0	0	34478	0	0	0	10044	0	0	0	18372	0	0	0	21560	0	0	0	113400	0	0	0	6108	0	0	1	30552
CCDC66	ENSG00000180376	3	56655557	rs772816378	C	G	gnomAD_Exomes	PASS	NA	c.2761-3C>G		c.2761-3C>G	splice_region_variant	lc_lof,os_lof	1	233524	4.28222e-06	0	0	0	15732	0	0	0	28498	0	0	0	9318	0	0	0	17270	0	0	0	21316	0	0	1	109352	0	0	0	5602	0	0	0	26436
CCDC66	ENSG00000180376	3	56651633	rs1422275828	G	T	gnomAD_Exomes	PASS	NA	p.Lys779Asn	p.Lys779Asn	c.2337G>T	missense_variant	lc_lof,os_lof	1	225060	4.44326e-06	0	0	1	15372	0	0	0	28272	0	0	0	8352	0	0	0	16804	0	0	0	20522	0	0	0	105072	0	0	0	5274	0	0	0	25392
CCDC66	ENSG00000180376	3	56651633	rs1422275828	G	C	gnomAD_Exomes	PASS	NA	p.Lys779Asn	p.Lys779Asn	c.2337G>C	missense_variant	lc_lof,os_lof	1	225060	4.44326e-06	0	0	0	15372	0	0	1	28272	0	0	0	8352	0	0	0	16804	0	0	0	20522	0	0	0	105072	0	0	0	5274	0	0	0	25392
CCDC66	ENSG00000180376	3	56605197	rs1289323586	CATT	C	gnomAD_Exomes	PASS	NA	c.815-8_815-6delATT		c.815-8_815-6delATT	intron_variant	lc_lof,os_lof	1	201066	4.97349e-06	0	0	1	13392	0	0	0	19910	0	0	0	7244	0	0	0	14472	0	0	0	20016	0	0	0	98772	0	0	0	4544	0	0	0	22716
CCDC66	ENSG00000180376	3	56649146	rs147410213	A	G	gnomAD_Exomes_gnomAD_Genomes	PASS	PASS	c.1567-10A>G		c.1567-10A>G	intron_variant	lc_lof,os_lof	31	280870	0.000110371	0	0	1	24952	0	0	0	35094	0	0	0	10286	0	0	22	19828	0	0	0	25084	0	0	2	128236	0	0	0	7180	0	0	6	30210
CCDC66	ENSG00000180376	3	56655617	rs369777591	C	T	gnomAD_Exomes	PASS	NA	p.Gln940Ter	p.Gln940Ter	c.2818C>T	stop_gained	lc_lof	7	242468	2.88698e-05	0	0	7	16028	0	0	0	31592	0	0	0	9824	0	0	0	17870	0	0	0	21512	0	0	0	111666	0	0	0	5882	0	0	0	28094
CCDC66	ENSG00000180376	3	56655623	rs766423875	G	T	gnomAD_Exomes_gnomAD_Genomes	PASS	PASS	p.Glu942Ter	p.Glu942Ter	c.2824G>T	stop_gained	lc_lof	6	272864	2.1989e-05	0	0	0	24722	0	0	0	32160	0	0	0	10034	0	0	0	19410	0	0	0	24966	0	0	5	126846	0	0	0	6960	0	0	1	27766
CCDC66	ENSG00000180376	3	56603355	rs544969369	C	T	gnomAD_Genomes	NA	PASS	p.Gln277Ter	p.Gln277Ter	c.829C>T	stop_gained	lc_lof	2	31214	6.40738e-05	0	0	2	8648	0	0	0	842	0	0	0	290	0	0	0	1518	0	0	0	3472	0	0	0	15362	0	0	0	1082	0	0	0	0
CCDC66	ENSG00000180376	3	56591261	rs1051264809	AGG	A	gnomAD_Exomes	PASS	NA	c.-92_-92+1delGG		c.-92_-92+1delGG	splice_donor_variant	lc_lof	1	154052	6.49131e-06	0	0	0	7912	0	0	0	24680	0	0	0	8484	0	0	0	10890	0	0	0	15168	0	0	1	59840	0	0	0	4328	0	0	0	22750
CCDC66	ENSG00000180376	3	56655621	rs144848139	A	AAGAG	gnomAD_Exomes_gnomAD_Genomes	PASS	PASS	p.Ser943ArgfsTer18	p.Ser943ArgfsTer18	c.2825_2828dupAGAG	frameshift_variant	lc_lof	634	273140	0.00232115	0	0	13	24754	0	0	13	32264	0	0	0	10046	0	0	0	19416	0	0	46	24988	0	0	547	126890	0	0	9	6960	0	0	6	27822
CCDC66	ENSG00000180376	3	56655588	rs1257132904	A	AAAGT	gnomAD_Exomes	PASS	NA	p.Ser932LysfsTer2	p.Ser932LysfsTer2	c.2791_2794dupAGTA	frameshift_variant	lc_lof	4	242966	1.64632e-05	0	0	0	16046	0	0	0	31716	0	0	0	9804	0	0	0	17922	0	0	0	21516	0	0	4	111850	0	0	0	5864	0	0	0	28248
CCDC66	ENSG00000180376	3	56655611	rs760979564	G	GA	gnomAD_Exomes	PASS	NA	p.Asn939LysfsTer21	p.Asn939LysfsTer21	c.2816dupA	frameshift_variant	lc_lof	2	242986	8.23093e-06	0	0	0	16048	0	0	0	31784	0	0	0	9832	0	0	0	17914	0	0	0	21524	0	0	2	111800	0	0	0	5886	0	0	0	28198
CCDC66	ENSG00000180376	3	56655603	rs775876891	C	CT	gnomAD_Exomes	PASS	NA	p.Leu936PhefsTer3	p.Leu936PhefsTer3	c.2807dupT	frameshift_variant	lc_lof	1	245112	4.07977e-06	0	0	0	16096	0	0	0	32394	0	0	0	9942	0	0	0	18044	0	0	0	21544	0	0	0	112316	0	0	0	5944	0	0	1	28832
CCDC77	ENSG00000120647	12	541118	rs775173180	C	T	gnomAD_Exomes	PASS	NA	p.Gln224Ter	p.Gln224Ter	c.670C>T	stop_gained	lof_flag	3	249780	1.20106e-05	0	0	0	16178	0	0	0	33998	0	0	0	9994	0	0	0	18196	0	0	1	21590	0	0	2	113264	0	0	0	6074	0	0	0	30486
CCDC77	ENSG00000120647	12	541059	rs756248866	CGA	C	gnomAD_Genomes	NA	PASS	p.Arg207LysfsTer5	p.Arg207LysfsTer5	c.620_621delGA	frameshift_variant	lof_flag	1	31350	3.18979e-05	0	0	0	8686	0	0	0	848	0	0	0	290	0	0	0	1554	0	0	0	3472	0	0	1	15414	0	0	0	1086	0	0	0	0
CCDC77	ENSG00000120647	12	542493	rs777359807	G	C	gnomAD_Exomes	PASS	NA	c.821+5G>C		c.821+5G>C	splice_region_variant	lc_lof,os_lof	1	251068	3.98298e-06	0	0	0	16254	0	0	0	34406	0	0	0	10054	0	0	1	18360	0	0	0	21626	0	0	0	113658	0	0	0	6118	0	0	0	30592
CCDC77	ENSG00000120647	12	547723	rs768122959	A	C	gnomAD_Exomes	PASS	NA	c.1041+3A>C		c.1041+3A>C	splice_region_variant	lc_lof,os_lof	1	247876	4.03428e-06	0	0	0	16058	0	0	0	33672	0	0	0	9890	0	0	1	18222	0	0	0	21590	0	0	0	112768	0	0	0	6014	0	0	0	29662
CCDC77	ENSG00000120647	12	527802	rs1260469492	G	C	gnomAD_Exomes	PASS	NA	p.Arg138Thr	p.Arg138Thr	c.413G>C	missense_variant	lc_lof,os_lof	1	249094	4.01455e-06	0	0	1	16222	0	0	0	33892	0	0	0	9984	0	0	0	18356	0	0	0	21632	0	0	0	113176	0	0	0	6094	0	0	0	29738
CCDC77	ENSG00000120647	12	549772	rs1278384633	T	TTAG	gnomAD_Exomes	PASS	NA	c.1042-10_1042-9insAGT		c.1042-10_1042-9insAGT	intron_variant	lc_lof,os_lof	1	250824	3.98686e-06	0	0	0	16232	0	0	1	34480	0	0	0	10062	0	0	0	18390	0	0	0	21600	0	0	0	113388	0	0	0	6114	0	0	0	30558
CCDC77	ENSG00000120647	12	551069	rs371270708	G	T	gnomAD_Exomes_gnomAD_Genomes	PASS	PASS	p.Glu484Ter	p.Glu484Ter	c.1450G>T	stop_gained	lc_lof	8	282840	2.82845e-05	0	0	6	24962	0	0	1	35436	0	0	0	10370	0	0	0	19952	0	0	0	25120	0	0	0	129164	0	0	1	7224	0	0	0	30612
CCDC77	ENSG00000120647	12	510851	rs1053468887	G	T	gnomAD_Genomes	NA	PASS	c.-71+1G>T		c.-71+1G>T	splice_donor_variant	lc_lof	1	31406	3.1841e-05	0	0	0	8716	0	0	0	848	0	0	0	290	0	0	0	1558	0	0	0	3474	0	0	1	15434	0	0	0	1086	0	0	0	0
CCDC77	ENSG00000120647	12	518533	rs1437255535	G	A	gnomAD_Exomes	PASS	NA	c.-16-1G>A		c.-16-1G>A	splice_acceptor_variant	lc_lof	1	251330	3.97883e-06	0	0	0	16230	0	0	0	34538	0	0	0	10076	0	0	1	18392	0	0	0	21646	0	0	0	113720	0	0	0	6136	0	0	0	30592
CCNE1	ENSG00000105173	19	30308471	rs199616825	G	A	gnomAD_Exomes_gnomAD_Genomes	PASS	PASS	c.480+5G>A		c.480+5G>A	splice_region_variant	lc_lof,os_lof	101	281976	0.000358187	0	0	39	24950	0	0	5	35396	0	0	46	10342	0	0	0	19948	0	0	0	25112	0	0	9	128438	0	0	2	7202	0	0	0	30588
CCNE1	ENSG00000105173	19	30308471	rs199616825	G	C	gnomAD_Exomes	PASS	NA	c.480+5G>C		c.480+5G>C	splice_region_variant	lc_lof,os_lof	1	250580	3.99074e-06	0	0	0	16240	0	0	0	34548	0	0	0	10052	0	0	1	18390	0	0	0	21638	0	0	0	113010	0	0	0	6114	0	0	0	30588
CCNE1	ENSG00000105173	19	30308471	rs199616825	G	T	gnomAD_Exomes	PASS	NA	c.480+5G>T		c.480+5G>T	splice_region_variant	lc_lof,os_lof	4	250580	1.5963e-05	0	0	0	16240	0	0	4	34548	0	0	0	10052	0	0	0	18390	0	0	0	21638	0	0	0	113010	0	0	0	6114	0	0	0	30588
CCNE1	ENSG00000105173	19	30308459		GTCTTCCTGTTCGCTTCATGAAAGCACTGAGCATTTCCAGCATTTTTGTGTATTAGGACCTCTGTGTGGTTTATTCCCTCGACATGT	G	gnomAD_Genomes	NA	PASS	c.477_480+82delTCCTGTTCGCTTCATGAAAGCACTGAGCATTTCCAGCATTTTTGTGTATTAGGACCTCTGTGTGGTTTATTCCCTCGACATGTTCT		c.477_480+82delTCCTGTTCGCTTCATGAAAGCACTGAGCATTTCCAGCATTTTTGTGTATTAGGACCTCTGTGTGGTTTATTCCCTCGACATGTTCT	splice_donor_variant	lc_lof	1	31400	3.18471e-05	0	0	0	8714	0	0	0	848	0	0	0	290	0	0	0	1560	0	0	0	3474	0	0	1	15428	0	0	0	1086	0	0	0	0
CCR3	ENSG00000183625	3	46305944	rs1256496395	C	G	gnomAD_Exomes	PASS	NA	p.Ser17Ter	p.Ser17Ter	c.50C>G	stop_gained	lof_flag	1	127950	7.81555e-06	0	0	0	6900	0	0	0	20884	0	0	0	8056	0	0	1	9546	0	0	0	5204	0	0	0	54114	0	0	0	3880	0	0	0	19366
CCR3	ENSG00000183625	3	46305951	rs1461231149	G	A	gnomAD_Exomes_gnomAD_Genomes	PASS	PASS	c.52+5G>A		c.52+5G>A	splice_region_variant	lc_lof,os_lof	4	158220	2.52813e-05	0	0	0	15418	0	0	3	21534	0	0	0	8342	0	0	1	10898	0	0	0	8666	0	0	0	69022	0	0	0	4934	0	0	0	19406
CCR3	ENSG00000183625	3	46245816	rs1252582015	C	A	gnomAD_Genomes	NA	PASS	c.-11-1G>T		c.-11-1G>T	splice_acceptor_variant	lc_lof,lof_flag	1	29910	3.34336e-05	0	0	1	7712	0	0	0	840	0	0	0	290	0	0	0	1558	0	0	0	3372	0	0	0	15082	0	0	0	1056	0	0	0	0
CCR3	ENSG00000183625	3	46244763	rs770540609	C	A	gnomAD_Exomes	PASS	NA	p.Glu348Ter	p.Glu348Ter	c.1042G>T	stop_gained	lc_lof	1	250244	3.9961e-06	0	0	0	16248	0	0	0	34570	0	0	0	10022	0	0	1	18380	0	0	0	21602	0	0	0	112728	0	0	0	6106	0	0	0	30588
CCR3	ENSG00000183625	3	46205355		G	T	gnomAD_Genomes	NA	PASS	c.-285+1G>T		c.-285+1G>T	splice_donor_variant	lc_lof	1	31386	3.18613e-05	0	0	0	8712	0	0	0	848	0	0	0	290	0	0	0	1558	0	0	1	3476	0	0	0	15414	0	0	0	1088	0	0	0	0
CCR3	ENSG00000183625	3	46305876	rs768140204	A	C	gnomAD_Exomes_gnomAD_Genomes	PASS	PASS	c.-17-2A>C		c.-17-2A>C	splice_acceptor_variant	lc_lof	5	171532	2.91491e-05	0	0	5	16154	0	0	0	25100	0	0	0	8662	0	0	0	12018	0	0	0	8802	0	0	0	73024	0	0	0	5222	0	0	0	22550
CCR3	ENSG00000183625	3	46252178	rs1334492802	GCAGAGCT	G	gnomAD_Genomes	NA	PASS	c.-284-1_-279delGAGCTCA		c.-284-1_-279delGAGCTCA	splice_acceptor_variant	lc_lof	2	31406	6.36821e-05	0	0	1	8716	0	0	0	848	0	0	0	290	0	0	0	1560	0	0	0	3474	0	0	1	15430	0	0	0	1088	0	0	0	0
CCR3	ENSG00000183625	3	46307702	rs138237800	C	CT	gnomAD_Exomes	PASS	NA	p.Ser373PhefsTer13	p.Ser373PhefsTer13	c.1117dupT	frameshift_variant	lc_lof	4	248222	1.61146e-05	0	0	0	16224	0	0	0	34118	0	0	0	9818	0	0	4	18300	0	0	0	21470	0	0	0	111944	0	0	0	6036	0	0	0	30312
CCR3	ENSG00000183625	3	46244799	rs1022506898	GC	G	gnomAD_Exomes	PASS	NA	p.Arg335SerfsTer35	p.Arg335SerfsTer35	c.1005delG	frameshift_variant	lc_lof	1	250948	3.98489e-06	0	0	0	16252	0	0	0	34582	0	0	0	10054	0	0	0	18384	0	0	0	21640	0	0	1	113294	0	0	0	6126	0	0	0	30616
CCR3	ENSG00000183625	3	46244873	rs1264793656	TA	T	gnomAD_Exomes	PASS	NA	p.Tyr311ThrfsTer59	p.Tyr311ThrfsTer59	c.931delT	frameshift_variant	lc_lof	1	251160	3.98153e-06	0	0	0	16254	0	0	1	34586	0	0	0	10062	0	0	0	18380	0	0	0	21648	0	0	0	113484	0	0	0	6132	0	0	0	30614
CCR3	ENSG00000183625	3	46307640	rs1442171209	CT	C	gnomAD_Exomes	PASS	NA	p.Pro353LeufsTer62	p.Pro353LeufsTer62	c.1056delT	frameshift_variant	lc_lof	1	250724	3.98845e-06	0	0	0	16256	0	0	0	34566	0	0	0	10046	0	0	1	18356	0	0	0	21622	0	0	0	113152	0	0	0	6112	0	0	0	30614
CCR3	ENSG00000183625	3	46307695	rs111826278	CG	C	gnomAD_Exomes	PASS	NA	p.Glu371AsnfsTer44	p.Glu371AsnfsTer44	c.1111delG	frameshift_variant	lc_lof	1	248950	4.01687e-06	0	0	0	16242	0	0	0	34306	0	0	0	9914	0	0	0	18314	0	0	0	21504	0	0	1	112178	0	0	0	6064	0	0	0	30428
CCRL2	ENSG00000121797	3	46449187	rs1426754179	TA	T	gnomAD_Exomes	PASS	NA	c.24+4delA		c.24+4delA	splice_region_variant	lc_lof,os_lof	1	149272	6.69918e-06	0	0	0	7518	0	0	0	22698	0	0	0	8332	0	0	0	10210	0	0	0	16752	0	0	1	58678	0	0	0	4224	0	0	0	20860
CCRL2	ENSG00000121797	3	46450157	rs370137885	G	A	gnomAD_Exomes_gnomAD_Genomes	PASS	PASS	p.Trp208Ter	p.Trp208Ter	c.623G>A	stop_gained	lc_lof	12	280902	4.27195e-05	0	0	2	24190	0	0	0	35364	0	0	0	10362	0	0	0	19534	0	0	0	25020	0	0	10	128682	0	0	0	7148	0	0	0	30602
CCRL2	ENSG00000121797	3	46450158	rs763139331	G	A	gnomAD_Exomes	PASS	NA	p.Trp208Ter	p.Trp208Ter	c.624G>A	stop_gained	lc_lof	10	249514	4.00779e-05	0	0	0	15486	0	0	0	34516	0	0	0	10072	0	0	0	17976	0	0	1	21550	0	0	9	113252	0	0	0	6060	0	0	0	30602
CCRL2	ENSG00000121797	3	46450102	rs757175225	A	T	gnomAD_Exomes_gnomAD_Genomes	PASS	PASS	p.Lys190Ter	p.Lys190Ter	c.568A>T	stop_gained	lc_lof	7	280892	2.49206e-05	0	0	0	24202	0	0	0	35372	0	0	0	10360	0	0	0	19538	0	0	0	25032	0	0	7	128644	0	0	0	7144	0	0	0	30600
CCRL2	ENSG00000121797	3	46450323	rs1415965485	G	A	gnomAD_Genomes	NA	PASS	p.Trp263Ter	p.Trp263Ter	c.789G>A	stop_gained	lc_lof	1	31392	3.18552e-05	0	0	0	8704	0	0	0	848	0	0	0	290	0	0	0	1560	0	0	0	3476	0	0	1	15426	0	0	0	1088	0	0	0	0
CCRL2	ENSG00000121797	3	46450080	rs1358697118	T	A	gnomAD_Exomes	PASS	NA	p.Tyr182Ter	p.Tyr182Ter	c.546T>A	stop_gained	lc_lof	1	249460	4.00866e-06	0	0	0	15486	0	0	0	34520	0	0	0	10068	0	0	0	17976	0	0	0	21550	0	0	1	113202	0	0	0	6058	0	0	0	30600
CCRL2	ENSG00000121797	3	46450107	rs1300946530	C	G	gnomAD_Exomes	PASS	NA	p.Tyr191Ter	p.Tyr191Ter	c.573C>G	stop_gained	lc_lof	1	249456	4.00872e-06	0	0	0	15486	0	0	0	34526	0	0	0	10070	0	0	0	17976	0	0	0	21540	0	0	1	113202	0	0	0	6056	0	0	0	30600
CCRL2	ENSG00000121797	3	46450597	rs759009059	G	T	gnomAD_Exomes	PASS	NA	p.Glu355Ter	p.Glu355Ter	c.1063G>T	stop_gained	lc_lof	1	245658	4.0707e-06	0	0	1	15448	0	0	0	33936	0	0	0	9750	0	0	0	17930	0	0	0	21378	0	0	0	111456	0	0	0	5966	0	0	0	29794
CCRL2	ENSG00000121797	3	46449133	rs1367048814	G	A	gnomAD_Exomes	PASS	NA	c.-13+1G>A		c.-13+1G>A	splice_donor_variant	lc_lof	1	149458	6.69084e-06	0	0	0	7590	0	0	1	22644	0	0	0	8322	0	0	0	10268	0	0	0	16730	0	0	0	58762	0	0	0	4252	0	0	0	20890
CCRL2	ENSG00000121797	3	46450020	rs370200165	TA	T	gnomAD_Exomes_gnomAD_Genomes	PASS	PASS	p.Thr163GlnfsTer7	p.Thr163GlnfsTer7	c.487delA	frameshift_variant	lc_lof	5	280866	1.78021e-05	0	0	5	24196	0	0	0	35368	0	0	0	10358	0	0	0	19532	0	0	0	25030	0	0	0	128640	0	0	0	7142	0	0	0	30600
CCRL2	ENSG00000121797	3	46450269	rs1228061827	G	GTA	gnomAD_Genomes	NA	PASS	p.Ser247IlefsTer10	p.Ser247IlefsTer10	c.738_739dupTA	frameshift_variant	lc_lof	1	31402	3.18451e-05	0	0	0	8708	0	0	0	848	0	0	0	290	0	0	1	1560	0	0	0	3474	0	0	0	15434	0	0	0	1088	0	0	0	0
CCRL2	ENSG00000121797	3	46449670	rs756081023	CA	C	gnomAD_Exomes	PASS	NA	p.Gln46ArgfsTer17	p.Gln46ArgfsTer17	c.137delA	frameshift_variant	lc_lof	1	246938	4.0496e-06	0	0	1	15248	0	0	0	34236	0	0	0	9976	0	0	0	17842	0	0	0	21332	0	0	0	111944	0	0	0	6018	0	0	0	30342
CCRL2	ENSG00000121797	3	46449675	rs1352904763	AC	A	gnomAD_Exomes	PASS	NA	p.Leu48SerfsTer15	p.Leu48SerfsTer15	c.142delC	frameshift_variant	lc_lof	1	247688	4.03734e-06	0	0	0	15328	0	0	0	34316	0	0	0	10006	0	0	0	17874	0	0	0	21416	0	0	1	112316	0	0	0	6036	0	0	0	30396
CCRL2	ENSG00000121797	3	46449675	rs1352904763	ACT	A	gnomAD_Exomes	PASS	NA	p.Ala50ProfsTer29	p.Ala50ProfsTer29	c.145_146delTC	frameshift_variant	lc_lof	1	247688	4.03734e-06	0	0	0	15328	0	0	0	34316	0	0	0	10006	0	0	0	17874	0	0	0	21416	0	0	1	112316	0	0	0	6036	0	0	0	30396
CCRL2	ENSG00000121797	3	46449822	rs763989715	CTT	C	gnomAD_Exomes	PASS	NA	p.Leu97ValfsTer19	p.Leu97ValfsTer19	c.289_290delTT	frameshift_variant	lc_lof	1	249516	4.00776e-06	0	0	0	15486	0	0	0	34528	0	0	0	10070	0	0	0	17974	0	0	0	21560	0	0	0	113238	0	0	0	6058	0	0	1	30602
CCRL2	ENSG00000121797	3	46449954	rs368903454	G	GTT	gnomAD_Exomes	PASS	NA	p.Tyr141PhefsTer3	p.Tyr141PhefsTer3	c.421_422insTT	frameshift_variant	lc_lof	1	249508	4.00789e-06	0	0	0	15486	0	0	0	34528	0	0	0	10072	0	0	0	17976	0	0	0	21562	0	0	0	113224	0	0	0	6058	0	0	1	30602
CCRL2	ENSG00000121797	3	46450003	rs745722426	GT	G	gnomAD_Exomes	PASS	NA	p.Val157GlyfsTer13	p.Val157GlyfsTer13	c.470delT	frameshift_variant	lc_lof	1	249480	4.00834e-06	0	0	0	15484	0	0	0	34526	0	0	0	10070	0	0	0	17976	0	0	0	21558	0	0	1	113210	0	0	0	6056	0	0	0	30600
CCRL2	ENSG00000121797	3	46450068	rs1426493750	AT	A	gnomAD_Exomes	PASS	NA	p.Phe179SerfsTer34	p.Phe179SerfsTer34	c.536delT	frameshift_variant	lc_lof	1	249470	4.0085e-06	0	0	0	15484	0	0	0	34516	0	0	0	10070	0	0	0	17976	0	0	0	21554	0	0	1	113212	0	0	0	6056	0	0	0	30602
CCRL2	ENSG00000121797	3	46450093	rs1368243268	GAAGAC	G	gnomAD_Exomes	PASS	NA	p.Glu187AlafsTer8	p.Glu187AlafsTer8	c.560_564delAAGAC	frameshift_variant	lc_lof	1	249458	4.00869e-06	0	0	1	15486	0	0	0	34524	0	0	0	10070	0	0	0	17976	0	0	0	21534	0	0	0	113208	0	0	0	6060	0	0	0	30600
CCRL2	ENSG00000121797	3	46450175	rs1032389698	TAAAAATGA	T	gnomAD_Exomes	PASS	NA	p.Lys215HisfsTer30	p.Lys215HisfsTer30	c.643_650delAAAATGAA	frameshift_variant	lc_lof	1	249504	4.00795e-06	0	0	0	15486	0	0	1	34516	0	0	0	10072	0	0	0	17978	0	0	0	21546	0	0	0	113248	0	0	0	6058	0	0	0	30600
CCRL2	ENSG00000121797	3	46450272	rs771084705	TAGCCTTTTCA	T	gnomAD_Exomes	PASS	NA	p.Lys250LeufsTer3	p.Lys250LeufsTer3	c.742_751delCTTTTCAAGC	frameshift_variant	lc_lof	1	249540	4.00737e-06	0	0	0	15486	0	0	0	34528	0	0	0	10072	0	0	0	17976	0	0	0	21562	0	0	1	113256	0	0	0	6058	0	0	0	30602
CCRL2	ENSG00000121797	3	46450380	rs1240296081	T	TG	gnomAD_Exomes	PASS	NA	p.Asp283GlyfsTer16	p.Asp283GlyfsTer16	c.847dupG	frameshift_variant	lc_lof	1	249564	4.00699e-06	0	0	0	15490	0	0	0	34524	0	0	0	10070	0	0	0	17982	0	0	0	21556	0	0	1	113284	0	0	0	6058	0	0	0	30600
CCRL2	ENSG00000121797	3	46450531	rs1179288434	AC	A	gnomAD_Exomes	PASS	NA	p.Pro334HisfsTer71	p.Pro334HisfsTer71	c.1001delC	frameshift_variant	lc_lof	1	249522	4.00766e-06	0	0	0	15484	0	0	0	34526	0	0	0	10070	0	0	0	17980	0	0	0	21554	0	0	1	113244	0	0	0	6062	0	0	0	30602
CCRL2	ENSG00000121797	3	46450545	rs200592393	CA	C	gnomAD_Exomes	PASS	NA	p.Arg338GlyfsTer67	p.Arg338GlyfsTer67	c.1012delA	frameshift_variant	lc_lof	1	249466	4.00856e-06	0	0	0	15488	0	0	0	34528	0	0	0	10064	0	0	0	17976	0	0	0	21544	0	0	1	113204	0	0	0	6060	0	0	0	30602
CCRL2	ENSG00000121797	3	46450586	rs184378837	AC	A	gnomAD_Exomes	PASS	NA	p.His352IlefsTer53	p.His352IlefsTer53	c.1054delC	frameshift_variant	lc_lof	1	247412	4.04184e-06	0	0	0	15478	0	0	0	34248	0	0	0	9910	0	0	0	17964	0	0	0	21480	0	0	1	112086	0	0	0	6024	0	0	0	30222
CCT2	ENSG00000166226	12	69981707	rs1177093569	T	G	gnomAD_Exomes	PASS	NA	c.257-3T>G		c.257-3T>G	splice_region_variant	lc_lof,os_lof	1	250450	3.99281e-06	0	0	0	16224	0	0	1	34370	0	0	0	10054	0	0	0	18376	0	0	0	21588	0	0	0	113496	0	0	0	6126	0	0	0	30216
CCT2	ENSG00000166226	12	69995123	rs11541106	C	A	gnomAD_Exomes	PASS	NA	p.Ser495Ter	p.Ser495Ter	c.1484C>A	stop_gained	lc_lof	2	251058	7.96629e-06	0	0	0	16240	0	0	0	34456	0	0	0	10074	0	0	0	18370	0	0	0	21634	0	0	2	113594	0	0	0	6130	0	0	0	30560
CCT2	ENSG00000166226	12	69995184	rs1293267978	T	A	gnomAD_Exomes	PASS	NA	p.Cys515Ter	p.Cys515Ter	c.1545T>A	stop_gained	lc_lof	1	249948	4.00083e-06	0	0	0	16194	0	0	1	34138	0	0	0	10044	0	0	0	18308	0	0	0	21594	0	0	0	113240	0	0	0	6096	0	0	0	30334
CCT2	ENSG00000166226	12	69995172	rs1259438887	T	TA	gnomAD_Exomes_gnomAD_Genomes	PASS	PASS	p.Glu513ArgfsTer?	p.Glu513ArgfsTer?	c.1536dupA	frameshift_variant	lc_lof	2	281974	7.09285e-06	0	0	0	24938	0	0	0	35130	0	0	2	10352	0	0	0	19894	0	0	0	25106	0	0	0	128900	0	0	0	7184	0	0	0	30470
CCT2	ENSG00000166226	12	69995172	rs1259438887	TAAAG	T	gnomAD_Exomes	PASS	NA	p.Glu513ThrfsTer13	p.Glu513ThrfsTer13	c.1536_1539delAGAA	frameshift_variant	lc_lof	2	250562	7.98206e-06	0	0	0	16220	0	0	0	34282	0	0	0	10062	0	0	0	18334	0	0	2	21630	0	0	0	113468	0	0	0	6096	0	0	0	30470
CCT2	ENSG00000166226	12	69995115	rs372245852	CG	C	gnomAD_Exomes	PASS	NA	p.Val493CysfsTer34	p.Val493CysfsTer34	c.1477delG	frameshift_variant	lc_lof	1	250938	3.98505e-06	0	0	0	16236	0	0	0	34436	0	0	0	10064	0	0	0	18368	0	0	0	21634	0	0	1	113550	0	0	0	6128	0	0	0	30522
CCT2	ENSG00000166226	12	69995165	rs762330653	AC	A	gnomAD_Exomes	PASS	NA	p.Ser510LeufsTer17	p.Ser510LeufsTer17	c.1527delC	frameshift_variant	lc_lof	1	250688	3.98902e-06	0	0	0	16224	0	0	0	34316	0	0	0	10068	0	0	0	18324	0	0	0	21636	0	0	1	113498	0	0	0	6112	0	0	0	30510
CDK2AP1	ENSG00000111328	12	123746311	rs1455902539	GC	G	gnomAD_Exomes	PASS	NA	p.Ala107GlnfsTer35	p.Ala107GlnfsTer35	c.319delG	frameshift_variant	segdup,lc_lof	6	251224	2.38831e-05	0	0	0	16244	0	0	6	34582	0	0	0	10076	0	0	0	18388	0	0	0	21640	0	0	0	113548	0	0	0	6138	0	0	0	30608
CGB2	ENSG00000104818	19	49536256	rs777832687	C	A	gnomAD_Exomes_gnomAD_Genomes	PASS	PASS	p.Cys90Ter	p.Cys90Ter	c.270C>A	stop_gained	segdup,lc_lof	12	94178	0.000127418	0	0	11	11596	0	0	0	15096	0	0	0	2624	0	0	0	9780	0	0	0	5886	0	0	0	37500	0	0	0	3056	0	0	1	8640
CGB2	ENSG00000104818	19	49536402	rs573468238	C	G	gnomAD_Exomes_gnomAD_Genomes	PASS	PASS	p.Ser139Ter	p.Ser139Ter	c.416C>G	stop_gained	segdup,lc_lof	10	279462	3.5783e-05	0	0	0	23776	0	0	0	35370	0	0	0	10260	0	0	6	19942	0	0	0	25070	0	0	3	127354	0	0	1	7122	0	0	0	30568
CGB2	ENSG00000104818	19	49536437	rs202133130	C	T	gnomAD_Exomes_gnomAD_Genomes	PASS	PASS	p.Arg151Ter	p.Arg151Ter	c.451C>T	stop_gained	segdup,lc_lof	50	281806	0.000177427	0	0	29	24476	0	0	0	35428	0	0	0	10360	0	0	0	19952	0	0	0	25112	0	0	18	128680	0	0	0	7182	0	0	3	30616
CGB2	ENSG00000104818	19	49536453	rs763186401	C	A	gnomAD_Exomes_gnomAD_Genomes	PASS	PASS	p.Ser156Ter	p.Ser156Ter	c.467C>A	stop_gained	segdup,lc_lof	7	281760	2.48438e-05	0	0	0	24492	0	0	0	35422	0	0	0	10358	0	0	1	19948	0	0	0	25118	0	0	1	128636	0	0	0	7182	0	0	5	30604
CGB2	ENSG00000104818	19	49536176	rs1425299265	C	T	gnomAD_Exomes	PASS	NA	p.Gln64Ter	p.Gln64Ter	c.190C>T	stop_gained	segdup,lc_lof	1	57096	1.75144e-05	0	0	0	5294	0	0	0	11724	0	0	0	1688	0	0	0	7982	0	0	0	796	0	0	1	21170	0	0	0	1978	0	0	0	6464
CGB2	ENSG00000104818	19	49536340	rs1299690131	C	A	gnomAD_Exomes	PASS	NA	p.Cys118Ter	p.Cys118Ter	c.354C>A	stop_gained	segdup,lc_lof	2	134038	1.49211e-05	0	0	0	8512	0	0	0	19576	0	0	0	4204	0	0	0	12484	0	0	0	13796	0	0	2	56392	0	0	0	3472	0	0	0	15602
CGB2	ENSG00000104818	19	49536458	rs775720135	AC	A	gnomAD_Exomes_gnomAD_Genomes	PASS	PASS	p.Pro159ArgfsTer?	p.Pro159ArgfsTer?	c.476delC	frameshift_variant	segdup,lc_lof	377	281476	0.00133937	1	0	2	24408	0	0	7	35418	0	0	8	10350	0	0	0	19942	0	0	176	25106	1	0	173	128464	0	0	11	7172	0	0	0	30616
CGB2	ENSG00000104818	19	49536177	rs1157557215	AG	A	gnomAD_Exomes	PASS	NA	p.Val66SerfsTer29	p.Val66SerfsTer29	c.196delG	frameshift_variant	segdup,lc_lof	2	57084	3.50361e-05	0	0	0	5294	0	0	0	11712	0	0	0	1688	0	0	0	7980	0	0	0	796	0	0	0	21170	0	0	0	1976	0	0	2	6468
CGB2	ENSG00000104818	19	49536191	rs961311976	G	GC	gnomAD_Exomes	PASS	NA	p.Leu70ProfsTer48	p.Leu70ProfsTer48	c.208dupC	frameshift_variant	segdup,lc_lof	1	58000	1.72414e-05	0	0	0	5330	0	0	0	11966	0	0	0	1722	0	0	0	8030	0	0	0	830	0	0	1	21508	0	0	0	1998	0	0	0	6616
CGB2	ENSG00000104818	19	49536380	rs756866476	C	CG	gnomAD_Exomes	PASS	NA	p.Phe133LeufsTer?	p.Phe133LeufsTer?	c.395dupG	frameshift_variant	segdup,lc_lof	1	239014	4.18386e-06	0	0	0	14076	0	0	0	33330	0	0	0	9358	0	0	0	18338	0	0	0	21166	0	0	1	107382	0	0	0	5806	0	0	0	29558
CGB2	ENSG00000104818	19	49536391	rs777010041	CT	C	gnomAD_Exomes	PASS	NA	p.Ser136ProfsTer?	p.Ser136ProfsTer?	c.406delT	frameshift_variant	segdup,lc_lof	1	244100	4.09668e-06	0	0	0	14936	0	0	0	33948	0	0	0	9616	0	0	0	18370	0	0	0	21406	0	0	0	109992	0	0	0	5920	0	0	1	29912
CGB2	ENSG00000104818	19	49536412	rs1362997198	TC	T	gnomAD_Exomes	PASS	NA	p.Ser145AlafsTer?	p.Ser145AlafsTer?	c.432delC	frameshift_variant	segdup,lc_lof	2	249700	8.00961e-06	0	0	0	15674	0	0	0	34566	0	0	0	10006	0	0	2	18392	0	0	0	21628	0	0	0	112754	0	0	0	6082	0	0	0	30598
CGB2	ENSG00000104818	19	49536426	rs1234321908	CA	C	gnomAD_Exomes	PASS	NA	p.Ser148AlafsTer?	p.Ser148AlafsTer?	c.442delA	frameshift_variant	segdup,lc_lof	1	250710	3.98867e-06	0	0	0	15946	0	0	0	34584	0	0	0	10070	0	0	0	18394	0	0	0	21648	0	0	1	113350	0	0	0	6102	0	0	0	30616
CGB2	ENSG00000104818	19	49536429	rs781558432	GC	G	gnomAD_Exomes	PASS	NA	p.Pro149HisfsTer?	p.Pro149HisfsTer?	c.446delC	frameshift_variant	segdup,lc_lof	1	250746	3.9881e-06	0	0	0	15952	0	0	0	34584	0	0	0	10070	0	0	1	18394	0	0	0	21648	0	0	0	113380	0	0	0	6102	0	0	0	30616
CGB2	ENSG00000104818	19	49536455	rs769624942	G	GAC	gnomAD_Exomes	PASS	NA	p.Ile160ArgfsTer?	p.Ile160ArgfsTer?	c.472_473dupAC	frameshift_variant	segdup,lc_lof	1	250552	3.99119e-06	0	0	0	15886	0	0	0	34580	0	0	0	10068	0	0	0	18392	0	0	0	21646	0	0	0	113266	0	0	0	6098	0	0	1	30616
CHCHD7	ENSG00000170791	8	57127226	rs768823048	G	A	gnomAD_Exomes	PASS	NA	c.129G>A	c.129G>A(p.=)	c.129G>A	splice_region_variant	lc_lof,os_lof	1	251324	3.97893e-06	0	0	0	16236	0	0	1	34558	0	0	0	10078	0	0	0	18386	0	0	0	21638	0	0	0	113686	0	0	0	6130	0	0	0	30612
CHCHD7	ENSG00000170791	8	57129105	rs1185465353	G	A	gnomAD_Exomes	PASS	NA	p.Trp56Ter	p.Trp56Ter	c.168G>A	stop_gained	lc_lof	1	251292	3.97943e-06	0	0	0	16250	0	0	1	34564	0	0	0	10076	0	0	0	18392	0	0	0	21618	0	0	0	113668	0	0	0	6128	0	0	0	30596
CHCHD7	ENSG00000170791	8	57129118	rs745657642	TA	T	gnomAD_Exomes	PASS	NA	c.*2delA		c.*2delA	frameshift_variant	lc_lof	1	251174	3.9813e-06	0	0	0	16244	0	0	0	34558	0	0	0	10064	0	0	0	18390	0	0	0	21620	0	0	1	113576	0	0	0	6124	0	0	0	30598
CHCHD7	ENSG00000170791	8	57129983	rs773408280	ATGCCCTAT	A	gnomAD_Exomes	PASS	NA	p.Pro109Asn	p.Pro109Asn	c.325_332delCCCTATTG	frameshift_variant	lc_lof	1	250850	3.98645e-06	0	0	0	16246	0	0	0	34454	0	0	0	10066	0	0	0	18378	0	0	0	21640	0	0	1	113482	0	0	0	6130	0	0	0	30454
CLEC3B	ENSG00000163815	3	45052808	rs771908785	C	T	gnomAD_Exomes	PASS	NA	p.Gln285Ter	p.Gln285Ter	c.853C>T	stop_gained	lc_lof	1	250146	3.99767e-06	0	0	0	16148	0	0	0	34258	0	0	0	10062	0	0	0	18232	0	0	0	21614	0	0	0	113346	0	0	0	6072	0	0	1	30414
CLEC3B	ENSG00000163815	3	45077358	rs758897099	G	A	gnomAD_Exomes	PASS	NA	p.Trp184Ter	p.Trp184Ter	c.551G>A	stop_gained	lc_lof	1	245664	4.0706e-06	0	0	0	15452	0	0	0	34432	0	0	0	9962	0	0	0	17966	0	0	0	20706	0	0	1	110638	0	0	0	6022	0	0	0	30486
CLEC3B	ENSG00000163815	3	45052801	rs140279197	CA	C	gnomAD_Exomes	PASS	NA	p.Lys283ArgfsTer?	p.Lys283ArgfsTer?	c.848delA	frameshift_variant	lc_lof	2	250286	7.99086e-06	0	0	0	16168	0	0	1	34278	0	0	0	10068	0	0	0	18244	0	0	0	21632	0	0	1	113382	0	0	0	6080	0	0	0	30434
CLEC3B	ENSG00000163815	3	45052809	rs759177646	AG	A	gnomAD_Exomes_gnomAD_Genomes	PASS	PASS	p.Val287LeufsTer?	p.Val287LeufsTer?	c.855delG	frameshift_variant	lc_lof	2	281536	7.10389e-06	0	0	1	24866	0	0	0	35086	0	0	0	10344	0	0	0	19798	0	0	0	25084	0	0	1	128782	0	0	0	7162	0	0	0	30414
CLEC3B	ENSG00000163815	3	45077392	rs763752024	CA	C	gnomAD_Exomes	PASS	NA	p.Ile196SerfsTer?	p.Ile196SerfsTer?	c.586delA	frameshift_variant	lc_lof	1	238328	4.1959e-06	0	0	0	14342	0	0	0	34162	0	0	0	9792	0	0	0	17770	0	0	0	18102	0	0	1	108004	0	0	0	5888	0	0	0	30268
CLEC3B	ENSG00000163815	3	45077415	rs1435462175	A	AG	gnomAD_Exomes	PASS	NA	c.609dupG		c.609dupG	frameshift_variant	lc_lof	1	226006	4.42466e-06	0	0	0	13558	0	0	0	33514	0	0	0	9196	0	0	0	17526	0	0	0	14868	0	0	0	102748	0	0	0	5598	0	0	1	28998
CLINT1	ENSG00000113282	5	157285934	rs1159504753	T	C	gnomAD_Exomes	PASS	NA	c.41+4A>G		c.41+4A>G	splice_region_variant	lc_lof,os_lof	1	208284	4.80114e-06	0	0	0	11936	0	0	1	27840	0	0	0	9002	0	0	0	12732	0	0	0	20868	0	0	0	94922	0	0	0	4780	0	0	0	26204
CLINT1	ENSG00000113282	5	157215004	rs753001265	C	T	gnomAD_Exomes	PASS	NA	p.Trp66Ter	p.Trp66Ter	c.196G>A	stop_gained	lc_lof	1	221408	4.51655e-06	0	0	0	13310	0	0	0	30844	0	0	0	9504	0	0	0	16026	0	0	0	20368	0	0	0	98038	0	0	0	5550	0	0	1	27768
CLINT1	ENSG00000113282	5	157285960	rs756998186	C	G	gnomAD_Exomes	PASS	NA	c.-14+1G>C		c.-14+1G>C	splice_donor_variant	lc_lof	1	243890	4.10021e-06	0	0	0	15190	0	0	0	34190	0	0	0	9926	0	0	0	17860	0	0	0	21472	0	0	1	108814	0	0	0	5962	0	0	0	30476
CLINT1	ENSG00000113282	5	157219004	rs751283243	CT	C	gnomAD_Exomes_gnomAD_Genomes	PASS	PASS	c.1088-2delA		c.1088-2delA	splice_acceptor_variant	lc_lof	6	277046	2.16571e-05	0	0	6	24110	0	0	0	34840	0	0	0	10030	0	0	0	19456	0	0	0	24850	0	0	0	126548	0	0	0	7030	0	0	0	30182
CLINT1	ENSG00000113282	5	157215013	rs761281877	AACAG	A	gnomAD_Exomes	PASS	NA	p.Ser62PhefsTer36	p.Ser62PhefsTer36	c.183_186delCTGT	frameshift_variant	lc_lof	9	202794	4.438e-05	0	0	0	11900	0	0	0	28632	0	0	0	9160	0	0	0	14626	0	0	0	19438	0	0	0	87538	0	0	0	5230	0	0	9	26270
CLINT1	ENSG00000113282	5	157215009	rs114964494	C	CA	gnomAD_Exomes	PASS	NA	p.Val65CysfsTer119	p.Val65CysfsTer119	c.190_191insT	frameshift_variant	lc_lof	1	210084	4.76e-06	0	0	0	12534	0	0	0	29412	0	0	0	9288	0	0	0	15190	0	0	0	19780	0	0	1	91690	0	0	0	5362	0	0	0	26828
CLK1	ENSG00000013441	2	201724845	rs369549247	T	C	gnomAD_Exomes	PASS	NA	c.607+3A>G		c.607+3A>G	splice_region_variant	segdup,lc_lof,os_lof	1	251446	3.977e-06	0	0	0	16256	0	0	0	34592	0	0	0	10080	0	0	0	18392	0	0	0	21646	0	0	1	113726	0	0	0	6138	0	0	0	30616
CLK1	ENSG00000013441	2	201728869		GAACCCCAGCA	G	gnomAD_Exomes	PASS	NA	p.Leu24SerfsTer17	p.Leu24SerfsTer17	c.71_80delTGCTGGGGTT	frameshift_variant	lof_flag	1	153672	6.50737e-06	0	0	0	7884	0	0	0	24566	0	0	0	8472	0	0	0	10870	0	0	0	16792	0	0	1	58076	0	0	0	4358	0	0	0	22654
CLK1	ENSG00000013441	2	201728882	rs570134432	TCC	T	gnomAD_Exomes	PASS	NA	p.Asp23PhefsTer9	p.Asp23PhefsTer9	c.66_67delGG	frameshift_variant	lof_flag	1	153096	6.53185e-06	0	0	0	7852	0	0	0	24462	0	0	0	8456	0	0	0	10810	0	0	0	16642	0	0	1	57960	0	0	0	4332	0	0	0	22582
CLK1	ENSG00000013441	2	201721607	rs759301702	GACTT	G	gnomAD_Exomes_gnomAD_Genomes	PASS	PASS	c.1053+3_1053+6delAAGT		c.1053+3_1053+6delAAGT	splice_region_variant	lc_lof,os_lof	2	282742	7.07359e-06	0	0	1	24962	0	0	0	35406	0	0	0	10370	0	0	0	19954	0	0	0	25112	0	0	0	129116	0	0	1	7216	0	0	0	30606
CLK1	ENSG00000013441	2	201724400	rs144753324	T	TA	gnomAD_Genomes	NA	PASS	c.674+2dupT		c.674+2dupT	splice_region_variant	lc_lof,os_lof	2	31404	6.36862e-05	0	0	0	8712	0	0	0	848	0	0	0	290	0	0	0	1560	0	0	0	3476	0	0	2	15430	0	0	0	1088	0	0	0	0
CLK1	ENSG00000013441	2	201718052	rs1456147765	CAAAG	C	gnomAD_Exomes	PASS	NA	p.Phe518LeufsTer4	p.Phe518LeufsTer4	c.1554_1557delCTTT	frameshift_variant	lc_lof	1	249444	4.00892e-06	0	0	0	16156	0	0	0	34052	0	0	1	10042	0	0	0	18264	0	0	0	21518	0	0	0	113116	0	0	0	6062	0	0	0	30234
CLK1	ENSG00000013441	2	201718068	rs757999232	TA	T	gnomAD_Exomes	PASS	NA	p.Leu514Ter	p.Leu514Ter	c.1541delT	frameshift_variant	lc_lof	1	250692	3.98896e-06	0	0	0	16202	0	0	0	34394	0	0	0	10064	0	0	0	18342	0	0	0	21568	0	0	1	113488	0	0	0	6114	0	0	0	30520
CLK1	ENSG00000013441	2	201718085	rs1312259356	TA	T	gnomAD_Exomes	PASS	NA	p.Thr509LeufsTer6	p.Thr509LeufsTer6	c.1524delT	frameshift_variant	lc_lof	1	251066	3.98302e-06	0	0	0	16228	0	0	0	34512	0	0	0	10070	0	0	0	18382	0	0	0	21562	0	0	1	113610	0	0	0	6124	0	0	0	30578
CLK1	ENSG00000013441	2	201718098	rs766056257	T	TGGATCATACTC	gnomAD_Exomes	PASS	NA	p.Ala505SerfsTer14	p.Ala505SerfsTer14	c.1501_1511dupGAGTATGATCC	frameshift_variant	lc_lof	1	251102	3.98245e-06	0	0	0	16240	0	0	0	34508	0	0	0	10076	0	0	0	18388	0	0	0	21568	0	0	0	113630	0	0	0	6126	0	0	1	30566
CNOT6L	ENSG00000138767	4	78641601	rs755697241	A	T	gnomAD_Exomes	PASS	NA	p.Leu551Ter	p.Leu551Ter	c.1652T>A	stop_gained	segdup,lc_lof,mnv	1	248746	4.02017e-06	0	0	0	15484	0	0	0	34506	0	0	0	10060	0	0	0	17976	0	0	0	21532	0	0	1	112548	0	0	0	6038	0	0	0	30602
CNOT6L	ENSG00000138767	4	78663615	rs556714726	G	T	gnomAD_Exomes_gnomAD_Genomes	PASS	PASS	p.Cys4Ter	p.Cys4Ter	c.12C>A	stop_gained	lof_flag	12	153646	7.81016e-05	0	0	10	15060	0	0	1	22128	0	0	0	7604	0	0	0	11520	0	0	0	11254	0	0	0	62006	0	0	1	4776	0	0	0	19298
CNOT6L	ENSG00000138767	4	78740181	rs1380707811	GTCCCGGC	G	gnomAD_Genomes	NA	PASS	p.Gly11AlafsTer20	p.Gly11AlafsTer20	c.30_36delGCCGGGA	frameshift_variant	lof_flag	3	21692	0.0001383	0	0	3	6024	0	0	0	572	0	0	0	224	0	0	0	862	0	0	0	2390	0	0	0	10876	0	0	0	744	0	0	0	0
CNOT6L	ENSG00000138767	4	78663619	rs1455678013	C	CT	gnomAD_Genomes	NA	PASS	p.Ser3LysfsTer10	p.Ser3LysfsTer10	c.7dupA	frameshift_variant	lof_flag	1	31384	3.18634e-05	0	0	0	8704	0	0	0	848	0	0	0	290	0	0	0	1558	0	0	0	3476	0	0	1	15422	0	0	0	1086	0	0	0	0
CNOT6L	ENSG00000138767	4	78740129	rs779638506	TGCGA	T	gnomAD_Exomes	PASS	NA	p.Arg30AspfsTer2	p.Arg30AspfsTer2	c.85_88delTCGC	frameshift_variant	lof_flag	1	121802	8.21005e-06	0	0	0	5722	0	0	0	23446	0	0	0	7564	0	0	0	10114	0	0	0	5006	0	0	0	44788	0	0	0	3772	0	0	1	21390
CNOT6L	ENSG00000138767	4	78740185	rs1441753676	CG	C	gnomAD_Exomes	PASS	NA	p.Arg12GlyfsTer21	p.Arg12GlyfsTer21	c.32delC	frameshift_variant	lof_flag	1	113528	8.8084e-06	0	0	1	5984	0	0	0	22918	0	0	0	6444	0	0	0	10266	0	0	0	4276	0	0	0	40700	0	0	0	3592	0	0	0	19348
CNOT6L	ENSG00000138767	4	78740202	rs746671361	C	CCACACACACACACACACACACACACACACACA	gnomAD_Exomes	PASS	NA	p.Gly7ValfsTer37	p.Gly7ValfsTer37	c.15_16insTGTGTGTGTGTGTGTGTGTGTGTGTGTGTGTG	frameshift_variant	lcr,lof_flag	1	6216	0.000160875	0	0	0	454	0	0	0	926	0	0	0	258	0	0	0	534	0	0	0	282	0	0	0	1922	0	0	0	210	0	0	1	1630
CNOT6L	ENSG00000138767	4	78740202	rs746671361	C	CGA	gnomAD_Exomes	PASS	NA	p.Gly7ArgfsTer27	p.Gly7ArgfsTer27	c.14_15dupTC	frameshift_variant	lcr,lof_flag	17	6216	0.00273488	0	0	0	454	0	0	1	926	0	0	0	258	0	0	0	534	0	0	0	282	0	0	2	1922	0	0	0	210	0	0	14	1630
CNOT6L	ENSG00000138767	4	78740387	rs1342249047	C	T	gnomAD_Exomes	PASS	NA	p.Arg2Lys	p.Arg2Lys	c.5G>A	missense_variant	lc_lof,os_lof	1	247406	4.04194e-06	0	0	0	14964	0	0	0	34412	0	0	0	9964	0	0	0	17958	0	0	1	21496	0	0	0	112272	0	0	0	6020	0	0	0	30320
CNP	ENSG00000173786	17	40123941	rs377734705	G	A	gnomAD_Exomes_gnomAD_Genomes	PASS	PASS	p.Trp12Ter	p.Trp12Ter	c.35G>A	stop_gained	lof_flag	20	279630	7.15231e-05	0	0	0	24150	0	0	0	35352	0	0	0	10348	0	0	10	19536	0	0	0	25026	0	0	9	127482	0	0	0	7138	0	0	1	30598
CNP	ENSG00000173786	17	40123911	rs781900322	C	A	gnomAD_Exomes	PASS	NA	p.Ser2Ter	p.Ser2Ter	c.5C>A	stop_gained	lof_flag	1	247360	4.04269e-06	0	0	1	15426	0	0	0	34492	0	0	0	10042	0	0	0	17974	0	0	0	21552	0	0	0	111240	0	0	0	6034	0	0	0	30600
CNP	ENSG00000173786	17	40123942		G	A	gnomAD_Genomes	NA	PASS	p.Trp12Ter	p.Trp12Ter	c.36G>A	stop_gained	lof_flag	1	31276	3.19734e-05	0	0	1	8662	0	0	0	844	0	0	0	290	0	0	0	1558	0	0	0	3470	0	0	0	15366	0	0	0	1086	0	0	0	0
COMMD10	ENSG00000145781	5	115426886	rs761471909	G	A	gnomAD_Exomes	PASS	NA	c.243G>A	c.243G>A(p.=)	c.243G>A	splice_region_variant	lc_lof,os_lof	1	241942	4.13322e-06	0	0	0	15516	0	0	0	32316	0	0	0	9840	0	0	0	18000	0	0	0	21436	0	0	1	110394	0	0	0	5834	0	0	0	28606
COMMD10	ENSG00000145781	5	115428397	rs1405465096	G	A	gnomAD_Exomes	PASS	NA	c.399G>A	c.399G>A(p.=)	c.399G>A	splice_region_variant	lc_lof,os_lof	1	227832	4.3892e-06	0	0	0	15422	0	0	0	28568	0	0	0	9012	0	0	0	16940	0	0	0	21098	0	0	1	105678	0	0	0	5318	0	0	0	25796
COMMD10	ENSG00000145781	5	115420790	rs770804923	G	A	gnomAD_Exomes	PASS	NA	p.Ser14Asn	p.Ser14Asn	c.41G>A	missense_variant	lc_lof,os_lof	2	236840	8.44452e-06	0	0	0	14596	0	0	0	33774	0	0	0	9624	0	0	0	17716	0	0	0	20568	0	0	2	105346	0	0	0	5742	0	0	0	29474
COMMD10	ENSG00000145781	5	115426766	rs775996446	T	A	gnomAD_Exomes	PASS	NA	c.133-10T>A		c.133-10T>A	intron_variant	lc_lof,os_lof	1	236156	4.23449e-06	0	0	0	15506	0	0	0	29814	0	0	0	9540	0	0	0	17494	0	0	0	21376	0	0	1	109894	0	0	0	5648	0	0	0	26884
COMMD10	ENSG00000145781	5	115628166	rs777760753	C	T	gnomAD_Exomes	PASS	NA	p.Gln197Ter	p.Gln197Ter	c.589C>T	stop_gained	lc_lof	1	234400	4.26621e-06	0	0	0	15508	0	0	1	31184	0	0	0	9758	0	0	0	17136	0	0	0	17868	0	0	0	109114	0	0	0	5668	0	0	0	28164
COMMD10	ENSG00000145781	5	115628170	rs758338737	T	TG	gnomAD_Exomes	PASS	NA	p.Asp199GlyfsTer53	p.Asp199GlyfsTer53	c.595dupG	frameshift_variant	lc_lof	1	237092	4.21777e-06	0	0	0	15682	0	0	0	31480	0	0	0	9830	0	0	0	17410	0	0	0	18256	0	0	1	110100	0	0	0	5748	0	0	0	28586
COPS3	ENSG00000141030	17	17164916	rs775451865	G	A	gnomAD_Exomes_gnomAD_Genomes	PASS	PASS	p.Gln285Ter	p.Gln285Ter	c.853C>T	stop_gained	lof_flag	4	125148	3.19622e-05	0	0	3	12424	0	0	0	17114	0	0	0	7102	0	0	0	7238	0	0	0	8196	0	0	0	51392	0	0	1	3904	0	0	0	17778
COPS3	ENSG00000141030	17	17164917	rs1250324404	T	TAATC	gnomAD_Genomes	NA	PASS	p.Gln285IlefsTer5	p.Gln285IlefsTer5	c.848_851dupGATT	frameshift_variant	lof_flag	1	31312	3.19366e-05	0	0	0	8692	0	0	0	846	0	0	0	290	0	0	0	1558	0	0	0	3428	0	0	1	15412	0	0	0	1086	0	0	0	0
COPS3	ENSG00000141030	17	17183887	rs1304939124	C	A	gnomAD_Exomes	PASS	NA	c.-6+1G>T		c.-6+1G>T	splice_donor_variant	lc_lof	2	135370	1.47743e-05	0	0	2	6096	0	0	0	21992	0	0	0	7928	0	0	0	8704	0	0	0	15368	0	0	0	50566	0	0	0	3858	0	0	0	20858
COPS8	ENSG00000198612	2	238002730	rs1250909495	T	G	gnomAD_Exomes	PASS	NA	c.332-3T>G		c.332-3T>G	splice_region_variant	lc_lof,os_lof	1	250156	3.99751e-06	0	0	0	16230	0	0	0	34190	0	0	0	10038	0	0	0	18316	0	0	0	21624	0	0	1	113304	0	0	0	6090	0	0	0	30364
COPS8	ENSG00000198612	2	237995440	rs142965046	GT	G	gnomAD_Genomes	NA	PASS	c.-70+2delT		c.-70+2delT	splice_donor_variant	lc_lof	73	31392	0.00232543	0	0	2	8708	0	0	0	848	0	0	0	290	0	0	70	1556	0	0	1	3472	0	0	0	15432	0	0	0	1086	0	0	0	0
COPS8	ENSG00000198612	2	237995373	rs1193380940	A	G	gnomAD_Genomes	NA	PASS	c.-134-2A>G		c.-134-2A>G	splice_acceptor_variant	lc_lof	5	31412	0.000159175	0	0	0	8716	0	0	0	848	0	0	0	290	0	0	0	1560	0	0	2	3476	0	0	2	15434	0	0	1	1088	0	0	0	0
CORO2B	ENSG00000103647	15	68937496	rs957650502	C	G	gnomAD_Genomes	NA	PASS	c.16-3C>G		c.16-3C>G	splice_region_variant	lc_lof,os_lof	1	31386	3.18613e-05	0	0	1	8702	0	0	0	848	0	0	0	288	0	0	0	1560	0	0	0	3476	0	0	0	15424	0	0	0	1088	0	0	0	0
CORO2B	ENSG00000103647	15	69018269	rs1308115211	C	T	gnomAD_Exomes	PASS	NA	p.Gln467Ter	p.Gln467Ter	c.1399C>T	stop_gained	lc_lof	1	250958	3.98473e-06	0	0	0	16214	0	0	0	34530	0	0	0	10048	0	0	0	18362	0	0	0	21568	0	0	1	113506	0	0	0	6126	0	0	0	30604
COX4I1	ENSG00000131143	16	85834889	rs772666331	G	C	gnomAD_Exomes	PASS	NA	c.73+5G>C		c.73+5G>C	splice_region_variant	lc_lof,os_lof	1	251350	3.97852e-06	0	0	1	16256	0	0	0	34508	0	0	0	10080	0	0	0	18390	0	0	0	21648	0	0	0	113724	0	0	0	6134	0	0	0	30610
COX4I1	ENSG00000131143	16	85838715	rs1312588091	G	A	gnomAD_Exomes	PASS	NA	c.241+5G>A		c.241+5G>A	splice_region_variant	lc_lof,os_lof	1	243220	4.1115e-06	0	0	0	15424	0	0	0	33032	0	0	0	9526	0	0	0	18092	0	0	0	21338	0	0	1	110158	0	0	0	5874	0	0	0	29776
COX4I1	ENSG00000131143	16	85840336	rs776935149	C	G	gnomAD_Exomes	PASS	NA	c.374-8C>G		c.374-8C>G	splice_region_variant	lc_lof,os_lof	1	251324	3.97893e-06	0	0	0	16254	0	0	0	34590	0	0	0	10076	0	0	1	18394	0	0	0	21646	0	0	0	113612	0	0	0	6136	0	0	0	30616
COX4I1	ENSG00000131143	16	85840471	rs1412032777	G	A	gnomAD_Exomes	PASS	NA	p.Trp167Ter	p.Trp167Ter	c.501G>A	stop_gained	lc_lof	1	250440	3.99297e-06	0	0	0	16240	0	0	0	34508	0	0	0	9978	0	0	0	18382	0	0	1	21580	0	0	0	113156	0	0	0	6108	0	0	0	30488
COX4I1	ENSG00000131143	16	85838545	rs147346083	A	G	gnomAD_Exomes_gnomAD_Genomes	PASS	PASS	c.-37-2A>G		c.-37-2A>G	splice_acceptor_variant	lc_lof	60	271386	0.000221087	0	0	53	24758	0	0	6	32094	0	0	0	9576	0	0	0	19414	0	0	0	24830	0	0	1	125344	0	0	0	6852	0	0	0	28518
COX4I1	ENSG00000131143	16	85838546	rs139489638	G	A	gnomAD_Exomes_gnomAD_Genomes	PASS	PASS	c.-37-1G>A		c.-37-1G>A	splice_acceptor_variant	lc_lof	2	275092	7.2703e-06	0	0	2	24844	0	0	0	33252	0	0	0	9856	0	0	0	19614	0	0	0	24928	0	0	0	126418	0	0	0	6990	0	0	0	29190
CPNE1	ENSG00000214078	20	34214724	rs748150919	T	A	gnomAD_Exomes	PASS	NA	c.1237-2A>T		c.1237-2A>T	splice_acceptor_variant	lof_flag	8	250820	3.18954e-05	0	0	0	16256	0	0	0	34588	0	0	0	10074	0	0	0	18394	0	0	0	21636	0	0	1	113128	0	0	0	6132	0	0	7	30612
CPNE1	ENSG00000214078	20	34214724	rs748150919	T	C	gnomAD_Exomes	PASS	NA	c.1237-2A>G		c.1237-2A>G	splice_acceptor_variant	lof_flag	1	250820	3.98692e-06	0	0	0	16256	0	0	0	34588	0	0	0	10074	0	0	0	18394	0	0	0	21636	0	0	0	113128	0	0	0	6132	0	0	1	30612
CPNE1	ENSG00000214078	20	34214728	rs749508294	G	C	gnomAD_Exomes	PASS	NA	c.1252-3C>G		c.1252-3C>G	splice_region_variant	lc_lof,os_lof	1	250688	3.98902e-06	0	0	0	16254	0	0	0	34590	0	0	0	10074	0	0	0	18394	0	0	0	21620	0	0	1	113012	0	0	0	6132	0	0	0	30612
CPNE1	ENSG00000214078	20	34215202	rs753375834	C	T	gnomAD_Exomes	PASS	NA	c.1251G>A	c.1251G>A(p.=)	c.1251G>A	splice_region_variant	lc_lof,os_lof	8	250128	3.19836e-05	0	0	0	16204	0	0	0	34454	0	0	0	10022	0	0	0	18330	0	0	0	21552	0	0	5	113000	0	0	0	6094	0	0	3	30472
CPNE1	ENSG00000214078	20	34218818	rs764532013	C	A	gnomAD_Exomes	PASS	NA	c.1010+5G>T		c.1010+5G>T	splice_region_variant	lc_lof,os_lof	1	243094	4.11364e-06	0	0	0	16176	0	0	0	33844	0	0	0	8986	0	0	0	18348	0	0	0	20972	0	0	0	109894	0	0	0	5882	0	0	1	28992
CPNE1	ENSG00000214078	20	34219503	rs759305088	G	C	gnomAD_Exomes	PASS	NA	c.643-3C>G		c.643-3C>G	splice_region_variant	lc_lof,os_lof	1	251312	3.97912e-06	0	0	0	16244	0	0	0	34568	0	0	0	10078	0	0	0	18392	0	0	0	21608	0	0	1	113680	0	0	0	6136	0	0	0	30606
CPNE1	ENSG00000214078	20	34219867	rs1347499198	C	A	gnomAD_Exomes	PASS	NA	p.Glu184Asp	p.Glu184Asp	c.552G>T	missense_variant	lc_lof,os_lof	2	251198	7.96185e-06	0	0	0	16214	0	0	0	34558	0	0	0	10064	0	0	0	18386	0	0	0	21648	0	0	0	113604	0	0	0	6128	0	0	2	30596
CPNE1	ENSG00000214078	20	34214723	rs2425068	T	C	gnomAD_Exomes_gnomAD_Genomes	PASS	PASS	c.1237-1A>G		c.1237-1A>G	splice_acceptor_variant	lc_lof,lof_flag	16924	282172	0.0599776	747	0	231	24954	2	0	4585	35428	315	0	548	10362	26	0	10	19954	0	0	1126	25104	20	0	8602	128546	320	0	425	7212	21	0	1397	30612
CPNE1	ENSG00000214078	20	34214121	rs372285635	T	A	gnomAD_Exomes	PASS	NA	p.Arg193Ter	p.Arg193Ter	c.576A>T	stop_gained	lc_lof	2	251234	7.96071e-06	0	0	2	16134	0	0	0	34586	0	0	0	10076	0	0	0	18390	0	0	0	21638	0	0	0	113668	0	0	0	6126	0	0	0	30616
CPNE1	ENSG00000214078	20	34214214	rs752861422	G	A	gnomAD_Exomes	PASS	NA	p.Gln162Ter	p.Gln162Ter	c.483C>T	stop_gained	lc_lof	1	248044	4.03154e-06	0	0	0	15448	0	0	1	34090	0	0	0	10026	0	0	0	18200	0	0	0	21152	0	0	0	112454	0	0	0	6096	0	0	0	30578
CPNE1	ENSG00000214078	20	34252799	rs886092990	A	G	gnomAD_Genomes	NA	PASS	c.-76+2T>C		c.-76+2T>C	splice_donor_variant	lc_lof	2	31348	6.37999e-05	0	0	0	8700	0	0	2	846	0	0	0	288	0	0	0	1554	0	0	0	3468	0	0	0	15404	0	0	0	1088	0	0	0	0
CPNE1	ENSG00000214078	20	34214083	rs775361755	AGAGT	A	gnomAD_Exomes_gnomAD_Genomes	PASS	PASS	p.His204LeufsTer34	p.His204LeufsTer34	c.610_613delACTC	frameshift_variant	lc_lof	14	280946	4.98316e-05	0	0	14	24484	0	0	0	35208	0	0	0	10268	0	0	0	19918	0	0	0	25042	0	0	0	128300	0	0	0	7158	0	0	0	30568
CPNE1	ENSG00000214078	20	34214170	rs762726793	T	TG	gnomAD_Exomes	PASS	NA	p.Gln541ProfsTer34	p.Gln541ProfsTer34	c.1621dupC	frameshift_variant	lc_lof	2	251420	7.95482e-06	0	0	0	16240	0	0	0	34592	0	0	0	10078	0	0	0	18392	0	0	0	21628	0	0	2	113738	0	0	0	6136	0	0	0	30616
CPNE1	ENSG00000214078	20	34214104	rs1460491133	TGGCCCAGAGGGACCTCTGGGACACAG	T	gnomAD_Exomes_gnomAD_Genomes	PASS	PASS	p.Leu190ThrfsTer17	p.Leu190ThrfsTer17	c.567_592delCTGTGTCCCAGAGGTCCCTCTGGGCC	frameshift_variant	lc_lof	2	282240	7.08617e-06	0	0	2	24746	0	0	0	35398	0	0	0	10348	0	0	0	19946	0	0	0	25090	0	0	0	128892	0	0	0	7206	0	0	0	30614
CPSF3	ENSG00000119203	2	9572632	rs771765862	A	G	gnomAD_Exomes	PASS	NA	c.342-8A>G		c.342-8A>G	splice_region_variant	lc_lof,os_lof	2	214582	9.32045e-06	0	0	0	14900	0	0	0	23340	0	0	0	8162	0	0	0	15898	0	0	2	20314	0	0	0	103082	0	0	0	4952	0	0	0	23934
CPSF3	ENSG00000119203	2	9613087	rs1028478251	C	T	gnomAD_Exomes_gnomAD_Genomes	PASS	PASS	p.Arg666Ter	p.Arg666Ter	c.1996C>T	stop_gained	lc_lof	3	282742	1.06104e-05	0	0	0	24938	0	0	0	35432	0	0	0	10370	0	0	0	19952	0	0	0	25090	0	0	2	129130	0	0	1	7224	0	0	0	30606
CPSF3	ENSG00000119203	2	9565090	rs112170843	G	A	gnomAD_Genomes	NA	PASS	c.-62+1G>A		c.-62+1G>A	splice_donor_variant	lc_lof	25	31408	0.000795976	1	0	1	8716	0	0	1	848	0	0	13	290	1	0	0	1560	0	0	0	3476	0	0	7	15430	0	0	3	1088	0	0	0	0
CPSF3	ENSG00000119203	2	9613124	rs1310566041	AG	A	gnomAD_Exomes	PASS	NA	p.Ala679ProfsTer2	p.Ala679ProfsTer2	c.2035delG	frameshift_variant	lc_lof	2	251338	7.95741e-06	0	0	0	16250	0	0	0	34580	0	0	0	10076	0	0	0	18392	0	0	0	21620	0	0	0	113696	0	0	0	6132	0	0	2	30592
CSAD	ENSG00000139631	12	53566301	rs752831921	C	A	gnomAD_Exomes	PASS	NA	c.334+5G>T		c.334+5G>T	splice_region_variant	lc_lof,os_lof	1	251192	3.98102e-06	0	0	1	16242	0	0	0	34564	0	0	0	10068	0	0	0	18388	0	0	0	21624	0	0	0	113580	0	0	0	6128	0	0	0	30598
CSAD	ENSG00000139631	12	53555176	rs1369700255	G	C	gnomAD_Genomes	NA	PASS	c.784-3C>G		c.784-3C>G	splice_region_variant	lc_lof,os_lof	1	31390	3.18573e-05	0	0	0	8710	0	0	0	846	0	0	0	290	0	0	0	1560	0	0	0	3474	0	0	0	15422	0	0	1	1088	0	0	0	0
CSAD	ENSG00000139631	12	53564203	rs1384677637	T	C	gnomAD_Genomes	NA	PASS	c.728+4A>G		c.728+4A>G	splice_region_variant	lc_lof,os_lof	1	31354	3.18939e-05	0	0	0	8706	0	0	0	848	0	0	0	290	0	0	0	1552	0	0	0	3472	0	0	1	15402	0	0	0	1084	0	0	0	0
CSAD	ENSG00000139631	12	53554542	rs891254432	C	A	gnomAD_Exomes_gnomAD_Genomes	PASS	PASS	c.1047+5G>T		c.1047+5G>T	splice_region_variant	lc_lof,os_lof	2	187508	1.06662e-05	0	0	0	17416	0	0	1	25584	0	0	0	8804	0	0	0	12876	0	0	0	18818	0	0	1	75728	0	0	0	5494	0	0	0	22788
CSAD	ENSG00000139631	12	53553671	rs1198556858	C	A	gnomAD_Exomes	PASS	NA	p.Glu433Asp	p.Glu433Asp	c.1299G>T	missense_variant	lc_lof,os_lof	1	222108	4.50231e-06	0	0	0	13522	0	0	0	31948	0	0	0	9422	0	0	0	16990	0	0	0	19658	0	0	0	97292	0	0	0	5640	0	0	1	27636
CSAD	ENSG00000139631	12	53564208	rs1447935342	T	C	gnomAD_Exomes	PASS	NA	p.Arg243Gly	p.Arg243Gly	c.727A>G	missense_variant	lc_lof,os_lof	1	251432	3.97722e-06	0	0	0	16252	0	0	0	34590	0	0	0	10078	0	0	0	18394	0	0	0	21644	0	0	1	113724	0	0	0	6134	0	0	0	30616
CSAD	ENSG00000139631	12	53565666	rs755782024	C	T	gnomAD_Exomes	PASS	NA	p.Gly178Ser	p.Gly178Ser	c.532G>A	missense_variant	lc_lof,os_lof	12	250634	4.78786e-05	0	0	0	16222	0	0	0	34336	0	0	0	10036	0	0	11	18360	0	0	0	21616	0	0	1	113402	0	0	0	6112	0	0	0	30550
CSAD	ENSG00000139631	12	53566306	rs1455231252	C	G	gnomAD_Exomes_gnomAD_Genomes	PASS	PASS	p.Gly112Arg	p.Gly112Arg	c.334G>C	missense_variant	lc_lof,os_lof	2	282616	7.07674e-06	0	0	0	24956	0	0	0	35412	0	0	0	10362	0	0	0	19946	0	0	2	25110	0	0	0	129018	0	0	0	7210	0	0	0	30602
CSAD	ENSG00000139631	12	53554638	rs1417258357	G	C	gnomAD_Exomes	PASS	NA	c.966-10C>G		c.966-10C>G	intron_variant	lc_lof,os_lof	1	156422	6.39296e-06	0	0	0	8774	0	0	0	24750	0	0	0	8512	0	0	0	11344	0	0	1	15370	0	0	0	60460	0	0	0	4422	0	0	0	22790
CSAD	ENSG00000139631	12	53572880	rs897465809	G	A	gnomAD_Genomes	NA	PASS	c.-30+2C>T		c.-30+2C>T	splice_donor_variant	lc_lof,lof_flag	1	31370	3.18776e-05	0	0	0	8710	0	0	0	848	0	0	0	290	0	0	0	1560	0	0	0	3464	0	0	1	15416	0	0	0	1082	0	0	0	0
CSAD	ENSG00000139631	12	53567284	rs762892045	C	A	gnomAD_Exomes	PASS	NA	c.-29-1G>T		c.-29-1G>T	splice_acceptor_variant	lc_lof,lof_flag	1	251140	3.98184e-06	0	0	0	16252	0	0	0	34574	0	0	0	10054	0	0	0	18388	0	0	0	21632	0	0	1	113500	0	0	0	6126	0	0	0	30614
CSAD	ENSG00000139631	12	53567284	rs762892045	C	T	gnomAD_Exomes	PASS	NA	c.-29-1G>A		c.-29-1G>A	splice_acceptor_variant	lc_lof,lof_flag	4	251140	1.59274e-05	0	0	0	16252	0	0	0	34574	0	0	0	10054	0	0	0	18388	0	0	0	21632	0	0	0	113500	0	0	0	6126	0	0	4	30614
CSAD	ENSG00000139631	12	53567285	rs763582847	T	C	gnomAD_Exomes	PASS	NA	c.-29-2A>G		c.-29-2A>G	splice_acceptor_variant	lc_lof,lof_flag	2	251174	7.96261e-06	0	0	0	16250	0	0	0	34576	0	0	0	10054	0	0	0	18392	0	0	0	21636	0	0	0	113524	0	0	0	6126	0	0	2	30616
CSAD	ENSG00000139631	12	53573404	rs184210118	C	T	gnomAD_Genomes	NA	PASS	c.-50+1G>A		c.-50+1G>A	splice_donor_variant	lc_lof	23	30930	0.000743615	0	0	1	8456	0	0	2	840	0	0	5	290	0	0	0	1558	0	0	0	3410	0	0	13	15296	0	0	2	1080	0	0	0	0
CSAD	ENSG00000139631	12	53573544	rs778697531	GACATAATATCACCT	G	gnomAD_Exomes_gnomAD_Genomes	PASS	PASS	c.-8_-7+12delAGGTGATATTATGT		c.-8_-7+12delAGGTGATATTATGT	splice_donor_variant	lc_lof	4	278668	1.4354e-05	0	0	0	24020	0	0	1	35276	0	0	0	10304	0	0	0	19468	0	0	0	24464	0	0	3	127512	0	0	0	7088	0	0	0	30536
CSAD	ENSG00000139631	12	53573550	rs749359687	ATATCACC	A	gnomAD_Exomes	PASS	NA	c.-7_-7+6delGGTGATA		c.-7_-7+6delGGTGATA	splice_donor_variant	lc_lof	3	248500	1.20724e-05	0	0	0	15426	0	0	3	34506	0	0	0	10038	0	0	0	17972	0	0	0	21336	0	0	0	112594	0	0	0	6042	0	0	0	30586
CSAD	ENSG00000139631	12	53574383	rs1186848991	A	G	gnomAD_Exomes	PASS	NA	c.-47+2T>C		c.-47+2T>C	splice_donor_variant	lc_lof	2	125676	1.59139e-05	0	0	0	4894	0	0	2	23936	0	0	0	7912	0	0	0	9674	0	0	0	5346	0	0	0	48130	0	0	0	3868	0	0	0	21916
CSAD	ENSG00000139631	12	53552300	rs753806626	GGT	G	gnomAD_Exomes	PASS	NA	p.Asp519AlafsTer50	p.Asp519AlafsTer50	c.1556_1557delAC	frameshift_variant	lc_lof	2	250232	7.99258e-06	0	0	0	16180	0	0	0	34496	0	0	0	10014	0	0	0	18354	0	0	0	21618	0	0	0	112878	0	0	0	6100	0	0	2	30592
CSAD	ENSG00000139631	12	53552332	rs778693617	AG	A	gnomAD_Exomes	PASS	NA	p.Leu509SerfsTer8	p.Leu509SerfsTer8	c.1525delC	frameshift_variant	lc_lof	2	250830	7.97353e-06	0	0	0	16190	0	0	2	34542	0	0	0	10064	0	0	0	18374	0	0	0	21642	0	0	0	113294	0	0	0	6112	0	0	0	30612
CSAD	ENSG00000139631	12	53552360	rs758691279	CAG	C	gnomAD_Exomes	PASS	NA	p.Ser499CysfsTer6	p.Ser499CysfsTer6	c.1496_1497delCT	frameshift_variant	lc_lof	2	251182	7.96235e-06	0	0	0	16130	0	0	1	34568	0	0	0	10076	0	0	0	18386	0	0	0	21636	0	0	1	113642	0	0	0	6130	0	0	0	30614
CSAD	ENSG00000139631	12	53552346	rs768298379	A	AGT	gnomAD_Exomes	PASS	NA	p.Asp505LeufsTer13	p.Asp505LeufsTer13	c.1511_1512insAC	frameshift_variant	lc_lof	1	251076	3.98286e-06	0	0	0	16158	0	0	0	34568	0	0	0	10074	0	0	0	18382	0	0	0	21638	0	0	1	113516	0	0	0	6124	0	0	0	30616
CTNNBL1	ENSG00000132792	20	36375054	rs752342177	G	A	gnomAD_Exomes	PASS	NA	c.3+5G>A		c.3+5G>A	splice_region_variant	lc_lof,os_lof	3	250354	1.1983e-05	0	0	0	16256	0	0	0	34546	0	0	0	10058	0	0	0	18376	0	0	0	21642	0	0	3	112746	0	0	0	6118	0	0	0	30612
CTNNBL1	ENSG00000132792	20	36385958	rs1354565255	C	G	gnomAD_Exomes	PASS	NA	c.467-3C>G		c.467-3C>G	splice_region_variant	lc_lof,os_lof	1	250202	3.99677e-06	0	0	0	16242	0	0	0	34328	0	0	0	10028	0	0	0	18336	0	0	0	21616	0	0	0	113092	0	0	0	6090	0	0	1	30470
CTNNBL1	ENSG00000132792	20	36488751	rs750066223	G	A	gnomAD_Exomes	PASS	NA	c.1603+5G>A		c.1603+5G>A	splice_region_variant	lc_lof,os_lof	2	251442	7.95412e-06	0	0	0	16256	0	0	0	34588	0	0	0	10080	0	0	0	18394	0	0	0	21638	0	0	2	113734	0	0	0	6136	0	0	0	30616
CTNNBL1	ENSG00000132792	20	36375012	rs1487597094	A	T	gnomAD_Genomes	NA	PASS	c.466+3A>T		c.466+3A>T	splice_region_variant	lc_lof,os_lof	1	31396	3.18512e-05	0	0	1	8710	0	0	0	848	0	0	0	290	0	0	0	1558	0	0	0	3476	0	0	0	15426	0	0	0	1088	0	0	0	0
CTNNBL1	ENSG00000132792	20	36385957	rs1173205171	TCACA	T	gnomAD_Exomes	PASS	NA	c.467-3_467delCACA		c.467-3_467delCACA	splice_acceptor_variant	lc_lof,lof_flag	1	250602	3.99039e-06	0	0	0	16250	0	0	0	34418	0	0	0	10046	0	0	0	18360	0	0	0	21632	0	0	0	113240	0	0	0	6102	0	0	1	30554
CTNNBL1	ENSG00000132792	20	36323327	rs1398521033	A	G	gnomAD_Genomes	NA	PASS	c.-158-2A>G		c.-158-2A>G	splice_acceptor_variant	lc_lof,lof_flag	1	31402	3.18451e-05	0	0	0	8716	0	0	0	848	0	0	0	290	0	0	0	1560	0	0	0	3476	0	0	0	15424	0	0	1	1088	0	0	0	0
CTNNBL1	ENSG00000132792	20	36500377	rs1201435886	G	T	gnomAD_Exomes	PASS	NA	p.Glu552Ter	p.Glu552Ter	c.1654G>T	stop_gained	lc_lof	1	251342	3.97864e-06	0	0	1	16254	0	0	0	34592	0	0	0	10074	0	0	0	18394	0	0	0	21646	0	0	0	113632	0	0	0	6134	0	0	0	30616
CTNNBL1	ENSG00000132792	20	36323435	rs1307593362	TGTAAGTATAAAGACACATTTGGGTTGGAGACTAGTATGGAAAAA	T	gnomAD_Genomes	NA	PASS	c.-52+3_-52+46delAAGTATAAAGACACATTTGGGTTGGAGACTAGTATGGAAAAAGT		c.-52+3_-52+46delAAGTATAAAGACACATTTGGGTTGGAGACTAGTATGGAAAAAGT	splice_donor_variant	lc_lof	1	31412	3.1835e-05	0	0	1	8716	0	0	0	848	0	0	0	290	0	0	0	1560	0	0	0	3476	0	0	0	15434	0	0	0	1088	0	0	0	0
CUL2	ENSG00000108094	10	35363147	rs758791361	CTG	C	gnomAD_Exomes	PASS	NA	p.Tyr2Ter	p.Tyr2Ter	c.6_7delCA	stop_gained	lof_flag	1	128414	7.78731e-06	0	0	0	6092	0	0	0	24356	0	0	0	8098	0	0	0	10432	0	0	0	5386	0	0	0	47668	0	0	0	3998	0	0	1	22384
CUL2	ENSG00000108094	10	35363135	rs770434536	G	C	gnomAD_Genomes	NA	PASS	p.Ser7Ter	p.Ser7Ter	c.20C>G	stop_gained	lof_flag	1	31376	3.18715e-05	0	0	1	8696	0	0	0	846	0	0	0	290	0	0	0	1560	0	0	0	3476	0	0	0	15422	0	0	0	1086	0	0	0	0
DCUN1D1	ENSG00000043093	NA	NA	NA	NA	NA	NA	NA	NA	NA	NA	NA	NA	NA	NA	NA	NA	NA	NA	NA	NA	NA	NA	NA	NA	NA	NA	NA	NA	NA	NA	NA	NA	NA	NA	NA	NA	NA	NA	NA	NA	NA	NA	NA	NA	NA	NA	NA	NA
DENND1C	ENSG00000205744	19	6467732	rs1309181759	C	T	gnomAD_Exomes	PASS	NA	p.Trp730Ter	p.Trp730Ter	c.2189G>A	stop_gained	segdup,lc_lof	1	172206	5.807e-06	0	0	0	14264	0	0	0	20332	0	0	0	3468	0	0	0	15100	0	0	0	16520	0	0	1	84412	0	0	0	3910	0	0	0	14200
DENND1C	ENSG00000205744	19	6467772	rs1205522234	G	A	gnomAD_Exomes	PASS	NA	p.Gln717Ter	p.Gln717Ter	c.2149C>T	stop_gained	segdup,lc_lof	1	172460	5.79845e-06	0	0	0	14206	0	0	0	20460	0	0	0	3468	0	0	0	15188	0	0	1	16420	0	0	0	84418	0	0	0	3956	0	0	0	14344
DENND1C	ENSG00000205744	19	6467955	rs758018024	G	A	gnomAD_Exomes	PASS	NA	p.Gln656Ter	p.Gln656Ter	c.1966C>T	stop_gained	segdup,lc_lof	3	248702	1.20626e-05	0	0	0	15434	0	0	0	34440	0	0	0	10040	0	0	0	17948	0	0	0	21528	0	0	2	112720	0	0	1	6040	0	0	0	30552
DENND1C	ENSG00000205744	19	6467976	rs1247865569	G	A	gnomAD_Exomes	PASS	NA	p.Gln649Ter	p.Gln649Ter	c.1945C>T	stop_gained	segdup,lc_lof	1	248870	4.01816e-06	0	0	0	15452	0	0	0	34448	0	0	0	10048	0	0	0	17968	0	0	0	21530	0	0	1	112808	0	0	0	6048	0	0	0	30568
DENND1C	ENSG00000205744	19	6468112	rs376291079	C	T	gnomAD_Exomes	PASS	NA	p.Trp603Ter	p.Trp603Ter	c.1809G>A	stop_gained	segdup,lc_lof	2	248324	8.05399e-06	0	0	1	15380	0	0	1	34442	0	0	0	9966	0	0	0	17968	0	0	0	21504	0	0	0	112490	0	0	0	6034	0	0	0	30540
DENND1C	ENSG00000205744	19	6467643	rs201488135	C	CGCGCTCTGCCA	gnomAD_Exomes	PASS	NA	p.Ala760TrpfsTer16	p.Ala760TrpfsTer16	c.2267_2277dupTGGCAGAGCGC	frameshift_variant	segdup,lc_lof	13	191014	6.80578e-05	0	0	0	14360	0	0	10	23272	0	0	0	5402	0	0	0	15308	0	0	0	18552	0	0	2	91362	0	0	1	4364	0	0	0	18394
DENND1C	ENSG00000205744	19	6467657	rs778640004	AG	A	gnomAD_Exomes	PASS	NA	p.Leu755CysfsTer17	p.Leu755CysfsTer17	c.2263delC	frameshift_variant	segdup,lc_lof	7	186698	3.74937e-05	0	0	0	14226	0	0	0	22940	0	0	0	5010	0	0	0	15124	0	0	0	18298	0	0	0	89352	0	0	1	4228	0	0	6	17520
DENND1C	ENSG00000205744	19	6467609	rs753239759	AG	A	gnomAD_Exomes_gnomAD_Genomes	PASS	PASS	p.Leu771Ter	p.Leu771Ter	c.2311delC	frameshift_variant	segdup,lc_lof	8	257456	3.10733e-05	0	0	0	23696	0	0	0	29426	0	0	0	8734	0	0	8	18084	0	0	0	24160	0	0	0	120444	0	0	0	6426	0	0	0	26486
DENND1C	ENSG00000205744	19	6470301	rs1157326206	C	G	gnomAD_Exomes	PASS	NA	c.1362+5G>C		c.1362+5G>C	splice_region_variant	lc_lof,os_lof	1	235584	4.24477e-06	0	0	0	14026	0	0	0	32838	0	0	0	9754	0	0	0	17152	0	0	0	20752	0	0	1	106678	0	0	0	5772	0	0	0	28612
DENND1C	ENSG00000205744	19	6479867	rs773594202	T	A	gnomAD_Exomes	PASS	NA	c.126+3A>T		c.126+3A>T	splice_region_variant	lc_lof,os_lof	1	242102	4.13049e-06	0	0	0	14854	0	0	0	33516	0	0	0	9880	0	0	0	17472	0	0	0	21280	0	0	1	109026	0	0	0	5916	0	0	0	30158
DENND1C	ENSG00000205744	19	6473007	rs1232944877	G	C	gnomAD_Genomes	NA	PASS	c.1054-3C>G		c.1054-3C>G	splice_region_variant	lc_lof,os_lof	1	31404	3.18431e-05	0	0	1	8712	0	0	0	848	0	0	0	290	0	0	0	1560	0	0	0	3476	0	0	0	15430	0	0	0	1088	0	0	0	0
DENND1C	ENSG00000205744	19	6480065	rs1294269336	G	T	gnomAD_Genomes	NA	PASS	c.18-3C>A		c.18-3C>A	splice_region_variant	lc_lof,os_lof	1	31382	3.18654e-05	0	0	0	8706	0	0	0	848	0	0	0	290	0	0	0	1558	0	0	0	3472	0	0	1	15420	0	0	0	1088	0	0	0	0
DENND1C	ENSG00000205744	19	6470306	rs763984088	C	T	gnomAD_Exomes_gnomAD_Genomes	PASS	PASS	c.1362G>A	c.1362G>A(p.=)	c.1362G>A	splice_region_variant	lc_lof,os_lof	18	269738	6.67314e-05	0	0	6	23024	0	0	1	34042	0	0	0	10098	0	0	0	18906	0	0	0	24392	0	0	10	123356	0	0	0	6932	0	0	1	28988
DENND1C	ENSG00000205744	19	6481659	rs1202235567	AC	A	gnomAD_Exomes	PASS	NA	c.-116+1delG		c.-116+1delG	splice_donor_variant	lc_lof	1	242896	4.11699e-06	0	0	0	15184	0	0	0	34202	0	0	0	9890	0	0	0	17738	0	0	0	21102	0	0	1	108422	0	0	0	5906	0	0	0	30452
DET1	ENSG00000140543	15	89079554	rs1443334159	CT	C	gnomAD_Exomes	PASS	NA	p.Gln4ArgfsTer3	p.Gln4ArgfsTer3	c.11delA	frameshift_variant	lof_flag	1	243634	4.10452e-06	0	0	0	15284	0	0	1	34198	0	0	0	9952	0	0	0	17816	0	0	0	21422	0	0	0	108980	0	0	0	5966	0	0	0	30016
DET1	ENSG00000140543	15	89074523	rs1376992851	C	T	gnomAD_Exomes	PASS	NA	c.274+5G>A		c.274+5G>A	splice_region_variant	lc_lof,os_lof	1	249048	4.01529e-06	0	0	0	15480	0	0	1	34502	0	0	0	10062	0	0	0	17968	0	0	0	21544	0	0	0	112848	0	0	0	6052	0	0	0	30592
DET1	ENSG00000140543	15	89079543	rs201510601	C	G	gnomAD_Exomes_gnomAD_Genomes	PASS	PASS	p.Arg8Thr	p.Arg8Thr	c.23G>C	missense_variant	lc_lof,os_lof	40	273034	0.000146502	0	0	1	23884	0	0	17	34832	0	0	0	10200	0	0	0	19248	0	0	0	24772	0	0	21	123404	0	0	1	6992	0	0	0	29702
DET1	ENSG00000140543	15	89073854	rs773196851	C	A	gnomAD_Exomes	PASS	NA	p.Gln372His	p.Gln372His	c.1116G>T	missense_variant	lc_lof,os_lof	1	236170	4.23424e-06	0	0	0	15386	0	0	0	33340	0	0	0	8552	0	0	0	17898	0	0	0	20632	0	0	1	106950	0	0	0	5702	0	0	0	27710
DET1	ENSG00000140543	15	89056199	rs182003477	G	A	gnomAD_Exomes	PASS	NA	p.Arg557Ter	p.Arg557Ter	c.1669C>T	stop_gained	lc_lof	1	249032	4.01555e-06	0	0	0	15472	0	0	0	34490	0	0	0	10060	0	0	0	17976	0	0	0	21540	0	0	1	112852	0	0	0	6048	0	0	0	30594
DET1	ENSG00000140543	15	89079614	rs145676311	T	C	gnomAD_Exomes_gnomAD_Genomes	PASS	PASS	c.-47-2A>G		c.-47-2A>G	splice_acceptor_variant	lc_lof	466	262430	0.00177571	5	0	436	23418	5	0	27	32850	0	0	0	9798	0	0	0	18656	0	0	0	24404	0	0	0	118502	0	0	3	6716	0	0	0	28086
DHRS7B	ENSG00000109016	17	21094258	rs760825417	T	G	gnomAD_Exomes	PASS	NA	c.773-3T>G		c.773-3T>G	splice_region_variant	lc_lof,os_lof	1	251046	3.98333e-06	0	0	0	16254	0	0	0	34470	0	0	0	10064	0	0	0	18380	0	0	0	21638	0	0	1	113526	0	0	0	6124	0	0	0	30590
DHRS7B	ENSG00000109016	17	21026758	rs9910790	G	A	gnomAD_Genomes	NA	PASS	c.-308+1G>A		c.-308+1G>A	splice_donor_variant	lc_lof	1318	31394	0.0419825	29	0	640	8708	17	0	10	848	0	0	17	290	0	0	58	1558	0	0	70	3474	0	0	487	15428	11	0	36	1088	1	0	0	0
DHRS7B	ENSG00000109016	17	21096172	rs369048718	G	GAGAC	gnomAD_Genomes	NA	PASS	c.*2_*5dupACAG		c.*2_*5dupACAG	frameshift_variant	lc_lof	2	31402	6.36902e-05	0	0	0	8714	0	0	0	848	0	0	0	290	0	0	0	1560	0	0	0	3476	0	0	2	15428	0	0	0	1086	0	0	0	0
DSTN	ENSG00000125868	20	17587777	rs1240975432	G	T	gnomAD_Exomes	PASS	NA	p.Gly162Ter	p.Gly162Ter	c.484G>T	stop_gained	segdup,lc_lof	2	251232	7.96077e-06	0	0	0	16252	0	0	0	34522	0	0	1	10076	0	0	0	18390	0	0	0	21630	0	0	1	113638	0	0	0	6128	0	0	0	30596
DSTN	ENSG00000125868	20	17587762	rs1347486775	A	ACT	gnomAD_Exomes	PASS	NA	p.Ile157ThrfsTer3	p.Ile157ThrfsTer3	c.469_470insCT	frameshift_variant	segdup,lc_lof	1	251316	3.97905e-06	0	0	0	16252	0	0	0	34550	0	0	1	10078	0	0	0	18394	0	0	0	21640	0	0	0	113668	0	0	0	6126	0	0	0	30608
DSTN	ENSG00000125868	20	17572576		G	A	gnomAD_Genomes	NA	PASS	c.-180-1G>A		c.-180-1G>A	splice_acceptor_variant	lc_lof	1	31378	3.18695e-05	0	0	0	8712	0	0	0	844	0	0	0	290	0	0	0	1560	0	0	0	3472	0	0	1	15412	0	0	0	1088	0	0	0	0
DYDC2	ENSG00000133665	10	82122829	rs761700638	G	A	gnomAD_Exomes	PASS	NA	c.312G>A	c.312G>A(p.=)	c.312G>A	splice_region_variant	lc_lof,os_lof	1	248174	4.02943e-06	0	0	0	16224	0	0	1	34122	0	0	0	9924	0	0	0	18350	0	0	0	21442	0	0	0	112564	0	0	0	6040	0	0	0	29508
DYDC2	ENSG00000133665	10	82122785	rs1260591719	C	T	gnomAD_Exomes	PASS	NA	p.Gln90Ter	p.Gln90Ter	c.268C>T	stop_gained	lc_lof,lof_flag	1	251340	3.97867e-06	0	0	1	16252	0	0	0	34558	0	0	0	10076	0	0	0	18388	0	0	0	21644	0	0	0	113706	0	0	0	6134	0	0	0	30582
DYDC2	ENSG00000133665	10	82112191	rs1261351905	A	G	gnomAD_Exomes	PASS	NA	c.-527-2A>G		c.-527-2A>G	splice_acceptor_variant	lc_lof,lof_flag	1	211570	4.72657e-06	0	0	0	14830	0	0	0	23582	0	0	0	8022	0	0	0	15456	0	0	0	20692	0	0	1	100968	0	0	0	4912	0	0	0	23108
DYDC2	ENSG00000133665	10	82112368	rs1456700432	T	C	gnomAD_Exomes	PASS	NA	c.-9-2A>G		c.-9-2A>G	splice_acceptor_variant	lc_lof,lof_flag	1	231214	4.325e-06	0	0	0	15386	0	0	0	28748	0	0	0	8894	0	0	0	17232	0	0	0	21278	0	0	1	107968	0	0	0	5558	0	0	0	26150
DYDC2	ENSG00000133665	10	82126531	rs1453487667	G	T	gnomAD_Exomes	PASS	NA	p.Glu134Ter	p.Glu134Ter	c.400G>T	stop_gained	lc_lof	1	251456	3.97684e-06	0	0	0	16254	0	0	0	34586	0	0	1	10080	0	0	0	18394	0	0	0	21646	0	0	0	113740	0	0	0	6140	0	0	0	30616
DYDC2	ENSG00000133665	10	82126644	rs762006310	C	G	gnomAD_Exomes	PASS	NA	p.Tyr171Ter	p.Tyr171Ter	c.513C>G	stop_gained	lc_lof	1	251272	3.97975e-06	0	0	0	16210	0	0	0	34560	0	0	0	10078	0	0	0	18386	0	0	0	21648	0	0	1	113662	0	0	0	6130	0	0	0	30598
DYDC2	ENSG00000133665	10	82112371	rs1211582255	AAAGT	A	gnomAD_Genomes	NA	PASS	c.-347+3_-347+6delAAGT		c.-347+3_-347+6delAAGT	splice_donor_variant	lc_lof	1	31406	3.1841e-05	0	0	0	8716	0	0	0	848	0	0	0	290	0	0	0	1558	0	0	1	3474	0	0	0	15432	0	0	0	1088	0	0	0	0
DYDC2	ENSG00000133665	10	82112374	rs1163108697	G	A	gnomAD_Exomes	PASS	NA	c.-347+1G>A		c.-347+1G>A	splice_donor_variant	lc_lof	1	230074	4.34643e-06	0	0	0	15256	0	0	0	28422	0	0	0	8814	0	0	0	17132	0	0	0	21240	0	0	1	107590	0	0	0	5530	0	0	0	26090
DYDC2	ENSG00000133665	10	82116051	rs1484457983	A	G	gnomAD_Genomes	NA	PASS	c.-309-2A>G		c.-309-2A>G	splice_acceptor_variant	lc_lof	1	31378	3.18695e-05	0	0	0	8708	0	0	0	846	0	0	0	290	0	0	0	1560	0	0	0	3476	0	0	1	15412	0	0	0	1086	0	0	0	0
DYDC2	ENSG00000133665	10	82126529	rs200376642	AGGAAT	A	gnomAD_Exomes_gnomAD_Genomes	PASS	PASS	p.Gln133HisfsTer26	p.Gln133HisfsTer26	c.399_403delGGAAT	frameshift_variant	lc_lof	2	282860	7.07064e-06	0	0	2	24970	0	0	0	35434	0	0	0	10370	0	0	0	19954	0	0	0	25116	0	0	0	129172	0	0	0	7228	0	0	0	30616
DYDC2	ENSG00000133665	10	82126539	rs1404038185	GC	G	gnomAD_Exomes	PASS	NA	p.Pro137GlnfsTer6	p.Pro137GlnfsTer6	c.410delC	frameshift_variant	lc_lof	1	251444	3.97703e-06	0	0	0	16254	0	0	0	34586	0	0	0	10080	0	0	0	18394	0	0	0	21644	0	0	0	113730	0	0	0	6140	0	0	1	30616
DYDC2	ENSG00000133665	10	82126576	rs773168178	CA	C	gnomAD_Exomes	PASS	NA	p.Gln149ArgfsTer21	p.Gln149ArgfsTer21	c.446delA	frameshift_variant	lc_lof	1	251468	3.97665e-06	0	0	0	16254	0	0	0	34588	0	0	0	10080	0	0	0	18394	0	0	0	21648	0	0	1	113750	0	0	0	6140	0	0	0	30614
EFR3A	ENSG00000132294	8	132952745	rs376806810	G	T	gnomAD_Exomes	PASS	NA	c.11-1G>T		c.11-1G>T	splice_acceptor_variant	lof_flag	94	221002	0.000425336	1	0	0	13386	0	0	0	31932	0	0	0	9476	0	0	1	16012	0	0	0	18996	0	0	5	98476	0	0	1	5438	0	0	87	27286
EFR3A	ENSG00000132294	8	132952745	rs376806810	G	A	gnomAD_Exomes	PASS	NA	c.11-1G>A		c.11-1G>A	splice_acceptor_variant	lof_flag	1	221002	4.52485e-06	0	0	0	13386	0	0	0	31932	0	0	0	9476	0	0	0	16012	0	0	0	18996	0	0	0	98476	0	0	0	5438	0	0	1	27286
EFR3A	ENSG00000132294	8	132980682	rs1265905164	G	A	gnomAD_Exomes	PASS	NA	c.991+5G>A		c.991+5G>A	splice_region_variant	lc_lof,os_lof	1	250588	3.99061e-06	0	0	0	16238	0	0	1	34428	0	0	0	10046	0	0	0	18380	0	0	0	21592	0	0	0	113242	0	0	0	6106	0	0	0	30556
EFR3A	ENSG00000132294	8	132991087	rs1217074178	T	G	gnomAD_Exomes	PASS	NA	c.1327-7T>G		c.1327-7T>G	splice_region_variant	lc_lof,os_lof	1	209556	4.77199e-06	0	0	1	14352	0	0	0	22776	0	0	0	7852	0	0	0	15392	0	0	0	20600	0	0	0	101162	0	0	0	4766	0	0	0	22656
EFR3A	ENSG00000132294	8	132991269	rs781249274	A	T	gnomAD_Exomes	PASS	NA	c.1499+3A>T		c.1499+3A>T	splice_region_variant	lc_lof,os_lof	1	238352	4.19548e-06	0	0	0	15922	0	0	0	30972	0	0	0	9324	0	0	1	17742	0	0	0	21300	0	0	0	109718	0	0	0	5776	0	0	0	27598
EFR3A	ENSG00000132294	8	133014058	rs760923590	A	G	gnomAD_Exomes	PASS	NA	c.2206+4A>G		c.2206+4A>G	splice_region_variant	lc_lof,os_lof	1	250682	3.98912e-06	0	0	0	16236	0	0	1	34516	0	0	0	10064	0	0	0	18392	0	0	0	21608	0	0	0	113196	0	0	0	6110	0	0	0	30560
EFR3A	ENSG00000132294	8	133014058	rs760923590	A	T	gnomAD_Exomes	PASS	NA	c.2206+4A>T		c.2206+4A>T	splice_region_variant	lc_lof,os_lof	1	250682	3.98912e-06	0	0	0	16236	0	0	0	34516	0	0	0	10064	0	0	0	18392	0	0	0	21608	0	0	0	113196	0	0	1	6110	0	0	0	30560
EFR3A	ENSG00000132294	8	133015532	rs750110399	G	A	gnomAD_Exomes_gnomAD_Genomes	PASS	PASS	p.Arg787His	p.Arg787His	c.2360G>A	missense_variant	lc_lof,os_lof	15	281210	5.33409e-05	0	0	0	24948	0	0	13	35056	0	0	0	10330	0	0	1	19912	0	0	0	25086	0	0	1	128458	0	0	0	7174	0	0	0	30246
EFR3A	ENSG00000132294	8	132999810	rs200503935	T	G	gnomAD_Exomes	PASS	NA	c.1938-12T>G		c.1938-12T>G	intron_variant	lc_lof,os_lof	1	208694	4.7917e-06	0	0	1	13796	0	0	0	28168	0	0	0	9004	0	0	0	16086	0	0	0	19846	0	0	0	92090	0	0	0	5304	0	0	0	24400
EFR3A	ENSG00000132294	8	133023137	rs1383603200	TA	T	gnomAD_Genomes	NA	PASS	p.Tyr821SerfsTer13	p.Tyr821SerfsTer13	c.2462delA	frameshift_variant	lc_lof	1	31396	3.18512e-05	0	0	1	8714	0	0	0	848	0	0	0	290	0	0	0	1558	0	0	0	3476	0	0	0	15422	0	0	0	1088	0	0	0	0
EHD1	ENSG00000110047	11	64645960	rs767647888	C	T	gnomAD_Exomes	PASS	NA	c.-23-1G>A		c.-23-1G>A	splice_acceptor_variant	lof_flag	1	208254	4.80183e-06	0	0	0	13254	0	0	0	32486	0	0	0	7474	0	0	0	17678	0	0	0	13796	0	0	0	93280	0	0	0	5198	0	0	1	25088
EHD1	ENSG00000110047	11	64645961	rs750502846	T	G	gnomAD_Exomes	PASS	NA	c.-23-2A>C		c.-23-2A>C	splice_acceptor_variant	lof_flag	1	207792	4.8125e-06	0	0	0	13208	0	0	0	32512	0	0	0	7462	0	0	0	17652	0	0	0	13698	0	0	1	93034	0	0	0	5194	0	0	0	25032
EHD1	ENSG00000110047	11	64647098	rs1426517860	TC	T	gnomAD_Exomes	PASS	NA	p.Glu2AsnfsTer91	p.Glu2AsnfsTer91	c.4delG	frameshift_variant	lof_flag	2	151020	1.32433e-05	0	0	0	7074	0	0	2	24586	0	0	0	8402	0	0	0	10786	0	0	0	17022	0	0	0	56188	0	0	0	4426	0	0	0	22536
EHD1	ENSG00000110047	11	64647072	rs1488141287	A	G	gnomAD_Exomes	PASS	NA	c.-24+2T>C		c.-24+2T>C	splice_donor_variant	lc_lof	1	151074	6.61927e-06	0	0	1	7096	0	0	0	24562	0	0	0	8406	0	0	0	10766	0	0	0	17058	0	0	0	56240	0	0	0	4422	0	0	0	22524
EHD1	ENSG00000110047	11	64621841	rs764970881	CG	C	gnomAD_Genomes	NA	PASS	p.Pro523ArgfsTer43	p.Pro523ArgfsTer43	c.1568delC	frameshift_variant	lc_lof	1	31384	3.18634e-05	0	0	0	8706	0	0	0	848	0	0	0	290	0	0	0	1560	0	0	0	3470	0	0	1	15424	0	0	0	1086	0	0	0	0
EIF5A	ENSG00000132507	17	7214970	rs775204645	GGTGA	G	gnomAD_Exomes	PASS	NA	c.*11+4_*11+7delAGTG		c.*11+4_*11+7delAGTG	splice_donor_variant	segdup,lc_lof	4	251460	1.59071e-05	0	0	0	16254	0	0	4	34580	0	0	0	10078	0	0	0	18394	0	0	0	21644	0	0	0	113754	0	0	0	6140	0	0	0	30616
EIF5A	ENSG00000132507	17	7210407	rs1237485298	A	AC	gnomAD_Exomes	PASS	NA	p.His16ProfsTer15	p.His16ProfsTer15	c.46dupC	frameshift_variant	lof_flag	2	235330	8.4987e-06	0	0	0	14300	0	0	0	31902	0	0	0	9792	0	0	0	17206	0	0	0	20884	0	0	2	107430	0	0	0	5738	0	0	0	28078
EIF5A	ENSG00000132507	17	7210432	rs1375756802	CGT	C	gnomAD_Exomes	PASS	NA	c.69+2_69+3delTG		c.69+2_69+3delTG	frameshift_variant	lof_flag	1	224302	4.45828e-06	0	0	0	13446	0	0	0	30376	0	0	0	9584	0	0	0	16344	0	0	0	20190	0	0	1	102086	0	0	0	5552	0	0	0	26724
EIF5A	ENSG00000132507	17	7210437	rs554635356	G	C	gnomAD_Exomes	PASS	NA	c.69+3G>C		c.69+3G>C	splice_region_variant	lc_lof,os_lof	3	221940	1.35172e-05	0	0	1	13198	0	0	1	30118	0	0	0	9544	0	0	0	16188	0	0	0	20020	0	0	0	100808	0	0	1	5510	0	0	0	26554
EIF5A	ENSG00000132507	17	7211433	rs1467660469	GT	G	gnomAD_Genomes	NA	PASS	c.-22+2delT		c.-22+2delT	splice_donor_variant	lc_lof	9	30240	0.000297619	0	0	9	8370	0	0	0	830	0	0	0	288	0	0	0	1516	0	0	0	3400	0	0	0	14792	0	0	0	1044	0	0	0	0
EIF5A	ENSG00000132507	17	7211433	rs1467660469	G	T	gnomAD_Genomes	NA	PASS	c.-22+1G>T		c.-22+1G>T	splice_donor_variant	lc_lof	1	30240	3.30688e-05	0	0	0	8370	0	0	0	830	0	0	0	288	0	0	0	1516	0	0	0	3400	0	0	1	14792	0	0	0	1044	0	0	0	0
ELOC	ENSG00000154582	8	74884479	rs977700505	C	T	gnomAD_Genomes	NA	PASS	c.-51+1G>A		c.-51+1G>A	splice_donor_variant	lc_lof	16	31398	0.000509587	0	0	15	8716	0	0	0	848	0	0	0	290	0	0	0	1558	0	0	0	3474	0	0	1	15428	0	0	0	1084	0	0	0	0
ELOC	ENSG00000154582	8	74853821	rs556471354	C	CT	gnomAD_Genomes	NA	PASS	p.Pro57AlafsTer37	p.Pro57AlafsTer37	c.167_168insA	frameshift_variant	lc_lof	41	31238	0.0013125	0	0	41	8668	0	0	0	840	0	0	0	290	0	0	0	1554	0	0	0	3458	0	0	0	15348	0	0	0	1080	0	0	0	0
ELOF1	ENSG00000130165	19	11664632	rs776644214	C	A	gnomAD_Exomes	PASS	NA	c.188-2G>T		c.188-2G>T	splice_acceptor_variant	lc_lof,lof_flag	1	250746	3.9881e-06	0	0	0	16256	0	0	0	34592	0	0	0	10074	0	0	1	18392	0	0	0	21646	0	0	0	113036	0	0	0	6134	0	0	0	30616
ELOF1	ENSG00000130165	19	11664762	rs373549538	G	T	gnomAD_Exomes_gnomAD_Genomes	PASS	PASS	p.Ser84Ter	p.Ser84Ter	c.251C>A	stop_gained	lc_lof	25	282276	8.85658e-05	0	0	22	24858	0	0	3	35428	0	0	0	10348	0	0	0	19954	0	0	0	25106	0	0	0	128768	0	0	0	7202	0	0	0	30612
ELOF1	ENSG00000130165	19	11663718	rs1001742119	G	A	gnomAD_Genomes	NA	PASS	p.Gln114Ter	p.Gln114Ter	c.340C>T	stop_gained	lc_lof	1	31390	3.18573e-05	0	0	1	8712	0	0	0	848	0	0	0	290	0	0	0	1558	0	0	0	3472	0	0	0	15422	0	0	0	1088	0	0	0	0
ELOF1	ENSG00000130165	19	11664574	rs372431965	GCCTCGCAGGCGTCTAT	G	gnomAD_Exomes	PASS	NA	p.Ile75ArgfsTer70	p.Ile75ArgfsTer70	c.223_238delATAGACGCCTGCGAGG	frameshift_variant	lc_lof	11	250808	4.38583e-05	0	0	0	16252	0	0	0	34590	0	0	0	10074	0	0	0	18394	0	0	0	21646	0	0	11	113096	0	0	0	6140	0	0	0	30616
ELOF1	ENSG00000130165	19	11664768	rs770288417	GGTCCGGACTCCAGCCCC	G	gnomAD_Exomes	PASS	NA	p.Arg76SerfsTer24	p.Arg76SerfsTer24	c.228_244delGGGGCTGGAGTCCGGAC	frameshift_variant	lc_lof	1	250984	3.98432e-06	0	0	0	16162	0	0	0	34582	0	0	0	10064	0	0	0	18392	0	0	0	21630	0	0	0	113424	0	0	0	6122	0	0	1	30608
ELOF1	ENSG00000130165	19	11664781	rs776482035	GC	G	gnomAD_Exomes	PASS	NA	p.Leu78TrpfsTer33	p.Leu78TrpfsTer33	c.231delG	frameshift_variant	lc_lof	1	251180	3.98121e-06	0	0	0	16196	0	0	0	34586	0	0	0	10070	0	0	1	18392	0	0	0	21642	0	0	0	113556	0	0	0	6126	0	0	0	30612
ELOF1	ENSG00000130165	19	11664787	rs1348940846	TC	T	gnomAD_Exomes	PASS	NA	p.Arg76GlyfsTer35	p.Arg76GlyfsTer35	c.225delG	frameshift_variant	lc_lof	1	251214	3.98067e-06	0	0	0	16196	0	0	1	34588	0	0	0	10070	0	0	0	18390	0	0	0	21644	0	0	0	113590	0	0	0	6126	0	0	0	30610
ENY2	ENSG00000120533	8	110352715	rs776068919	A	G	gnomAD_Exomes	PASS	NA	c.155-3A>G		c.155-3A>G	splice_region_variant	lc_lof,os_lof	1	248996	4.01613e-06	0	0	0	15464	0	0	1	34444	0	0	0	10056	0	0	0	17970	0	0	0	21554	0	0	0	112948	0	0	0	6034	0	0	0	30526
ETF1	ENSG00000120705	5	137854381	rs1212211096	C	T	gnomAD_Exomes	PASS	NA	p.Val88Ile	p.Val88Ile	c.262G>A	missense_variant	segdup,lc_lof,os_lof	1	250466	3.99256e-06	0	0	0	16244	0	0	0	34308	0	0	1	10038	0	0	0	18386	0	0	0	21614	0	0	0	113356	0	0	0	6096	0	0	0	30424
ETF1	ENSG00000120705	5	137877245	rs952783358	GT	G	gnomAD_Exomes	PASS	NA	p.Lys2AsnfsTer19	p.Lys2AsnfsTer19	c.6delA	frameshift_variant	lof_flag	1	128272	7.79593e-06	0	0	0	6090	0	0	1	24298	0	0	0	8094	0	0	0	10428	0	0	0	5386	0	0	0	47608	0	0	0	3994	0	0	0	22374
ETF1	ENSG00000120705	5	137877203	rs1221650571	C	A	gnomAD_Exomes	PASS	NA	c.44+5G>T		c.44+5G>T	splice_region_variant	lc_lof,os_lof	1	128328	7.79253e-06	0	0	0	6090	0	0	1	24328	0	0	0	8094	0	0	0	10432	0	0	0	5384	0	0	0	47622	0	0	0	3994	0	0	0	22384
FAIM	ENSG00000158234	3	138329864	rs964851671	ACT	A	gnomAD_Exomes_gnomAD_Genomes	PASS	PASS	p.Ser23CysfsTer25	p.Ser23CysfsTer25	c.68_69delCT	frameshift_variant	lof_flag	6	282798	2.12166e-05	0	0	0	24944	0	0	6	35436	0	0	0	10368	0	0	0	19954	0	0	0	25112	0	0	0	129144	0	0	0	7226	0	0	0	30614
FAIM	ENSG00000158234	3	138329822	rs1182109834	C	CA	gnomAD_Exomes	PASS	NA	p.Leu9ThrfsTer7	p.Leu9ThrfsTer7	c.24dupA	frameshift_variant	lof_flag	1	251460	3.97678e-06	0	0	0	16256	0	0	0	34592	0	0	0	10078	0	0	0	18394	0	0	0	21644	0	0	1	113740	0	0	0	6140	0	0	0	30616
FAIM	ENSG00000158234	3	138340381	rs368988098	G	A	gnomAD_Exomes	PASS	NA	c.213G>A	c.213G>A(p.=)	c.213G>A	splice_region_variant	lc_lof,os_lof	1	247000	4.04858e-06	0	0	1	16154	0	0	0	32926	0	0	0	9906	0	0	0	18150	0	0	0	21602	0	0	0	112468	0	0	0	6022	0	0	0	29772
FAIM	ENSG00000158234	3	138329879	rs761154458	G	C	gnomAD_Exomes	PASS	NA	p.Ser27Thr	p.Ser27Thr	c.80G>C	missense_variant	lc_lof,os_lof	1	251382	3.97801e-06	0	0	0	16256	0	0	1	34582	0	0	0	10078	0	0	0	18392	0	0	0	21640	0	0	0	113682	0	0	0	6136	0	0	0	30616
FAIM	ENSG00000158234	3	138340381	rs368988098	G	T	gnomAD_Exomes	PASS	NA	p.Lys71Asn	p.Lys71Asn	c.213G>T	missense_variant	lc_lof,os_lof	1	247000	4.04858e-06	0	0	0	16154	0	0	0	32926	0	0	0	9906	0	0	0	18150	0	0	0	21602	0	0	1	112468	0	0	0	6022	0	0	0	29772
FAIM	ENSG00000158234	3	138340125	rs1337755535	G	A	gnomAD_Genomes	NA	PASS	c.-23+1G>A		c.-23+1G>A	splice_donor_variant	lc_lof	1	31378	3.18695e-05	0	0	0	8704	0	0	0	846	0	0	0	290	0	0	0	1554	0	0	1	3470	0	0	0	15426	0	0	0	1088	0	0	0	0
FAIM	ENSG00000158234	3	138351872	rs1472274557	TTCATACTC	T	gnomAD_Exomes	PASS	NA	p.Thr200CysfsTer3	p.Thr200CysfsTer3	c.598_605delACTCTCAT	frameshift_variant	lc_lof	1	251244	3.98019e-06	0	0	0	16248	0	0	0	34522	0	0	1	10074	0	0	0	18390	0	0	0	21648	0	0	0	113636	0	0	0	6128	0	0	0	30598
FAIM	ENSG00000158234	3	138351882		C	CT	gnomAD_Exomes	PASS	NA	p.Ile202TyrfsTer4	p.Ile202TyrfsTer4	c.603_604insT	frameshift_variant	lc_lof	1	251092	3.9826e-06	0	0	0	16238	0	0	0	34480	0	0	0	10068	0	0	0	18386	0	0	0	21640	0	0	1	113590	0	0	0	6122	0	0	0	30568
FAIM	ENSG00000158234	3	138351883	rs766919723	AT	A	gnomAD_Exomes	PASS	NA	p.Ile202MetfsTer18	p.Ile202MetfsTer18	c.606delT	frameshift_variant	lc_lof	1	251064	3.98305e-06	0	0	0	16246	0	0	0	34458	0	0	0	10072	0	0	0	18388	0	0	0	21638	0	0	0	113580	0	0	0	6124	0	0	1	30558
FAM133B	ENSG00000234545	7	92207633	rs778711684	C	T	gnomAD_Exomes	PASS	NA	c.276G>A	c.276G>A(p.=)	c.276G>A	splice_region_variant	lc_lof,os_lof	3	248142	1.20899e-05	0	0	0	15420	0	0	0	34330	0	0	0	10030	0	0	0	17908	0	0	0	21526	0	0	3	112380	0	0	0	6032	0	0	0	30516
FAM133B	ENSG00000234545	7	92210817	rs1419337330	T	C	gnomAD_Exomes	PASS	NA	c.122+3A>G		c.122+3A>G	splice_region_variant	lc_lof,os_lof	1	248472	4.0246e-06	0	0	0	15476	0	0	0	34308	0	0	0	10056	0	0	0	17968	0	0	0	21536	0	0	1	112738	0	0	0	6036	0	0	0	30354
FANK1	ENSG00000203780	10	127693621	rs750890907	A	T	gnomAD_Exomes	PASS	NA	c.705+3A>T		c.705+3A>T	splice_region_variant	lc_lof,os_lof	3	250366	1.19825e-05	0	0	0	16252	0	0	3	34476	0	0	0	10016	0	0	0	18382	0	0	0	21600	0	0	0	112968	0	0	0	6108	0	0	0	30564
FANK1	ENSG00000203780	10	127677249	rs1419087229	G	A	gnomAD_Exomes_gnomAD_Genomes	PASS	PASS	c.316+5G>A		c.316+5G>A	splice_region_variant	lc_lof,os_lof	3	282862	1.06059e-05	0	0	3	24970	0	0	0	35440	0	0	0	10370	0	0	0	19954	0	0	0	25124	0	0	0	129160	0	0	0	7228	0	0	0	30616
FANK1	ENSG00000203780	10	127693618	rs762233251	G	T	gnomAD_Exomes	PASS	NA	p.Glu235Asp	p.Glu235Asp	c.705G>T	missense_variant	lc_lof,os_lof	1	250554	3.99116e-06	0	0	0	16254	0	0	0	34530	0	0	0	10038	0	0	0	18386	0	0	0	21614	0	0	1	113026	0	0	0	6116	0	0	0	30590
FANK1	ENSG00000203780	10	127696966	rs1309321984	G	A	gnomAD_Exomes	PASS	NA	c.706-10G>A		c.706-10G>A	intron_variant	lc_lof,os_lof	1	225166	4.44117e-06	0	0	0	15410	0	0	0	27596	0	0	0	8456	0	0	1	16554	0	0	0	20996	0	0	0	105492	0	0	0	5298	0	0	0	25364
FANK1	ENSG00000203780	10	127697960	rs373107814	G	T	gnomAD_Exomes_gnomAD_Genomes	PASS	PASS	p.Glu331Ter	p.Glu331Ter	c.991G>T	stop_gained	lc_lof	5	282524	1.76976e-05	0	0	5	24920	0	0	0	35406	0	0	0	10360	0	0	0	19938	0	0	0	25082	0	0	0	128994	0	0	0	7220	0	0	0	30604
FANK1	ENSG00000203780	10	127697978	rs746515841	C	T	gnomAD_Exomes	PASS	NA	p.Gln337Ter	p.Gln337Ter	c.1009C>T	stop_gained	lc_lof	2	251338	7.95741e-06	0	0	0	16254	0	0	1	34562	0	0	0	10076	0	0	0	18390	0	0	0	21644	0	0	1	113660	0	0	0	6136	0	0	0	30616
FANK1	ENSG00000203780	10	127697833	rs759308465	C	T	gnomAD_Exomes	PASS	NA	p.Gln324Ter	p.Gln324Ter	c.970C>T	stop_gained	lc_lof	1	251480	3.97646e-06	0	0	0	16256	0	0	0	34584	0	0	0	10080	0	0	0	18394	0	0	0	21648	0	0	1	113766	0	0	0	6136	0	0	0	30616
FANK1	ENSG00000203780	10	127677328	rs1461868776	T	TAAGAAAAATA	gnomAD_Genomes	NA	PASS	p.Phe128Ter	p.Phe128Ter	c.382_383insAAGAAAAATA	stop_gained	lc_lof	1	31404	3.18431e-05	0	0	1	8712	0	0	0	848	0	0	0	290	0	0	0	1556	0	0	0	3476	0	0	0	15434	0	0	0	1088	0	0	0	0
FANK1	ENSG00000203780	10	127697968	rs773656761	G	GA	gnomAD_Exomes	PASS	NA	p.Gln337AlafsTer27	p.Gln337AlafsTer27	c.1007dupA	frameshift_variant	lc_lof	27	249902	0.000108042	0	0	0	16188	0	0	0	34342	0	0	0	10016	0	0	15	18296	0	0	0	21546	0	0	7	113068	0	0	1	6114	0	0	4	30332
FANK1	ENSG00000203780	10	127677287	rs762055601	TG	T	gnomAD_Exomes	PASS	NA	p.Glu115ArgfsTer2	p.Glu115ArgfsTer2	c.343delG	frameshift_variant	lc_lof	5	251360	1.98918e-05	0	0	0	16254	0	0	0	34588	0	0	0	10076	0	0	0	18394	0	0	0	21648	0	0	4	113644	0	0	1	6140	0	0	0	30616
FANK1	ENSG00000203780	10	127697826	rs780972622	TGACA	T	gnomAD_Exomes	PASS	NA	p.Gln324ValfsTer2	p.Gln324ValfsTer2	c.969_972delACAG	frameshift_variant	lc_lof	2	251482	7.95286e-06	0	0	0	16256	0	0	0	34586	0	0	0	10080	0	0	0	18394	0	0	0	21648	0	0	2	113766	0	0	0	6136	0	0	0	30616
FANK1	ENSG00000203780	10	127697821	rs757243785	GT	G	gnomAD_Exomes	PASS	NA	p.Phe321LeufsTer6	p.Phe321LeufsTer6	c.963delT	frameshift_variant	lc_lof	1	251472	3.97659e-06	0	0	0	16254	0	0	0	34584	0	0	0	10080	0	0	0	18394	0	0	0	21646	0	0	1	113762	0	0	0	6136	0	0	0	30616
FANK1	ENSG00000203780	10	127697944	rs1301097458	TG	T	gnomAD_Exomes	PASS	NA	p.Val326Ter	p.Val326Ter	c.976delG	frameshift_variant	lc_lof	1	251360	3.97836e-06	0	0	0	16252	0	0	0	34568	0	0	0	10076	0	0	0	18376	0	0	0	21648	0	0	1	113694	0	0	0	6136	0	0	0	30610
FANK1	ENSG00000203780	10	127697962	rs775336401	AGAAAG	A	gnomAD_Exomes	PASS	NA	p.Arg333LysfsTer29	p.Arg333LysfsTer29	c.998_1002delGGAAA	frameshift_variant	lc_lof	1	251346	3.97858e-06	0	0	0	16250	0	0	0	34566	0	0	0	10076	0	0	0	18382	0	0	0	21646	0	0	1	113676	0	0	0	6134	0	0	0	30616
FANK1	ENSG00000203780	10	127697966	rs748958541	A	AG	gnomAD_Exomes	PASS	NA	p.Lys334GlufsTer30	p.Lys334GlufsTer30	c.999dupG	frameshift_variant	lc_lof	1	251356	3.97842e-06	0	0	0	16250	0	0	0	34564	0	0	0	10074	0	0	0	18388	0	0	0	21648	0	0	1	113678	0	0	0	6138	0	0	0	30616
FANK1	ENSG00000203780	10	127677326	rs73370560	C	CTG	gnomAD_Genomes	NA	PASS	p.Phe128GlyfsTer26	p.Phe128GlyfsTer26	c.380_381insTG	frameshift_variant	lc_lof	1	31406	3.1841e-05	0	0	1	8712	0	0	0	848	0	0	0	290	0	0	0	1560	0	0	0	3474	0	0	0	15434	0	0	0	1088	0	0	0	0
FBXL7	ENSG00000183580	NA	NA	NA	NA	NA	NA	NA	NA	NA	NA	NA	NA	NA	NA	NA	NA	NA	NA	NA	NA	NA	NA	NA	NA	NA	NA	NA	NA	NA	NA	NA	NA	NA	NA	NA	NA	NA	NA	NA	NA	NA	NA	NA	NA	NA	NA	NA	NA
FBXO5	ENSG00000112029	6	153293570	rs1385408031	G	GA	gnomAD_Genomes	NA	PASS	p.Ser310PhefsTer41	p.Ser310PhefsTer41	c.928dupT	frameshift_variant	lof_flag	1	31384	3.18634e-05	0	0	0	8710	0	0	0	848	0	0	0	290	0	0	0	1560	0	0	0	3474	0	0	1	15418	0	0	0	1084	0	0	0	0
FBXO5	ENSG00000112029	6	153296039	rs1450720459	T	G	gnomAD_Exomes	PASS	NA	c.818+3A>C		c.818+3A>C	splice_region_variant	lc_lof,os_lof	1	221696	4.51068e-06	0	0	0	15872	0	0	0	29684	0	0	0	7454	0	0	0	17290	0	0	0	19568	0	0	0	102994	0	0	0	5250	0	0	1	23584
FBXO9	ENSG00000112146	6	52959510	rs757511667	C	A	gnomAD_Exomes	PASS	NA	p.Cys67Ter	p.Cys67Ter	c.200C>A	stop_gained	lof_flag	1	111794	8.94502e-06	0	0	1	4576	0	0	0	19002	0	0	0	7746	0	0	0	7660	0	0	0	5050	0	0	0	44988	0	0	0	3328	0	0	0	19444
FBXO9	ENSG00000112146	6	52959543	rs1415031045	G	A	gnomAD_Exomes	PASS	NA	p.Trp78Ter	p.Trp78Ter	c.233G>A	stop_gained	lof_flag	1	122960	8.13273e-06	0	0	0	5358	0	0	0	21698	0	0	0	8084	0	0	0	9116	0	0	0	5234	0	0	0	48712	0	0	0	3726	0	0	1	21032
FBXO9	ENSG00000112146	6	52959600	rs995858937	CAGAG	C	gnomAD_Exomes	PASS	NA	p.Glu99ValfsTer86	p.Glu99ValfsTer86	c.295_298delAGAG	frameshift_variant	lof_flag	2	117210	1.70634e-05	0	0	0	5098	0	0	0	20040	0	0	0	7818	0	0	1	8468	0	0	0	5132	0	0	1	46956	0	0	0	3552	0	0	0	20146
FBXO9	ENSG00000112146	6	52943701	rs762894731	G	A	gnomAD_Exomes	PASS	NA	c.437+5G>A		c.437+5G>A	splice_region_variant	lc_lof,os_lof	2	248816	8.03807e-06	0	0	0	15462	0	0	0	34406	0	0	0	10052	0	0	0	17960	0	0	0	21538	0	0	2	112844	0	0	0	6038	0	0	0	30516
FBXO9	ENSG00000112146	6	52962956	rs763582515	C	G	gnomAD_Exomes	PASS	NA	c.427-3C>G		c.427-3C>G	splice_region_variant	lc_lof,os_lof	2	117028	1.70899e-05	0	0	0	4806	0	0	0	19054	0	0	0	8034	0	0	0	8142	0	0	0	5102	0	0	2	49412	0	0	0	3438	0	0	0	19040
FBXO9	ENSG00000112146	6	52947298	rs1337208913	GC	G	gnomAD_Genomes	NA	PASS	c.569-3delC		c.569-3delC	splice_region_variant	lc_lof,os_lof	1	31404	3.18431e-05	0	0	0	8716	0	0	0	848	0	0	0	290	0	0	0	1558	0	0	0	3474	0	0	0	15430	0	0	1	1088	0	0	0	0
FBXO9	ENSG00000112146	6	52945896	rs779424775	G	C	gnomAD_Exomes	PASS	NA	p.Val190Leu	p.Val190Leu	c.568G>C	missense_variant	lc_lof,os_lof	1	241106	4.14755e-06	0	0	0	15438	0	0	0	33030	0	0	0	9800	0	0	0	17818	0	0	0	18966	0	0	0	111150	0	0	0	5902	0	0	1	29002
FBXO9	ENSG00000112146	6	52930008	rs1183316876	T	C	gnomAD_Genomes	NA	PASS	c.-100+2T>C		c.-100+2T>C	splice_donor_variant	lc_lof	2	31378	6.37389e-05	0	0	2	8706	0	0	0	848	0	0	0	290	0	0	0	1560	0	0	0	3474	0	0	0	15414	0	0	0	1086	0	0	0	0
FBXO9	ENSG00000112146	6	52919487	rs890826036	T	C	gnomAD_Genomes	NA	PASS	c.-162+2T>C		c.-162+2T>C	splice_donor_variant	lc_lof	1	31394	3.18532e-05	0	0	1	8716	0	0	0	848	0	0	0	290	0	0	0	1556	0	0	0	3476	0	0	0	15422	0	0	0	1086	0	0	0	0
FBXO9	ENSG00000112146	6	52962980	rs763948639	AC	A	gnomAD_Exomes	PASS	NA	p.Thr150AsnfsTer7	p.Thr150AsnfsTer7	c.449delC	frameshift_variant	lc_lof	1	117702	8.49603e-06	0	0	0	4864	0	0	0	19206	0	0	0	8056	0	0	0	8260	0	0	0	5130	0	0	0	49678	0	0	0	3466	0	0	1	19042
FCF1	ENSG00000119616	14	75199524	rs1334988952	A	G	gnomAD_Genomes	NA	PASS	c.453+3A>G		c.453+3A>G	splice_region_variant	lc_lof,os_lof	1	31406	3.1841e-05	0	0	1	8716	0	0	0	848	0	0	0	290	0	0	0	1560	0	0	0	3476	0	0	0	15432	0	0	0	1084	0	0	0	0
FCF1	ENSG00000119616	14	75180258	rs768163481	G	T	gnomAD_Exomes	PASS	NA	c.71+3G>T		c.71+3G>T	splice_region_variant	lc_lof,os_lof	1	251216	3.98064e-06	0	0	0	16238	0	0	0	34556	0	0	0	10078	0	0	1	18378	0	0	0	21644	0	0	0	113596	0	0	0	6128	0	0	0	30598
FCF1	ENSG00000119616	14	75182806	rs1181802333	A	T	gnomAD_Exomes	PASS	NA	c.292+4A>T		c.292+4A>T	splice_region_variant	lc_lof,os_lof	1	250824	3.98686e-06	0	0	0	16234	0	0	0	34494	0	0	0	10070	0	0	0	18382	0	0	0	21636	0	0	1	113376	0	0	0	6118	0	0	0	30514
FOXA2	ENSG00000125798	NA	NA	NA	NA	NA	NA	NA	NA	NA	NA	NA	NA	NA	NA	NA	NA	NA	NA	NA	NA	NA	NA	NA	NA	NA	NA	NA	NA	NA	NA	NA	NA	NA	NA	NA	NA	NA	NA	NA	NA	NA	NA	NA	NA	NA	NA	NA	NA
FUOM	ENSG00000148803	10	135169319	rs762625456	GAAGACAAAATGGCAGGGTTGGAGGGAACCCTGCC	G	gnomAD_Exomes	PASS	NA	c.325-38_325-5delGGCAGGGTTCCCTCCAACCCTGCCATTTTGTCTT		c.325-38_325-5delGGCAGGGTTCCCTCCAACCCTGCCATTTTGTCTT	splice_region_variant	lc_lof,os_lof	2	250616	7.98034e-06	0	0	0	16184	0	0	0	34570	0	0	0	10032	0	0	0	18386	0	0	0	21642	0	0	0	113062	0	0	0	6128	0	0	2	30612
G2E3	ENSG00000092140	14	31071204	rs759638975	G	T	gnomAD_Exomes	PASS	NA	c.878-1G>T		c.878-1G>T	splice_acceptor_variant	segdup,lof_flag	1	248892	4.01781e-06	0	0	0	15920	0	0	0	34208	0	0	0	9968	0	0	0	18282	0	0	0	21554	0	0	1	112928	0	0	0	6022	0	0	0	30010
G2E3	ENSG00000092140	14	31071204	rs759638975	G	A	gnomAD_Exomes	PASS	NA	c.878-1G>A		c.878-1G>A	splice_acceptor_variant	segdup,lof_flag	1	248892	4.01781e-06	0	0	0	15920	0	0	0	34208	0	0	0	9968	0	0	0	18282	0	0	0	21554	0	0	1	112928	0	0	0	6022	0	0	0	30010
G2E3	ENSG00000092140	14	31081450	rs1411517867	TAATA	T	gnomAD_Exomes	PASS	NA	p.Ile514MetfsTer9	p.Ile514MetfsTer9	c.1542_1545delAAAT	frameshift_variant	segdup,lof_flag	1	250638	3.98982e-06	0	0	1	16238	0	0	0	34232	0	0	0	10070	0	0	0	18390	0	0	0	21642	0	0	0	113520	0	0	0	6094	0	0	0	30452
G2E3	ENSG00000092140	14	31085696	rs773998300	C	CT	gnomAD_Genomes	NA	PASS	p.Arg694LysfsTer37	p.Arg694LysfsTer37	c.2078dupT	frameshift_variant	segdup,lc_lof	1	31380	3.18674e-05	0	0	1	8710	0	0	0	846	0	0	0	290	0	0	0	1560	0	0	0	3472	0	0	0	15416	0	0	0	1086	0	0	0	0
G2E3	ENSG00000092140	14	31030039	rs925984732	T	A	gnomAD_Exomes	PASS	NA	p.Leu26Ter	p.Leu26Ter	c.77T>A	stop_gained	lof_flag	1	126422	7.91002e-06	0	0	0	6046	0	0	0	23808	0	0	0	8044	0	0	0	10350	0	0	0	5358	0	0	1	46908	0	0	0	3962	0	0	0	21946
G2E3	ENSG00000092140	14	31029987	rs1403150451	TCA	T	gnomAD_Exomes	PASS	NA	p.Ser9Ter	p.Ser9Ter	c.26_27delCA	frameshift_variant	lof_flag	2	127902	1.5637e-05	0	0	0	6078	0	0	0	24290	0	0	0	8092	0	0	0	10430	0	0	0	5382	0	0	2	47274	0	0	0	3986	0	0	0	22370
G2E3	ENSG00000092140	14	31081584	rs1475400495	AG	A	gnomAD_Exomes	PASS	NA	c.1673+1delG		c.1673+1delG	frameshift_variant	lof_flag	1	216042	4.62873e-06	0	0	0	14940	0	0	1	24706	0	0	0	8344	0	0	0	16210	0	0	0	20632	0	0	0	103662	0	0	0	4928	0	0	0	22620
G2E3	ENSG00000092140	14	31030048	rs1157632406	G	A	gnomAD_Exomes	PASS	NA	p.Ser29Asn	p.Ser29Asn	c.86G>A	missense_variant	lc_lof,os_lof	1	125686	7.95634e-06	0	0	0	6008	0	0	1	23602	0	0	0	8020	0	0	0	10310	0	0	0	5354	0	0	0	46730	0	0	0	3948	0	0	0	21714
GAB2	ENSG00000033327	11	77933244	rs765552885	G	C	gnomAD_Exomes	PASS	NA	c.1568-3C>G		c.1568-3C>G	splice_region_variant	lc_lof,os_lof	1	251376	3.9781e-06	0	0	0	16250	0	0	0	34576	0	0	0	10078	0	0	0	18390	0	0	0	21644	0	0	1	113694	0	0	0	6136	0	0	0	30608
GAB2	ENSG00000033327	11	77938100	rs766487672	A	C	gnomAD_Exomes	PASS	NA	c.621-3T>G		c.621-3T>G	splice_region_variant	lc_lof,os_lof	1	242804	4.11855e-06	0	0	0	16048	0	0	0	34384	0	0	0	9986	0	0	0	18226	0	0	0	17960	0	0	0	109684	0	0	0	6044	0	0	1	30472
GAPDH	ENSG00000111640	12	6645979	rs763754368	GA	G	gnomAD_Exomes	PASS	NA	p.Met4CysfsTer57	p.Met4CysfsTer57	c.10delA	frameshift_variant	segdup,lof_flag	1	251484	3.9764e-06	0	0	0	16256	0	0	0	34586	0	0	0	10080	0	0	0	18394	0	0	0	21648	0	0	1	113764	0	0	0	6140	0	0	0	30616
GAPDH	ENSG00000111640	12	6647317		A	ATCAACAGCGACACCCACTCCTCCACCTTTGACGCTGGGGCTGG	gnomAD_Exomes	PASS	NA	p.Met331GlnfsTer10	p.Met331GlnfsTer10	c.989_990insTCAACAGCGACACCCACTCCTCCACCTTTGACGCTGGGGCTGG	stop_gained	segdup,lc_lof	1	249606	4.00631e-06	0	0	1	16248	0	0	0	34586	0	0	0	10070	0	0	0	18384	0	0	0	20074	0	0	0	113518	0	0	0	6112	0	0	0	30614
GAPDH	ENSG00000111640	12	6643737	rs1342163356	T	G	gnomAD_Genomes	NA	PASS	c.-24+2T>G		c.-24+2T>G	splice_donor_variant	segdup,lc_lof	1	31352	3.18959e-05	0	0	1	8696	0	0	0	848	0	0	0	290	0	0	0	1558	0	0	0	3472	0	0	0	15404	0	0	0	1084	0	0	0	0
GAPDH	ENSG00000111640	12	6643974	rs1414124881	A	C	gnomAD_Genomes	NA	PASS	c.-23-2A>C		c.-23-2A>C	splice_acceptor_variant	segdup,lc_lof	1	31364	3.18837e-05	0	0	0	8704	0	0	0	848	0	0	0	290	0	0	0	1556	0	0	0	3468	0	0	1	15416	0	0	0	1082	0	0	0	0
GAPDH	ENSG00000111640	12	6644637	rs146656407	T	C	gnomAD_Genomes	NA	PASS	c.-98+2T>C		c.-98+2T>C	splice_donor_variant	lc_lof	8	31384	0.000254907	0	0	7	8704	0	0	0	848	0	0	0	290	0	0	0	1556	0	0	0	3476	0	0	1	15424	0	0	0	1086	0	0	0	0
GNL3	ENSG00000163938	3	52728250	rs751688839	G	GA	gnomAD_Exomes	PASS	NA	p.Glu538ArgfsTer3	p.Glu538ArgfsTer3	c.1611dupA	frameshift_variant	segdup,lc_lof	2	251004	7.968e-06	0	0	0	16082	0	0	0	34556	0	0	0	10072	0	0	0	18394	0	0	0	21640	0	0	2	113546	0	0	0	6106	0	0	0	30608
GNL3	ENSG00000163938	3	52728253	rs1161516860	G	GA	gnomAD_Exomes	PASS	NA	p.Asp539GlyfsTer2	p.Asp539GlyfsTer2	c.1613dupA	frameshift_variant	segdup,lc_lof	1	251018	3.98378e-06	0	0	0	16086	0	0	0	34552	0	0	0	10074	0	0	0	18394	0	0	0	21646	0	0	1	113546	0	0	0	6110	0	0	0	30610
GNL3	ENSG00000163938	3	52724973	rs141905702	A	T	gnomAD_Exomes	PASS	NA	p.Lys223Ter	p.Lys223Ter	c.667A>T	stop_gained	lof_flag	10	251378	3.97807e-05	0	0	0	16246	0	0	0	34542	0	0	0	10078	0	0	0	18394	0	0	0	21646	0	0	9	113726	0	0	1	6138	0	0	0	30608
GNL3	ENSG00000163938	3	52721539	rs1399694665	C	T	gnomAD_Exomes	PASS	NA	p.Gln78Ter	p.Gln78Ter	c.232C>T	stop_gained	lof_flag	4	251378	1.59123e-05	0	0	0	16236	0	0	3	34566	0	0	0	10080	0	0	0	18394	0	0	0	21644	0	0	0	113716	0	0	0	6134	0	0	1	30608
GNL3	ENSG00000163938	3	52721554	rs1377257661	C	T	gnomAD_Exomes	PASS	NA	p.Gln83Ter	p.Gln83Ter	c.247C>T	stop_gained	lof_flag	1	251382	3.97801e-06	0	0	0	16236	0	0	0	34572	0	0	0	10080	0	0	0	18394	0	0	1	21648	0	0	0	113704	0	0	0	6136	0	0	0	30612
GNL3	ENSG00000163938	3	52727716	rs1317879323	G	T	gnomAD_Exomes	PASS	NA	p.Glu465Ter	p.Glu465Ter	c.1393G>T	stop_gained	lof_flag	1	251356	3.97842e-06	0	0	0	16204	0	0	1	34582	0	0	0	10080	0	0	0	18394	0	0	0	21648	0	0	0	113700	0	0	0	6132	0	0	0	30616
GNL3	ENSG00000163938	3	52721564	rs765027651	TAGAAA	T	gnomAD_Exomes	PASS	NA	p.Arg90ThrfsTer2	p.Arg90ThrfsTer2	c.269_273delGAAAA	frameshift_variant	lof_flag	6	251334	2.38726e-05	0	0	0	16204	0	0	1	34572	0	0	0	10080	0	0	1	18392	0	0	0	21648	0	0	2	113692	0	0	1	6134	0	0	1	30612
GNL3	ENSG00000163938	3	52727750	rs552080737	GGAAA	G	gnomAD_Exomes	PASS	NA	p.Glu478GlyfsTer100	p.Glu478GlyfsTer100	c.1433_1436delAAAG	frameshift_variant	lof_flag	3	251228	1.19413e-05	0	0	0	16148	0	0	0	34588	0	0	0	10080	0	0	0	18394	0	0	0	21646	0	0	0	113632	0	0	0	6124	0	0	3	30616
GNL3	ENSG00000163938	3	52722208	rs1382178191	G	A	gnomAD_Exomes	PASS	NA	c.408G>A	c.408G>A(p.=)	c.408G>A	splice_region_variant	lc_lof,os_lof	1	251280	3.97962e-06	0	0	0	16254	0	0	0	34566	0	0	0	10080	0	0	1	18388	0	0	0	21548	0	0	0	113700	0	0	0	6136	0	0	0	30608
GNL3	ENSG00000163938	3	52728104	rs1167658588	GAGGAGACTACAGC	G	gnomAD_Exomes	PASS	NA	c.1556_1567+1delAGACTACAGCAGG		c.1556_1567+1delAGACTACAGCAGG	frameshift_variant	lc_lof,lof_flag	1	251416	3.97747e-06	0	0	0	16224	0	0	0	34588	0	0	0	10078	0	0	0	18394	0	0	0	21648	0	0	0	113736	0	0	0	6132	0	0	1	30616
GNL3	ENSG00000163938	3	52728087	rs750614669	CAG	C	gnomAD_Exomes_gnomAD_Genomes	PASS	PASS	p.Glu514GlyfsTer4	p.Glu514GlyfsTer4	c.1536_1537delAG	frameshift_variant	lc_lof,lof_flag	13	282836	4.5963e-05	0	0	0	24970	0	0	0	35432	0	0	0	10368	0	0	0	19950	0	0	0	25124	0	0	12	129150	0	0	0	7226	0	0	1	30616
GNL3	ENSG00000163938	3	52720219	rs1468774710	G	T	gnomAD_Genomes	NA	PASS	c.-24+1G>T		c.-24+1G>T	splice_donor_variant	lc_lof	1	31390	3.18573e-05	0	0	0	8718	0	0	0	848	0	0	0	290	0	0	0	1558	0	0	0	3468	0	0	1	15420	0	0	0	1088	0	0	0	0
GNL3	ENSG00000163938	3	52720220	rs1173367230	T	G	gnomAD_Genomes	NA	PASS	c.-24+2T>G		c.-24+2T>G	splice_donor_variant	lc_lof	1	31348	3.19e-05	0	0	0	8702	0	0	0	848	0	0	0	290	0	0	0	1554	0	0	0	3468	0	0	1	15402	0	0	0	1084	0	0	0	0
GNL3	ENSG00000163938	3	52722122	rs374852383	TAGG	T	gnomAD_Exomes	PASS	NA	c.325_327delGAG	p.Glu109del	c.325_327delGAG	splice_acceptor_variant	lc_lof	1	251382	3.97801e-06	0	0	0	16252	0	0	1	34542	0	0	0	10076	0	0	0	18390	0	0	0	21638	0	0	0	113732	0	0	0	6138	0	0	0	30614
GNL3	ENSG00000163938	3	52728211	rs1434616664	GA	G	gnomAD_Exomes	PASS	NA	p.Glu524AspfsTer55	p.Glu524AspfsTer55	c.1572delA	frameshift_variant	lc_lof	1	251090	3.98264e-06	0	0	0	16098	0	0	0	34548	0	0	0	10074	0	0	0	18392	0	0	0	21640	0	0	0	113618	0	0	0	6110	0	0	1	30610
GNLY	ENSG00000115523	2	85921552	rs10181739	G	A	gnomAD_Exomes_gnomAD_Genomes	PASS	PASS	p.Trp4Ter	p.Trp4Ter	c.11G>A	stop_gained	lof_flag	2390	282384	0.00846365	95	0	2201	24912	93	0	154	35396	2	0	0	10350	0	0	0	19942	0	0	0	25114	0	0	15	128838	0	0	16	7216	0	0	4	30616
GNLY	ENSG00000115523	2	85923122	rs556915721	C	G	gnomAD_Exomes	PASS	NA	p.Tyr66Ter	p.Tyr66Ter	c.198C>G	stop_gained	lof_flag	11	251064	4.38135e-05	0	0	0	16156	0	0	0	34512	0	0	0	10068	0	0	0	18390	0	0	0	21636	0	0	0	113628	0	0	0	6130	0	0	11	30544
GNLY	ENSG00000115523	2	85922519	rs757465982	C	A	gnomAD_Exomes	PASS	NA	p.Cys43Ter	p.Cys43Ter	c.129C>A	stop_gained	lof_flag	3	251232	1.19412e-05	0	0	1	16238	0	0	2	34572	0	0	0	10076	0	0	0	18394	0	0	0	21618	0	0	0	113608	0	0	0	6124	0	0	0	30602
GNLY	ENSG00000115523	2	85922544	rs201961449	C	T	gnomAD_Exomes	PASS	NA	p.Gln52Ter	p.Gln52Ter	c.154C>T	stop_gained	lof_flag	1	250134	3.99786e-06	0	0	0	16104	0	0	0	34478	0	0	0	10048	0	0	0	18360	0	0	0	21430	0	0	1	113130	0	0	0	6082	0	0	0	30502
GNLY	ENSG00000115523	2	85922514	rs752291485	TC	T	gnomAD_Exomes_gnomAD_Genomes	PASS	PASS	p.Cys43AlafsTer14	p.Cys43AlafsTer14	c.126delC	frameshift_variant	lof_flag	469	282658	0.00165925	1	0	23	24956	0	0	50	35426	0	0	7	10366	0	0	0	19952	0	0	5	25100	0	0	374	129036	1	0	10	7218	0	0	0	30604
GNLY	ENSG00000115523	2	85922468	rs6732835	TGA	T	gnomAD_Exomes	PASS	NA	p.Glu27ValfsTer11	p.Glu27ValfsTer11	c.80_81delAG	frameshift_variant	lof_flag	1	251324	3.97893e-06	0	0	0	16250	0	0	0	34578	0	0	0	10080	0	0	1	18394	0	0	0	21642	0	0	0	113638	0	0	0	6132	0	0	0	30610
GNLY	ENSG00000115523	2	85925544	rs769698035	C	T	gnomAD_Exomes	PASS	NA	p.Arg118Ter	p.Arg118Ter	c.351C>T	stop_gained	lc_lof,lof_flag	26	236258	0.000110049	0	0	0	15848	0	0	0	34242	0	0	0	9980	0	0	0	18062	0	0	0	12588	0	0	0	109140	0	0	0	5978	0	0	26	30420
GNLY	ENSG00000115523	2	85925749	rs748816068	CG	C	gnomAD_Exomes_gnomAD_Genomes	PASS	PASS	p.Asn149ThrfsTer23	p.Asn149ThrfsTer23	c.443delG	frameshift_variant	lc_lof,lof_flag	31	282312	0.000109808	0	0	0	24964	0	0	6	35430	0	0	0	10368	0	0	0	19946	0	0	0	24760	0	0	19	129014	0	0	1	7214	0	0	5	30616
GNLY	ENSG00000115523	2	85925755	rs747918856	C	CCTCAGCAACCT	gnomAD_Exomes_gnomAD_Genomes	PASS	PASS	p.Cys154SerfsTer22	p.Cys154SerfsTer22	c.449_459dupCAGCAACCTCT	frameshift_variant	lc_lof,lof_flag	135	282282	0.000478245	1	0	4	24954	0	0	7	35428	0	0	0	10368	0	0	0	19942	0	0	0	24698	0	0	120	129064	1	0	4	7216	0	0	0	30612
GNLY	ENSG00000115523	2	85925866	rs748992178	C	CAA	gnomAD_Exomes	PASS	NA	p.Ter188ArgfsTer?	p.Ter188ArgfsTer?	c.558_559dupAA	frameshift_variant	lc_lof,lof_flag	5	144646	3.45672e-05	0	0	0	7884	0	0	0	23550	0	0	0	7876	0	0	0	11400	0	0	0	6600	0	0	0	60104	0	0	0	4224	0	0	5	23008
GPR6	ENSG00000146360	6	110300010	rs940167009	G	A	gnomAD_Exomes	PASS	NA	c.27+5G>A		c.27+5G>A	splice_region_variant	lc_lof,os_lof	1	128902	7.75783e-06	0	0	0	6104	0	0	0	24362	0	0	0	8112	0	0	0	10442	0	0	0	5396	0	0	1	48082	0	0	0	4018	0	0	0	22386
GPR6	ENSG00000146360	6	110301374	rs1235704837	CT	C	gnomAD_Exomes	PASS	NA	p.Arg355ValfsTer28	p.Arg355ValfsTer28	c.1062delT	frameshift_variant	lc_lof	1	251404	3.97766e-06	0	0	0	16244	0	0	0	34588	0	0	0	10076	0	0	0	18394	0	0	0	21648	0	0	1	113702	0	0	0	6136	0	0	0	30616
GPR89A	ENSG00000117262	1	145765364		C	G	gnomAD_Exomes	PASS	NA	c.1161+5G>C		c.1161+5G>C	splice_region_variant	segdup,lc_lof,os_lof	1	250980	3.98438e-06	0	0	0	16250	0	0	0	34552	0	0	0	10080	0	0	0	18394	0	0	0	21628	0	0	0	113358	0	0	0	6116	0	0	1	30602
GPR89A	ENSG00000117262	1	145771628	rs782764111	CACTT	C	gnomAD_Exomes	PASS	NA	c.1005+3_1005+6delAAGT		c.1005+3_1005+6delAAGT	splice_region_variant	segdup,lc_lof,os_lof	4	246940	1.61983e-05	0	0	0	16082	0	0	0	33418	0	0	0	9854	0	0	0	18258	0	0	0	21466	0	0	3	112168	0	0	0	6002	0	0	1	29692
GPR89A	ENSG00000117262	1	145771632	rs369231904	T	A	gnomAD_Exomes	PASS	NA	c.1005+3A>T		c.1005+3A>T	splice_region_variant	segdup,lc_lof,os_lof	2	246184	8.124e-06	0	0	0	16086	0	0	0	33150	0	0	0	9816	0	0	0	18218	0	0	0	21446	0	0	2	111970	0	0	0	5974	0	0	0	29524
GPR89A	ENSG00000117262	1	145811893	rs782792541	T	TA	gnomAD_Exomes	PASS	NA	c.313+2dupT		c.313+2dupT	splice_region_variant	segdup,lc_lof,os_lof	1	250776	3.98762e-06	0	0	0	16236	0	0	0	34548	0	0	0	10062	0	0	0	18394	0	0	0	21594	0	0	1	113236	0	0	0	6110	0	0	0	30596
GPR89A	ENSG00000117262	1	145811337	rs782437313	C	A	gnomAD_Genomes	NA	PASS	c.415+5G>T		c.415+5G>T	splice_region_variant	segdup,lc_lof,os_lof	1	31328	3.19203e-05	0	0	0	8696	0	0	0	846	0	0	0	290	0	0	0	1554	0	0	0	3468	0	0	1	15396	0	0	0	1078	0	0	0	0
GPR89A	ENSG00000117262	1	145812005		G	C	gnomAD_Genomes	NA	PASS	c.207-3C>G		c.207-3C>G	splice_region_variant	segdup,lc_lof,os_lof	1	30660	3.26158e-05	0	0	0	8628	0	0	0	820	0	0	0	262	0	0	0	1548	0	0	0	3420	0	0	1	14946	0	0	0	1036	0	0	0	0
GPR89A	ENSG00000117262	1	145811337	rs782437313	C	T	gnomAD_Exomes_gnomAD_Genomes	PASS	PASS	c.415+5G>A		c.415+5G>A	splice_region_variant	segdup,lc_lof,os_lof	4	263262	1.5194e-05	0	0	0	24002	0	0	0	29778	0	0	0	9542	0	0	0	19078	0	0	0	24834	0	0	3	123762	0	0	1	6782	0	0	0	25484
GPR89A	ENSG00000117262	1	145804245		C	G	gnomAD_Genomes	NA	PASS	p.Arg179Thr	p.Arg179Thr	c.536G>C	missense_variant	segdup,lc_lof,os_lof	1	8974	0.000111433	0	0	1	1664	0	0	0	280	0	0	0	86	0	0	0	316	0	0	0	1372	0	0	0	4926	0	0	0	330	0	0	0	0
GPR89A	ENSG00000117262	1	145765078		T	TAG	gnomAD_Exomes_gnomAD_Genomes	PASS	PASS	p.Ser437LeufsTer29	p.Ser437LeufsTer29	c.1307_1308dupCT	frameshift_variant	segdup,lc_lof	2	82954	2.41097e-05	0	0	1	12966	0	0	0	11262	0	0	0	1734	0	0	0	9278	0	0	0	4158	0	0	1	34636	0	0	0	2832	0	0	0	6088
GRIA2	ENSG00000120251	4	158141878	rs1224991515	G	A	gnomAD_Genomes	NA	PASS	c.-54+1G>A		c.-54+1G>A	splice_donor_variant	lcr,lc_lof	2	31318	6.3861e-05	0	0	2	8686	0	0	0	842	0	0	0	290	0	0	0	1558	0	0	0	3464	0	0	0	15394	0	0	0	1084	0	0	0	0
GRIA2	ENSG00000120251	4	158233977	rs1359410555	C	T	gnomAD_Exomes	PASS	NA	p.Arg206Cys	p.Arg206Cys	c.616C>T	missense_variant	lc_lof,os_lof	1	249978	4.00035e-06	0	0	0	16156	0	0	0	34214	0	0	0	10012	0	0	0	18322	0	0	0	21580	0	0	0	113172	0	0	0	6068	0	0	1	30454
GRIA2	ENSG00000120251	4	158141520	rs1468315241	T	C	gnomAD_Genomes	NA	PASS	c.-54+2T>C		c.-54+2T>C	splice_donor_variant	lc_lof	1	31334	3.19142e-05	0	0	1	8692	0	0	0	846	0	0	0	290	0	0	0	1556	0	0	0	3462	0	0	0	15402	0	0	0	1086	0	0	0	0
GTF2A1	ENSG00000165417	NA	NA	NA	NA	NA	NA	NA	NA	NA	NA	NA	NA	NA	NA	NA	NA	NA	NA	NA	NA	NA	NA	NA	NA	NA	NA	NA	NA	NA	NA	NA	NA	NA	NA	NA	NA	NA	NA	NA	NA	NA	NA	NA	NA	NA	NA	NA	NA
GZMM	ENSG00000197540	19	544035	rs763707345	GC	G	gnomAD_Exomes_gnomAD_Genomes	PASS	PASS	p.Ala4ProfsTer41	p.Ala4ProfsTer41	c.4delC	frameshift_variant	lof_flag	2	173654	1.15172e-05	0	0	0	15974	0	0	0	25236	0	0	0	8494	0	0	0	12416	0	0	0	16104	0	0	1	67602	0	0	0	5242	0	0	1	22586
GZMM	ENSG00000197540	19	549171	rs200398398	C	T	gnomAD_Exomes_gnomAD_Genomes	PASS	PASS	p.Gln200Ter	p.Gln200Ter	c.598C>T	stop_gained	lc_lof	1285	212968	0.00603377	4	0	21	19270	0	0	150	28336	0	0	21	8928	0	0	1	15768	0	0	36	19894	0	0	587	90286	0	0	45	5884	1	0	424	24602
GZMM	ENSG00000197540	19	549780	rs758398362	C	T	gnomAD_Exomes	PASS	NA	p.Arg255Ter	p.Arg255Ter	c.763C>T	stop_gained	lc_lof	6	249298	2.40676e-05	0	0	2	16212	0	0	0	34530	0	0	0	10008	0	0	2	18356	0	0	0	20498	0	0	1	112992	0	0	0	6100	0	0	1	30602
GZMM	ENSG00000197540	19	549752	rs141658632	C	G	gnomAD_Exomes	PASS	NA	p.Tyr245Ter	p.Tyr245Ter	c.735C>G	stop_gained	lc_lof	1	250728	3.98839e-06	0	0	0	16234	0	0	0	34554	0	0	0	10056	0	0	0	18376	0	0	0	21384	0	0	1	113388	0	0	0	6120	0	0	0	30616
GZMM	ENSG00000197540	19	549723	rs772860823	CCT	C	gnomAD_Exomes	PASS	NA	p.Pro237ArgfsTer?	p.Pro237ArgfsTer?	c.708_709delTC	frameshift_variant	lc_lof	2	250958	7.96946e-06	0	0	2	16232	0	0	0	34556	0	0	0	10050	0	0	0	18378	0	0	0	21554	0	0	0	113448	0	0	0	6124	0	0	0	30616
GZMM	ENSG00000197540	19	549728	rs58601458	C	CTG	gnomAD_Exomes	PASS	NA	p.Val238TrpfsTer26	p.Val238TrpfsTer26	c.711_712insTG	frameshift_variant	lc_lof	2	250810	7.97416e-06	0	0	2	16210	0	0	0	34546	0	0	0	10050	0	0	0	18354	0	0	0	21524	0	0	0	113408	0	0	0	6120	0	0	0	30598
GZMM	ENSG00000197540	19	549179	rs1273518214	C	CT	gnomAD_Exomes	PASS	NA	p.Cys203LeufsTer4	p.Cys203LeufsTer4	c.607dupT	frameshift_variant	lc_lof	1	178120	5.61419e-06	0	0	0	10210	0	0	0	27158	0	0	0	8552	0	0	0	13968	0	0	1	16248	0	0	0	72820	0	0	0	4758	0	0	0	24406
GZMM	ENSG00000197540	19	549737	rs1231509494	CG	C	gnomAD_Exomes	PASS	NA	p.Ala241LeufsTer22	p.Ala241LeufsTer22	c.721delG	frameshift_variant	lc_lof	1	250866	3.98619e-06	0	0	0	16232	0	0	0	34556	0	0	0	10056	0	0	0	18376	0	0	0	21490	0	0	0	113420	0	0	0	6120	0	0	1	30616
GZMM	ENSG00000197540	19	549779	rs1294252949	CCGAT	C	gnomAD_Exomes	PASS	NA	p.Ser256ProfsTer6	p.Ser256ProfsTer6	c.765_768delATCG	frameshift_variant	lc_lof	1	249328	4.01078e-06	0	0	0	16212	0	0	0	34534	0	0	0	10012	0	0	0	18358	0	0	0	20534	0	0	1	112968	0	0	0	6104	0	0	0	30606
HAO2	ENSG00000116882	1	119923319	rs749821293	G	T	gnomAD_Exomes	PASS	NA	p.Glu2Ter	p.Glu2Ter	c.4G>T	stop_gained	lof_flag	4	243324	1.6439e-05	0	0	0	14264	0	0	4	34342	0	0	0	9912	0	0	0	17810	0	0	0	21530	0	0	0	109162	0	0	0	5970	0	0	0	30334
HAO2	ENSG00000116882	1	119923347	rs1460270011	G	C	gnomAD_Exomes	PASS	NA	c.31+1G>C		c.31+1G>C	splice_donor_variant	lof_flag	1	243428	4.10799e-06	0	0	0	14272	0	0	0	34340	0	0	0	9914	0	0	0	17792	0	0	0	21522	0	0	1	109302	0	0	0	5972	0	0	0	30314
HAO2	ENSG00000116882	1	119929459	rs765654249	G	A	gnomAD_Exomes_gnomAD_Genomes	PASS	PASS	c.771+5G>A		c.771+5G>A	splice_region_variant	lc_lof,os_lof	3	281228	1.06675e-05	0	0	0	24938	0	0	0	35382	0	0	0	10326	0	0	0	19898	0	0	0	25064	0	0	1	127844	0	0	0	7182	0	0	2	30594
HAO2	ENSG00000116882	1	119925689	rs774922676	G	A	gnomAD_Exomes_gnomAD_Genomes	PASS	PASS	p.Ala95Thr	p.Ala95Thr	c.283G>A	missense_variant	lc_lof,os_lof	13	276022	4.70977e-05	0	0	0	24472	0	0	0	34908	0	0	0	10182	0	0	0	19406	0	0	0	24752	0	0	13	125568	0	0	0	7066	0	0	0	29668
HAO2	ENSG00000116882	1	119936434	rs764148838	C	T	gnomAD_Exomes	PASS	NA	p.Arg343Ter	p.Arg343Ter	c.1027C>T	stop_gained	lc_lof	8	251098	3.18601e-05	0	0	0	16254	0	0	3	34556	0	0	0	10076	0	0	0	18372	0	0	0	21648	0	0	2	113440	0	0	0	6136	0	0	3	30616
HAO2	ENSG00000116882	1	119935233	rs772683912	G	A	gnomAD_Exomes	PASS	NA	c.931-8G>A		c.931-8G>A	splice_region_variant	lc_lof	3	250970	1.19536e-05	0	0	0	16252	0	0	0	34548	0	0	0	10068	0	0	1	18338	0	0	0	21646	0	0	0	113388	0	0	0	6120	0	0	2	30610
HAO2	ENSG00000116882	1	119923126	rs1023675625	G	A	gnomAD_Genomes	NA	PASS	c.-189-1G>A		c.-189-1G>A	splice_acceptor_variant	lc_lof	1	31404	3.18431e-05	0	0	1	8712	0	0	0	848	0	0	0	290	0	0	0	1558	0	0	0	3476	0	0	0	15432	0	0	0	1088	0	0	0	0
HAO2	ENSG00000116882	1	119935281	rs1246466018	AT	A	gnomAD_Exomes	PASS	NA	p.Asn324LysfsTer108	p.Asn324LysfsTer108	c.972delT	frameshift_variant	lc_lof	1	251138	3.98187e-06	0	0	0	16252	0	0	0	34556	0	0	0	10072	0	0	0	18344	0	0	0	21646	0	0	1	113536	0	0	0	6120	0	0	0	30612
HAO2	ENSG00000116882	1	119936413	rs770017018	CG	C	gnomAD_Exomes	PASS	NA	p.Ser337ArgfsTer95	p.Ser337ArgfsTer95	c.1008delG	frameshift_variant	lc_lof	1	250896	3.98572e-06	0	0	0	16254	0	0	0	34564	0	0	0	10072	0	0	0	18376	0	0	0	21646	0	0	0	113236	0	0	0	6134	0	0	1	30614
HCFC1R1	ENSG00000103145	16	3073000	rs562186380	C	G	gnomAD_Exomes	PASS	NA	c.282-1G>C		c.282-1G>C	splice_acceptor_variant	lof_flag	1	233000	4.29185e-06	0	0	0	15322	0	0	1	29876	0	0	0	9122	0	0	0	16160	0	0	0	21312	0	0	0	107126	0	0	0	5624	0	0	0	28458
HCFC1R1	ENSG00000103145	16	3073470	rs1432639761	C	A	gnomAD_Exomes	PASS	NA	c.152+5G>T		c.152+5G>T	splice_region_variant	lc_lof,os_lof	1	250816	3.98699e-06	0	0	0	16216	0	0	0	34542	0	0	0	10022	0	0	0	18382	0	0	0	21640	0	0	0	113284	0	0	1	6116	0	0	0	30614
HCFC1R1	ENSG00000103145	16	3072900	rs577454153	G	C	gnomAD_Exomes	PASS	NA	p.Tyr127Ter	p.Tyr127Ter	c.381C>G	stop_gained	lc_lof	1	194046	5.15342e-06	0	0	0	12938	0	0	0	19746	0	0	0	7250	0	0	1	12532	0	0	0	20028	0	0	0	94058	0	0	0	4438	0	0	0	23056
HCFC1R1	ENSG00000103145	16	3072972	rs778153325	C	T	gnomAD_Exomes	PASS	NA	p.Trp103Ter	p.Trp103Ter	c.309G>A	stop_gained	lc_lof	1	229832	4.351e-06	0	0	0	15008	0	0	0	29328	0	0	0	8962	0	0	0	15564	0	0	0	21296	0	0	1	106090	0	0	0	5542	0	0	0	28042
HCFC1R1	ENSG00000103145	16	3073971	rs1000616190	T	C	gnomAD_Exomes_gnomAD_Genomes	PASS	PASS	c.-27-2A>G		c.-27-2A>G	splice_acceptor_variant	lc_lof	2	167000	1.1976e-05	0	0	1	16300	0	0	0	23164	0	0	0	7736	0	0	0	12292	0	0	1	13542	0	0	0	67250	0	0	0	4980	0	0	0	21736
HTATIP2	ENSG00000109854	11	20398125	rs769285045	G	A	gnomAD_Exomes	PASS	NA	c.406-1G>A		c.406-1G>A	splice_acceptor_variant	lof_flag	10	251092	3.9826e-05	0	0	0	16252	0	0	0	34410	0	0	0	10066	0	0	0	18372	0	0	0	21634	0	0	0	113648	0	0	0	6130	0	0	10	30580
HTATIP2	ENSG00000109854	11	20398124	rs748008659	A	G	gnomAD_Exomes	PASS	NA	c.406-2A>G		c.406-2A>G	splice_acceptor_variant	lof_flag	4	251104	1.59297e-05	0	0	0	16252	0	0	0	34402	0	0	0	10070	0	0	0	18382	0	0	0	21636	0	0	0	113650	0	0	0	6132	0	0	4	30580
HTATIP2	ENSG00000109854	11	20385980	rs771399529	TGGGTATTTCAGCTG	T	gnomAD_Exomes	PASS	NA	c.297+5_297+18delGTATTTCAGCTGGG		c.297+5_297+18delGTATTTCAGCTGGG	splice_region_variant	lc_lof,os_lof	4	245326	1.63048e-05	0	0	0	16162	0	0	4	32938	0	0	0	9548	0	0	0	18084	0	0	0	21432	0	0	0	111380	0	0	0	5902	0	0	0	29880
HTATIP2	ENSG00000109854	11	20404683	rs560199282	C	T	gnomAD_Exomes_gnomAD_Genomes	PASS	PASS	p.Gln255Ter	p.Gln255Ter	c.763C>T	stop_gained	lc_lof	10	282540	3.53932e-05	0	0	0	24920	0	0	10	35400	0	0	0	10368	0	0	0	19950	0	0	0	25088	0	0	0	129002	0	0	0	7212	0	0	0	30600
HTATIP2	ENSG00000109854	11	20404698	rs768795404	G	T	gnomAD_Exomes	PASS	NA	p.Glu260Ter	p.Glu260Ter	c.778G>T	stop_gained	lc_lof	2	251266	7.95969e-06	0	0	0	16242	0	0	2	34568	0	0	0	10076	0	0	0	18394	0	0	0	21634	0	0	0	113622	0	0	0	6128	0	0	0	30602
HTATIP2	ENSG00000109854	11	20385297	rs879743684	T	C	gnomAD_Genomes	NA	PASS	c.-2+2T>C		c.-2+2T>C	splice_donor_variant	lc_lof	2	31310	6.38774e-05	0	0	0	8680	0	0	0	848	0	0	0	288	0	0	0	1560	0	0	0	3470	0	0	2	15384	0	0	0	1080	0	0	0	0
HTATIP2	ENSG00000109854	11	20404748	rs1202259973	AT	A	gnomAD_Exomes_gnomAD_Genomes	PASS	PASS	p.Ter277Asp	p.Ter277Asp	c.829delT	frameshift_variant	lc_lof	193	280926	0.000687014	2	0	171	24814	2	0	10	35188	0	0	0	10318	0	0	1	19908	0	0	0	24970	0	0	3	128128	0	0	2	7166	0	0	6	30434
HTATIP2	ENSG00000109854	11	20388879	rs770109043	ATTCTT	A	gnomAD_Exomes_gnomAD_Genomes	PASS	PASS	p.Phe121AlafsTer73	p.Phe121AlafsTer73	c.361_365delTTCTT	frameshift_variant	lc_lof	17	277398	6.12838e-05	0	0	0	24620	0	0	0	35068	0	0	0	10004	0	0	14	19670	0	0	0	25066	0	0	0	125926	0	0	1	6992	0	0	2	30052
HTATIP2	ENSG00000109854	11	20388882	rs775585367	C	CT	gnomAD_Exomes	PASS	NA	p.Leu123AlafsTer73	p.Leu123AlafsTer73	c.362dupT	frameshift_variant	lc_lof	1	244686	4.08687e-06	0	0	0	15838	0	0	0	34022	0	0	0	9696	0	0	0	17960	0	0	0	21556	0	0	1	109778	0	0	0	5884	0	0	0	29952
HUS1	ENSG00000136273	7	48007398	rs765934975	C	G	gnomAD_Exomes	PASS	NA	c.760+5G>C		c.760+5G>C	splice_region_variant	lc_lof,os_lof	1	249352	4.01039e-06	0	0	0	16204	0	0	0	33952	0	0	0	10030	0	0	0	18310	0	0	0	21634	0	0	1	113212	0	0	0	6084	0	0	0	29926
HUS1	ENSG00000136273	7	48018009	rs773571934	C	G	gnomAD_Exomes	PASS	NA	c.357+5G>C		c.357+5G>C	splice_region_variant	lc_lof,os_lof	1	251110	3.98232e-06	0	0	0	16254	0	0	0	34536	0	0	0	10066	0	0	0	18388	0	0	1	21632	0	0	0	113508	0	0	0	6126	0	0	0	30600
HUS1	ENSG00000136273	7	48018009	rs773571934	C	T	gnomAD_Exomes	PASS	NA	c.357+5G>A		c.357+5G>A	splice_region_variant	lc_lof,os_lof	1	251110	3.98232e-06	0	0	0	16254	0	0	0	34536	0	0	0	10066	0	0	0	18388	0	0	0	21632	0	0	0	113508	0	0	0	6126	0	0	1	30600
HUS1	ENSG00000136273	7	48008923	rs751678374	T	C	gnomAD_Exomes_gnomAD_Genomes	PASS	PASS	c.541-8A>G		c.541-8A>G	splice_region_variant	lc_lof,os_lof	3	262596	1.14244e-05	0	0	1	23654	0	0	1	32164	0	0	0	9744	0	0	1	19204	0	0	0	21452	0	0	0	122146	0	0	0	6886	0	0	0	27346
HUS1	ENSG00000136273	7	48007408	rs369406174	A	T	gnomAD_Exomes	PASS	NA	p.Leu252Ter	p.Leu252Ter	c.755T>A	stop_gained	lc_lof	2	250976	7.96889e-06	0	0	0	16252	0	0	0	34432	0	0	0	10064	0	0	0	18386	0	0	0	21644	0	0	2	113622	0	0	0	6128	0	0	0	30448
HUS1	ENSG00000136273	7	48004979	rs1446254392	G	A	gnomAD_Exomes	PASS	NA	p.Gln273Ter	p.Gln273Ter	c.817C>T	stop_gained	lc_lof	1	251442	3.97706e-06	0	0	0	16256	0	0	0	34592	0	0	0	10080	0	0	0	18394	0	0	0	21632	0	0	0	113732	0	0	0	6140	0	0	1	30616
HUS1	ENSG00000136273	7	48019017	rs761494935	C	G	gnomAD_Exomes	PASS	NA	c.-12+1G>C		c.-12+1G>C	splice_donor_variant	lc_lof	11	243476	4.5179e-05	0	0	0	15746	0	0	0	34118	0	0	0	9926	0	0	0	18128	0	0	0	20266	0	0	1	109002	0	0	0	5948	0	0	10	30342
HUS1	ENSG00000136273	7	48019017	rs761494935	C	T	gnomAD_Exomes	PASS	NA	c.-12+1G>A		c.-12+1G>A	splice_donor_variant	lc_lof	1	243476	4.10718e-06	0	0	0	15746	0	0	0	34118	0	0	0	9926	0	0	0	18128	0	0	0	20266	0	0	1	109002	0	0	0	5948	0	0	0	30342
HUS1	ENSG00000136273	7	48019006	rs1349868385	C	A	gnomAD_Genomes	NA	PASS	c.-12+1G>T		c.-12+1G>T	splice_donor_variant	lc_lof	1	31240	3.20102e-05	0	0	0	8658	0	0	1	848	0	0	0	288	0	0	0	1556	0	0	0	3462	0	0	0	15348	0	0	0	1080	0	0	0	0
HUS1	ENSG00000136273	7	48004975	rs770937668	TACTG	T	gnomAD_Exomes	PASS	NA	p.Gln273IlefsTer31	p.Gln273IlefsTer31	c.817_820delCAGT	frameshift_variant	lc_lof	2	251456	7.95368e-06	0	0	0	16256	0	0	0	34592	0	0	0	10080	0	0	0	18394	0	0	0	21642	0	0	2	113738	0	0	0	6138	0	0	0	30616
HVCN1	ENSG00000122986	12	111085576	rs182406601	C	T	gnomAD_Exomes_gnomAD_Genomes	PASS	PASS	p.Arg4Ter	p.Arg4Ter	c.10C>T	stop_gained	lof_flag	55	280968	0.000195752	0	0	2	24194	0	0	26	35372	0	0	0	10362	0	0	0	19534	0	0	0	25036	0	0	26	128716	0	0	0	7152	0	0	1	30602
HVCN1	ENSG00000122986	12	111072203	rs1389438515	C	T	gnomAD_Exomes_gnomAD_Genomes	PASS	PASS	p.Gln239Ter	p.Gln239Ter	c.715C>T	stop_gained	lof_flag	2	165082	1.21152e-05	0	0	0	14974	0	0	0	25192	0	0	0	8508	0	0	0	11996	0	0	1	10114	0	0	0	66704	0	0	1	5196	0	0	0	22398
HVCN1	ENSG00000122986	12	111082779	rs747128575	G	A	gnomAD_Exomes	PASS	NA	p.Trp193Ter	p.Trp193Ter	c.578G>A	stop_gained	lof_flag	2	249570	8.01378e-06	0	0	0	15486	0	0	0	34528	0	0	0	10072	0	0	0	17976	0	0	0	21560	0	0	2	113284	0	0	0	6062	0	0	0	30602
HVCN1	ENSG00000122986	12	111072242	rs1253414112	G	T	gnomAD_Exomes	PASS	NA	p.Glu252Ter	p.Glu252Ter	c.754G>T	stop_gained	lof_flag	1	131780	7.5884e-06	0	0	0	6240	0	0	0	24306	0	0	0	8196	0	0	0	10454	0	0	0	5994	0	0	1	50146	0	0	0	4074	0	0	0	22370
HVCN1	ENSG00000122986	12	111072261	rs1373421785	C	G	gnomAD_Exomes	PASS	NA	p.Ser258Ter	p.Ser258Ter	c.773C>G	stop_gained	lof_flag	1	130730	7.64935e-06	0	0	0	6248	0	0	0	24178	0	0	0	8128	0	0	0	10448	0	0	0	5742	0	0	1	49656	0	0	0	4030	0	0	0	22300
HVCN1	ENSG00000122986	12	111082864	rs751822315	G	A	gnomAD_Exomes	PASS	NA	p.Trp221Ter	p.Trp221Ter	c.663G>A	stop_gained	lof_flag	1	249554	4.00715e-06	0	0	0	15486	0	0	0	34526	0	0	0	10072	0	0	0	17978	0	0	0	21554	0	0	1	113278	0	0	0	6060	0	0	0	30600
HVCN1	ENSG00000122986	12	111085630	rs755289618	C	T	gnomAD_Exomes	PASS	NA	p.Gln22Ter	p.Gln22Ter	c.64C>T	stop_gained	lof_flag	1	249498	4.00805e-06	0	0	0	15482	0	0	0	34522	0	0	0	10070	0	0	0	17974	0	0	0	21558	0	0	1	113228	0	0	0	6062	0	0	0	30602
HVCN1	ENSG00000122986	12	111080052	rs1352355036	A	G	gnomAD_Exomes	PASS	NA	c.1191-2A>G		c.1191-2A>G	splice_acceptor_variant	lof_flag	1	249494	4.00811e-06	0	0	0	15484	0	0	0	34516	0	0	0	10066	0	0	0	17976	0	0	0	21562	0	0	0	113234	0	0	0	6062	0	0	1	30594
HVCN1	ENSG00000122986	12	111089017	rs374262901	C	T	gnomAD_Exomes	PASS	NA	c.643+5G>A		c.643+5G>A	splice_region_variant	lc_lof,os_lof	17	250654	6.78226e-05	0	0	2	16220	0	0	4	34548	0	0	0	10064	0	0	1	18384	0	0	0	21614	0	0	4	113108	0	0	0	6114	0	0	6	30602
HVCN1	ENSG00000122986	12	111070266	rs777545986	T	A	gnomAD_Exomes	PASS	NA	c.625-11T>A		c.625-11T>A	intron_variant	lc_lof,os_lof	1	249552	4.00718e-06	0	0	0	15486	0	0	0	34526	0	0	0	10070	0	0	0	17978	0	0	1	21562	0	0	0	113266	0	0	0	6062	0	0	0	30602
HVCN1	ENSG00000122986	12	111079433	rs749996854	A	G	gnomAD_Exomes	PASS	NA	c.1190+1A>G		c.1190+1A>G	splice_donor_variant	lc_lof,lof_flag	1	249578	4.00676e-06	0	0	0	15486	0	0	0	34528	0	0	0	10072	0	0	0	17978	0	0	0	21562	0	0	0	113288	0	0	0	6062	0	0	1	30602
HVCN1	ENSG00000122986	12	111086895	rs763873061	CTG	C	gnomAD_Exomes_gnomAD_Genomes	PASS	PASS	p.Cys61TyrfsTer4	p.Cys61TyrfsTer4	c.182_183delGT	frameshift_variant	lc_lof,lof_flag	3	165464	1.81308e-05	0	0	3	15124	0	0	0	24500	0	0	0	8528	0	0	0	12140	0	0	0	8888	0	0	0	69634	0	0	0	5204	0	0	0	21446
HVCN1	ENSG00000122986	12	111086924	rs754118625	T	TACAACTAGCAATTGTCCAGCTTTGTTGCTCATTTTCAATTAAGGCTA	gnomAD_Exomes_gnomAD_Genomes	PASS	PASS	p.Ter73AlafsTer16	p.Ter73AlafsTer16	c.209_210insACAACTAGCAATTGTCCAGCTTTGTTGCTCATTTTCAATTAAGGCTA	frameshift_variant	lc_lof,lof_flag	60	165144	0.000363319	0	0	0	15140	0	0	0	24322	0	0	0	8536	0	0	1	12162	0	0	0	8906	0	0	0	69680	0	0	2	5186	0	0	57	21212
HVCN1	ENSG00000122986	12	111086874	rs1445711500	T	TATACACGTGAAATTTGAAAACTGTA	gnomAD_Genomes	NA	PASS	p.Thr62AsnfsTer6	p.Thr62AsnfsTer6	c.160_184dupATACACGTGAAATTTGAAAACTGTA	frameshift_variant	lc_lof,lof_flag	1	31408	3.1839e-05	0	0	0	8716	0	0	0	848	0	0	0	290	0	0	0	1558	0	0	0	3476	0	0	1	15432	0	0	0	1088	0	0	0	0
HVCN1	ENSG00000122986	12	111086885	rs1381946267	A	AATTTGAAAACTGTACATTCGGTGAG	gnomAD_Exomes	PASS	NA	p.Lys67Ter	p.Lys67Ter	c.194_195insGATTTGAAAACTGTACATTCGGTGA	frameshift_variant	lc_lof,lof_flag	2	134300	1.4892e-05	0	0	0	6410	0	0	0	23794	0	0	0	8246	0	0	0	10580	0	0	0	5414	0	0	2	54156	0	0	0	4112	0	0	0	21588
HVCN1	ENSG00000122986	12	111087244	rs753559656	G	A	gnomAD_Exomes	PASS	NA	p.Gln265Ter	p.Gln265Ter	c.793C>T	stop_gained	lc_lof	1	240986	4.14962e-06	0	0	0	15448	0	0	0	34166	0	0	0	9704	0	0	1	18300	0	0	0	21260	0	0	0	106544	0	0	0	5984	0	0	0	29580
HVCN1	ENSG00000122986	12	111087274	rs1339414592	C	A	gnomAD_Exomes	PASS	NA	p.Glu255Ter	p.Glu255Ter	c.763G>T	stop_gained	lc_lof	1	231056	4.32796e-06	0	0	0	14808	0	0	0	33730	0	0	0	9512	0	0	1	18020	0	0	0	20732	0	0	0	99620	0	0	0	5784	0	0	0	28850
HVCN1	ENSG00000122986	12	111084999	rs1475200635	A	G	gnomAD_Exomes	PASS	NA	c.1495-2A>G		c.1495-2A>G	splice_acceptor_variant	lc_lof	2	249510	8.01571e-06	0	0	1	15486	0	0	0	34528	0	0	0	10072	0	0	0	17976	0	0	0	21558	0	0	1	113228	0	0	0	6060	0	0	0	30602
HVCN1	ENSG00000122986	12	111085000	rs750148875	G	A	gnomAD_Exomes	PASS	NA	c.1495-1G>A		c.1495-1G>A	splice_acceptor_variant	lc_lof	1	249492	4.00814e-06	0	0	0	15486	0	0	0	34528	0	0	0	10072	0	0	0	17978	0	0	0	21554	0	0	0	113214	0	0	0	6058	0	0	1	30602
HVCN1	ENSG00000122986	12	111087251	rs780747069	TA	T	gnomAD_Exomes	PASS	NA	p.Leu262HisfsTer11	p.Leu262HisfsTer11	c.785delT	frameshift_variant	lc_lof	6	240272	2.49717e-05	0	0	0	15436	0	0	0	34154	0	0	0	9684	0	0	0	18290	0	0	0	21228	0	0	0	105976	0	0	0	5962	0	0	6	29542
HVCN1	ENSG00000122986	12	111066731	rs761568976	TG	T	gnomAD_Exomes_gnomAD_Genomes	PASS	PASS	p.Asn212ThrfsTer2	p.Asn212ThrfsTer2	c.633delG	frameshift_variant	lc_lof	4	280138	1.42787e-05	0	0	0	24184	0	0	0	35302	0	0	0	10352	0	0	0	19536	0	0	3	24696	0	0	1	128440	0	0	0	7114	0	0	0	30514
HVCN1	ENSG00000122986	12	111066816	rs1424886899	TG	T	gnomAD_Exomes	PASS	NA	p.Glu240ArgfsTer4	p.Glu240ArgfsTer4	c.718delG	frameshift_variant	lc_lof	1	215776	4.63444e-06	0	0	0	13724	0	0	0	31342	0	0	0	9480	0	0	0	16316	0	0	0	14956	0	0	1	96344	0	0	0	5534	0	0	0	28080
HVCN1	ENSG00000122986	12	111087279	rs1279532224	TC	T	gnomAD_Exomes	PASS	NA	p.Glu253AsnfsTer20	p.Glu253AsnfsTer20	c.757delG	frameshift_variant	lc_lof	1	228152	4.38304e-06	0	0	0	14600	0	0	0	33574	0	0	0	9482	0	0	0	17900	0	0	0	20572	0	0	1	97670	0	0	0	5736	0	0	0	28618
IDNK	ENSG00000148057	9	86243847	rs1475221915	G	A	gnomAD_Exomes	PASS	NA	p.Trp37Ter	p.Trp37Ter	c.110G>A	stop_gained	lof_flag	1	251440	3.97709e-06	0	0	0	16254	0	0	0	34578	0	0	0	10080	0	0	0	18394	0	0	0	21638	0	0	1	113742	0	0	0	6140	0	0	0	30614
IDNK	ENSG00000148057	9	86243848	rs539693261	G	A	gnomAD_Exomes	PASS	NA	p.Trp37Ter	p.Trp37Ter	c.111G>A	stop_gained	lof_flag	1	251438	3.97712e-06	0	0	0	16256	0	0	0	34578	0	0	0	10080	0	0	0	18394	0	0	0	21636	0	0	0	113740	0	0	0	6140	0	0	1	30614
IDNK	ENSG00000148057	9	86238386	rs936441042	CGCAGGCT	C	gnomAD_Genomes	NA	PASS	p.Arg43ProfsTer69	p.Arg43ProfsTer69	c.128_134delGCAGGCT	frameshift_variant	lof_flag	1	31338	3.19101e-05	0	0	0	8682	0	0	0	848	0	0	0	288	0	0	0	1558	0	0	0	3474	0	0	1	15400	0	0	0	1088	0	0	0	0
IDNK	ENSG00000148057	9	86238411	rs1179289453	C	CT	gnomAD_Genomes	NA	PASS	p.Glu52Ter	p.Glu52Ter	c.153dupT	frameshift_variant	lof_flag	1	31356	3.18918e-05	0	0	0	8696	0	0	0	848	0	0	0	286	0	0	0	1556	0	0	0	3476	0	0	1	15406	0	0	0	1088	0	0	0	0
IDNK	ENSG00000148057	9	86258652	rs540611979	CAG	C	gnomAD_Exomes_gnomAD_Genomes	PASS	PASS	p.Glu175AspfsTer25	p.Glu175AspfsTer25	c.525_526delGA	frameshift_variant	lc_lof	231	281554	0.000820447	2	0	199	24580	2	0	25	35244	0	0	0	10326	0	0	0	19886	0	0	0	25100	0	0	4	128808	0	0	3	7172	0	0	0	30438
IDNK	ENSG00000148057	9	86258614	rs1302427452	AG	A	gnomAD_Exomes	PASS	NA	p.Glu162LysfsTer6	p.Glu162LysfsTer6	c.484delG	frameshift_variant	lc_lof	2	251084	7.96546e-06	0	0	0	16110	0	0	0	34570	0	0	0	10080	0	0	0	18376	0	0	0	21644	0	0	2	113574	0	0	0	6122	0	0	0	30608
IDNK	ENSG00000148057	9	86258630	rs569552366	A	AT	gnomAD_Exomes	PASS	NA	p.Ser168LysfsTer33	p.Ser168LysfsTer33	c.500dupT	frameshift_variant	lc_lof	2	250930	7.97035e-06	0	0	0	16036	0	0	0	34538	0	0	0	10072	0	0	2	18364	0	0	0	21640	0	0	0	113578	0	0	0	6108	0	0	0	30594
IDNK	ENSG00000148057	9	86258693	rs756205307	TG	T	gnomAD_Exomes	PASS	NA	p.Ter188Tyr	p.Ter188Tyr	c.563delG	frameshift_variant	lc_lof	1	246232	4.06121e-06	0	0	0	15442	0	0	0	33834	0	0	0	9760	0	0	0	18120	0	0	0	21050	0	0	1	112072	0	0	0	5958	0	0	0	29996
ILF2	ENSG00000143621	1	153635688	rs758072937	T	A	gnomAD_Exomes	PASS	NA	c.806+3A>T		c.806+3A>T	splice_region_variant	lc_lof,os_lof	1	251346	3.97858e-06	0	0	0	16246	0	0	0	34584	0	0	0	10078	0	0	0	18394	0	0	0	21644	0	0	1	113654	0	0	0	6136	0	0	0	30610
ILF2	ENSG00000143621	1	153639982		A	C	gnomAD_Exomes	PASS	NA	p.Leu148Ter	p.Leu148Ter	c.443T>G	stop_gained	lc_lof	1	245164	4.0789e-06	0	0	1	16154	0	0	0	32672	0	0	0	9784	0	0	0	18092	0	0	0	21552	0	0	0	111966	0	0	0	5962	0	0	0	28982
ILF2	ENSG00000143621	1	153640001	rs755996751	G	A	gnomAD_Exomes	PASS	NA	p.Gln142Ter	p.Gln142Ter	c.424C>T	stop_gained	lc_lof	1	251072	3.98292e-06	0	0	0	16254	0	0	0	34450	0	0	0	10064	0	0	0	18372	0	0	0	21636	0	0	1	113632	0	0	0	6120	0	0	0	30544
ILF2	ENSG00000143621	1	153641053	rs367871667	C	G	gnomAD_Exomes	PASS	NA	c.-25-1G>C		c.-25-1G>C	splice_acceptor_variant	lc_lof	3	242226	1.23851e-05	0	0	2	16000	0	0	0	31874	0	0	0	9514	0	0	0	18002	0	0	0	21404	0	0	0	110954	0	0	1	5868	0	0	0	28610
ILF2	ENSG00000143621	1	153639994	rs781229927	AT	A	gnomAD_Exomes_gnomAD_Genomes	PASS	PASS	p.Ile144Ter	p.Ile144Ter	c.430delA	frameshift_variant	lc_lof	3	281488	1.06576e-05	0	0	3	24956	0	0	0	35008	0	0	0	10322	0	0	0	19876	0	0	0	25092	0	0	0	128764	0	0	0	7192	0	0	0	30278
ILF2	ENSG00000143621	1	153640022	rs748142872	C	CCA	gnomAD_Exomes	PASS	NA	p.Ala135TrpfsTer11	p.Ala135TrpfsTer11	c.402_403insTG	frameshift_variant	lc_lof	2	251452	7.9538e-06	0	0	0	16256	0	0	2	34584	0	0	0	10080	0	0	0	18394	0	0	0	21638	0	0	0	113746	0	0	0	6138	0	0	0	30616
INTS2	ENSG00000108506	17	59984861	rs756206826	C	T	gnomAD_Exomes	PASS	NA	p.Val371Val	c.1113G>A(p.=)	c.1113G>A	synonymous_variant	lc_lof,os_lof	1	230378	4.34069e-06	0	0	0	13810	0	0	1	32324	0	0	0	9558	0	0	0	17062	0	0	0	20704	0	0	0	103984	0	0	0	5716	0	0	0	27220
INTS2	ENSG00000108506	17	59999083	rs1036430491	T	G	gnomAD_Genomes	NA	PASS	c.559+3A>C		c.559+3A>C	splice_region_variant	lc_lof,os_lof	1	31384	3.18634e-05	0	0	1	8704	0	0	0	848	0	0	0	290	0	0	0	1560	0	0	0	3476	0	0	0	15420	0	0	0	1086	0	0	0	0
INTS2	ENSG00000108506	17	59958365	rs1258524921	T	C	gnomAD_Exomes	PASS	NA	c.2278+3A>G		c.2278+3A>G	splice_region_variant	lc_lof,os_lof	1	248566	4.02308e-06	0	0	0	15474	0	0	0	34424	0	0	0	10010	0	0	0	17972	0	0	0	21524	0	0	1	112632	0	0	0	6028	0	0	0	30502
INTS2	ENSG00000108506	17	59972676	rs761664856	C	G	gnomAD_Genomes	NA	PASS	p.Gln529His	p.Gln529His	c.1587G>C	missense_variant	lc_lof,os_lof	1	31342	3.19061e-05	0	0	0	8712	0	0	0	846	0	0	0	288	0	0	0	1552	0	0	0	3454	0	0	1	15402	0	0	0	1088	0	0	0	0
INTS2	ENSG00000108506	17	59949626	rs1467499547	C	G	gnomAD_Exomes	PASS	NA	p.Gln934His	p.Gln934His	c.2802G>C	missense_variant	lc_lof,os_lof	1	247518	4.04011e-06	0	0	0	15460	0	0	0	34038	0	0	0	9932	0	0	0	17928	0	0	0	21462	0	0	1	112280	0	0	0	5982	0	0	0	30436
INTS2	ENSG00000108506	17	59958368	rs780708485	C	T	gnomAD_Exomes	PASS	NA	p.Ala760Thr	p.Ala760Thr	c.2278G>A	missense_variant	lc_lof,os_lof	1	248548	4.02337e-06	0	0	0	15476	0	0	0	34406	0	0	0	10014	0	0	0	17966	0	0	0	21526	0	0	1	112626	0	0	0	6032	0	0	0	30502
INTS2	ENSG00000108506	17	59984865	rs989002476	T	C	gnomAD_Exomes	PASS	NA	p.Asn370Ser	p.Asn370Ser	c.1109A>G	missense_variant	lc_lof,os_lof	1	229248	4.36209e-06	0	0	0	13792	0	0	1	32180	0	0	0	9532	0	0	0	16944	0	0	0	20612	0	0	0	103366	0	0	0	5712	0	0	0	27110
INTS2	ENSG00000108506	17	59967265	rs1349441881	A	C	gnomAD_Exomes	PASS	NA	c.1900-10T>G		c.1900-10T>G	intron_variant	lc_lof,os_lof	1	232608	4.29908e-06	0	0	0	14244	0	0	0	32536	0	0	0	9614	0	0	0	17168	0	0	0	20286	0	0	1	104946	0	0	0	5764	0	0	0	28050
INTS2	ENSG00000108506	17	59944928	rs1283536353	C	CT	gnomAD_Exomes	PASS	NA	p.Ser1202LysfsTer21	p.Ser1202LysfsTer21	c.3604dupA	frameshift_variant	lc_lof	1	238554	4.19192e-06	0	0	0	15214	0	0	0	31646	0	0	0	9438	0	0	0	17500	0	0	1	21302	0	0	0	109144	0	0	0	5772	0	0	0	28538
INTS9	ENSG00000104299	8	28635346	rs373909305	C	T	gnomAD_Exomes_gnomAD_Genomes	PASS	PASS	c.1395G>A	c.1395G>A(p.=)	c.1395G>A	splice_region_variant	lc_lof,os_lof	3	271262	1.10594e-05	0	0	2	24396	0	0	0	32642	0	0	0	9778	0	0	0	18838	0	0	0	24886	0	0	1	124850	0	0	0	6822	0	0	0	29050
INTS9	ENSG00000104299	8	28628499	rs868076475	C	A	gnomAD_Exomes	PASS	NA	p.Gln554His	p.Gln554His	c.1662G>T	missense_variant	lc_lof,os_lof	1	249892	4.00173e-06	0	0	0	16088	0	0	0	34486	0	0	0	10040	0	0	0	18328	0	0	0	21502	0	0	0	112962	0	0	1	6108	0	0	0	30378
INTS9	ENSG00000104299	8	28625704	rs150431221	G	A	gnomAD_Exomes_gnomAD_Genomes	PASS	PASS	p.Arg646Ter	p.Arg646Ter	c.1936C>T	stop_gained	lc_lof	30	282812	0.000106078	0	0	4	24970	0	0	0	35440	0	0	0	10368	0	0	0	19954	0	0	0	25054	0	0	24	129184	0	0	0	7226	0	0	2	30616
INTS9	ENSG00000104299	8	28625719	rs138182549	C	A	gnomAD_Genomes	NA	PASS	p.Glu641Ter	p.Glu641Ter	c.1921G>T	stop_gained	lc_lof	1	31404	3.18431e-05	0	0	0	8714	0	0	0	848	0	0	0	290	0	0	0	1560	0	0	0	3476	0	0	1	15428	0	0	0	1088	0	0	0	0
INTS9	ENSG00000104299	8	28625674	rs745982905	G	A	gnomAD_Exomes	PASS	NA	p.Gln656Ter	p.Gln656Ter	c.1966C>T	stop_gained	lc_lof	1	251368	3.97823e-06	0	0	0	16256	0	0	0	34586	0	0	0	10080	0	0	0	18392	0	0	0	21558	0	0	1	113746	0	0	0	6134	0	0	0	30616
IPO11	ENSG00000086200	5	61808252	rs746407900	G	A	gnomAD_Exomes	PASS	NA	p.Arg20Ter	p.Arg20Ter	c.58C>T	stop_gained	segdup,lc_lof,lof_flag	3	247026	1.21445e-05	0	0	0	15548	0	0	1	34252	0	0	0	9956	0	0	0	18318	0	0	0	21508	0	0	2	111430	0	0	0	6016	0	0	0	29998
IPO11	ENSG00000086200	5	61808252	rs746407900	GA	G	gnomAD_Genomes	NA	PASS	p.Arg20AspfsTer9	p.Arg20AspfsTer9	c.57delT	frameshift_variant	segdup,lc_lof,lof_flag	1	31380	3.18674e-05	0	0	0	8690	0	0	0	848	0	0	0	290	0	0	0	1560	0	0	0	3476	0	0	1	15428	0	0	0	1088	0	0	0	0
IPO11	ENSG00000086200	5	61808225	rs753417155	CTA	C	gnomAD_Exomes	PASS	NA	p.Ile28SerfsTer6	p.Ile28SerfsTer6	c.83_84delTA	frameshift_variant	segdup,lc_lof,lof_flag	1	234634	4.26196e-06	0	0	0	14526	0	0	1	32892	0	0	0	9590	0	0	0	17966	0	0	0	20884	0	0	0	105260	0	0	0	5740	0	0	0	27776
IPO11	ENSG00000086200	5	61808258	rs1344551040	C	CA	gnomAD_Exomes	PASS	NA	p.Glu18Ter	p.Glu18Ter	c.51dupT	frameshift_variant	segdup,lc_lof,lof_flag	1	247968	4.03278e-06	0	0	0	15670	0	0	0	34316	0	0	0	9986	0	0	0	18328	0	0	1	21538	0	0	0	111924	0	0	0	6044	0	0	0	30162
IPO11	ENSG00000086200	5	61808307	rs1191877454	CA	C	gnomAD_Exomes	PASS	NA	p.Met1?	p.Met1?	c.2delT	frameshift_variant	segdup,lc_lof,lof_flag	5	183768	2.72082e-05	0	0	0	11596	0	0	0	27708	0	0	0	8690	0	0	0	14358	0	0	0	17590	0	0	0	75506	0	0	0	4906	0	0	5	23414
IPO11	ENSG00000086200	5	61714847	rs1306014156	C	T	gnomAD_Exomes	PASS	NA	p.Gln3Ter	p.Gln3Ter	c.7C>T	stop_gained	lof_flag	1	150876	6.62796e-06	0	0	0	7912	0	0	0	24626	0	0	0	8468	0	0	0	10892	0	0	0	14944	0	0	1	56984	0	0	0	4302	0	0	0	22748
IPO11	ENSG00000086200	5	61781245	rs775758934	G	A	gnomAD_Exomes	PASS	NA	c.1295-1G>A		c.1295-1G>A	splice_acceptor_variant	lof_flag	2	250658	7.979e-06	0	0	0	16038	0	0	0	34426	0	0	0	10066	0	0	1	18368	0	0	0	21642	0	0	1	113506	0	0	0	6104	0	0	0	30508
IPO11	ENSG00000086200	5	61714876	rs1476312958	A	AT	gnomAD_Exomes	PASS	NA	p.Tyr13LeufsTer2	p.Tyr13LeufsTer2	c.37dupT	frameshift_variant	lof_flag	4	151296	2.64382e-05	0	0	0	7918	0	0	0	24686	0	0	0	8482	0	0	0	10896	0	0	4	15042	0	0	0	57188	0	0	0	4312	0	0	0	22772
IPO11	ENSG00000086200	5	61714854	rs1457584281	T	TTA	gnomAD_Genomes	NA	PASS	p.His7TyrfsTer13	p.His7TyrfsTer13	c.17_18dupTA	frameshift_variant	lof_flag	1	31412	3.1835e-05	0	0	1	8716	0	0	0	848	0	0	0	290	0	0	0	1560	0	0	0	3476	0	0	0	15434	0	0	0	1088	0	0	0	0
IPO11	ENSG00000086200	5	61781239	rs765754459	A	G	gnomAD_Exomes	PASS	NA	c.1295-7A>G		c.1295-7A>G	splice_region_variant	lc_lof,os_lof	2	250644	7.97944e-06	0	0	0	16044	0	0	0	34442	0	0	0	10064	0	0	0	18372	0	0	0	21644	0	0	0	113486	0	0	0	6106	0	0	2	30486
IPO11	ENSG00000086200	5	61779120	rs1448446310	G	A	gnomAD_Exomes	PASS	NA	p.Asp381Asn	p.Asp381Asn	c.1141G>A	missense_variant	lc_lof,os_lof	1	211494	4.72827e-06	0	0	0	13916	0	0	0	24412	0	0	0	8422	0	0	0	15690	0	0	1	20848	0	0	0	99104	0	0	0	4964	0	0	0	24138
IPO11	ENSG00000086200	5	61847163	rs1330631044	G	T	gnomAD_Exomes	PASS	NA	p.Glu860Asp	p.Glu860Asp	c.2580G>T	missense_variant	lc_lof,os_lof	1	249772	4.00365e-06	0	0	0	16150	0	0	0	34240	0	0	0	10048	0	0	0	18366	0	0	0	21276	0	0	1	113224	0	0	0	6092	0	0	0	30376
IPO11	ENSG00000086200	5	61800684	rs1223394753	C	T	gnomAD_Exomes	PASS	NA	c.1745-1C>T		c.1745-1C>T	splice_acceptor_variant	lc_lof,lof_flag	2	230712	8.66882e-06	0	0	0	14872	0	0	0	29452	0	0	0	9216	0	0	0	17120	0	0	0	21242	0	0	2	107308	0	0	0	5544	0	0	0	25958
IPO11	ENSG00000086200	5	61708757	rs1393051476	G	A	gnomAD_Genomes	NA	PASS	c.-7+1G>A		c.-7+1G>A	splice_donor_variant	lc_lof	1	31392	3.18552e-05	0	0	0	8710	0	0	0	848	0	0	0	290	0	0	0	1560	0	0	1	3476	0	0	0	15420	0	0	0	1088	0	0	0	0
IPO11	ENSG00000086200	5	61875226	rs762034505	A	G	gnomAD_Exomes	PASS	NA	c.-38-2A>G		c.-38-2A>G	splice_acceptor_variant	lc_lof	1	153108	6.53134e-06	0	0	0	7792	0	0	0	24578	0	0	0	8452	0	0	0	10890	0	0	0	15256	0	0	1	59136	0	0	0	4306	0	0	0	22698
IQCN	ENSG00000130518	19	18368484	rs753518692	G	A	gnomAD_Exomes_gnomAD_Genomes	PASS	PASS	p.Arg1204Ter	p.Arg1204Ter	c.3610C>T	stop_gained	lc_lof	6	274674	2.18441e-05	0	0	1	24002	0	0	0	35066	0	0	0	9892	0	0	1	19762	0	0	0	24834	0	0	1	124106	0	0	1	7042	0	0	2	29970
IQCN	ENSG00000130518	19	18368686	rs1365450136	C	T	gnomAD_Exomes	PASS	NA	p.Trp1136Ter	p.Trp1136Ter	c.3408G>A	stop_gained	lc_lof	4	246882	1.62021e-05	0	0	0	15640	0	0	0	34492	0	0	0	9936	0	0	4	18176	0	0	0	21184	0	0	0	110838	0	0	0	6056	0	0	0	30560
IQCN	ENSG00000130518	19	18368091	rs367982069	G	A	gnomAD_Exomes	PASS	NA	p.Arg1335Ter	p.Arg1335Ter	c.4003C>T	stop_gained	lc_lof	1	250668	3.98934e-06	0	0	0	16212	0	0	0	34578	0	0	0	10040	0	0	0	18382	0	0	0	21478	0	0	1	113254	0	0	0	6114	0	0	0	30610
IQCN	ENSG00000130518	19	18368092	rs1490944670	C	T	gnomAD_Exomes	PASS	NA	p.Trp1334Ter	p.Trp1334Ter	c.4002G>A	stop_gained	lc_lof	1	250718	3.98854e-06	0	0	0	16212	0	0	0	34580	0	0	0	10042	0	0	0	18382	0	0	0	21542	0	0	1	113236	0	0	0	6112	0	0	0	30612
IQCN	ENSG00000130518	19	18368127	rs1363424438	G	A	gnomAD_Exomes	PASS	NA	p.Gln1323Ter	p.Gln1323Ter	c.3967C>T	stop_gained	lc_lof	1	250422	3.99326e-06	0	0	0	16214	0	0	1	34550	0	0	0	10030	0	0	0	18384	0	0	0	21458	0	0	0	113074	0	0	0	6106	0	0	0	30606
IQCN	ENSG00000130518	19	18368130	rs778651015	G	A	gnomAD_Exomes	PASS	NA	p.Gln1322Ter	p.Gln1322Ter	c.3964C>T	stop_gained	lc_lof	1	250374	3.99402e-06	0	0	0	16214	0	0	1	34550	0	0	0	10024	0	0	0	18384	0	0	0	21442	0	0	0	113050	0	0	0	6108	0	0	0	30602
IQCN	ENSG00000130518	19	18368190	rs150530092	T	A	gnomAD_Exomes	PASS	NA	p.Lys1302Ter	p.Lys1302Ter	c.3904A>T	stop_gained	lc_lof	1	248506	4.02405e-06	0	0	1	16104	0	0	0	34538	0	0	0	9966	0	0	0	18370	0	0	0	20792	0	0	0	112150	0	0	0	6072	0	0	0	30514
IQCN	ENSG00000130518	19	18368307	rs774959801	G	A	gnomAD_Exomes	PASS	NA	p.Gln1263Ter	p.Gln1263Ter	c.3787C>T	stop_gained	lc_lof	1	242942	4.11621e-06	0	0	0	15394	0	0	0	34180	0	0	0	9646	0	0	0	18248	0	0	0	20800	0	0	1	108624	0	0	0	5918	0	0	0	30132
IQCN	ENSG00000130518	19	18368545	rs368931841	C	T	gnomAD_Exomes	PASS	NA	p.Trp1183Ter	p.Trp1183Ter	c.3549G>A	stop_gained	lc_lof	1	244716	4.08637e-06	0	0	0	15188	0	0	0	34392	0	0	0	9774	0	0	0	18124	0	0	0	21438	0	0	0	109462	0	0	1	5994	0	0	0	30344
IQCN	ENSG00000130518	19	18368775	rs1184273819	G	A	gnomAD_Exomes	PASS	NA	p.Gln1107Ter	p.Gln1107Ter	c.3319C>T	stop_gained	lc_lof	1	248810	4.01913e-06	0	0	1	15930	0	0	0	34552	0	0	0	9988	0	0	0	18294	0	0	0	21614	0	0	0	111752	0	0	0	6092	0	0	0	30588
IQCN	ENSG00000130518	19	18368296	rs757071585	A	AC	gnomAD_Exomes_gnomAD_Genomes	PASS	PASS	p.Val1267CysfsTer10	p.Val1267CysfsTer10	c.3797dupG	frameshift_variant	lc_lof	12	274056	4.37867e-05	0	0	0	24034	0	0	0	34990	0	0	0	9920	0	0	0	19810	0	0	0	24148	0	0	12	124052	0	0	0	6986	0	0	0	30116
IQCN	ENSG00000130518	19	18368808	rs746024206	GA	G	gnomAD_Exomes	PASS	NA	p.Arg1097GlyfsTer21	p.Arg1097GlyfsTer21	c.3285delT	frameshift_variant	lc_lof	3	248312	1.20816e-05	0	0	3	15806	0	0	0	34548	0	0	0	9962	0	0	0	18262	0	0	0	21566	0	0	0	111510	0	0	0	6086	0	0	0	30572
IQCN	ENSG00000130518	19	18368675	rs781149862	GC	G	gnomAD_Exomes	PASS	NA	p.Ala1140ProfsTer96	p.Ala1140ProfsTer96	c.3418delG	frameshift_variant	lc_lof	2	246040	8.12876e-06	0	0	0	15588	0	0	0	34476	0	0	0	9914	0	0	0	18178	0	0	0	20782	0	0	1	110516	0	0	0	6034	0	0	1	30552
IQCN	ENSG00000130518	19	18367991	rs1337446051	T	TA	gnomAD_Exomes	PASS	NA	p.Ter1368Leu	p.Ter1368Leu	c.4102dupT	frameshift_variant	lc_lof	1	249878	4.00195e-06	0	0	0	16210	0	0	0	34562	0	0	0	10026	0	0	0	18384	0	0	0	20894	0	0	1	113088	0	0	0	6098	0	0	0	30616
IQCN	ENSG00000130518	19	18368018	rs757975809	GA	G	gnomAD_Exomes	PASS	NA	p.Ser1359HisfsTer?	p.Ser1359HisfsTer?	c.4075delT	frameshift_variant	lc_lof	1	250652	3.9896e-06	0	0	0	16220	0	0	0	34588	0	0	0	10042	0	0	0	18388	0	0	0	21398	0	0	1	113280	0	0	0	6122	0	0	0	30614
IQCN	ENSG00000130518	19	18368038	rs1267273500	TG	T	gnomAD_Exomes	PASS	NA	p.Pro1352GlnfsTer?	p.Pro1352GlnfsTer?	c.4055delC	frameshift_variant	lc_lof	1	250878	3.986e-06	0	0	0	16224	0	0	0	34588	0	0	0	10042	0	0	0	18384	0	0	0	21532	0	0	1	113366	0	0	0	6126	0	0	0	30616
IQCN	ENSG00000130518	19	18368045	rs1177874298	AAG	A	gnomAD_Exomes	PASS	NA	p.Leu1350GlyfsTer38	p.Leu1350GlyfsTer38	c.4047_4048delCT	frameshift_variant	lc_lof	1	250928	3.98521e-06	0	0	0	16218	0	0	0	34590	0	0	0	10052	0	0	0	18386	0	0	0	21550	0	0	0	113388	0	0	1	6128	0	0	0	30616
IQCN	ENSG00000130518	19	18368160	rs1293201814	TC	T	gnomAD_Exomes	PASS	NA	p.Trp1311Ter	p.Trp1311Ter	c.3933delG	frameshift_variant	lc_lof	1	249710	4.00465e-06	0	0	0	16186	0	0	0	34546	0	0	0	9984	0	0	0	18378	0	0	0	21320	0	0	1	112638	0	0	0	6100	0	0	0	30558
IQCN	ENSG00000130518	19	18368185	rs975342095	CG	C	gnomAD_Exomes	PASS	NA	p.Ala1303GlyfsTer18	p.Ala1303GlyfsTer18	c.3908delC	frameshift_variant	lc_lof	1	248546	4.0234e-06	0	0	0	16118	0	0	0	34538	0	0	0	9960	0	0	1	18368	0	0	0	20856	0	0	0	112114	0	0	0	6074	0	0	0	30518
IQCN	ENSG00000130518	19	18368615	rs1279958687	CA	C	gnomAD_Genomes	NA	PASS	p.Cys1160AlafsTer76	p.Cys1160AlafsTer76	c.3478delT	frameshift_variant	lc_lof	1	31358	3.18898e-05	0	0	1	8694	0	0	0	848	0	0	0	290	0	0	0	1560	0	0	0	3474	0	0	0	15406	0	0	0	1086	0	0	0	0
ITPRIPL1	ENSG00000198885	2	96992030	rs1181915451	G	A	gnomAD_Exomes	PASS	NA	p.Trp30Ter	p.Trp30Ter	c.89G>A	stop_gained	lof_flag	1	138624	7.21376e-06	0	0	0	6516	0	0	0	24502	0	0	0	8324	0	0	0	10554	0	0	0	5990	0	0	0	56054	0	0	0	4184	0	0	1	22500
ITPRIPL1	ENSG00000198885	2	96992044	rs76266595	C	A	gnomAD_Genomes	NA	PASS	p.Ser35Ter	p.Ser35Ter	c.103C>A	stop_gained	lof_flag	1	31360	3.18878e-05	0	0	0	8702	0	0	0	848	0	0	0	290	0	0	0	1552	0	0	0	3476	0	0	1	15406	0	0	0	1086	0	0	0	0
ITPRIPL1	ENSG00000198885	2	96992352	rs1450081454	ACTGACTC	A	gnomAD_Exomes	PASS	NA	p.Asp4ThrfsTer14	p.Asp4ThrfsTer14	c.10_16delGACTCCT	frameshift_variant	lof_flag	1	250752	3.988e-06	0	0	0	16256	0	0	0	34550	0	0	0	10044	0	0	0	18394	0	0	0	21628	0	0	1	113166	0	0	0	6118	0	0	0	30596
ITPRIPL1	ENSG00000198885	2	96992014	rs767772612	A	AT	gnomAD_Genomes	NA	PASS	p.Ile26TyrfsTer8	p.Ile26TyrfsTer8	c.74dupT	frameshift_variant	lof_flag	1	31372	3.18756e-05	0	0	0	8700	0	0	0	846	0	0	0	290	0	0	0	1560	0	0	0	3476	0	0	1	15414	0	0	0	1086	0	0	0	0
ITPRIPL1	ENSG00000198885	2	96993978	rs767413508	C	T	gnomAD_Exomes	PASS	NA	p.Gln545Ter	p.Gln545Ter	c.1633C>T	stop_gained	lc_lof	1	250908	3.98552e-06	0	0	0	16098	0	0	0	34558	0	0	0	10068	0	0	1	18390	0	0	0	21644	0	0	0	113416	0	0	0	6122	0	0	0	30612
JAML	ENSG00000160593	11	118076659	rs749999575	G	A	gnomAD_Exomes	PASS	NA	p.Gln158Ter	p.Gln158Ter	c.472C>T	stop_gained	lof_flag	1	251452	3.9769e-06	0	0	0	16252	0	0	0	34590	0	0	0	10080	0	0	1	18394	0	0	0	21648	0	0	0	113736	0	0	0	6136	0	0	0	30616
JAML	ENSG00000160593	11	118083621	rs764862666	T	TC	gnomAD_Exomes	PASS	NA	p.Asp5ArgfsTer8	p.Asp5ArgfsTer8	c.11dupG	frameshift_variant	lof_flag	1	251258	3.97997e-06	0	0	0	16256	0	0	0	34590	0	0	0	10076	0	0	0	18394	0	0	0	21648	0	0	0	113550	0	0	0	6128	0	0	1	30616
JAML	ENSG00000160593	11	118085539	rs1296168385	CCAGTAACA	C	gnomAD_Exomes	PASS	NA	p.Val12GlyfsTer8	p.Val12GlyfsTer8	c.35_42delTGTTACTG	frameshift_variant	lof_flag	1	249456	4.00872e-06	0	0	0	15480	0	0	0	34526	0	0	0	10072	0	0	0	17974	0	0	0	21528	0	0	1	113224	0	0	0	6056	0	0	0	30596
JAML	ENSG00000160593	11	118065135	rs1299248893	G	C	gnomAD_Exomes	PASS	NA	c.1093-3C>G		c.1093-3C>G	splice_region_variant	lc_lof,os_lof	1	251290	3.97947e-06	0	0	0	16254	0	0	0	34576	0	0	1	10078	0	0	0	18390	0	0	0	21644	0	0	0	113604	0	0	0	6134	0	0	0	30610
JAML	ENSG00000160593	11	118067445	rs1201920960	C	T	gnomAD_Exomes	PASS	NA	c.1092+5G>A		c.1092+5G>A	splice_region_variant	lc_lof,os_lof	1	251462	3.97674e-06	0	0	0	16256	0	0	0	34584	0	0	0	10080	0	0	0	18394	0	0	0	21648	0	0	0	113748	0	0	0	6136	0	0	1	30616
JAML	ENSG00000160593	11	118068713	rs1366806850	C	T	gnomAD_Exomes	PASS	NA	c.1005G>A	c.1005G>A(p.=)	c.1005G>A	splice_region_variant	lc_lof,os_lof	1	251470	3.97662e-06	0	0	0	16252	0	0	0	34590	0	0	0	10080	0	0	0	18394	0	0	0	21646	0	0	1	113760	0	0	0	6136	0	0	0	30612
JAML	ENSG00000160593	11	118094712	rs1035275652	A	C	gnomAD_Genomes	NA	PASS	c.-21+2T>G		c.-21+2T>G	splice_donor_variant	lc_lof	8	31390	0.000254858	0	0	8	8708	0	0	0	848	0	0	0	290	0	0	0	1556	0	0	0	3476	0	0	0	15424	0	0	0	1088	0	0	0	0
JAML	ENSG00000160593	11	118065087	rs1473682527	CA	C	gnomAD_Exomes_gnomAD_Genomes	PASS	PASS	p.Glu380LysfsTer81	p.Glu380LysfsTer81	c.1137delT	frameshift_variant	lc_lof	151	282668	0.000534196	0	0	0	24944	0	0	0	35440	0	0	0	10370	0	0	0	19954	0	0	116	25082	0	0	26	129052	0	0	9	7212	0	0	0	30614
JAML	ENSG00000160593	11	118065079	rs768547342	C	CT	gnomAD_Exomes_gnomAD_Genomes	PASS	PASS	p.Ser383ValfsTer39	p.Ser383ValfsTer39	c.1145dupA	frameshift_variant	lc_lof	8	282840	2.82845e-05	0	0	0	24972	0	0	0	35440	0	0	0	10370	0	0	0	19952	0	0	0	25122	0	0	8	129148	0	0	0	7222	0	0	0	30614
JAML	ENSG00000160593	11	118065078	rs747105532	AC	A	gnomAD_Exomes_gnomAD_Genomes	PASS	PASS	p.Lys382AsnfsTer79	p.Lys382AsnfsTer79	c.1146delG	frameshift_variant	lc_lof	4	282810	1.41438e-05	0	0	4	24958	0	0	0	35440	0	0	0	10370	0	0	0	19950	0	0	0	25120	0	0	0	129134	0	0	0	7224	0	0	0	30614
JAML	ENSG00000160593	11	118065087	rs1473682527	CAAGT	C	gnomAD_Exomes_gnomAD_Genomes	PASS	PASS	p.Leu379LysfsTer81	p.Leu379LysfsTer81	c.1134_1137delACTT	frameshift_variant	lc_lof	4	282668	1.41509e-05	0	0	0	24944	0	0	4	35440	0	0	0	10370	0	0	0	19954	0	0	0	25082	0	0	0	129052	0	0	0	7212	0	0	0	30614
JAML	ENSG00000160593	11	118065041	rs1478643314	CA	C	gnomAD_Exomes	PASS	NA	p.Ter395Glu	p.Ter395Glu	c.1183delT	frameshift_variant	lc_lof	1	251450	3.97693e-06	0	0	0	16256	0	0	0	34590	0	0	0	10078	0	0	1	18394	0	0	0	21648	0	0	0	113734	0	0	0	6138	0	0	0	30612
JAML	ENSG00000160593	11	118065077	rs1334495462	GAC	G	gnomAD_Exomes	PASS	NA	p.Lys382AsnfsTer39	p.Lys382AsnfsTer39	c.1146_1147delGT	frameshift_variant	lc_lof	1	251452	3.9769e-06	0	0	0	16256	0	0	0	34592	0	0	0	10080	0	0	0	18394	0	0	0	21648	0	0	0	113732	0	0	0	6136	0	0	1	30614
JAML	ENSG00000160593	11	118065079	rs768547342	CT	C	gnomAD_Exomes	PASS	NA	p.Lys382SerfsTer79	p.Lys382SerfsTer79	c.1145delA	frameshift_variant	lc_lof	1	251456	3.97684e-06	0	0	0	16256	0	0	0	34592	0	0	0	10080	0	0	0	18394	0	0	0	21648	0	0	1	113736	0	0	0	6136	0	0	0	30614
KBTBD4	ENSG00000123444	11	47600176	rs771297113	C	T	gnomAD_Exomes	PASS	NA	p.Trp12Ter	p.Trp12Ter	c.35G>A	stop_gained	lof_flag	3	122246	2.45407e-05	0	0	0	6058	0	0	0	22414	0	0	0	7684	0	0	0	9784	0	0	0	5240	0	0	0	45570	0	0	0	3796	0	0	3	21700
KBTBD4	ENSG00000123444	11	47600497	rs1262500390	C	A	gnomAD_Genomes	NA	PASS	p.Gly3Ter	p.Gly3Ter	c.7G>T	stop_gained	lof_flag	1	31406	3.1841e-05	0	0	0	8718	0	0	0	848	0	0	0	290	0	0	0	1560	0	0	0	3476	0	0	1	15426	0	0	0	1088	0	0	0	0
KBTBD4	ENSG00000123444	11	47600181	rs1011042397	G	GC	gnomAD_Exomes_gnomAD_Genomes	PASS	PASS	p.Gly11ArgfsTer11	p.Gly11ArgfsTer11	c.29dupG	frameshift_variant	lof_flag	3	151488	1.98035e-05	0	0	3	14742	0	0	0	22712	0	0	0	7804	0	0	0	11188	0	0	0	8610	0	0	0	60212	0	0	0	4830	0	0	0	21390
KBTBD4	ENSG00000123444	11	47600494	rs576440692	CTCCTT	C	gnomAD_Genomes	NA	PASS	p.Lys2ArgfsTer13	p.Lys2ArgfsTer13	c.5_9delAAGGA	frameshift_variant	lof_flag	1	31406	3.1841e-05	0	0	0	8716	0	0	0	848	0	0	0	290	0	0	0	1558	0	0	0	3476	0	0	0	15430	0	0	1	1088	0	0	0	0
KBTBD4	ENSG00000123444	11	47594501	rs774788281	A	T	gnomAD_Exomes	PASS	NA	p.Leu529Ter	p.Leu529Ter	c.1586T>A	stop_gained	lc_lof	1	248540	4.0235e-06	0	0	0	16250	0	0	0	34572	0	0	0	10032	0	0	0	18394	0	0	0	21600	0	0	1	111004	0	0	0	6112	0	0	0	30576
KBTBD4	ENSG00000123444	11	47600463	rs371831397	C	G	gnomAD_Exomes_gnomAD_Genomes	PASS	PASS	c.-30+1G>C		c.-30+1G>C	splice_donor_variant	lc_lof	8	187438	4.26808e-05	0	0	0	16680	0	0	0	25570	0	0	0	8786	0	0	0	12704	0	0	0	19638	0	0	8	75812	0	0	0	5466	0	0	0	22782
KBTBD4	ENSG00000123444	11	47600463	rs371831397	C	T	gnomAD_Exomes	PASS	NA	c.-30+1G>A		c.-30+1G>A	splice_donor_variant	lc_lof	1	156062	6.40771e-06	0	0	0	7972	0	0	0	24722	0	0	0	8496	0	0	0	11144	0	0	0	16162	0	0	1	60400	0	0	0	4384	0	0	0	22782
KBTBD4	ENSG00000123444	11	47597133	rs369927013	G	GAA	gnomAD_Exomes	PASS	NA	p.Ter287LeufsTer4	p.Ter287LeufsTer4	c.854_855insTT	frameshift_variant	lc_lof	2	250448	7.98569e-06	0	0	0	16216	0	0	0	34252	0	0	0	10056	0	0	2	18324	0	0	0	21636	0	0	0	113410	0	0	0	6126	0	0	0	30428
KBTBD4	ENSG00000123444	11	47597137	rs760476946	TGC	T	gnomAD_Exomes	PASS	NA	p.Gln284AsnfsTer?	p.Gln284AsnfsTer?	c.849_850delGC	frameshift_variant	lc_lof	2	250628	7.97995e-06	0	0	0	16226	0	0	0	34288	0	0	0	10062	0	0	2	18332	0	0	0	21640	0	0	0	113500	0	0	0	6120	0	0	0	30460
KCTD11	ENSG00000213859	17	7256414	rs778091992	C	G	gnomAD_Exomes	PASS	NA	p.Tyr51Ter	p.Tyr51Ter	c.153C>G	stop_gained	lof_flag	1	249488	4.00821e-06	0	0	0	15962	0	0	0	34502	0	0	0	10022	0	0	0	18318	0	0	0	21480	0	0	1	112534	0	0	0	6092	0	0	0	30578
KCTD11	ENSG00000213859	17	7256454	rs1223684129	C	T	gnomAD_Exomes	PASS	NA	p.Gln65Ter	p.Gln65Ter	c.193C>T	stop_gained	lof_flag	1	249156	4.01355e-06	0	0	0	16012	0	0	0	34498	0	0	0	10004	0	0	0	18338	0	0	0	21372	0	0	1	112274	0	0	0	6082	0	0	0	30576
KCTD11	ENSG00000213859	17	7256679	rs747618758	C	T	gnomAD_Exomes	PASS	NA	p.Arg140Ter	p.Arg140Ter	c.418C>T	stop_gained	lof_flag	1	251318	3.97902e-06	0	0	0	16236	0	0	0	34592	0	0	0	10080	0	0	0	18388	0	0	0	21602	0	0	1	113666	0	0	0	6138	0	0	0	30616
KCTD11	ENSG00000213859	17	7256800	rs1163846718	G	A	gnomAD_Exomes	PASS	NA	p.Trp180Ter	p.Trp180Ter	c.539G>A	stop_gained	lof_flag	1	244490	4.09015e-06	0	0	0	15154	0	0	0	34362	0	0	0	9812	0	0	0	18304	0	0	0	20266	0	0	0	110188	0	0	0	5996	0	0	1	30408
KCTD11	ENSG00000213859	17	7256635	rs753972796	AC	A	gnomAD_Exomes_gnomAD_Genomes	PASS	PASS	p.Leu126PhefsTer9	p.Leu126PhefsTer9	c.376delC	frameshift_variant	lof_flag	2	282754	7.07329e-06	0	0	1	24954	0	0	0	35440	0	0	0	10370	0	0	0	19948	0	0	0	25102	0	0	1	129098	0	0	0	7226	0	0	0	30616
KCTD11	ENSG00000213859	17	7256289	rs1385981501	AC	A	gnomAD_Exomes	PASS	NA	p.Met12CysfsTer29	p.Met12CysfsTer29	c.33delC	frameshift_variant	lof_flag	1	242642	4.1213e-06	0	0	0	15346	0	0	0	33954	0	0	0	9344	0	0	0	17990	0	0	0	21094	0	0	1	109556	0	0	0	5860	0	0	0	29498
KCTD11	ENSG00000213859	17	7256343	rs1355335929	CG	C	gnomAD_Exomes	PASS	NA	p.Asp29MetfsTer12	p.Asp29MetfsTer12	c.85delG	frameshift_variant	lof_flag	1	250488	3.99221e-06	0	0	0	16112	0	0	0	34566	0	0	0	10050	0	0	0	18328	0	0	0	21632	0	0	1	113080	0	0	0	6116	0	0	0	30604
KCTD11	ENSG00000213859	17	7256498	rs1158287282	TCAGGGGACCCCTGCACC	T	gnomAD_Exomes	PASS	NA	p.Gln80HisfsTer28	p.Gln80HisfsTer28	c.240_256delGGGGACCCCTGCACCCA	frameshift_variant	lof_flag	1	250136	3.99783e-06	0	0	0	16120	0	0	0	34566	0	0	0	10046	0	0	0	18360	0	0	0	21348	0	0	1	112980	0	0	0	6108	0	0	0	30608
KCTD11	ENSG00000213859	17	7256745	rs373069720	CG	C	gnomAD_Exomes	PASS	NA	p.Arg162ProfsTer50	p.Arg162ProfsTer50	c.485delG	frameshift_variant	lof_flag	1	248612	4.02233e-06	0	0	0	15808	0	0	0	34546	0	0	0	10020	0	0	0	18362	0	0	0	20868	0	0	0	112310	0	0	1	6086	0	0	0	30612
KCTD11	ENSG00000213859	17	7256781	rs1178868292	CTG	C	gnomAD_Genomes	NA	PASS	p.Leu174ArgfsTer66	p.Leu174ArgfsTer66	c.521_522delTG	frameshift_variant	lof_flag	1	31378	3.18695e-05	0	0	0	8708	0	0	0	848	0	0	0	290	0	0	0	1560	0	0	0	3466	0	0	1	15418	0	0	0	1088	0	0	0	0
KCTD14	ENSG00000151364	11	77734281	rs752574855	G	T	gnomAD_Exomes	PASS	NA	p.Cys5Ter	p.Cys5Ter	c.15C>A	stop_gained	lof_flag	3	236714	1.26735e-05	0	0	0	14412	0	0	0	34240	0	0	0	9778	0	0	0	17748	0	0	1	17736	0	0	2	106466	0	0	0	5808	0	0	0	30526
KCTD14	ENSG00000151364	11	77734266	rs767700567	TGG	T	gnomAD_Exomes_gnomAD_Genomes	PASS	PASS	p.Pro10SerfsTer32	p.Pro10SerfsTer32	c.28_29delCC	frameshift_variant	lof_flag	3	267990	1.11944e-05	0	0	3	23066	0	0	0	35054	0	0	0	10060	0	0	0	19214	0	0	0	21338	0	0	0	121872	0	0	0	6876	0	0	0	30510
KCTD14	ENSG00000151364	11	77734239	rs759779556	AG	A	gnomAD_Exomes	PASS	NA	p.Pro19LeufsTer19	p.Pro19LeufsTer19	c.56delC	frameshift_variant	lof_flag	1	235052	4.25438e-06	0	0	0	14262	0	0	0	34126	0	0	0	9672	0	0	0	17286	0	0	0	17584	0	0	0	105974	0	0	0	5756	0	0	1	30392
KCTD14	ENSG00000151364	11	77734222	rs1429830361	C	CG	gnomAD_Genomes	NA	PASS	p.Arg25ProfsTer18	p.Arg25ProfsTer18	c.73dupC	frameshift_variant	lof_flag	1	31350	3.18979e-05	0	0	0	8700	0	0	0	848	0	0	0	290	0	0	1	1558	0	0	0	3472	0	0	0	15398	0	0	0	1084	0	0	0	0
KCTD14	ENSG00000151364	11	77727646	rs745391984	C	T	gnomAD_Exomes	PASS	NA	p.Trp254Ter	p.Trp254Ter	c.761G>A	stop_gained	lc_lof	2	250814	7.97404e-06	0	0	0	16250	0	0	0	34526	0	0	0	10014	0	0	0	18390	0	0	0	21608	0	0	1	113386	0	0	1	6118	0	0	0	30522
KCTD14	ENSG00000151364	11	77727683	rs374366969	C	A	gnomAD_Exomes	PASS	NA	p.Glu242Ter	p.Glu242Ter	c.724G>T	stop_gained	lc_lof	2	251320	7.95798e-06	0	0	0	16254	0	0	0	34564	0	0	2	10074	0	0	0	18394	0	0	0	21638	0	0	0	113660	0	0	0	6130	0	0	0	30606
KCTD14	ENSG00000151364	11	77727986	rs899260629	G	A	gnomAD_Exomes	PASS	NA	p.Gln141Ter	p.Gln141Ter	c.421C>T	stop_gained	lc_lof	2	251366	7.95653e-06	0	0	0	16254	0	0	0	34590	0	0	0	10074	0	0	0	18394	0	0	0	21642	0	0	0	113662	0	0	0	6136	0	0	2	30614
KCTD14	ENSG00000151364	11	77727998	rs1342643756	G	A	gnomAD_Exomes	PASS	NA	p.Gln137Ter	p.Gln137Ter	c.409C>T	stop_gained	lc_lof	2	251376	7.95621e-06	0	0	0	16256	0	0	0	34592	0	0	0	10072	0	0	0	18394	0	0	0	21646	0	0	1	113664	0	0	1	6136	0	0	0	30616
KCTD14	ENSG00000151364	11	77727796	rs1403574091	C	T	gnomAD_Exomes	PASS	NA	p.Trp204Ter	p.Trp204Ter	c.611G>A	stop_gained	lc_lof	1	250938	3.98505e-06	0	0	0	16246	0	0	0	34590	0	0	0	10064	0	0	0	18390	0	0	0	21642	0	0	1	113256	0	0	0	6134	0	0	0	30616
KCTD14	ENSG00000151364	11	77749805	rs965452214	CT	C	gnomAD_Exomes	PASS	NA	c.-95-2delA		c.-95-2delA	splice_acceptor_variant	lc_lof	3	128332	2.33769e-05	0	0	0	6086	0	0	2	24354	0	0	0	8084	0	0	0	10436	0	0	0	5376	0	0	0	47618	0	0	1	3996	0	0	0	22382
KCTD14	ENSG00000151364	11	77749806	rs972787268	T	C	gnomAD_Exomes	PASS	NA	c.-95-2A>G		c.-95-2A>G	splice_acceptor_variant	lc_lof	1	128346	7.79144e-06	0	0	0	6088	0	0	0	24354	0	0	0	8086	0	0	0	10434	0	0	0	5378	0	0	1	47626	0	0	0	3996	0	0	0	22384
KCTD14	ENSG00000151364	11	77727721	rs747956602	A	AAT	gnomAD_Exomes	PASS	NA	p.Phe229TyrfsTer7	p.Phe229TyrfsTer7	c.684_685dupAT	frameshift_variant	lc_lof	1	251282	3.97959e-06	0	0	0	16256	0	0	0	34586	0	0	0	10078	0	0	0	18394	0	0	0	21648	0	0	1	113572	0	0	0	6134	0	0	0	30614
KDM8	ENSG00000155666	16	27215473	rs1237213045	CT	C	gnomAD_Exomes	PASS	NA	p.Ser21ArgfsTer51	p.Ser21ArgfsTer51	c.61delT	frameshift_variant	lof_flag	1	120546	8.29559e-06	0	0	0	5262	0	0	0	19248	0	0	0	6846	0	0	0	6340	0	0	0	14306	0	0	0	44762	0	0	0	3236	0	0	1	20546
KDM8	ENSG00000155666	16	27215499	rs1431975301	A	T	gnomAD_Genomes	NA	PASS	c.83+3A>T		c.83+3A>T	splice_region_variant	lc_lof,os_lof	1	31384	3.18634e-05	0	0	1	8710	0	0	0	848	0	0	0	290	0	0	0	1560	0	0	0	3474	0	0	0	15414	0	0	0	1088	0	0	0	0
KDM8	ENSG00000155666	16	27226329	rs774179509	G	A	gnomAD_Exomes	PASS	NA	c.912G>A	c.912G>A(p.=)	c.912G>A	splice_region_variant	lc_lof,os_lof	1	251444	3.97703e-06	0	0	0	16256	0	0	0	34588	0	0	0	10078	0	0	1	18394	0	0	0	21632	0	0	0	113744	0	0	0	6136	0	0	0	30616
KDM8	ENSG00000155666	16	27231806	rs1438745299	G	C	gnomAD_Exomes	PASS	NA	p.Gln400His	p.Gln400His	c.1200G>C	missense_variant	lc_lof,os_lof	1	251488	3.97633e-06	0	0	0	16254	0	0	0	34592	0	0	0	10080	0	0	0	18394	0	0	0	21648	0	0	0	113768	0	0	0	6136	0	0	1	30616
KDM8	ENSG00000155666	16	27227256	rs1370989795	G	A	gnomAD_Genomes	NA	PASS	c.913-10G>A		c.913-10G>A	intron_variant	lc_lof,os_lof	1	31380	3.18674e-05	0	0	1	8710	0	0	0	848	0	0	0	290	0	0	0	1560	0	0	0	3474	0	0	0	15410	0	0	0	1088	0	0	0	0
KDM8	ENSG00000155666	16	27215486	rs1031352370	G	C	gnomAD_Exomes	PASS	NA	c.-32+1G>C		c.-32+1G>C	splice_donor_variant	lc_lof,lof_flag	1	111834	8.94182e-06	0	0	0	4678	0	0	0	17036	0	0	0	6246	0	0	0	5460	0	0	0	14116	0	0	1	41650	0	0	0	2970	0	0	0	19678
KDM8	ENSG00000155666	16	27231992	rs147629899	T	TA	gnomAD_Exomes	PASS	NA	p.Tyr436Ter	p.Tyr436Ter	c.1307dupA	stop_gained	lc_lof	1	251494	3.97624e-06	0	0	0	16256	0	0	0	34592	0	0	0	10080	0	0	0	18394	0	0	0	21648	0	0	0	113768	0	0	0	6140	0	0	1	30616
KDM8	ENSG00000155666	16	27232003	rs375903292	C	A	gnomAD_Exomes	PASS	NA	p.Tyr439Ter	p.Tyr439Ter	c.1317C>A	stop_gained	lc_lof	1	251496	3.97621e-06	0	0	0	16256	0	0	0	34592	0	0	0	10080	0	0	0	18394	0	0	0	21648	0	0	0	113770	0	0	0	6140	0	0	1	30616
KDM8	ENSG00000155666	16	27232041	rs1257067046	G	A	gnomAD_Exomes	PASS	NA	p.Trp452Ter	p.Trp452Ter	c.1355G>A	stop_gained	lc_lof	1	251494	3.97624e-06	0	0	0	16256	0	0	0	34592	0	0	0	10080	0	0	0	18394	0	0	0	21648	0	0	1	113768	0	0	0	6140	0	0	0	30616
KDM8	ENSG00000155666	16	27231966	rs1459475352	GA	G	gnomAD_Exomes	PASS	NA	p.Glu428ArgfsTer7	p.Glu428ArgfsTer7	c.1281delA	frameshift_variant	lc_lof	1	251494	3.97624e-06	0	0	1	16256	0	0	0	34592	0	0	0	10080	0	0	0	18394	0	0	0	21648	0	0	0	113768	0	0	0	6140	0	0	0	30616
KLHL28	ENSG00000179454	14	45481239	rs756199856	A	T	gnomAD_Exomes_gnomAD_Genomes	PASS	PASS	p.Lys1067Ter	p.Lys1067Ter	c.3199A>T	stop_gained	lof_flag	10	280620	3.56354e-05	0	0	0	24812	0	0	10	34932	0	0	0	10298	0	0	0	19798	0	0	0	25068	0	0	0	128396	0	0	0	7130	0	0	0	30186
KLHL28	ENSG00000179454	14	45468691	rs990850363	C	T	gnomAD_Exomes	PASS	NA	p.Gln777Ter	p.Gln777Ter	c.2329C>T	stop_gained	lof_flag	2	243078	8.22781e-06	0	0	0	16100	0	0	2	32332	0	0	0	9728	0	0	0	17940	0	0	0	21568	0	0	0	111262	0	0	0	5930	0	0	0	28218
KLHL28	ENSG00000179454	14	45468623	rs763710895	C	G	gnomAD_Exomes	PASS	NA	p.Ser754Ter	p.Ser754Ter	c.2261C>G	stop_gained	lof_flag	1	250648	3.98966e-06	0	0	1	16240	0	0	0	34232	0	0	0	10072	0	0	0	18340	0	0	0	21642	0	0	0	113536	0	0	0	6110	0	0	0	30476
KLHL28	ENSG00000179454	14	45398396	rs1450831500	T	C	gnomAD_Exomes	PASS	NA	c.1553-2A>G		c.1553-2A>G	splice_acceptor_variant	lof_flag	1	235752	4.24175e-06	0	0	0	15784	0	0	1	31190	0	0	0	9184	0	0	0	17306	0	0	0	21312	0	0	0	106854	0	0	0	5636	0	0	0	28486
KLHL28	ENSG00000179454	14	45481273	rs772361106	GT	G	gnomAD_Exomes	PASS	NA	p.Ser1078ArgfsTer27	p.Ser1078ArgfsTer27	c.3234delT	frameshift_variant	lof_flag	1	232770	4.29609e-06	0	0	0	15440	0	0	0	29406	0	0	0	8896	0	0	1	17120	0	0	0	21250	0	0	0	108488	0	0	0	5566	0	0	0	26604
KLHL28	ENSG00000179454	14	45468703	rs987763947	A	G	gnomAD_Exomes_gnomAD_Genomes	PASS	PASS	c.2338+3A>G		c.2338+3A>G	splice_region_variant	lc_lof,os_lof	3	273982	1.09496e-05	0	0	0	24786	0	0	0	33034	0	0	1	9916	0	0	2	19596	0	0	0	25016	0	0	0	126570	0	0	0	7010	0	0	0	28054
KLHL28	ENSG00000179454	14	45478351	rs1465790306	A	G	gnomAD_Exomes	PASS	NA	c.3137+3A>G		c.3137+3A>G	splice_region_variant	lc_lof,os_lof	1	244866	4.08387e-06	0	0	0	16052	0	0	0	32944	0	0	1	9654	0	0	0	18110	0	0	0	21450	0	0	0	111390	0	0	0	5900	0	0	0	29366
KLHL28	ENSG00000179454	14	45473569	rs769443390	G	C	gnomAD_Exomes_gnomAD_Genomes	PASS	PASS	p.Gly882Arg	p.Gly882Arg	c.2644G>C	missense_variant	lc_lof,os_lof	4	277382	1.44205e-05	0	0	3	24216	0	0	0	34822	0	0	0	10098	0	0	0	19806	0	0	0	24940	0	0	1	126320	0	0	0	7008	0	0	0	30172
KLHL28	ENSG00000179454	14	45495075	rs758830393	G	A	gnomAD_Exomes	PASS	NA	p.Gly1110Ser	p.Gly1110Ser	c.3328G>A	missense_variant	lc_lof,os_lof	1	241144	4.1469e-06	0	0	0	15916	0	0	0	31562	0	0	0	9756	0	0	0	17730	0	0	0	21436	0	0	0	110968	0	0	0	5852	0	0	1	27924
KLHL28	ENSG00000179454	14	45430799	rs1445600948	C	A	gnomAD_Genomes	NA	PASS	c.-1+1G>T		c.-1+1G>T	splice_donor_variant	lc_lof	1	31356	3.18918e-05	0	0	0	8700	0	0	0	846	0	0	0	290	0	0	1	1556	0	0	0	3472	0	0	0	15406	0	0	0	1086	0	0	0	0
KLHL28	ENSG00000179454	14	45422913	rs959270250	C	A	gnomAD_Genomes	NA	PASS	c.-87-1G>T		c.-87-1G>T	splice_acceptor_variant	lc_lof	3	31398	9.55475e-05	0	0	0	8714	0	0	3	848	0	0	0	290	0	0	0	1560	0	0	0	3470	0	0	0	15428	0	0	0	1088	0	0	0	0
KLK11	ENSG00000167757	19	51530736	rs761443157	G	T	gnomAD_Exomes_gnomAD_Genomes	PASS	PASS	p.Ser13Ter	p.Ser13Ter	c.38C>A	stop_gained	lof_flag	3	282632	1.06145e-05	0	0	0	24964	0	0	0	35392	0	0	0	10362	0	0	0	19948	0	0	1	25028	0	0	2	129116	0	0	0	7220	0	0	0	30602
KLK11	ENSG00000167757	19	51528895	rs751651055	A	AG	gnomAD_Exomes	PASS	NA	p.Leu30ProfsTer87	p.Leu30ProfsTer87	c.88dupC	frameshift_variant	lof_flag	2	210468	9.50263e-06	0	0	2	12752	0	0	0	29236	0	0	0	9096	0	0	0	15090	0	0	0	18974	0	0	0	94922	0	0	0	5088	0	0	0	25310
KLK11	ENSG00000167757	19	51526348	rs777451822	C	T	gnomAD_Exomes	PASS	NA	c.696G>A	c.696G>A(p.=)	c.696G>A	splice_region_variant	lc_lof,os_lof	1	235576	4.24491e-06	0	0	1	14902	0	0	0	32914	0	0	0	9670	0	0	0	17442	0	0	0	20170	0	0	0	106144	0	0	0	5828	0	0	0	28506
KLK11	ENSG00000167757	19	51527885	rs768293022	C	T	gnomAD_Exomes	PASS	NA	c.201+5G>A		c.201+5G>A	splice_region_variant	lc_lof,os_lof	2	141006	1.41838e-05	0	0	0	7474	0	0	0	21092	0	0	0	7144	0	0	0	10946	0	0	0	13972	0	0	2	56074	0	0	0	3868	0	0	0	20436
KLK11	ENSG00000167757	19	51526348	rs777451822	C	A	gnomAD_Exomes	PASS	NA	p.Gln232His	p.Gln232His	c.696G>T	missense_variant	lc_lof,os_lof	1	235576	4.24491e-06	0	0	0	14902	0	0	0	32914	0	0	0	9670	0	0	1	17442	0	0	0	20170	0	0	0	106144	0	0	0	5828	0	0	0	28506
KLK11	ENSG00000167757	19	51525837	rs1220492155	A	T	gnomAD_Exomes	PASS	NA	p.Tyr271Ter	p.Tyr271Ter	c.813T>A	stop_gained	lc_lof	1	251494	3.97624e-06	0	0	0	16256	0	0	1	34592	0	0	0	10080	0	0	0	18394	0	0	0	21648	0	0	0	113770	0	0	0	6138	0	0	0	30616
KLK11	ENSG00000167757	19	51529011	rs896811107	C	T	gnomAD_Genomes	NA	PASS	c.-36+1G>A		c.-36+1G>A	splice_donor_variant	lc_lof	3	31384	9.55901e-05	0	0	3	8714	0	0	0	846	0	0	0	290	0	0	0	1560	0	0	0	3472	0	0	0	15416	0	0	0	1086	0	0	0	0
KLK11	ENSG00000167757	19	51525804	rs1422389355	A	ATTGTTCT	gnomAD_Exomes	PASS	NA	p.Asn282LysfsTer28	p.Asn282LysfsTer28	c.839_845dupAGAACAA	frameshift_variant	lc_lof	1	251494	3.97624e-06	0	0	0	16256	0	0	0	34592	0	0	0	10080	0	0	0	18394	0	0	1	21648	0	0	0	113770	0	0	0	6138	0	0	0	30616
KLK11	ENSG00000167757	19	51525826	rs772636334	A	AT	gnomAD_Exomes	PASS	NA	p.Ile275AsnfsTer33	p.Ile275AsnfsTer33	c.823dupA	frameshift_variant	lc_lof	1	251494	3.97624e-06	0	0	0	16256	0	0	0	34592	0	0	0	10080	0	0	0	18392	0	0	0	21648	0	0	0	113770	0	0	1	6140	0	0	0	30616
KMT5A	ENSG00000183955	12	123893416	rs142906941	A	G	gnomAD_Genomes	NA	PASS	c.*1104-2A>G		c.*1104-2A>G	splice_acceptor_variant	segdup,lc_lof,lof_flag	24	31334	0.000765941	0	0	4	8708	0	0	0	848	0	0	16	290	0	0	0	1558	0	0	0	3474	0	0	3	15372	0	0	1	1084	0	0	0	0
KMT5A	ENSG00000183955	12	123874629	rs990569189	CCA	C	gnomAD_Exomes	PASS	NA	p.Pro13ArgfsTer19	p.Pro13ArgfsTer19	c.38_39delCA	frameshift_variant	lof_flag	1	144744	6.90875e-06	0	0	0	6728	0	0	1	24560	0	0	0	8368	0	0	0	10754	0	0	0	13500	0	0	0	54066	0	0	0	4238	0	0	0	22530
LDB1	ENSG00000198728	10	103870621	rs779809175	C	CT	gnomAD_Exomes	PASS	NA	c.352+4dupA		c.352+4dupA	splice_region_variant	lc_lof,os_lof	1	251358	3.97839e-06	0	0	0	16254	0	0	0	34578	0	0	0	10062	0	0	0	18394	0	0	0	21646	0	0	1	113672	0	0	0	6136	0	0	0	30616
LDB1	ENSG00000198728	10	103870731	rs762525625	A	C	gnomAD_Exomes	PASS	NA	c.250-3T>G		c.250-3T>G	splice_region_variant	lc_lof,os_lof	6	251456	2.3861e-05	0	0	0	16256	0	0	0	34588	0	0	0	10074	0	0	0	18394	0	0	0	21636	0	0	6	113756	0	0	0	6136	0	0	0	30616
LDB1	ENSG00000198728	10	103870826	rs1212299380	C	T	gnomAD_Exomes	PASS	NA	c.249G>A	c.249G>A(p.=)	c.249G>A	splice_region_variant	lc_lof,os_lof	1	251488	3.97633e-06	0	0	0	16256	0	0	0	34590	0	0	0	10078	0	0	0	18394	0	0	0	21646	0	0	0	113770	0	0	0	6140	0	0	1	30614
LHX8	ENSG00000162624	NA	NA	NA	NA	NA	NA	NA	NA	NA	NA	NA	NA	NA	NA	NA	NA	NA	NA	NA	NA	NA	NA	NA	NA	NA	NA	NA	NA	NA	NA	NA	NA	NA	NA	NA	NA	NA	NA	NA	NA	NA	NA	NA	NA	NA	NA	NA	NA
LNPEP	ENSG00000113441	5	96342140	rs1388395032	G	A	gnomAD_Exomes	PASS	NA	p.Trp652Ter	p.Trp652Ter	c.1956G>A	stop_gained	lof_flag	1	243556	4.10583e-06	0	0	0	15732	0	0	1	31860	0	0	0	9768	0	0	0	17940	0	0	0	21512	0	0	0	111522	0	0	0	5918	0	0	0	29304
LNPEP	ENSG00000113441	5	96350801	rs1357776549	T	TA	gnomAD_Exomes	PASS	NA	c.2376+4dupA		c.2376+4dupA	splice_region_variant	lc_lof,os_lof	1	202584	4.93622e-06	0	0	0	13854	0	0	0	21780	0	0	0	7980	0	0	1	12938	0	0	0	20534	0	0	0	99512	0	0	0	4618	0	0	0	21368
LNPEP	ENSG00000113441	5	96358188	rs1388600074	G	T	gnomAD_Exomes	PASS	NA	p.Ser854Ile	p.Ser854Ile	c.2561G>T	missense_variant	lc_lof,os_lof	1	250896	3.98572e-06	0	0	0	16242	0	0	1	34530	0	0	0	10054	0	0	0	18392	0	0	0	21598	0	0	0	113390	0	0	0	6116	0	0	0	30574
LNPEP	ENSG00000113441	5	96364227	rs745530633	G	A	gnomAD_Exomes	PASS	NA	p.Trp1023Ter	p.Trp1023Ter	c.3068G>A	stop_gained	lc_lof	1	251278	3.97966e-06	0	0	0	16256	0	0	0	34572	0	0	0	10076	0	0	0	18394	0	0	0	21634	0	0	0	113604	0	0	0	6132	0	0	1	30610
LNPEP	ENSG00000113441	5	96364230	rs1343413341	G	A	gnomAD_Exomes	PASS	NA	p.Trp1024Ter	p.Trp1024Ter	c.3071G>A	stop_gained	lc_lof	1	251274	3.97972e-06	0	0	0	16256	0	0	0	34574	0	0	0	10072	0	0	0	18394	0	0	0	21640	0	0	0	113596	0	0	0	6132	0	0	1	30610
LNPEP	ENSG00000113441	5	96364231	rs756482414	GC	G	gnomAD_Exomes	PASS	NA	p.Leu1025CysfsTer44	p.Leu1025CysfsTer44	c.3073delC	frameshift_variant	lc_lof	1	251248	3.98013e-06	0	0	1	16256	0	0	0	34564	0	0	0	10072	0	0	0	18392	0	0	0	21638	0	0	0	113584	0	0	0	6130	0	0	0	30612
LRRC15	ENSG00000172061	3	194080080	rs749669610	T	A	gnomAD_Exomes	PASS	NA	p.Lys571Ter	p.Lys571Ter	c.1711A>T	stop_gained	lc_lof	1	250724	3.98845e-06	0	0	0	16250	0	0	1	34570	0	0	0	10022	0	0	0	18392	0	0	0	21512	0	0	0	113328	0	0	0	6118	0	0	0	30532
LSM4	ENSG00000130520	19	18426829	rs760162322	C	T	gnomAD_Exomes	PASS	NA	c.45+5G>A		c.45+5G>A	splice_region_variant	lc_lof,os_lof	1	251036	3.98349e-06	0	0	0	16252	0	0	0	34532	0	0	0	10066	0	0	0	18390	0	0	0	21480	0	0	0	113618	0	0	0	6122	0	0	1	30576
LSM4	ENSG00000130520	19	18420121	rs573811428	C	T	gnomAD_Genomes	NA	PASS	p.Trp232Ter	p.Trp232Ter	c.695G>A	stop_gained	lc_lof	38	31360	0.00121173	0	0	3	8704	0	0	2	848	0	0	0	290	0	0	0	1558	0	0	9	3472	0	0	24	15400	0	0	0	1088	0	0	0	0
LSM4	ENSG00000130520	19	18420175	rs564275925	C	T	gnomAD_Genomes	NA	PASS	p.Trp214Ter	p.Trp214Ter	c.641G>A	stop_gained	lc_lof	21	31390	0.000669003	0	0	21	8706	0	0	0	848	0	0	0	290	0	0	0	1560	0	0	0	3474	0	0	0	15424	0	0	0	1088	0	0	0	0
LSM4	ENSG00000130520	19	18418345	rs1247414930	G	A	gnomAD_Exomes	PASS	NA	p.Arg117Ter	p.Arg117Ter	c.349C>T	stop_gained	lc_lof	3	152166	1.97153e-05	0	0	0	8488	0	0	0	22746	0	0	0	8250	0	0	0	10448	0	0	0	15336	0	0	1	61178	0	0	0	4172	0	0	2	21548
LSM4	ENSG00000130520	19	18420251	rs1268700264	G	A	gnomAD_Exomes	PASS	NA	p.Gln189Ter	p.Gln189Ter	c.565C>T	stop_gained	lc_lof	1	28086	3.56049e-05	0	0	0	2794	0	0	0	3250	0	0	0	724	0	0	0	2800	0	0	0	308	0	0	1	14562	0	0	0	960	0	0	0	2688
LSM4	ENSG00000130520	19	18420344	rs1016173779	G	A	gnomAD_Exomes	PASS	NA	p.Arg158Ter	p.Arg158Ter	c.472C>T	stop_gained	lc_lof	1	54266	1.84277e-05	0	0	0	5280	0	0	1	7340	0	0	0	1266	0	0	0	5902	0	0	0	914	0	0	0	26104	0	0	0	1628	0	0	0	5832
LSM4	ENSG00000130520	19	18418301	rs777844222	CT	C	gnomAD_Exomes	PASS	NA	p.Lys131SerfsTer56	p.Lys131SerfsTer56	c.392delA	frameshift_variant	lc_lof	1	164172	6.09117e-06	0	0	0	9378	0	0	0	24598	0	0	0	8548	0	0	0	11706	0	0	0	15298	0	0	0	67746	0	0	0	4402	0	0	1	22496
LSM4	ENSG00000130520	19	18420261	rs1247832741	CT	C	gnomAD_Exomes	PASS	NA	p.Lys185SerfsTer11	p.Lys185SerfsTer11	c.554delA	frameshift_variant	lc_lof	1	30354	3.29446e-05	0	0	0	2996	0	0	0	3568	0	0	1	804	0	0	0	3142	0	0	0	340	0	0	0	15606	0	0	0	1042	0	0	0	2856
LSM4	ENSG00000130520	19	18420441	rs781609550	GGCTGTCTTCCC	G	gnomAD_Exomes	PASS	NA	p.Gly122HisfsTer109	p.Gly122HisfsTer109	c.364_374delGGGAAGACAGC	frameshift_variant	lc_lof	1	186246	5.36924e-06	0	0	0	14244	0	0	0	22588	0	0	0	5608	0	0	0	14972	0	0	0	15176	0	0	1	89554	0	0	0	4466	0	0	0	19638
LSM5	ENSG00000106355	7	32528232	rs1462955060	C	T	gnomAD_Exomes	PASS	NA	c.170+5G>A		c.170+5G>A	splice_region_variant	lc_lof,os_lof	2	250028	7.9991e-06	0	0	0	16150	0	0	1	34212	0	0	0	10058	0	0	1	18280	0	0	0	21618	0	0	0	113262	0	0	0	6080	0	0	0	30368
LSM5	ENSG00000106355	7	32528271	rs767568050	T	C	gnomAD_Exomes	PASS	NA	c.143-7A>G		c.143-7A>G	splice_region_variant	lc_lof,os_lof	1	249854	4.00234e-06	0	0	0	16188	0	0	0	34174	0	0	0	10014	0	0	0	18350	0	0	0	21634	0	0	0	113256	0	0	0	6078	0	0	1	30160
LSM5	ENSG00000106355	7	32528959	rs780940420	G	C	gnomAD_Exomes	PASS	NA	c.47-3C>G		c.47-3C>G	splice_region_variant	lc_lof,os_lof	2	235376	8.49704e-06	0	0	0	15724	0	0	0	29504	0	0	0	9580	0	0	0	17448	0	0	0	21440	0	0	2	109616	0	0	0	5768	0	0	0	26296
LSR	ENSG00000105699	19	35739852	rs146546592	G	A	gnomAD_Exomes_gnomAD_Genomes	PASS	PASS	p.Trp24Ter	p.Trp24Ter	c.71G>A	stop_gained	lof_flag	216	280268	0.000770691	0	0	12	24776	0	0	18	35358	0	0	0	10316	0	0	0	19924	0	0	7	25086	0	0	176	127030	0	0	3	7174	0	0	0	30604
LSR	ENSG00000105699	19	35740008	rs1466762090	G	A	gnomAD_Exomes	PASS	NA	p.Trp76Ter	p.Trp76Ter	c.227G>A	stop_gained	lof_flag	2	144410	1.38495e-05	0	0	0	7176	0	0	0	23190	0	0	0	8086	0	0	1	10832	0	0	0	15420	0	0	1	52578	0	0	0	4134	0	0	0	22994
LSR	ENSG00000105699	19	35757737	rs772734633	A	G	gnomAD_Exomes	PASS	NA	c.1157-2A>G		c.1157-2A>G	splice_acceptor_variant	lof_flag	3	236812	1.26683e-05	0	0	0	15110	0	0	0	33152	0	0	0	9606	0	0	0	17622	0	0	0	20012	0	0	3	106318	0	0	0	5782	0	0	0	29210
LSR	ENSG00000105699	19	35739848	rs781686271	TC	T	gnomAD_Exomes_gnomAD_Genomes	PASS	PASS	p.Trp24GlyfsTer9	p.Trp24GlyfsTer9	c.69delC	frameshift_variant	lof_flag	110	280530	0.000392115	0	0	92	24812	0	0	7	35368	0	0	0	10322	0	0	0	19916	0	0	0	25096	0	0	7	127238	0	0	3	7180	0	0	1	30598
LSR	ENSG00000105699	19	35739792	rs1345899280	AC	A	gnomAD_Exomes	PASS	NA	p.Asp4GlufsTer5	p.Asp4GlufsTer5	c.12delC	frameshift_variant	lof_flag	1	249982	4.00029e-06	0	0	0	16152	0	0	0	34396	0	0	0	10020	0	0	0	18296	0	0	0	21642	0	0	1	112826	0	0	0	6080	0	0	0	30570
LSR	ENSG00000105699	19	35739891	rs760804619	G	GGGACGCGCGGGCC	gnomAD_Exomes	PASS	NA	p.Arg42GlyfsTer43	p.Arg42GlyfsTer43	c.111_123dupGGACGCGCGGGCC	frameshift_variant	lof_flag	1	242976	4.11563e-06	0	0	0	15330	0	0	0	34170	0	0	0	9882	0	0	0	18090	0	0	0	21250	0	0	1	107824	0	0	0	5940	0	0	0	30490
LSR	ENSG00000105699	19	35740005	rs760145545	TG	T	gnomAD_Exomes	PASS	NA	p.Trp76GlyfsTer17	p.Trp76GlyfsTer17	c.225delG	frameshift_variant	lof_flag	1	145030	6.89513e-06	0	0	0	7192	0	0	0	23316	0	0	0	8100	0	0	0	10898	0	0	0	15462	0	0	0	52820	0	0	0	4136	0	0	1	23106
LSR	ENSG00000105699	19	35740033	rs1369588875	A	AGGTACGG	gnomAD_Exomes	PASS	NA	c.253+2_253+8dupTACGGGG		c.253+2_253+8dupTACGGGG	frameshift_variant	lof_flag	1	128270	7.79606e-06	0	0	0	6480	0	0	0	19230	0	0	1	7386	0	0	0	9584	0	0	0	14990	0	0	0	46628	0	0	0	3724	0	0	0	20248
LSR	ENSG00000105699	19	35749972	rs764227347	G	C	gnomAD_Exomes	PASS	NA	c.718+5G>C		c.718+5G>C	splice_region_variant	lc_lof,os_lof	1	249678	4.00516e-06	0	0	0	16248	0	0	0	34426	0	0	0	9904	0	0	0	18382	0	0	0	21390	0	0	1	112788	0	0	0	6056	0	0	0	30484
LSR	ENSG00000105699	19	35749972	rs764227347	G	T	gnomAD_Exomes	PASS	NA	c.718+5G>T		c.718+5G>T	splice_region_variant	lc_lof,os_lof	1	249678	4.00516e-06	0	0	0	16248	0	0	0	34426	0	0	0	9904	0	0	1	18382	0	0	0	21390	0	0	0	112788	0	0	0	6056	0	0	0	30484
LSR	ENSG00000105699	19	35750241	rs970814512	A	T	gnomAD_Exomes_gnomAD_Genomes	PASS	PASS	p.Lys199Ter	p.Lys199Ter	c.595A>T	stop_gained	lc_lof	5	43332	0.000115388	0	0	0	9526	0	0	3	3930	0	0	0	472	0	0	0	2928	0	0	0	3594	0	0	2	18562	0	0	0	1522	0	0	0	2798
LSR	ENSG00000105699	19	35758617	rs772677428	C	T	gnomAD_Exomes	PASS	NA	p.Arg632Ter	p.Arg632Ter	c.1894C>T	stop_gained	lc_lof	2	241208	8.2916e-06	0	0	0	15752	0	0	0	31792	0	0	0	9458	0	0	0	17454	0	0	0	21246	0	0	1	109662	0	0	0	5792	0	0	1	30052
LSR	ENSG00000105699	19	35750205	rs1200669723	C	T	gnomAD_Genomes	NA	PASS	p.Gln187Ter	p.Gln187Ter	c.559C>T	stop_gained	lc_lof	1	31368	3.18796e-05	0	0	1	8714	0	0	0	844	0	0	0	290	0	0	0	1558	0	0	0	3470	0	0	0	15408	0	0	0	1084	0	0	0	0
LSR	ENSG00000105699	19	35758745	rs62112774	G	T	gnomAD_Exomes	PASS	NA	p.Glu645Ter	p.Glu645Ter	c.1933G>T	stop_gained	lc_lof	1	251444	3.97703e-06	0	0	0	16256	0	0	0	34588	0	0	0	10080	0	0	0	18392	0	0	0	21642	0	0	0	113734	0	0	0	6138	0	0	1	30614
LSR	ENSG00000105699	19	35750240	rs375532824	T	TA	gnomAD_Exomes_gnomAD_Genomes	PASS	PASS	p.Asn201LysfsTer10	p.Asn201LysfsTer10	c.602dupA	frameshift_variant	lc_lof	6	42886	0.000139906	0	0	0	9436	0	0	0	3898	0	0	0	462	0	0	1	2916	0	0	0	3550	0	0	4	18304	0	0	0	1504	0	0	1	2816
LSR	ENSG00000105699	19	35750218	rs1243192041	T	TG	gnomAD_Exomes_gnomAD_Genomes	PASS	PASS	p.Pro192AlafsTer8	p.Pro192AlafsTer8	c.573dupG	frameshift_variant	lc_lof	3	43200	6.94444e-05	0	0	3	9436	0	0	0	4008	0	0	0	450	0	0	0	2982	0	0	0	3598	0	0	0	18334	0	0	0	1518	0	0	0	2874
LSR	ENSG00000105699	19	35750244	rs1188186131	AAAAAT	A	gnomAD_Genomes	NA	PASS	p.Lys200ThrfsTer9	p.Lys200ThrfsTer9	c.599_603delAAAAT	frameshift_variant	lc_lof	1	31376	3.18715e-05	0	0	0	8712	0	0	0	848	0	0	0	290	0	0	0	1558	0	0	0	3470	0	0	1	15414	0	0	0	1084	0	0	0	0
LSR	ENSG00000105699	19	35750268	rs1296401609	T	TGC	gnomAD_Genomes	NA	PASS	p.Gly209AlafsTer?	p.Gly209AlafsTer?	c.624_625dupCG	frameshift_variant	lc_lof	1	31254	3.19959e-05	0	0	1	8680	0	0	0	844	0	0	0	290	0	0	0	1554	0	0	0	3436	0	0	0	15366	0	0	0	1084	0	0	0	0
LSR	ENSG00000105699	19	35758609	rs1310067299	AG	A	gnomAD_Genomes	NA	PASS	p.Ala630ArgfsTer13	p.Ala630ArgfsTer13	c.1888delG	frameshift_variant	lc_lof	1	31084	3.21709e-05	0	0	0	8632	0	0	0	848	0	0	0	290	0	0	0	1558	0	0	0	3446	0	0	1	15234	0	0	0	1076	0	0	0	0
LSR	ENSG00000105699	19	35750239	rs1491433431	TTA	T	gnomAD_Exomes	PASS	NA	p.Phe198LeufsTer12	p.Phe198LeufsTer12	c.594_595delTA	frameshift_variant	lc_lof	1	12502	7.99872e-05	0	0	0	856	0	0	1	3248	0	0	0	186	0	0	0	1466	0	0	0	118	0	0	0	3230	0	0	0	446	0	0	0	2952
LSR	ENSG00000105699	19	35758751	rs757108516	TTA	T	gnomAD_Exomes	PASS	NA	p.Leu647CysfsTer5	p.Leu647CysfsTer5	c.1940_1941delTA	frameshift_variant	lc_lof	1	251448	3.97697e-06	0	0	0	16256	0	0	0	34588	0	0	0	10080	0	0	0	18392	0	0	0	21644	0	0	1	113734	0	0	0	6138	0	0	0	30616
LTF	ENSG00000012223	3	46487979	rs761670364	G	A	gnomAD_Exomes	PASS	NA	p.Gln437Ter	p.Gln437Ter	c.1309C>T	stop_gained	lof_flag	1	251084	3.98273e-06	0	0	0	16242	0	0	0	34434	0	0	0	10070	0	0	0	18376	0	0	0	21648	0	0	1	113660	0	0	0	6122	0	0	0	30532
LTF	ENSG00000012223	3	46506334	rs759018162	CAGGACGAGGA	C	gnomAD_Exomes	PASS	NA	p.Phe5CysfsTer38	p.Phe5CysfsTer38	c.14_23delTCCTCGTCCT	frameshift_variant	lof_flag	1	250820	3.98692e-06	0	0	0	16230	0	0	0	34412	0	0	0	10068	0	0	0	18302	0	0	0	21606	0	0	0	113502	0	0	0	6130	0	0	1	30570
LTF	ENSG00000012223	3	46491982	rs557165270	T	A	gnomAD_Exomes_gnomAD_Genomes	PASS	PASS	c.882+3A>T		c.882+3A>T	splice_region_variant	lc_lof,os_lof	20	271372	7.36996e-05	0	0	0	23986	0	0	0	34546	0	0	0	10112	0	0	0	19376	0	0	0	24472	0	0	0	122132	0	0	1	7046	0	0	19	29702
LTF	ENSG00000012223	3	46491985	rs61740470	C	T	gnomAD_Exomes_gnomAD_Genomes	PASS	PASS	c.882G>A	c.882G>A(p.=)	c.882G>A	splice_region_variant	lc_lof,os_lof	2017	272860	0.00739207	18	0	53	24114	0	0	306	34676	2	0	94	10152	1	0	0	19430	0	0	73	24546	0	0	1275	123080	10	0	99	7056	4	0	117	29806
LTF	ENSG00000012223	3	46495790	rs770839547	C	G	gnomAD_Exomes_gnomAD_Genomes	PASS	PASS	c.703+5G>C		c.703+5G>C	splice_region_variant	lc_lof,os_lof	3	282880	1.06052e-05	0	0	0	24966	0	0	0	35438	0	0	0	10370	0	0	0	19954	0	0	0	25118	0	0	3	129192	0	0	0	7226	0	0	0	30616
LTF	ENSG00000012223	3	46506310	rs200665317	C	T	gnomAD_Exomes_gnomAD_Genomes	PASS	PASS	c.43+5G>A		c.43+5G>A	splice_region_variant	lc_lof,os_lof	87	282120	0.000308379	0	0	0	24898	0	0	0	35338	0	0	0	10352	0	0	82	19896	0	0	0	25032	0	0	1	128792	0	0	2	7208	0	0	2	30604
LTF	ENSG00000012223	3	46479426	rs758115895	C	T	gnomAD_Exomes	PASS	NA	c.2098+5G>A		c.2098+5G>A	splice_region_variant	lc_lof,os_lof	1	250994	3.98416e-06	0	0	0	16248	0	0	0	34434	0	0	0	10072	0	0	0	18370	0	0	0	21624	0	0	1	113532	0	0	0	6120	0	0	0	30594
LTF	ENSG00000012223	3	46480974	rs780461964	G	C	gnomAD_Exomes	PASS	NA	c.1724-3C>G		c.1724-3C>G	splice_region_variant	lc_lof,os_lof	2	239254	8.35932e-06	0	0	0	16080	0	0	0	32620	0	0	0	8920	0	0	0	18028	0	0	0	21072	0	0	1	108022	0	0	1	5782	0	0	0	28730
LTF	ENSG00000012223	3	46482902	rs781539038	C	A	gnomAD_Exomes	PASS	NA	c.1723+5G>T		c.1723+5G>T	splice_region_variant	lc_lof,os_lof	1	249262	4.01184e-06	0	0	0	16210	0	0	0	33878	0	0	0	10058	0	0	0	18268	0	0	0	21614	0	0	1	113268	0	0	0	6096	0	0	0	29870
LTF	ENSG00000012223	3	46482902	rs781539038	C	T	gnomAD_Exomes	PASS	NA	c.1723+5G>A		c.1723+5G>A	splice_region_variant	lc_lof,os_lof	1	249262	4.01184e-06	0	0	0	16210	0	0	0	33878	0	0	0	10058	0	0	0	18268	0	0	0	21614	0	0	0	113268	0	0	0	6096	0	0	1	29870
LTF	ENSG00000012223	3	46491339	rs754938325	C	T	gnomAD_Exomes	PASS	NA	c.1057+5G>A		c.1057+5G>A	splice_region_variant	lc_lof,os_lof	6	251328	2.38732e-05	0	0	0	16250	0	0	0	34572	0	0	0	10076	0	0	5	18392	0	0	0	21642	0	0	1	113660	0	0	0	6132	0	0	0	30604
LTF	ENSG00000012223	3	46491523	rs763942829	T	C	gnomAD_Exomes	PASS	NA	c.883-5A>G		c.883-5A>G	splice_region_variant	lc_lof,os_lof	1	217288	4.60219e-06	0	0	0	15638	0	0	0	25382	0	0	0	7316	0	0	0	16638	0	0	0	20094	0	0	1	103176	0	0	0	5050	0	0	0	23994
LTF	ENSG00000012223	3	46496780	rs755899923	C	T	gnomAD_Exomes	PASS	NA	c.647+5G>A		c.647+5G>A	splice_region_variant	lc_lof,os_lof	2	251414	7.95501e-06	0	0	0	16254	0	0	0	34576	0	0	0	10076	0	0	0	18394	0	0	0	21642	0	0	2	113722	0	0	0	6134	0	0	0	30616
LTF	ENSG00000012223	3	46497775	rs1319603212	C	T	gnomAD_Exomes	PASS	NA	c.316+5G>A		c.316+5G>A	splice_region_variant	lc_lof,os_lof	1	251182	3.98118e-06	0	0	0	16252	0	0	0	34556	0	0	0	10074	0	0	0	18384	0	0	0	21618	0	0	1	113562	0	0	0	6126	0	0	0	30610
LTF	ENSG00000012223	3	46501141	rs878859014	C	T	gnomAD_Exomes	PASS	NA	c.207+5G>A		c.207+5G>A	splice_region_variant	lc_lof,os_lof	1	151950	6.58111e-06	0	0	0	10482	0	0	0	14470	0	0	0	4540	0	0	0	8912	0	0	0	18562	0	0	1	78448	0	0	0	3094	0	0	0	13442
LTF	ENSG00000012223	3	46506313	rs765044164	ACCGAGGGCC	A	gnomAD_Exomes_gnomAD_Genomes	PASS	PASS	c.36_43+1delGGCCCTCGG		c.36_43+1delGGCCCTCGG	splice_donor_variant	lc_lof	15	282120	5.31689e-05	0	0	14	24902	0	0	1	35332	0	0	0	10352	0	0	0	19892	0	0	0	25034	0	0	0	128806	0	0	0	7208	0	0	0	30594
LTF	ENSG00000012223	3	46477720	rs746579472	G	GTA	gnomAD_Exomes	PASS	NA	p.Pro700LeufsTer77	p.Pro700LeufsTer77	c.2099-1_2099insTA	frameshift_variant	lc_lof	2	251260	7.95988e-06	0	0	0	16256	0	0	0	34588	0	0	0	10076	0	0	0	18394	0	0	0	21648	0	0	2	113548	0	0	0	6134	0	0	0	30616
LTF	ENSG00000012223	3	46479477	rs1297251863	TG	T	gnomAD_Exomes	PASS	NA	p.Pro684HisfsTer10	p.Pro684HisfsTer10	c.2051delC	frameshift_variant	lc_lof	2	251390	7.95577e-06	0	0	0	16256	0	0	0	34528	0	0	0	10080	0	0	0	18392	0	0	0	21648	0	0	2	113738	0	0	0	6136	0	0	0	30612
LTF	ENSG00000012223	3	46479430	rs185577528	C	CGG	gnomAD_Exomes	PASS	NA	p.Leu701ProfsTer76	p.Leu701ProfsTer76	c.2097_2098dupCC	frameshift_variant	lc_lof	1	251014	3.98384e-06	0	0	0	16252	0	0	0	34442	0	0	0	10076	0	0	0	18376	0	0	0	21630	0	0	1	113530	0	0	0	6118	0	0	0	30590
MAFF	ENSG00000185022	22	38610874	rs1239376242	T	TCCTGCTCCTAGTGCCCG	gnomAD_Exomes	PASS	NA	c.487_*8dupTGCTCCTAGTGCCCGCC		c.487_*8dupTGCTCCTAGTGCCCGCC	stop_gained	lc_lof	1	109356	9.14445e-06	0	0	0	3042	0	0	0	20048	0	0	0	6988	0	0	0	6384	0	0	0	10998	0	0	1	39634	0	0	0	3192	0	0	0	19070
MAFF	ENSG00000185022	22	38598247	rs1173277871	T	C	gnomAD_Genomes	NA	PASS	c.-32+2T>C		c.-32+2T>C	splice_donor_variant	lc_lof	1	31292	3.1957e-05	0	0	0	8686	0	0	0	848	0	0	0	288	0	0	0	1554	0	0	0	3468	0	0	1	15368	0	0	0	1080	0	0	0	0
MAFF	ENSG00000185022	22	38599093	rs1006547766	T	A	gnomAD_Genomes	NA	PASS	c.-32+2T>A		c.-32+2T>A	splice_donor_variant	lc_lof	1	31360	3.18878e-05	0	0	1	8700	0	0	0	848	0	0	0	290	0	0	0	1556	0	0	0	3472	0	0	0	15408	0	0	0	1086	0	0	0	0
MAGOHB	ENSG00000111196	NA	NA	NA	NA	NA	NA	NA	NA	NA	NA	NA	NA	NA	NA	NA	NA	NA	NA	NA	NA	NA	NA	NA	NA	NA	NA	NA	NA	NA	NA	NA	NA	NA	NA	NA	NA	NA	NA	NA	NA	NA	NA	NA	NA	NA	NA	NA	NA
MAP2K3	ENSG00000034152	17	21199029	rs372785008	C	T	gnomAD_Exomes	PASS	NA	p.Arg65Ter	p.Arg65Ter	c.193C>T	stop_gained	lof_flag	106	131070	0.000808728	0	0	73	6088	0	0	19	24330	0	0	0	8114	0	0	0	10438	0	0	0	5446	0	0	10	50252	0	0	2	4030	0	0	2	22372
MAP2K3	ENSG00000034152	17	21191306	rs1290622877	ACT	A	gnomAD_Exomes_gnomAD_Genomes	PASS	PASS	p.Leu20ValfsTer61	p.Leu20ValfsTer61	c.58_59delCT	frameshift_variant	lof_flag	2	159558	1.25346e-05	0	0	0	14776	0	0	1	25146	0	0	0	8374	0	0	0	11986	0	0	0	8858	0	0	1	62954	0	0	0	5080	0	0	0	22384
MAP2K3	ENSG00000034152	17	21202243	rs773541825	G	T	gnomAD_Genomes	NA	PASS	c.165+5G>T		c.165+5G>T	splice_region_variant	lc_lof,os_lof	2	31410	6.3674e-05	0	0	2	8718	0	0	0	848	0	0	0	290	0	0	0	1560	0	0	0	3476	0	0	0	15430	0	0	0	1088	0	0	0	0
MAP2K3	ENSG00000034152	17	21216960	rs1307042253	G	A	gnomAD_Genomes	NA	PASS	p.Trp99Ter	p.Trp99Ter	c.297G>A	stop_gained	lc_lof	1	31402	3.18451e-05	0	0	0	8718	0	0	0	848	0	0	0	290	0	0	0	1560	0	0	0	3476	0	0	1	15422	0	0	0	1088	0	0	0	0
MAP2K3	ENSG00000034152	17	21199523	rs1245015924	G	A	gnomAD_Exomes	PASS	NA	c.-39+1G>A		c.-39+1G>A	splice_donor_variant	lc_lof	1	128366	7.79022e-06	0	0	0	6150	0	0	0	24332	0	0	1	8096	0	0	0	10438	0	0	0	5458	0	0	0	47478	0	0	0	4028	0	0	0	22386
MAP2K3	ENSG00000034152	17	21216963	rs1225477577	CT	C	gnomAD_Genomes	NA	PASS	p.Cys101ValfsTer58	p.Cys101ValfsTer58	c.301delT	frameshift_variant	lc_lof	1	31406	3.1841e-05	0	0	0	8718	0	0	0	848	0	0	0	290	0	0	0	1560	0	0	0	3476	0	0	1	15426	0	0	0	1088	0	0	0	0
MAP2K3	ENSG00000034152	17	21217024	rs1354468538	CCCTCCTT	C	gnomAD_Exomes	PASS	NA	p.Ser122CysfsTer35	p.Ser122CysfsTer35	c.365_371delCCTTCCT	frameshift_variant	lc_lof	1	79684	1.25496e-05	0	0	0	6080	0	0	1	16562	0	0	0	2898	0	0	0	9382	0	0	0	1770	0	0	0	29078	0	0	0	2558	0	0	0	11356
MATK	ENSG00000007264	19	3789321	rs74830030	G	A	gnomAD_Exomes_gnomAD_Genomes	PASS	PASS	p.Arg9Ter	p.Arg9Ter	c.25C>T	stop_gained	lof_flag	1810	279578	0.00647404	73	0	1661	24886	72	0	104	35282	0	0	0	10320	0	0	0	19926	0	0	0	25094	0	0	23	126474	0	0	15	7174	0	0	7	30422
MATK	ENSG00000007264	19	3789300	rs760300964	G	A	gnomAD_Exomes	PASS	NA	p.Arg16Ter	p.Arg16Ter	c.46C>T	stop_gained	lof_flag	13	248662	5.22798e-05	0	0	0	16220	0	0	0	34516	0	0	0	10050	0	0	3	18380	0	0	1	21644	0	0	7	111204	0	0	1	6102	0	0	1	30546
MATK	ENSG00000007264	19	3785124	rs368540633	G	A	gnomAD_Exomes_gnomAD_Genomes	PASS	PASS	p.Arg4Ter	p.Arg4Ter	c.10C>T	stop_gained	lof_flag	4	282366	1.4166e-05	0	0	3	24882	0	0	0	35398	0	0	0	10362	0	0	0	19918	0	0	0	25088	0	0	1	128886	0	0	0	7220	0	0	0	30612
MATK	ENSG00000007264	19	3782930	rs1292320745	G	A	gnomAD_Exomes	PASS	NA	p.Gln95Ter	p.Gln95Ter	c.283C>T	stop_gained	lof_flag	1	48256	2.07228e-05	0	0	0	4848	0	0	0	9148	0	0	0	1154	0	0	0	6376	0	0	0	814	0	0	1	18836	0	0	0	1666	0	0	0	5414
MATK	ENSG00000007264	19	3782854	rs1168904525	GA	G	gnomAD_Exomes	PASS	NA	p.Ser120ProfsTer18	p.Ser120ProfsTer18	c.358delT	frameshift_variant	lof_flag	1	34186	2.92517e-05	0	0	0	3462	0	0	0	6384	0	0	0	790	0	0	0	4202	0	0	0	584	0	0	1	13566	0	0	0	1226	0	0	0	3972
MATK	ENSG00000007264	19	3782929	rs1224642366	T	TG	gnomAD_Exomes	PASS	NA	p.Gln95ProfsTer66	p.Gln95ProfsTer66	c.283dupC	frameshift_variant	lof_flag	1	47672	2.09767e-05	0	0	0	4806	0	0	0	9070	0	0	0	1140	0	0	1	6280	0	0	0	800	0	0	0	18584	0	0	0	1644	0	0	0	5348
MATK	ENSG00000007264	19	3785063	rs758957623	C	CG	gnomAD_Exomes	PASS	NA	p.Arg24ProfsTer159	p.Arg24ProfsTer159	c.70dupC	frameshift_variant	lof_flag	1	251052	3.98324e-06	0	0	0	16226	0	0	0	34554	0	0	0	10068	0	0	0	18374	0	0	0	21638	0	0	1	113442	0	0	0	6136	0	0	0	30614
MATK	ENSG00000007264	19	3785063	rs758957623	CG	C	gnomAD_Exomes	PASS	NA	p.Arg24GlyfsTer2	p.Arg24GlyfsTer2	c.70delC	frameshift_variant	lof_flag	1	251052	3.98324e-06	0	0	0	16226	0	0	0	34554	0	0	0	10068	0	0	0	18374	0	0	0	21638	0	0	0	113442	0	0	0	6136	0	0	1	30614
MATK	ENSG00000007264	19	3785123	rs769759269	CG	C	gnomAD_Exomes	PASS	NA	p.Arg4GlufsTer22	p.Arg4GlufsTer22	c.10delC	frameshift_variant	lof_flag	1	251042	3.9834e-06	0	0	0	16196	0	0	0	34546	0	0	0	10070	0	0	0	18366	0	0	0	21622	0	0	1	113498	0	0	0	6134	0	0	0	30610
MATK	ENSG00000007264	19	3779192	rs1053755040	G	C	gnomAD_Exomes	PASS	NA	c.1005-7C>G		c.1005-7C>G	splice_region_variant	lc_lof,os_lof	1	214056	4.67167e-06	0	0	0	14082	0	0	0	30768	0	0	0	8296	0	0	0	16610	0	0	0	16066	0	0	1	96482	0	0	0	5318	0	0	0	26434
MATK	ENSG00000007264	19	3779371	rs756024860	C	G	gnomAD_Exomes	PASS	NA	c.1004+5G>C		c.1004+5G>C	splice_region_variant	lc_lof,os_lof	1	250452	3.99278e-06	0	0	0	16162	0	0	0	34560	0	0	0	10030	0	0	0	18372	0	0	0	21564	0	0	1	113044	0	0	0	6108	0	0	0	30612
MATK	ENSG00000007264	19	3785062	rs769670379	C	T	gnomAD_Exomes	PASS	NA	c.72G>A	c.72G>A(p.=)	c.72G>A	splice_region_variant	lc_lof,os_lof	2	251100	7.96495e-06	0	0	0	16228	0	0	0	34556	0	0	0	10070	0	0	0	18376	0	0	0	21640	0	0	0	113480	0	0	0	6136	0	0	2	30614
MATK	ENSG00000007264	19	3783812	rs534302482	C	A	gnomAD_Exomes	PASS	NA	p.Glu195Asp	p.Glu195Asp	c.585G>T	missense_variant	lc_lof,os_lof	1	246030	4.06454e-06	0	0	0	16080	0	0	0	34390	0	0	0	9898	0	0	0	18296	0	0	0	21452	0	0	0	109462	0	0	0	6032	0	0	1	30420
MATK	ENSG00000007264	19	3779624	rs376052353	G	T	gnomAD_Exomes	PASS	NA	c.846-9C>A		c.846-9C>A	intron_variant	lc_lof,os_lof	2	246868	8.1015e-06	0	0	0	15634	0	0	0	34350	0	0	0	9846	0	0	0	18222	0	0	0	21448	0	0	1	110838	0	0	1	6012	0	0	0	30518
MATK	ENSG00000007264	19	3785246	rs779908758	GCTGGGTGCCA	G	gnomAD_Exomes	PASS	NA	p.Val35AlafsTer?	p.Val35AlafsTer?	c.104_113delTGGCACCCAG	frameshift_variant	lc_lof,lof_flag	1	183784	5.44117e-06	0	0	0	10466	0	0	0	26762	0	0	0	8436	0	0	1	13738	0	0	0	11346	0	0	0	81046	0	0	0	4958	0	0	0	27032
MATK	ENSG00000007264	19	3785278	rs749088246	CT	C	gnomAD_Exomes	PASS	NA	p.Gly28GlufsTer?	p.Gly28GlufsTer?	c.81delA	frameshift_variant	lc_lof,lof_flag	1	121364	8.23968e-06	0	0	0	7248	0	0	0	19720	0	0	1	5444	0	0	0	10416	0	0	0	5058	0	0	0	50864	0	0	0	3492	0	0	0	19122
MATK	ENSG00000007264	19	3778198	rs750204741	G	A	gnomAD_Exomes_gnomAD_Genomes	PASS	PASS	p.Arg504Ter	p.Arg504Ter	c.1510C>T	stop_gained	lc_lof	3	205150	1.46234e-05	0	0	1	19404	0	0	0	21794	0	0	0	7944	0	0	1	14534	0	0	0	18198	0	0	0	94004	0	0	0	5524	0	0	1	23748
MATK	ENSG00000007264	19	3785610	rs1166095539	C	T	gnomAD_Genomes	NA	PASS	c.-152+1G>A		c.-152+1G>A	splice_donor_variant	lc_lof	2	31376	6.3743e-05	0	0	0	8702	0	0	0	848	0	0	0	290	0	0	0	1560	0	0	0	3472	0	0	2	15418	0	0	0	1086	0	0	0	0
MATK	ENSG00000007264	19	3786022	rs1403750663	C	A	gnomAD_Genomes	NA	PASS	c.-152+1G>T		c.-152+1G>T	splice_donor_variant	lc_lof	1	31208	3.20431e-05	0	0	1	8650	0	0	0	842	0	0	0	290	0	0	0	1558	0	0	0	3460	0	0	0	15324	0	0	0	1084	0	0	0	0
MATK	ENSG00000007264	19	3778366	rs765057557	C	CG	gnomAD_Exomes	PASS	NA	p.Glu448ArgfsTer108	p.Glu448ArgfsTer108	c.1341dupC	frameshift_variant	lc_lof	3	243058	1.23427e-05	0	0	0	15428	0	0	0	32782	0	0	0	9628	0	0	0	18070	0	0	0	21366	0	0	3	109682	0	0	0	5882	0	0	0	30220
MATK	ENSG00000007264	19	3778344	rs1346405402	TGCACGGG	T	gnomAD_Exomes	PASS	NA	p.Pro453ThrfsTer4	p.Pro453ThrfsTer4	c.1357_1363delCCCGTGC	frameshift_variant	lc_lof	1	228468	4.37698e-06	0	0	0	15212	0	0	0	27996	0	0	0	8608	0	0	0	17142	0	0	0	20828	0	0	1	105248	0	0	0	5498	0	0	0	27936
MEA1	ENSG00000124733	6	42981130	rs774742341	G	C	gnomAD_Exomes	PASS	NA	c.29-3C>G		c.29-3C>G	splice_region_variant	lc_lof,os_lof	1	249084	4.01471e-06	0	0	0	16238	0	0	0	34498	0	0	0	9968	0	0	0	18382	0	0	0	20586	0	0	1	112728	0	0	0	6100	0	0	0	30584
MEA1	ENSG00000124733	6	42980664	rs1267023605	C	T	gnomAD_Genomes	NA	PASS	p.Glu136Lys	p.Glu136Lys	c.406G>A	missense_variant	lc_lof,os_lof	1	31402	3.18451e-05	0	0	0	8714	0	0	0	848	0	0	0	290	0	0	0	1560	0	0	0	3474	0	0	1	15428	0	0	0	1088	0	0	0	0
MEA1	ENSG00000124733	6	42980219	rs779043745	CAG	C	gnomAD_Exomes_gnomAD_Genomes	PASS	PASS	p.Pro182ArgfsTer?	p.Pro182ArgfsTer?	c.545_546delCT	frameshift_variant	lc_lof	4	268818	1.488e-05	0	0	0	24628	0	0	0	31858	0	0	0	9598	0	0	0	18646	0	0	0	24744	0	0	4	124302	0	0	0	6786	0	0	0	28256
MED4	ENSG00000136146	13	48667697	rs140099695	CAT	C	gnomAD_Exomes_gnomAD_Genomes	PASS	PASS	p.His15ArgfsTer48	p.His15ArgfsTer48	c.44_45delAT	frameshift_variant	lof_flag	7273	179428	0.0405344	162	0	536	15422	7	0	686	25024	12	0	764	8624	28	0	13	12252	0	0	861	20238	17	0	3590	70120	85	0	263	5360	6	0	560	22388
MED4	ENSG00000136146	13	48667684	rs1358477117	C	A	gnomAD_Exomes	PASS	NA	p.Arg20Met	p.Arg20Met	c.59G>T	missense_variant	lc_lof,os_lof	1	145364	6.87928e-06	0	0	0	6656	0	0	1	23362	0	0	0	8162	0	0	0	10588	0	0	0	16676	0	0	0	53794	0	0	0	4180	0	0	0	21946
MED4	ENSG00000136146	13	48669090	rs752464409	C	T	gnomAD_Exomes	PASS	NA	p.Arg42Lys	p.Arg42Lys	c.125G>A	missense_variant	lc_lof,os_lof	1	240750	4.15369e-06	0	0	0	15880	0	0	0	34424	0	0	0	10002	0	0	0	18188	0	0	0	13786	0	0	1	111874	0	0	0	6032	0	0	0	30564
MED4	ENSG00000136146	13	48669195	rs1325931257	C	T	gnomAD_Genomes	NA	PASS	c.-14+1G>A		c.-14+1G>A	splice_donor_variant	lc_lof	6	31402	0.000191071	0	0	0	8714	0	0	0	848	0	0	0	290	0	0	0	1560	0	0	0	3474	0	0	5	15430	0	0	1	1086	0	0	0	0
MIEF2	ENSG00000177427	17	18164451	rs199681136	T	TG	gnomAD_Genomes	NA	PASS	p.Leu3AlafsTer22	p.Leu3AlafsTer22	c.6dupG	frameshift_variant	lof_flag	1	31380	3.18674e-05	0	0	0	8706	0	0	0	848	0	0	0	290	0	0	0	1556	0	0	0	3470	0	0	1	15422	0	0	0	1088	0	0	0	0
MIEF2	ENSG00000177427	17	18164475	rs117304413	G	A	gnomAD_Exomes_gnomAD_Genomes	PASS	PASS	p.Arg9Lys	p.Arg9Lys	c.26G>A	missense_variant	lc_lof,os_lof	2513	187934	0.0133717	33	0	35	16628	0	0	75	25526	0	0	225	8784	3	0	0	12460	0	0	896	20306	21	0	1165	75974	8	0	77	5484	1	0	40	22772
MIEF2	ENSG00000177427	17	18166570	rs1433844750	G	A	gnomAD_Exomes	PASS	NA	p.Trp106Ter	p.Trp106Ter	c.318G>A	stop_gained	lc_lof	1	250606	3.99033e-06	0	0	0	16220	0	0	0	34588	0	0	0	10060	0	0	0	18386	0	0	0	21648	0	0	1	112958	0	0	0	6130	0	0	0	30616
MIEF2	ENSG00000177427	17	18166727	rs750159265	A	T	gnomAD_Exomes	PASS	NA	p.Lys159Ter	p.Lys159Ter	c.475A>T	stop_gained	lc_lof	1	155042	6.44987e-06	0	0	1	7670	0	0	0	25148	0	0	0	8458	0	0	0	11562	0	0	0	14646	0	0	0	59426	0	0	0	4434	0	0	0	23698
MIEF2	ENSG00000177427	17	18166630	rs778098250	TG	T	gnomAD_Exomes_gnomAD_Genomes	PASS	PASS	p.Asp127ThrfsTer3	p.Asp127ThrfsTer3	c.379delG	frameshift_variant	lc_lof	95	279562	0.000339817	0	0	2	24798	0	0	2	35384	0	0	0	10294	0	0	0	19942	0	0	15	25052	0	0	68	126338	0	0	3	7172	0	0	5	30582
MIEF2	ENSG00000177427	17	18166624	rs756442790	CCTGA	C	gnomAD_Exomes_gnomAD_Genomes	PASS	PASS	p.Asp127ValfsTer2	p.Asp127ValfsTer2	c.380_383delACTG	frameshift_variant	lc_lof	73	279970	0.000260742	0	0	2	24844	0	0	9	35388	0	0	0	10320	0	0	3	19938	0	0	1	25092	0	0	45	126602	0	0	3	7184	0	0	10	30602
MIEF2	ENSG00000177427	17	18166630	rs778098250	T	TA	gnomAD_Exomes	PASS	NA	p.Asp127ArgfsTer21	p.Asp127ArgfsTer21	c.378_379insA	frameshift_variant	lc_lof	5	248162	2.01481e-05	0	0	1	16086	0	0	0	34536	0	0	0	10004	0	0	0	18382	0	0	0	21578	0	0	4	110910	0	0	0	6084	0	0	0	30582
MIEF2	ENSG00000177427	17	18166581	rs371410329	CCT	C	gnomAD_Exomes_gnomAD_Genomes	PASS	PASS	p.Ser111PhefsTer16	p.Ser111PhefsTer16	c.332_333delCT	frameshift_variant	lc_lof	2	281704	7.09965e-06	0	0	0	24930	0	0	0	35434	0	0	0	10344	0	0	0	19946	0	0	1	25122	0	0	0	128094	0	0	1	7218	0	0	0	30616
MOB4	ENSG00000115540	2	198381450	rs538517775	GT	G	gnomAD_Exomes_gnomAD_Genomes	PASS	PASS	p.Thr3LeufsTer51	p.Thr3LeufsTer51	c.7delA	frameshift_variant	lof_flag	1966	181944	0.0108055	28	0	180	15648	0	0	120	25440	0	0	96	8690	0	0	10	12344	0	0	76	20452	0	0	579	71368	4	0	55	5466	0	0	850	22536
MOB4	ENSG00000115540	2	198381336	rs1191069784	G	GC	gnomAD_Exomes	PASS	NA	p.Thr41SerfsTer67	p.Thr41SerfsTer67	c.121_122insG	frameshift_variant	lof_flag	1	149210	6.70196e-06	0	0	0	6762	0	0	0	24576	0	0	0	8378	0	0	0	10778	0	0	0	16828	0	0	1	55038	0	0	0	4314	0	0	0	22536
MPG	ENSG00000103152	16	129316	rs924955326	A	T	gnomAD_Exomes	PASS	NA	p.Lys9Ter	p.Lys9Ter	c.25A>T	stop_gained	lof_flag	1	241246	4.14515e-06	0	0	0	15386	0	0	0	33604	0	0	0	9828	0	0	0	17740	0	0	0	21090	0	0	0	107614	0	0	1	5970	0	0	0	30014
MPG	ENSG00000103152	16	129699	rs1310669103	G	C	gnomAD_Exomes	PASS	NA	p.Gln105His	p.Gln105His	c.315G>C	missense_variant	lc_lof,os_lof	1	161918	6.17597e-06	0	0	0	8660	0	0	0	25768	0	0	0	8520	0	0	0	12072	0	0	0	15676	0	0	1	63000	0	0	0	4496	0	0	0	23726
MPG	ENSG00000103152	16	135684	rs778997276	G	T	gnomAD_Exomes	PASS	NA	p.Glu269Ter	p.Glu269Ter	c.805G>T	stop_gained	lc_lof	7	203510	3.43963e-05	0	0	0	14728	0	0	0	27850	0	0	0	6066	0	0	0	16984	0	0	0	18266	0	0	6	93276	0	0	1	4668	0	0	0	21672
MPG	ENSG00000103152	16	135608	rs202204500	G	A	gnomAD_Exomes	PASS	NA	p.Trp243Ter	p.Trp243Ter	c.729G>A	stop_gained	lc_lof	2	245726	8.13915e-06	0	0	0	15832	0	0	2	34004	0	0	0	9860	0	0	0	18200	0	0	0	21192	0	0	0	110302	0	0	0	5996	0	0	0	30340
MPG	ENSG00000103152	16	128334	rs1369950200	T	C	gnomAD_Exomes	PASS	NA	c.-155+2T>C		c.-155+2T>C	splice_donor_variant	lc_lof	1	7836	0.000127616	0	0	0	96	0	0	1	826	0	0	0	610	0	0	0	52	0	0	0	624	0	0	0	3246	0	0	0	216	0	0	0	2166
MPG	ENSG00000103152	16	135591		CAGGATGAAGCTGTA	C	gnomAD_Exomes	PASS	NA	p.Gln238LeufsTer11	p.Gln238LeufsTer11	c.713_726delAGGATGAAGCTGTA	frameshift_variant	lc_lof	1	248318	4.02709e-06	0	0	0	15996	0	0	0	34342	0	0	0	9954	0	0	0	18296	0	0	0	21438	0	0	1	111690	0	0	0	6054	0	0	0	30548
MPG	ENSG00000103152	16	135635	rs1350332332	T	TGA	gnomAD_Exomes	PASS	NA	p.Pro254SerfsTer4	p.Pro254SerfsTer4	c.758_759dupAG	frameshift_variant	lc_lof	1	240072	4.16542e-06	0	0	1	15490	0	0	0	33018	0	0	0	9430	0	0	0	18006	0	0	0	20716	0	0	0	107792	0	0	0	5792	0	0	0	29828
MPG	ENSG00000103152	16	135657	rs1168126591	G	GC	gnomAD_Exomes	PASS	NA	p.Arg261ProfsTer33	p.Arg261ProfsTer33	c.781dupC	frameshift_variant	lc_lof	1	228088	4.38427e-06	0	0	0	14710	0	0	1	31512	0	0	0	8572	0	0	0	17552	0	0	0	19944	0	0	0	102300	0	0	0	5416	0	0	0	28082
MPG	ENSG00000103152	16	135746	rs766373409	C	CA	gnomAD_Exomes	PASS	NA	p.Arg290LysfsTer4	p.Arg290LysfsTer4	c.868dupA	frameshift_variant	lc_lof	1	175836	5.68712e-06	0	0	0	14794	0	0	0	21162	0	0	0	3452	0	0	0	15822	0	0	0	16860	0	0	0	85054	0	0	0	3982	0	0	1	14710
MPP3	ENSG00000161647	17	41909301	rs1342778403	C	A	gnomAD_Exomes	PASS	NA	p.Glu17Ter	p.Glu17Ter	c.49G>T	stop_gained	lof_flag	1	246392	4.05857e-06	0	0	1	15230	0	0	0	33726	0	0	0	9938	0	0	0	17784	0	0	0	21452	0	0	0	112044	0	0	0	6000	0	0	0	30218
MPP3	ENSG00000161647	17	41909328	rs758000722	G	GA	gnomAD_Exomes	PASS	NA	p.Pro8SerfsTer15	p.Pro8SerfsTer15	c.21dupT	frameshift_variant	lof_flag	7	234508	2.98497e-05	0	0	0	13890	0	0	6	32786	0	0	0	9668	0	0	0	17048	0	0	0	20928	0	0	0	105812	0	0	1	5818	0	0	0	28558
MPP3	ENSG00000161647	17	41909298	rs1243108129	T	TCTCCC	gnomAD_Exomes	PASS	NA	p.Arg18GlyfsTer27	p.Arg18GlyfsTer27	c.47_51dupGGGAG	frameshift_variant	lof_flag	1	245354	4.07574e-06	0	0	0	15246	0	0	0	33346	0	0	0	9822	0	0	0	17770	0	0	0	21446	0	0	0	111768	0	0	0	5970	0	0	1	29986
MPP3	ENSG00000161647	17	41903119	rs370915098	C	T	gnomAD_Exomes_gnomAD_Genomes	PASS	PASS	c.609+5G>A		c.609+5G>A	splice_region_variant	lc_lof,os_lof	18	280654	6.41359e-05	0	0	0	24192	0	0	0	35354	0	0	0	10342	0	0	0	19538	0	0	0	25020	0	0	18	128478	0	0	0	7130	0	0	0	30600
MPP3	ENSG00000161647	17	41888170		C	T	gnomAD_Exomes	PASS	NA	c.1458+5G>A		c.1458+5G>A	splice_region_variant	lc_lof,os_lof	1	234016	4.27321e-06	0	0	0	15256	0	0	0	30184	0	0	0	9058	0	0	0	17190	0	0	0	21202	0	0	1	108536	0	0	0	5650	0	0	0	26940
MPP3	ENSG00000161647	17	41888171	rs1218548455	T	A	gnomAD_Exomes	PASS	NA	c.1458+4A>T		c.1458+4A>T	splice_region_variant	lc_lof,os_lof	1	233920	4.27497e-06	0	0	0	15248	0	0	0	30148	0	0	1	9056	0	0	0	17174	0	0	0	21190	0	0	0	108514	0	0	0	5646	0	0	0	26944
MPP3	ENSG00000161647	17	41901299	rs781111125	C	T	gnomAD_Exomes	PASS	NA	c.684G>A	c.684G>A(p.=)	c.684G>A	splice_region_variant	lc_lof,os_lof	2	245272	8.15421e-06	0	0	1	15210	0	0	0	33232	0	0	0	9992	0	0	0	17520	0	0	0	21508	0	0	1	112164	0	0	0	5926	0	0	0	29720
MPP3	ENSG00000161647	17	41908699		C	CT	gnomAD_Exomes	PASS	NA	c.145-11_145-10insA		c.145-11_145-10insA	intron_variant	lc_lof,os_lof	1	249000	4.01606e-06	0	0	0	15442	0	0	0	34520	0	0	0	10052	0	0	0	17972	0	0	0	21518	0	0	0	112864	0	0	0	6050	0	0	1	30582
MPP3	ENSG00000161647	17	41879078	rs1226364009	C	T	gnomAD_Genomes	NA	PASS	p.Trp583Ter	p.Trp583Ter	c.1749G>A	stop_gained	lc_lof	1	31394	3.18532e-05	0	0	1	8710	0	0	0	848	0	0	0	290	0	0	0	1560	0	0	0	3474	0	0	0	15424	0	0	0	1088	0	0	0	0
MPP3	ENSG00000161647	17	41910188	rs930914386	C	T	gnomAD_Genomes	NA	PASS	c.-96-1G>A		c.-96-1G>A	splice_acceptor_variant	lc_lof	2	31350	6.37959e-05	0	0	0	8690	0	0	1	846	0	0	0	290	0	0	0	1558	0	0	0	3470	0	0	1	15410	0	0	0	1086	0	0	0	0
MPP3	ENSG00000161647	17	41910188	rs930914386	C	G	gnomAD_Genomes	NA	PASS	c.-96-1G>C		c.-96-1G>C	splice_acceptor_variant	lc_lof	1	31350	3.18979e-05	0	0	1	8690	0	0	0	846	0	0	0	290	0	0	0	1558	0	0	0	3470	0	0	0	15410	0	0	0	1086	0	0	0	0
MRPL20	ENSG00000242485	1	1341007	rs753858272	G	T	gnomAD_Exomes_gnomAD_Genomes	PASS	PASS	p.Ser153Ter	p.Ser153Ter	c.458C>A	stop_gained	lc_lof	7	196484	3.56263e-05	0	0	5	17870	0	0	1	26652	0	0	0	8860	0	0	0	14468	0	0	1	14352	0	0	0	82734	0	0	0	5778	0	0	0	25770
MRPL20	ENSG00000242485	1	1337543	rs748176422	G	A	gnomAD_Exomes	PASS	NA	p.Arg124Ter	p.Arg124Ter	c.370C>T	stop_gained	lc_lof	5	251456	1.98842e-05	0	0	0	16256	0	0	0	34580	0	0	0	10080	0	0	0	18392	0	0	0	21640	0	0	5	113752	0	0	0	6140	0	0	0	30616
MRPL20	ENSG00000242485	1	1341054	rs775766093	C	T	gnomAD_Exomes_gnomAD_Genomes	PASS	PASS	p.Trp137Ter	p.Trp137Ter	c.411G>A	stop_gained	lc_lof	2	268846	7.4392e-06	0	0	0	23608	0	0	0	34158	0	0	0	10116	0	0	0	19294	0	0	0	23792	0	0	2	120840	0	0	0	6944	0	0	0	30094
MRPL20	ENSG00000242485	1	1341171	rs780566990	C	T	gnomAD_Exomes	PASS	NA	p.Trp98Ter	p.Trp98Ter	c.294G>A	stop_gained	lc_lof	1	251486	3.97636e-06	0	0	0	16254	0	0	0	34592	0	0	0	10080	0	0	0	18394	0	0	1	21648	0	0	0	113762	0	0	0	6140	0	0	0	30616
MRPL20	ENSG00000242485	1	1341092	rs751746145	C	A	gnomAD_Genomes	NA	PASS	p.Glu125Ter	p.Glu125Ter	c.373G>T	stop_gained	lc_lof	1	31388	3.18593e-05	0	0	0	8712	0	0	0	848	0	0	0	290	0	0	0	1556	0	0	0	3472	0	0	1	15422	0	0	0	1088	0	0	0	0
MRPL20	ENSG00000242485	1	1341188	rs1475885447	C	T	gnomAD_Exomes	PASS	NA	c.276+1G>A		c.276+1G>A	splice_donor_variant	lc_lof	1	251486	3.97636e-06	0	0	0	16256	0	0	0	34592	0	0	0	10080	0	0	0	18394	0	0	0	21648	0	0	0	113760	0	0	0	6140	0	0	1	30616
MRPL20	ENSG00000242485	1	1337638	rs755940164	T	C	gnomAD_Exomes	PASS	NA	c.277-2A>G		c.277-2A>G	splice_acceptor_variant	lc_lof	1	241520	4.14044e-06	0	0	0	16002	0	0	0	32034	0	0	0	9348	0	0	0	17812	0	0	0	21010	0	0	1	110094	0	0	0	5840	0	0	0	29380
MRPL20	ENSG00000242485	1	1341111	rs780820096	AG	A	gnomAD_Exomes	PASS	NA	p.Pro118LeufsTer2	p.Pro118LeufsTer2	c.353delC	frameshift_variant	lc_lof	2	251106	7.96476e-06	0	0	0	16228	0	0	0	34582	0	0	0	10060	0	0	0	18378	0	0	0	21644	0	0	2	113468	0	0	0	6134	0	0	0	30612
MRPL20	ENSG00000242485	1	1341176	rs749742869	TACTC	T	gnomAD_Exomes	PASS	NA	p.Ser96CysfsTer5	p.Ser96CysfsTer5	c.285_288delGAGT	frameshift_variant	lc_lof	2	251488	7.95267e-06	0	0	0	16254	0	0	0	34592	0	0	0	10080	0	0	0	18394	0	0	0	21648	0	0	2	113764	0	0	0	6140	0	0	0	30616
MRPL20	ENSG00000242485	1	1341028		AC	A	gnomAD_Exomes_gnomAD_Genomes	PASS	PASS	p.Val146CysfsTer4	p.Val146CysfsTer4	c.436delG	frameshift_variant	lc_lof	2	234450	8.5306e-06	0	0	1	20842	0	0	0	29824	0	0	0	9510	0	0	0	17134	0	0	0	19598	0	0	1	102940	0	0	0	6404	0	0	0	28198
MRPL20	ENSG00000242485	1	1337472	rs1194303507	C	CT	gnomAD_Exomes	PASS	NA	p.Tyr148ValfsTer32	p.Tyr148ValfsTer32	c.440dupA	frameshift_variant	lc_lof	1	250936	3.98508e-06	0	0	0	16250	0	0	0	34486	0	0	0	10022	0	0	0	18382	0	0	0	21624	0	0	0	113484	0	0	0	6118	0	0	1	30570
MRPL20	ENSG00000242485	1	1337482	rs547600708	CTG	C	gnomAD_Exomes	PASS	NA	p.Arg144SerfsTer35	p.Arg144SerfsTer35	c.429_430delCA	frameshift_variant	lc_lof	1	251238	3.98029e-06	0	0	0	16252	0	0	0	34540	0	0	0	10056	0	0	0	18390	0	0	0	21646	0	0	1	113634	0	0	0	6130	0	0	0	30590
MRPL20	ENSG00000242485	1	1337534	rs1437939447	CT	C	gnomAD_Exomes	PASS	NA	p.Gly127AspfsTer31	p.Gly127AspfsTer31	c.378delA	frameshift_variant	lc_lof	1	251480	3.97646e-06	0	0	0	16256	0	0	0	34582	0	0	0	10080	0	0	0	18394	0	0	0	21648	0	0	1	113764	0	0	0	6140	0	0	0	30616
MRPL20	ENSG00000242485	1	1341042	rs1312389314	GC	G	gnomAD_Exomes	PASS	NA	p.Cys141SerfsTer9	p.Cys141SerfsTer9	c.422delG	frameshift_variant	lc_lof	1	224726	4.44986e-06	0	0	0	13920	0	0	0	31662	0	0	0	9600	0	0	1	16988	0	0	0	18730	0	0	0	98750	0	0	0	5670	0	0	0	29406
MRPL20	ENSG00000242485	1	1341176	rs749742869	T	TA	gnomAD_Exomes	PASS	NA	p.Met97TyrfsTer27	p.Met97TyrfsTer27	c.288dupT	frameshift_variant	lc_lof	1	251488	3.97633e-06	0	0	0	16254	0	0	1	34592	0	0	0	10080	0	0	0	18394	0	0	0	21648	0	0	0	113764	0	0	0	6140	0	0	0	30616
MS4A6A	ENSG00000110077	11	59949154	rs768274871	G	C	gnomAD_Exomes_gnomAD_Genomes	PASS	PASS	p.Ser44Ter	p.Ser44Ter	c.131C>G	stop_gained	segdup,lof_flag	2	282856	7.07074e-06	0	0	2	24970	0	0	0	35440	0	0	0	10366	0	0	0	19952	0	0	0	25124	0	0	0	129162	0	0	0	7228	0	0	0	30614
MS4A6A	ENSG00000110077	11	59942932	rs756232802	G	C	gnomAD_Exomes	PASS	NA	p.Tyr192Ter	p.Tyr192Ter	c.576C>G	stop_gained	segdup,lof_flag	1	251232	3.98038e-06	0	0	0	16256	0	0	1	34586	0	0	0	10076	0	0	0	18392	0	0	0	21642	0	0	0	113544	0	0	0	6126	0	0	0	30610
MS4A6A	ENSG00000110077	11	59943012	rs1210678581	T	A	gnomAD_Exomes	PASS	NA	p.Lys166Ter	p.Lys166Ter	c.496A>T	stop_gained	segdup,lof_flag	1	251388	3.97791e-06	0	0	0	16256	0	0	0	34588	0	0	0	10078	0	0	0	18394	0	0	0	21642	0	0	1	113678	0	0	0	6136	0	0	0	30616
MS4A6A	ENSG00000110077	11	59949128	rs771005114	C	A	gnomAD_Exomes	PASS	NA	p.Glu53Ter	p.Glu53Ter	c.157G>T	stop_gained	segdup,lof_flag	1	251418	3.97744e-06	0	0	0	16252	0	0	0	34578	0	0	0	10080	0	0	0	18392	0	0	0	21642	0	0	0	113720	0	0	0	6140	0	0	1	30614
MS4A6A	ENSG00000110077	11	59949134	rs1460571884	G	A	gnomAD_Exomes	PASS	NA	p.Gln51Ter	p.Gln51Ter	c.151C>T	stop_gained	segdup,lof_flag	1	251430	3.97725e-06	0	0	0	16254	0	0	0	34578	0	0	0	10078	0	0	0	18392	0	0	0	21648	0	0	1	113728	0	0	0	6138	0	0	0	30614
MS4A6A	ENSG00000110077	11	59949105	rs778432731	CT	C	gnomAD_Exomes_gnomAD_Genomes	PASS	PASS	p.Gln60ArgfsTer6	p.Gln60ArgfsTer6	c.179delA	frameshift_variant	segdup,lof_flag	3	282726	1.0611e-05	0	0	0	24952	0	0	0	35404	0	0	0	10370	0	0	0	19948	0	0	0	25116	0	0	3	129098	0	0	0	7224	0	0	0	30614
MS4A6A	ENSG00000110077	11	59943012	rs1210678581	TGA	T	gnomAD_Genomes	NA	PASS	p.Val165GlufsTer13	p.Val165GlufsTer13	c.494_495delTC	frameshift_variant	segdup,lof_flag	1	31402	3.18451e-05	0	0	0	8710	0	0	0	848	0	0	0	290	0	0	0	1558	0	0	0	3476	0	0	0	15432	0	0	1	1088	0	0	0	0
MS4A6A	ENSG00000110077	11	59942906	rs530964700	GT	G	gnomAD_Exomes	PASS	NA	p.Thr201ArgfsTer16	p.Thr201ArgfsTer16	c.601delA	frameshift_variant	segdup,lof_flag	1	251064	3.98305e-06	0	0	1	16248	0	0	0	34580	0	0	0	10070	0	0	0	18390	0	0	0	21632	0	0	0	113416	0	0	0	6120	0	0	0	30608
MS4A6A	ENSG00000110077	11	59942945	rs1342857717	CT	C	gnomAD_Exomes	PASS	NA	p.Ser188ValfsTer29	p.Ser188ValfsTer29	c.562delA	frameshift_variant	segdup,lof_flag	2	251280	7.95925e-06	0	0	0	16256	0	0	0	34586	0	0	0	10072	0	0	0	18392	0	0	0	21644	0	0	2	113584	0	0	0	6130	0	0	0	30616
MS4A6A	ENSG00000110077	11	59949090	rs758752976	CAG	C	gnomAD_Exomes	PASS	NA	p.Leu65GlufsTer79	p.Leu65GlufsTer79	c.193_194delCT	frameshift_variant	segdup,lof_flag	1	251334	3.97877e-06	0	0	0	16254	0	0	0	34560	0	0	0	10078	0	0	0	18394	0	0	0	21636	0	0	0	113664	0	0	0	6136	0	0	1	30612
MS4A6A	ENSG00000110077	11	59942867	rs772053588	ATACT	A	gnomAD_Exomes_gnomAD_Genomes	PASS	PASS	c.633+4_633+7delAGTA		c.633+4_633+7delAGTA	splice_region_variant	segdup,lc_lof,os_lof	2	281446	7.10616e-06	0	0	2	24940	0	0	0	35312	0	0	0	10320	0	0	0	19920	0	0	0	24984	0	0	0	128272	0	0	0	7160	0	0	0	30538
MS4A6A	ENSG00000110077	11	59942870	rs760183032	C	T	gnomAD_Exomes	PASS	NA	c.633+5G>A		c.633+5G>A	splice_region_variant	segdup,lc_lof,os_lof	2	250216	7.99309e-06	0	0	0	16232	0	0	2	34494	0	0	0	10044	0	0	0	18368	0	0	0	21530	0	0	0	112892	0	0	0	6082	0	0	0	30574
MS4A6A	ENSG00000110077	11	59940516	rs1396524651	G	C	gnomAD_Genomes	NA	PASS	p.Tyr240Ter	p.Tyr240Ter	c.720C>G	stop_gained	segdup,lc_lof	1	31408	3.1839e-05	0	0	1	8714	0	0	0	848	0	0	0	288	0	0	0	1560	0	0	0	3476	0	0	0	15434	0	0	0	1088	0	0	0	0
MS4A6A	ENSG00000110077	11	59940529	rs762785825	C	T	gnomAD_Exomes	PASS	NA	p.Trp236Ter	p.Trp236Ter	c.707G>A	stop_gained	segdup,lc_lof	1	251308	3.97918e-06	0	0	0	16256	0	0	0	34590	0	0	0	10078	0	0	1	18394	0	0	0	21648	0	0	0	113594	0	0	0	6132	0	0	0	30616
MS4A6A	ENSG00000110077	11	59939671	rs1245042257	AT	A	gnomAD_Genomes	NA	PASS	p.Met236Ter	p.Met236Ter	c.706delA	frameshift_variant	segdup,lc_lof	1	31372	3.18756e-05	0	0	1	8712	0	0	0	848	0	0	0	290	0	0	0	1560	0	0	0	3472	0	0	0	15404	0	0	0	1086	0	0	0	0
MS4A6A	ENSG00000110077	11	59939671	rs1245042257	A	AT	gnomAD_Exomes	PASS	NA	p.Met236AsnfsTer4	p.Met236AsnfsTer4	c.706dupA	frameshift_variant	segdup,lc_lof	1	251012	3.98387e-06	0	0	0	16246	0	0	1	34568	0	0	0	10070	0	0	0	18394	0	0	0	21592	0	0	0	113414	0	0	0	6126	0	0	0	30602
MS4A6A	ENSG00000110077	11	59940482	rs1350669395	AG	A	gnomAD_Exomes	PASS	NA	p.Phe252SerfsTer6	p.Phe252SerfsTer6	c.753delC	frameshift_variant	segdup,lc_lof	1	251242	3.98023e-06	0	0	0	16256	0	0	0	34586	0	0	0	10074	0	0	0	18392	0	0	0	21638	0	0	1	113560	0	0	0	6126	0	0	0	30610
MS4A6A	ENSG00000110077	11	59950671	rs1313766599	A	T	gnomAD_Exomes	PASS	NA	p.Leu3Ter	p.Leu3Ter	c.8T>A	stop_gained	lof_flag	1	136426	7.32998e-06	0	0	1	6430	0	0	0	24366	0	0	0	8292	0	0	0	10490	0	0	0	5372	0	0	0	54890	0	0	0	4128	0	0	0	22458
MS4A6A	ENSG00000110077	11	59947267	rs756638678	T	A	gnomAD_Exomes_gnomAD_Genomes	PASS	PASS	p.Arg107Ter	p.Arg107Ter	c.319A>T	stop_gained	lc_lof	14	282388	4.95772e-05	0	0	13	24942	0	0	0	35392	0	0	0	10362	0	0	0	19942	0	0	0	25116	0	0	1	128812	0	0	0	7212	0	0	0	30610
MS4A6A	ENSG00000110077	11	59947204	rs772207396	G	A	gnomAD_Exomes	PASS	NA	p.Gln128Ter	p.Gln128Ter	c.382C>T	stop_gained	lc_lof	2	244796	8.17007e-06	0	0	0	15646	0	0	0	33938	0	0	0	9894	0	0	0	18040	0	0	0	21130	0	0	0	110260	0	0	0	5988	0	0	2	29900
MS4A6A	ENSG00000110077	11	59947167	rs1158036093	AC	A	gnomAD_Exomes	PASS	NA	p.Val140SerfsTer9	p.Val140SerfsTer9	c.418delG	frameshift_variant	lc_lof	1	209508	4.77309e-06	0	0	0	12272	0	0	0	30032	0	0	0	9088	0	0	1	16142	0	0	0	18378	0	0	0	90996	0	0	0	5346	0	0	0	27254
MS4A6A	ENSG00000110077	11	59947222	rs1173706496	AGCTGGCAG	A	gnomAD_Exomes	PASS	NA	p.Pro119LeufsTer14	p.Pro119LeufsTer14	c.356_363delCTGCCAGC	frameshift_variant	lc_lof	1	249290	4.01139e-06	0	0	0	16096	0	0	0	34316	0	0	0	10036	0	0	0	18326	0	0	1	21518	0	0	0	112548	0	0	0	6078	0	0	0	30372
MS4A6A	ENSG00000110077	11	59947293	rs767248647	ACT	A	gnomAD_Exomes	PASS	NA	p.Arg97SerfsTer3	p.Arg97SerfsTer3	c.291_292delAG	frameshift_variant	lc_lof	1	251150	3.98168e-06	0	0	0	16256	0	0	0	34568	0	0	0	10074	0	0	0	18394	0	0	0	21648	0	0	1	113474	0	0	0	6126	0	0	0	30610
MTERF1	ENSG00000127989	7	91509378	rs769726130	C	CCTAAGGAAAGGCTCTGCATCCCTCCAGAAAGGCTGGAGAACAG	gnomAD_Exomes	PASS	NA	p.Gly7AlafsTer40	p.Gly7AlafsTer40	c.-24_19dupCTGTTCTCCAGCCTTTCTGGAGGGATGCAGAGCCTTTCCTTAG	frameshift_variant	lof_flag	1	251392	3.97785e-06	0	0	0	16254	0	0	0	34580	0	0	0	10080	0	0	0	18390	0	0	0	21630	0	0	1	113710	0	0	0	6138	0	0	0	30610
MTERF1	ENSG00000127989	7	91502944	rs767228170	A	C	gnomAD_Exomes	PASS	NA	p.Tyr388Ter	p.Tyr388Ter	c.1164T>G	stop_gained	lc_lof	2	243632	8.2091e-06	0	0	0	16160	0	0	0	33396	0	0	0	9792	0	0	1	18132	0	0	0	21498	0	0	1	110134	0	0	0	5968	0	0	0	28552
MTERF1	ENSG00000127989	7	91509970	rs771550897	C	T	gnomAD_Genomes	NA	PASS	c.-31+1G>A		c.-31+1G>A	splice_donor_variant	lc_lof	1	31414	3.18329e-05	0	0	0	8718	0	0	0	848	0	0	0	290	0	0	0	1558	0	0	0	3476	0	0	1	15436	0	0	0	1088	0	0	0	0
MTERF1	ENSG00000127989	7	91502978		TTTAAA	T	gnomAD_Exomes	PASS	NA	p.Leu376HisfsTer8	p.Leu376HisfsTer8	c.1125_1129delTTTAA	frameshift_variant	lc_lof	1	249814	4.00298e-06	0	0	0	16250	0	0	0	34502	0	0	0	10070	0	0	0	18392	0	0	0	21616	0	0	1	112286	0	0	0	6104	0	0	0	30594
MYL12A	ENSG00000101608	18	3255877	rs775706273	AC	A	gnomAD_Exomes	PASS	NA	p.Arg160AlafsTer3	p.Arg160AlafsTer3	c.478delC	frameshift_variant	segdup,lc_lof	2	251108	7.9647e-06	0	0	0	16224	0	0	2	34494	0	0	0	10068	0	0	0	18386	0	0	0	21640	0	0	0	113626	0	0	0	6112	0	0	0	30558
MYL12A	ENSG00000101608	18	3252323	rs755510035	G	T	gnomAD_Exomes	PASS	NA	p.Met1?	p.Met1?	c.3G>T	start_lost	lc_lof,os_lof	7	133478	5.24431e-05	0	0	0	6402	0	0	0	24126	0	0	0	8258	0	0	0	10442	0	0	0	5376	0	0	0	52444	0	0	0	4118	0	0	7	22312
MYL12A	ENSG00000101608	18	3253429	rs766454081	A	C	gnomAD_Exomes_gnomAD_Genomes	PASS	PASS	c.181+3A>C		c.181+3A>C	splice_region_variant	lc_lof,os_lof	5	280674	1.78143e-05	0	0	0	24932	0	0	0	34952	0	0	0	10252	0	0	0	19896	0	0	0	25018	0	0	5	128114	0	0	0	7170	0	0	0	30340
MYL12A	ENSG00000101608	18	3249358	rs1344287439	G	A	gnomAD_Genomes	NA	PASS	c.-98-1G>A		c.-98-1G>A	splice_acceptor_variant	lc_lof	1	31368	3.18796e-05	0	0	1	8698	0	0	0	846	0	0	0	290	0	0	0	1560	0	0	0	3472	0	0	0	15416	0	0	0	1086	0	0	0	0
MYL5	ENSG00000215375	4	674924	rs1233430076	G	T	gnomAD_Exomes	PASS	NA	p.Glu139Ter	p.Glu139Ter	c.415G>T	stop_gained	lc_lof.mnv	1	232600	4.29923e-06	0	0	0	13492	0	0	1	33216	0	0	0	9602	0	0	0	17352	0	0	0	19682	0	0	0	104906	0	0	0	5630	0	0	0	28720
MYL5	ENSG00000215375	4	668001	rs759942026	C	T	gnomAD_Exomes	PASS	NA	c.36G>A	c.36G>A(p.=)	c.36G>A	splice_region_variant	lc_lof,os_lof	1	245740	4.06934e-06	0	0	0	15752	0	0	0	34338	0	0	0	9944	0	0	0	18252	0	0	0	21124	0	0	1	109848	0	0	0	6020	0	0	0	30462
MYL5	ENSG00000215375	4	671823	rs375226436	G	A	gnomAD_Exomes	PASS	NA	c.3+5G>A		c.3+5G>A	splice_region_variant	lc_lof,os_lof	3	247102	1.21407e-05	0	0	0	15284	0	0	0	34408	0	0	0	9972	0	0	0	17936	0	0	0	21132	0	0	3	111768	0	0	0	6010	0	0	0	30592
MYL5	ENSG00000215375	4	672827	rs766556367	G	A	gnomAD_Exomes	PASS	NA	c.187+5G>A		c.187+5G>A	splice_region_variant	lc_lof,os_lof	2	248846	8.0371e-06	0	0	0	15560	0	0	0	34478	0	0	0	10006	0	0	0	18000	0	0	0	21552	0	0	2	112604	0	0	0	6048	0	0	0	30598
MYL5	ENSG00000215375	4	675697	rs376242008	C	T	gnomAD_Exomes	PASS	NA	p.Gln146Ter	p.Gln146Ter	c.436C>T	stop_gained	lc_lof	2	115104	1.73756e-05	0	0	2	9180	0	0	0	9804	0	0	0	1766	0	0	0	7640	0	0	0	15084	0	0	0	62160	0	0	0	1940	0	0	0	7530
MYL5	ENSG00000215375	4	674903	rs1019174379	C	T	gnomAD_Exomes	PASS	NA	p.Gln132Ter	p.Gln132Ter	c.394C>T	stop_gained	lc_lof	1	235898	4.23912e-06	0	0	0	13788	0	0	0	33440	0	0	0	9630	0	0	0	17476	0	0	0	20204	0	0	0	106688	0	0	0	5750	0	0	1	28922
[truncated: 1,062 more rows]
[truncated: 2 more columns]
